# Supplementary material for: A comparative methylome analysis reveals conservation and divergence of DNA methylation patterns and functions in vertebrates
Source: BMC Biol. 2022 Mar 23;20:70. doi: 10.1186/s12915-022-01270-x (PMC8941758; doi:10.1186/s12915-022-01270-x)
Supplement: Supplementary file 2 — Additional file 2: Table S1. Summary of WGBS sequencing statistics. [file 12915_2022_1270_MOESM2_ESM.xlsx]

## Sheet: WGBS
Tissue	Species	Library	Data	GEO dataset	GSM	% unique alignment (Bismark output)	% duplicates among uniquely mapped reads	Sequencing depth (mean)	CpG covered 5x	% CpG covered 5X	% methylation CpG	% methylation CH
Dermal fibroblasts	Hsap	WGBS	this study			78.1	9	9.93	23448373	79.75	70.7013	0.4
	Mmus	WGBS	this study			74.3	12.1	11.43	18712738	85.57	72.8033	0.4
	Ocun	WGBS	this study			73.5	18.5	10.09	28928038	80.36	68.2613	0.7
	Cfam	WGBS	this study			79.3	10.3	17.74	23322192	92.73	64.1682	0.8
	Btau	WGBS	this study			74.7	15.1	12.3	24596617	90.42	66.9343	0.6
	Sscr	WGBS	this study			76	17.3	11.75	26541081	89.49	71.0227	0.5
	Ggal	WGBS	this study			76.2	8.5	14.75	10475508	84.18	52.903	0.5
Muscle	Hsap	WGBS	Schultz_Nature_2015	GSE16256	GSM1282360	85	7.98	12.7	24393996	82.97	76.9461	0.5
	Mmus	WGBS	this study			80.8	28.8	15.08	18617666	85.14	69.9877	0.5
	Btau	WGBS	Fang_PlosOne_2017	GSE98818	GSM2615740	80.7	2.5	24.48	25465967	93.62	70.6657	0.5
	Sscr	WGBS	Zhang_Faseb_2019	GSE119459	GSM3374919	67.2	37.4	9.63	19840127	66.89	78.5724	0.3
	Ggal	WGBS	Zhang_SciRep_2017	SRR5015166		79.2	13.5	15.54	7595703	61.04	61.6169	0.3
	Drer	WGBS	Potok_Cell_2013	SRP020008		63	15.3	36.51	18546569	77.31	81.2438	0.7
Sperm	Hsap	WGBS	Molaro_Cell_2011	GSE30340	GSM752295	56.9	8.11	5.63	16061752	54.63	74.3901	0.5
	Mmus	WGBS	Hammoud_CellStemCell_2014	GSE49623	GSM1202750	65.3	16.2	7.08	11959593	54.69	84.7942	0.4
	Cfam	WGBS	Qu_GenomeRes_2018	GSE79566	GSM2098426	72.7	2.96	14.42	22081298	87.79	79.6303	0.4
	Btau	WGBS	Zhou_Gigascience_2018	GSE106538	GSM2840125	72	13.9	11.85	24246991	89.13	80.7114	0.7
	Ggal	WGBS	Mugal_G3_2015	GSE56639	GSM1366300	77.3	1.24	30.67	11249389	90.4	40.0487	0.4
Oocyte	Mmus	WGBS	Wang_Cell_2014	GSE56697	GSM1386019	74.3	73.9	11.55	19072558	87.22	54.88	2.5
	Hsap	WGBS	Okae_PlosGenet_2014	JGAS00000000006		methylation calls provided in the public database			10872210	36.98	53.52
	Btau	WGBS	Ivanova_ClinEpigen_2020	GSE143849	GSM4275395	methylation calls provided in the public database			3209673	11.8	43.34
