# Supplementary material for: A comparative methylome analysis reveals conservation and divergence of DNA methylation patterns and functions in vertebrates
Source: BMC Biol. 2022 Mar 23;20:70. doi: 10.1186/s12915-022-01270-x (PMC8941758; doi:10.1186/s12915-022-01270-x)
Supplement: Supplementary file 3 — Additional file 3: Table S2. Summary of RRBS sequencing statistics. [file 12915_2022_1270_MOESM3_ESM.xlsx]

## Sheet: RRBS
Tissue	Species	Library	Data	GEO dataset	GSM	% unique alignment (Bismark output)	% CpG covered 10X	% methylation CpG	Conversion rate
Dermal fibroblast	Hsap	RRBS	this study			70.6	9.05	47.6922	99.92
	Mmus	RRBS	this study			72.7	6.05	35.181	99.74
	Ocun	RRBS	this study			61.2	12.98	60.5603	99.94
	Cfam	RRBS	this study			72.4	13.07	51.3685	99.96
	Btau	RRBS	this study			34.5	7	44.7062	99.9
	Sscr	RRBS	this study			54.1	10.29	54.6518	99.91
	Ggal	RRBS	this study			66.2	13.07	20.75	99.95
Dermal fibroblast 5azadC	Hsap	RRBS	this study			69.8	9.04	41.77	99.92
	Mmus	RRBS	this study			72.6	5.56	24.93	99.63
	Ocun	RRBS	this study			59.5	10.23	50.73	99.92
	Cfam	RRBS	this study			70.3	12.29	46.83	99.96
	Btau	RRBS	this study			36.6	7.17	36.99	99.91
	Sscr	RRBS	this study			52	9.1	34.2	99.97
	Ggal	RRBS	this study			65.3	13.6	16.69	99.95
Sperm	Hsap	RRBS	this study			65.9	9.06	40.3352	99.84
	Mmus	RRBS	Auclair_GenomeBiol_2014	GSE60334	GSM1471911	72.6	5.99	33.7617	99.9
	Btau	RRBS	Perrier_BMCgenomics_2018	GSE102169	GSM2729810	33.3	6.28	46.2782	99.69
	Sscr	RRBS	this study			53.5	9.93	56.955	99.93
	Ggal	RRBS	this study			76.9	10.65	14.56	99.13
