# Supplementary material for: A comparative methylome analysis reveals conservation and divergence of DNA methylation patterns and functions in vertebrates
Source: BMC Biol. 2022 Mar 23;20:70. doi: 10.1186/s12915-022-01270-x (PMC8941758; doi:10.1186/s12915-022-01270-x)
Supplement: Supplementary file 4 — Additional file 4: Table S3. Gene ontology analysis of DMVs. [file 12915_2022_1270_MOESM4_ESM.xlsx]

## Sheet: hsap_fibroblast_DMV_go
#db_category	genes_in_category	genes	db_category	db	p-value	category_name	gene_list
GO:0032502	578	999	4875	17808	1.26245e-96	developmental_process	ACKR3,ACTA1,ACTA2,ACTB,ADAMTS1,ADAMTS18,ADAMTS4,ADAMTS5,ADCYAP1,ADGRA2,ADGRB3,ADIRF,ADM,AHR,AKAP13,AKIRIN2,ALCAM,ALKBH5,ALOXE3,ANG,ANK2,ANP32B,ANTXR1,ANXA1,ANXA2,APC2,APCDD1,APOLD1,ARF6,ARHGAP12,ARHGEF2,ARID1A,ARID1B,ARID2,ARID4B,ARID5B,ARPC5,ARRDC3,ASCL1,ASPH,ASTN2,ATF3,ATF4,ATF6,ATG5,ATN1,ATOH1,ATP2B4,ATXN1,AXIN2,BAIAP3,BARHL1,BARHL2,BARX1,BARX2,BCL11B,BCL3,BCL6,BCL9L,BCOR,BDNF,BHLHE23,BHLHE40,…
GO:0048856	458	999	3273	17808	3.06631e-94	anatomical_structure_development	ACTA1,ACTA2,ACTB,ADAMTS1,ADAMTS18,ADAMTS4,ADAMTS5,ADCYAP1,ADGRA2,ADM,AHR,AKAP13,AKIRIN2,ANG,ANK2,ANP32B,ANTXR1,ANXA1,ANXA2,APCDD1,ARF6,ARID1A,ARID1B,ARID2,ARID4B,ARID5B,ARPC5,ARRDC3,ASCL1,ASPH,ATF6,ATG5,ATN1,ATOH1,ATP2B4,ATXN1,AXIN2,BARHL1,BARHL2,BARX1,BARX2,BCL11B,BCL3,BCL6,BCOR,BDNF,BHLHE23,BMP4,BMPR2,CA10,CALM2,CALM3,CASZ1,CAV1,CBLN1,CCND1,CD164,CD248,CD34,CDH22,CDK13,CDK4,CDK5R2,CDK6,CDKN1A,C…
GO:0006357	400	999	2682	17808	6.71748e-88	regulation_of_transcription_by_RNA_polymerase_II	AATF,ADCYAP1,ADIRF,AHR,AKIRIN2,ARHGEF2,ARID1A,ARID1B,ARID2,ARID4B,ARID5B,ASCL1,ATF3,ATF4,ATF6,ATN1,ATOH1,ATP2B4,ATXN1,BARHL1,BARHL2,BARX1,BARX2,BAZ2B,BCL11A,BCL11B,BCL3,BCL6,BCL9L,BCOR,BHLHE23,BHLHE40,BHLHE41,BMP4,BMPR2,BRD2,BSX,C1orf61,CAMK2D,CASZ1,CAV1,CBX4,CBX5,CBX8,CCND1,CDK13,CDK6,CDKN1A,CDON,CDX2,CFC1,CHD2,CHD3,CIC,CITED1,CITED2,CRAMP1,CREB3,CREB3L1,CREB3L2,CREBZF,CTDSP1,CXXC5,CYR61,DACT1,D…
GO:0051252	469	999	3811	17808	8.68181e-77	regulation_of_RNA_metabolic_process	AATF,ACTA2,ADCYAP1,ADIRF,AHNAK,AHR,AKIRIN2,ALKBH5,ANP32A,ARHGEF2,ARID1A,ARID1B,ARID2,ARID4B,ARID5B,ASCL1,ATF3,ATF4,ATF6,ATN1,ATOH1,ATP2B4,ATXN1,AXIN2,BARHL1,BARHL2,BARX1,BARX2,BAZ2A,BAZ2B,BCL11A,BCL11B,BCL3,BCL6,BCL9L,BCOR,BEND5,BHLHE23,BHLHE40,BHLHE41,BMP4,BMPR2,BRD2,BSX,BTG1,C1orf61,CACNG7,CAMK2D,CASZ1,CAV1,CBX3,CBX4,CBX5,CBX8,CCDC85B,CCND1,CDK13,CDK6,CDKN1A,CDKN1B,CDKN2A,CDON,CDX2,CELF4,CFC1,C…
GO:0006355	442	999	3502	17808	1.74227e-74	regulation_of_transcription_DNAtemplated	AATF,ACTA2,ADCYAP1,ADIRF,AHR,AKIRIN2,ARHGEF2,ARID1A,ARID1B,ARID2,ARID4B,ARID5B,ASCL1,ATF3,ATF4,ATF6,ATN1,ATOH1,ATP2B4,ATXN1,BARHL1,BARHL2,BARX1,BARX2,BAZ2A,BAZ2B,BCL11A,BCL11B,BCL3,BCL6,BCL9L,BCOR,BEND5,BHLHE23,BHLHE40,BHLHE41,BMP4,BMPR2,BRD2,BSX,BTG1,C1orf61,CAMK2D,CASZ1,CAV1,CBX3,CBX4,CBX5,CBX8,CCDC85B,CCND1,CDK13,CDK6,CDKN1A,CDKN1B,CDKN2A,CDON,CDX2,CFC1,CHD2,CHD3,CIC,CITED1,CITED2,COL1A1,CRABP…
GO:0009653	258	999	1371	17808	1.29738e-73	anatomical_structure_morphogenesis	ADM,ANTXR1,ARHGAP12,ARHGEF2,ARID2,ARID5B,ASPH,ASTN2,ATOH1,AXIN2,BCL11B,BCL6,BCOR,BDNF,BHLHE41,BMP4,BMPR2,CAPZB,CDH22,CDH8,CDON,CDX2,CFC1,CFL1,CITED1,CITED2,CNTNAP2,COL12A1,COL1A1,COL1A2,COL2A1,COL3A1,COL5A1,COL6A1,COL6A3,COQ8B,CRABP2,CRIP1,CTNND2,CYP26B1,CYR61,DACT1,DCLK1,DCN,DHRS3,DLC1,DLX1,DLX2,DLX3,DLX5,DLX6,DUOX2,DVL1,EFNA1,ELN,EMX1,EMX2,EN1,EOMES,EPHB3,EVX2,EXT1,FAT1,FBN1,FGF9,FLRT2,FOXA1,FO…
GO:1903506	444	999	3559	17808	3.02321e-73	regulation_of_nucleic_acidtemplated_transcription	AATF,ACTA2,ADCYAP1,ADIRF,AHR,AKIRIN2,ARHGEF2,ARID1A,ARID1B,ARID2,ARID4B,ARID5B,ASCL1,ATF3,ATF4,ATF6,ATN1,ATOH1,ATP2B4,ATXN1,BARHL1,BARHL2,BARX1,BARX2,BAZ2A,BAZ2B,BCL11A,BCL11B,BCL3,BCL6,BCL9L,BCOR,BEND5,BHLHE23,BHLHE40,BHLHE41,BMP4,BMPR2,BRD2,BSX,BTG1,C1orf61,CAMK2D,CASZ1,CAV1,CBX3,CBX4,CBX5,CBX8,CCDC85B,CCND1,CDK13,CDK6,CDKN1A,CDKN1B,CDKN2A,CDON,CDX2,CFC1,CHD2,CHD3,CIC,CITED1,CITED2,COL1A1,CRABP…
GO:2001141	444	999	3567	17808	6.3867e-73	regulation_of_RNA_biosynthetic_process	AATF,ACTA2,ADCYAP1,ADIRF,AHR,AKIRIN2,ARHGEF2,ARID1A,ARID1B,ARID2,ARID4B,ARID5B,ASCL1,ATF3,ATF4,ATF6,ATN1,ATOH1,ATP2B4,ATXN1,BARHL1,BARHL2,BARX1,BARX2,BAZ2A,BAZ2B,BCL11A,BCL11B,BCL3,BCL6,BCL9L,BCOR,BEND5,BHLHE23,BHLHE40,BHLHE41,BMP4,BMPR2,BRD2,BSX,BTG1,C1orf61,CAMK2D,CASZ1,CAV1,CBX3,CBX4,CBX5,CBX8,CCDC85B,CCND1,CDK13,CDK6,CDKN1A,CDKN1B,CDKN2A,CDON,CDX2,CFC1,CHD2,CHD3,CIC,CITED1,CITED2,COL1A1,CRABP…
GO:0019219	475	999	4015	17808	4.58223e-72	regulation_of_nucleobasecontaining_compound_metabolic_process	AATF,ACTA2,ADCYAP1,ADIRF,AHNAK,AHR,AKIRIN2,ALKBH5,ANP32A,ARHGEF2,ARID1A,ARID1B,ARID2,ARID4B,ARID5B,ASCL1,ATF3,ATF4,ATF6,ATN1,ATOH1,ATP2B4,ATXN1,AXIN2,BARHL1,BARHL2,BARX1,BARX2,BAZ2A,BAZ2B,BCL11A,BCL11B,BCL3,BCL6,BCL9L,BCOR,BEND5,BHLHE23,BHLHE40,BHLHE41,BMP4,BMPR2,BRD2,BSX,BTG1,C1orf61,CACNG7,CAMK2D,CASZ1,CAV1,CBX3,CBX4,CBX5,CBX8,CCDC85B,CCND1,CDK13,CDK6,CDKN1A,CDKN1B,CDKN2A,CDON,CDX2,CELF4,CFC1,C…
GO:0010468	501	999	4424	17808	1.12423e-70	regulation_of_gene_expression	AATF,ACTA1,ACTA2,ACTB,ADCYAP1,ADIRF,AHNAK,AHR,AKIRIN2,ALKBH5,ANG,ANK2,ANP32A,ANXA2,ARHGEF2,ARID1A,ARID1B,ARID2,ARID4B,ARID5B,ASCL1,ATF3,ATF4,ATF6,ATN1,ATOH1,ATP2B4,ATXN1,AXIN2,BARHL1,BARHL2,BARX1,BARX2,BAZ2A,BAZ2B,BCL11A,BCL11B,BCL3,BCL6,BCL9L,BCOR,BEND5,BHLHE23,BHLHE40,BHLHE41,BMP4,BMPR2,BRD2,BSX,BTG1,C1orf61,CACNG7,CAMK2D,CASZ1,CAV1,CBX3,CBX4,CBX5,CBX8,CCDC85B,CCND1,CD34,CDC37,CDK13,CDK4,CDK6,C…
GO:0045944	233	999	1183	17808	8.67837e-70	positive_regulation_of_transcription_by_RNA_polymerase_II	AATF,ADCYAP1,ADIRF,AHR,AKIRIN2,ARHGEF2,ARID4B,ASCL1,ATF3,ATF4,ATF6,ATOH1,BARHL1,BARHL2,BARX1,BARX2,BCL11B,BCL3,BCL9L,BMP4,BMPR2,BSX,C1orf61,CDK13,CDON,CITED2,CREB3,CREB3L1,CREB3L2,CYR61,DCN,DDX3X,DLX1,DLX2,DLX3,DLX5,DLX6,DR1,EBF2,EBF3,EGR3,EGR4,ELK3,EN1,EN2,EOMES,ESRRG,ETV1,ETV6,EVX1,FHOD1,FOSL1,FOSL2,FOXA1,FOXA2,FOXC1,FOXC2,FOXD1,FOXD3,FOXF1,FOXO3,GATA2,GATA3,GATA4,GATA6,GBX2,GFI1,GLI3,GLIS2,GSX…
GO:0031326	479	999	4181	17808	5.0427e-68	regulation_of_cellular_biosynthetic_process	AATF,ACTA2,ADCYAP1,ADIRF,ADM,AGAP2,AHR,AKIRIN2,ANG,ANXA1,ARHGEF2,ARID1A,ARID1B,ARID2,ARID4B,ARID5B,ASCL1,ATF3,ATF4,ATF6,ATN1,ATOH1,ATP1A1,ATP2B4,ATXN1,BARHL1,BARHL2,BARX1,BARX2,BAZ2A,BAZ2B,BCL11A,BCL11B,BCL3,BCL6,BCL9L,BCOR,BEND5,BHLHE23,BHLHE40,BHLHE41,BMP4,BMPR2,BRD2,BSX,BTG1,C1orf61,CAMK2D,CASZ1,CAV1,CBX3,CBX4,CBX5,CBX8,CCDC85B,CCND1,CD34,CDK13,CDK4,CDK6,CDKN1A,CDKN1B,CDKN2A,CDON,CDX2,CELF4,CF…
GO:2000112	461	999	3928	17808	5.67693e-68	regulation_of_cellular_macromolecule_biosynthetic_process	AATF,ACTA2,ADCYAP1,ADIRF,AHR,AKIRIN2,ANG,ARHGEF2,ARID1A,ARID1B,ARID2,ARID4B,ARID5B,ASCL1,ATF3,ATF4,ATF6,ATN1,ATOH1,ATP2B4,ATXN1,BARHL1,BARHL2,BARX1,BARX2,BAZ2A,BAZ2B,BCL11A,BCL11B,BCL3,BCL6,BCL9L,BCOR,BEND5,BHLHE23,BHLHE40,BHLHE41,BMP4,BMPR2,BRD2,BSX,BTG1,C1orf61,CAMK2D,CASZ1,CAV1,CBX3,CBX4,CBX5,CBX8,CCDC85B,CCND1,CDK13,CDK4,CDK6,CDKN1A,CDKN1B,CDKN2A,CDON,CDX2,CELF4,CFC1,CHD2,CHD3,CIC,CITED1,CITE…
GO:0009889	480	999	4255	17808	6.65678e-66	regulation_of_biosynthetic_process	AATF,ACTA2,ADCYAP1,ADIRF,ADM,AGAP2,AHR,AKIRIN2,ANG,ANXA1,ARHGEF2,ARID1A,ARID1B,ARID2,ARID4B,ARID5B,ASCL1,ATF3,ATF4,ATF6,ATN1,ATOH1,ATP1A1,ATP2B4,ATXN1,BARHL1,BARHL2,BARX1,BARX2,BAZ2A,BAZ2B,BCL11A,BCL11B,BCL3,BCL6,BCL9L,BCOR,BEND5,BHLHE23,BHLHE40,BHLHE41,BMP4,BMPR2,BRD2,BSX,BTG1,C1orf61,CAMK2D,CASZ1,CAV1,CBX3,CBX4,CBX5,CBX8,CCDC85B,CCND1,CD34,CDK13,CDK4,CDK6,CDKN1A,CDKN1B,CDKN2A,CDON,CDX2,CELF4,CF…
GO:0048869	366	999	2725	17808	9.12558e-66	cellular_developmental_process	ACKR3,ACTA1,ACTA2,ADGRB3,ADIRF,ADM,AKAP13,ALKBH5,ALOXE3,ANG,ANTXR1,ANXA1,ANXA2,APC2,APOLD1,ARHGEF2,ARID1A,ARID4B,ARID5B,ASCL1,ATF3,ATF4,ATG5,ATOH1,AXIN2,BARHL2,BARX1,BARX2,BCL11B,BCL3,BCL6,BCL9L,BDNF,BHLHE23,BHLHE40,BHLHE41,BMP4,BMPR2,CAPZB,CAV1,CBLN1,CCDC85B,CCND1,CD34,CDH22,CDH8,CDK6,CDKN1A,CDKN2A,CDKN2C,CDON,CDX2,CELF4,CITED1,CITED2,CNTNAP2,COL12A1,COL1A1,COL2A1,COL6A1,COL6A3,CPLX2,CPT1A,CREB3…
GO:0045893	260	999	1512	17808	1.24811e-65	positive_regulation_of_transcription_DNAtemplated	AATF,ACTA2,ADCYAP1,ADIRF,AHR,AKIRIN2,ARHGEF2,ARID1A,ARID1B,ARID4B,ASCL1,ATF3,ATF4,ATF6,ATOH1,BARHL1,BARHL2,BARX1,BARX2,BCL11B,BCL3,BCL9L,BMP4,BMPR2,BSX,C1orf61,CASZ1,CDK13,CDON,CDX2,CITED1,CITED2,COL1A1,CREB3,CREB3L1,CREB3L2,CYR61,DAB2,DCN,DDX3X,DLX1,DLX2,DLX3,DLX5,DLX6,DR1,DVL1,EBF2,EBF3,EGR3,EGR4,ELK3,EN1,EN2,EOMES,ESRRG,ETV1,ETV6,EVX1,FEZF1,FHOD1,FOSL1,FOSL2,FOXA1,FOXA2,FOXC1,FOXC2,FOXD1,FOXD3…
GO:0010628	299	999	1936	17808	1.7573e-65	positive_regulation_of_gene_expression	AATF,ACTA1,ACTA2,ACTB,ADCYAP1,ADIRF,AHR,AKIRIN2,ANK2,ARHGEF2,ARID1A,ARID1B,ARID4B,ASCL1,ATF3,ATF4,ATF6,ATOH1,AXIN2,BARHL1,BARHL2,BARX1,BARX2,BCL11A,BCL11B,BCL3,BCL9L,BMP4,BMPR2,BSX,C1orf61,CASZ1,CAV1,CD34,CDK13,CDK4,CDK6,CDON,CDX2,CELF4,CITED1,CITED2,COL1A1,CREB3,CREB3L1,CREB3L2,CYP26B1,CYR61,DAB2,DCN,DDX3X,DLX1,DLX2,DLX3,DLX5,DLX6,DR1,DVL1,DYRK1A,EBF2,EBF3,EEF2,EGR3,EGR4,ELK3,EN1,EN2,EOMES,ESRRG…
GO:0010556	465	999	4053	17808	1.8083e-65	regulation_of_macromolecule_biosynthetic_process	AATF,ACTA2,ADCYAP1,ADIRF,AHR,AKIRIN2,ANG,ARHGEF2,ARID1A,ARID1B,ARID2,ARID4B,ARID5B,ASCL1,ATF3,ATF4,ATF6,ATN1,ATOH1,ATP2B4,ATXN1,BARHL1,BARHL2,BARX1,BARX2,BAZ2A,BAZ2B,BCL11A,BCL11B,BCL3,BCL6,BCL9L,BCOR,BEND5,BHLHE23,BHLHE40,BHLHE41,BMP4,BMPR2,BRD2,BSX,BTG1,C1orf61,CAMK2D,CASZ1,CAV1,CBX3,CBX4,CBX5,CBX8,CCDC85B,CCND1,CDK13,CDK4,CDK6,CDKN1A,CDKN1B,CDKN2A,CDON,CDX2,CELF4,CFC1,CHD2,CHD3,CIC,CITED1,CITE…
GO:1903507	228	999	1197	17808	2.76438e-65	negative_regulation_of_nucleic_acidtemplated_transcription	AHR,AKIRIN2,ARID1A,ARID5B,ASCL1,ATF3,ATN1,ATXN1,BARX2,BAZ2A,BCL11A,BCL3,BCL6,BCOR,BEND5,BHLHE40,BHLHE41,BMP4,CAV1,CBX3,CBX4,CBX5,CBX8,CCDC85B,CCND1,CDK6,CDKN1B,CDKN2A,CDX2,CIC,CITED1,CITED2,CREB3L1,CREBZF,CXXC5,DAB2,DACT1,DLX1,DLX2,DLX4,DR1,DRAP1,EFNA1,ELK3,EN1,EOMES,ERF,ETV6,FEV,FEZF1,FGF9,FOXA1,FOXC1,FOXC2,FOXD1,FOXD3,FOXE1,FOXF1,FOXG1,FOXO3,FST,GATA2,GATA3,GATA6,GFI1,GLI3,GLIS2,HCFC1,HDAC7,HDG…
GO:1902679	228	999	1199	17808	3.83571e-65	negative_regulation_of_RNA_biosynthetic_process	AHR,AKIRIN2,ARID1A,ARID5B,ASCL1,ATF3,ATN1,ATXN1,BARX2,BAZ2A,BCL11A,BCL3,BCL6,BCOR,BEND5,BHLHE40,BHLHE41,BMP4,CAV1,CBX3,CBX4,CBX5,CBX8,CCDC85B,CCND1,CDK6,CDKN1B,CDKN2A,CDX2,CIC,CITED1,CITED2,CREB3L1,CREBZF,CXXC5,DAB2,DACT1,DLX1,DLX2,DLX4,DR1,DRAP1,EFNA1,ELK3,EN1,EOMES,ERF,ETV6,FEV,FEZF1,FGF9,FOXA1,FOXC1,FOXC2,FOXD1,FOXD3,FOXE1,FOXF1,FOXG1,FOXO3,FST,GATA2,GATA3,GATA6,GFI1,GLI3,GLIS2,HCFC1,HDAC7,HDG…
GO:0051253	236	999	1287	17808	1.86087e-64	negative_regulation_of_RNA_metabolic_process	AHR,AKIRIN2,ARID1A,ARID5B,ASCL1,ATF3,ATN1,ATXN1,AXIN2,BARX2,BAZ2A,BCL11A,BCL3,BCL6,BCOR,BEND5,BHLHE40,BHLHE41,BMP4,CAV1,CBX3,CBX4,CBX5,CBX8,CCDC85B,CCND1,CDK6,CDKN1B,CDKN2A,CDX2,CELF4,CIC,CITED1,CITED2,CREB3L1,CREBZF,CXXC5,DAB2,DACT1,DLX1,DLX2,DLX4,DR1,DRAP1,DYRK1A,EFNA1,ELK3,EN1,EOMES,ERF,ETV6,FEV,FEZF1,FGF9,FOXA1,FOXC1,FOXC2,FOXD1,FOXD3,FOXE1,FOXF1,FOXG1,FOXO3,FST,GATA2,GATA3,GATA6,GFI1,GLI3,GL…
GO:0000122	185	999	822	17808	5.07383e-64	negative_regulation_of_transcription_by_RNA_polymerase_II	AKIRIN2,ARID1A,ARID5B,ASCL1,ATF3,ATN1,ATXN1,BARX2,BCL11A,BCL6,BCOR,BHLHE40,BHLHE41,BMP4,CAV1,CBX4,CBX5,CBX8,CCND1,CDK6,CDX2,CIC,CITED2,CREB3L1,CXXC5,DACT1,DLX1,DLX2,DLX4,DR1,DRAP1,EFNA1,ELK3,EN1,EOMES,ERF,ETV6,FEZF1,FGF9,FOXA1,FOXC1,FOXC2,FOXD3,FOXE1,FOXF1,FOXG1,FOXO3,FST,GATA2,GATA3,GATA6,GFI1,GLI3,GLIS2,HCFC1,HDAC7,HDGF,HELT,HES1,HES7,HEXIM1,HIVEP1,HMG20A,HMX1,HNF1B,HNRNPA2B1,HNRNPU,HOXB13,HOXB…
GO:0051254	273	999	1683	17808	1.1942e-63	positive_regulation_of_RNA_metabolic_process	AATF,ACTA2,ADCYAP1,ADIRF,AHR,AKIRIN2,ARHGEF2,ARID1A,ARID1B,ARID4B,ARID5B,ASCL1,ATF3,ATF4,ATF6,ATOH1,BARHL1,BARHL2,BARX1,BARX2,BCL11B,BCL3,BCL9L,BMP4,BMPR2,BSX,C1orf61,CASZ1,CDK13,CDON,CDX2,CELF4,CITED1,CITED2,COL1A1,CREB3,CREB3L1,CREB3L2,CYR61,DAB2,DCN,DDX3X,DLX1,DLX2,DLX3,DLX5,DLX6,DR1,DVL1,DYRK1A,EBF2,EBF3,EGR3,EGR4,ELK3,EN1,EN2,EOMES,ESRRG,ETV1,ETV6,EVX1,FEZF1,FHOD1,FOSL1,FOSL2,FOXA1,FOXA2,FOX…
GO:0045892	220	999	1145	17808	1.61948e-63	negative_regulation_of_transcription_DNAtemplated	AHR,AKIRIN2,ARID1A,ARID5B,ASCL1,ATF3,ATN1,ATXN1,BARX2,BAZ2A,BCL11A,BCL3,BCL6,BCOR,BEND5,BHLHE40,BHLHE41,BMP4,CAV1,CBX3,CBX4,CBX5,CBX8,CCDC85B,CCND1,CDK6,CDKN1B,CDKN2A,CDX2,CIC,CITED1,CITED2,CREB3L1,CREBZF,CXXC5,DAB2,DACT1,DLX1,DLX2,DLX4,DR1,DRAP1,EFNA1,ELK3,EN1,EOMES,ERF,ETV6,FEZF1,FGF9,FOXA1,FOXC1,FOXC2,FOXD1,FOXD3,FOXE1,FOXF1,FOXG1,FOXO3,FST,GATA2,GATA3,GATA6,GFI1,GLI3,GLIS2,HCFC1,HDAC7,HDGF,HE…
GO:1903508	263	999	1597	17808	1.99356e-62	positive_regulation_of_nucleic_acidtemplated_transcription	AATF,ACTA2,ADCYAP1,ADIRF,AHR,AKIRIN2,ARHGEF2,ARID1A,ARID1B,ARID4B,ARID5B,ASCL1,ATF3,ATF4,ATF6,ATOH1,BARHL1,BARHL2,BARX1,BARX2,BCL11B,BCL3,BCL9L,BMP4,BMPR2,BSX,C1orf61,CASZ1,CDK13,CDON,CDX2,CITED1,CITED2,COL1A1,CREB3,CREB3L1,CREB3L2,CYR61,DAB2,DCN,DDX3X,DLX1,DLX2,DLX3,DLX5,DLX6,DR1,DVL1,EBF2,EBF3,EGR3,EGR4,ELK3,EN1,EN2,EOMES,ESRRG,ETV1,ETV6,EVX1,FEZF1,FHOD1,FOSL1,FOSL2,FOXA1,FOXA2,FOXC1,FOXC2,FOXD…
GO:0031327	251	999	1471	17808	2.07165e-62	negative_regulation_of_cellular_biosynthetic_process	AATF,AHR,AKIRIN2,ANG,ARID1A,ARID5B,ASCL1,ATF3,ATF4,ATN1,ATP1A1,ATP2B4,ATXN1,BARX2,BAZ2A,BCL11A,BCL3,BCL6,BCOR,BEND5,BHLHE40,BHLHE41,BMP4,BMPR2,CAV1,CBX3,CBX4,CBX5,CBX8,CCDC85B,CCND1,CD34,CDK6,CDKN1B,CDKN2A,CDX2,CELF4,CIC,CITED1,CITED2,CPEB2,CREB3L1,CREBZF,CXXC5,DAB2,DACT1,DDX3X,DLX1,DLX2,DLX4,DR1,DRAP1,DUSP1,EFNA1,ELK3,EN1,EOMES,ERF,ETV6,FEV,FEZF1,FGF9,FOXA1,FOXC1,FOXC2,FOXD1,FOXD3,FOXE1,FOXF1,FO…
GO:0010558	246	999	1420	17808	2.27229e-62	negative_regulation_of_macromolecule_biosynthetic_process	AATF,AHR,AKIRIN2,ANG,ARID1A,ARID5B,ASCL1,ATF3,ATF4,ATN1,ATXN1,BARX2,BAZ2A,BCL11A,BCL3,BCL6,BCOR,BEND5,BHLHE40,BHLHE41,BMP4,BMPR2,CAV1,CBX3,CBX4,CBX5,CBX8,CCDC85B,CCND1,CDK6,CDKN1B,CDKN2A,CDX2,CELF4,CIC,CITED1,CITED2,CPEB2,CREB3L1,CREBZF,CXXC5,DAB2,DACT1,DDX3X,DLX1,DLX2,DLX4,DR1,DRAP1,DUSP1,EFNA1,ELK3,EN1,EOMES,ERF,ETV6,FEV,FEZF1,FGF9,FOXA1,FOXC1,FOXC2,FOXD1,FOXD3,FOXE1,FOXF1,FOXG1,FOXO3,FST,GATA2…
GO:1902680	263	999	1598	17808	2.27854e-62	positive_regulation_of_RNA_biosynthetic_process	AATF,ACTA2,ADCYAP1,ADIRF,AHR,AKIRIN2,ARHGEF2,ARID1A,ARID1B,ARID4B,ARID5B,ASCL1,ATF3,ATF4,ATF6,ATOH1,BARHL1,BARHL2,BARX1,BARX2,BCL11B,BCL3,BCL9L,BMP4,BMPR2,BSX,C1orf61,CASZ1,CDK13,CDON,CDX2,CITED1,CITED2,COL1A1,CREB3,CREB3L1,CREB3L2,CYR61,DAB2,DCN,DDX3X,DLX1,DLX2,DLX3,DLX5,DLX6,DR1,DVL1,EBF2,EBF3,EGR3,EGR4,ELK3,EN1,EN2,EOMES,ESRRG,ETV1,ETV6,EVX1,FEZF1,FHOD1,FOSL1,FOSL2,FOXA1,FOXA2,FOXC1,FOXC2,FOXD…
GO:2000113	237	999	1339	17808	1.07975e-61	negative_regulation_of_cellular_macromolecule_biosynthetic_process	AATF,AHR,AKIRIN2,ANG,ARID1A,ARID5B,ASCL1,ATF3,ATF4,ATN1,ATXN1,BARX2,BAZ2A,BCL11A,BCL3,BCL6,BCOR,BEND5,BHLHE40,BHLHE41,BMP4,BMPR2,CAV1,CBX3,CBX4,CBX5,CBX8,CCDC85B,CCND1,CDK6,CDKN1B,CDKN2A,CDX2,CELF4,CIC,CITED1,CITED2,CPEB2,CREB3L1,CREBZF,CXXC5,DAB2,DACT1,DDX3X,DLX1,DLX2,DLX4,DR1,DRAP1,DUSP1,EFNA1,ELK3,EN1,EOMES,ERF,ETV6,FEZF1,FGF9,FOXA1,FOXC1,FOXC2,FOXD1,FOXD3,FOXE1,FOXF1,FOXG1,FOXO3,FST,GATA2,GAT…
GO:0045934	241	999	1380	17808	1.14095e-61	negative_regulation_of_nucleobasecontaining_compound_metabolic_process	AHR,AKIRIN2,ARID1A,ARID5B,ASCL1,ATF3,ATN1,ATXN1,AXIN2,BARX2,BAZ2A,BCL11A,BCL3,BCL6,BCOR,BEND5,BHLHE40,BHLHE41,BMP4,BMPR2,CAV1,CBX3,CBX4,CBX5,CBX8,CCDC85B,CCND1,CDK6,CDKN1B,CDKN2A,CDX2,CELF4,CIC,CITED1,CITED2,CREB3L1,CREBZF,CXXC5,DAB2,DACT1,DLX1,DLX2,DLX4,DR1,DRAP1,DUSP1,DYRK1A,EFNA1,ELK3,EN1,EOMES,ERF,ETV6,FEV,FEZF1,FGF9,FOXA1,FOXC1,FOXC2,FOXD1,FOXD3,FOXE1,FOXF1,FOXG1,FOXO3,FST,GATA2,GATA3,GATA6,…
GO:0051171	570	999	5757	17808	1.16756e-61	regulation_of_nitrogen_compound_metabolic_process	AATF,ACKR3,ACTA2,ACTB,ADCYAP1,ADIRF,AGAP2,AHNAK,AHR,AKAP13,AKIRIN2,ALKBH5,ANG,ANP32A,ANP32B,ANTXR1,ANXA2,APC2,ARHGEF2,ARID1A,ARID1B,ARID2,ARID4B,ARID5B,ARRDC3,ASCL1,ASPH,ATF3,ATF4,ATF6,ATG5,ATN1,ATOH1,ATP2B4,ATXN1,AXIN2,BARHL1,BARHL2,BARX1,BARX2,BAZ2A,BAZ2B,BBC3,BCL11A,BCL11B,BCL3,BCL6,BCL9L,BCOR,BDNF,BEND5,BHLHE23,BHLHE40,BHLHE41,BMP4,BMPR2,BRD2,BSX,BTG1,C1orf61,CACNG7,CALM2,CALM3,CAMK2D,CASZ1,C…
GO:0009890	251	999	1494	17808	5.0439e-61	negative_regulation_of_biosynthetic_process	AATF,AHR,AKIRIN2,ANG,ARID1A,ARID5B,ASCL1,ATF3,ATF4,ATN1,ATP1A1,ATP2B4,ATXN1,BARX2,BAZ2A,BCL11A,BCL3,BCL6,BCOR,BEND5,BHLHE40,BHLHE41,BMP4,BMPR2,CAV1,CBX3,CBX4,CBX5,CBX8,CCDC85B,CCND1,CD34,CDK6,CDKN1B,CDKN2A,CDX2,CELF4,CIC,CITED1,CITED2,CPEB2,CREB3L1,CREBZF,CXXC5,DAB2,DACT1,DDX3X,DLX1,DLX2,DLX4,DR1,DRAP1,DUSP1,EFNA1,ELK3,EN1,EOMES,ERF,ETV6,FEV,FEZF1,FGF9,FOXA1,FOXC1,FOXC2,FOXD1,FOXD3,FOXE1,FOXF1,FO…
GO:0045935	280	999	1829	17808	6.93373e-60	positive_regulation_of_nucleobasecontaining_compound_metabolic_process	AATF,ACTA2,ADCYAP1,ADIRF,AHR,AKIRIN2,ARHGEF2,ARID1A,ARID1B,ARID4B,ARID5B,ASCL1,ATF3,ATF4,ATF6,ATOH1,BARHL1,BARHL2,BARX1,BARX2,BCL11B,BCL3,BCL9L,BMP4,BMPR2,BSX,C1orf61,CASZ1,CBX8,CDK13,CDON,CDX2,CELF4,CITED1,CITED2,COL1A1,CREB3,CREB3L1,CREB3L2,CYR61,DAB2,DCN,DDX3X,DLX1,DLX2,DLX3,DLX5,DLX6,DR1,DVL1,DYRK1A,EBF2,EBF3,EGR3,EGR4,ELK3,EN1,EN2,EOMES,ESRRG,ETV1,ETV6,EVX1,FEZF1,FHOD1,FOSL1,FOSL2,FOXA1,FOXA…
GO:0080090	579	999	5965	17808	7.85675e-60	regulation_of_primary_metabolic_process	AATF,ACKR3,ACTA2,ACTB,ADCYAP1,ADIRF,ADM,AGAP2,AHNAK,AHR,AKAP13,AKIRIN2,ALKBH5,ANG,ANP32A,ANP32B,ANTXR1,ANXA1,ANXA2,APC2,ARHGEF2,ARID1A,ARID1B,ARID2,ARID4B,ARID5B,ARRDC3,ASCL1,ASPH,ATF3,ATF4,ATF6,ATG5,ATN1,ATOH1,ATP1A1,ATP2B4,ATXN1,AXIN2,BARHL1,BARHL2,BARX1,BARX2,BAZ2A,BAZ2B,BBC3,BCL11A,BCL11B,BCL3,BCL6,BCL9L,BCOR,BDNF,BEND5,BHLHE23,BHLHE40,BHLHE41,BMP4,BMPR2,BRD2,BSX,BTG1,C1orf61,CACNG7,CALM2,CAL…
GO:0060255	585	999	6084	17808	3.14855e-59	regulation_of_macromolecule_metabolic_process	AATF,ACKR3,ACTA1,ACTA2,ACTB,ADCYAP1,ADIRF,AGAP2,AHNAK,AHR,AKAP13,AKIRIN2,ALKBH5,ANG,ANK2,ANKRD13B,ANP32A,ANP32B,ANTXR1,ANXA2,APC2,ARHGEF2,ARID1A,ARID1B,ARID2,ARID4B,ARID5B,ARRDC3,ASCL1,ASPH,ATF3,ATF4,ATF6,ATG5,ATN1,ATOH1,ATP2B4,ATXN1,AXIN2,BARHL1,BARHL2,BARX1,BARX2,BAZ2A,BAZ2B,BBC3,BCL11A,BCL11B,BCL3,BCL6,BCL9L,BCOR,BDNF,BEND5,BHLHE23,BHLHE40,BHLHE41,BMP4,BMPR2,BRD2,BSX,BTG1,C1orf61,CACNG7,CALM2,…
GO:0030154	279	999	1840	17808	9.85458e-59	cell_differentiation	ACKR3,ADIRF,ADM,AKAP13,ALKBH5,ALOXE3,ANXA1,ANXA2,APOLD1,ARID1A,ARID5B,ASCL1,ATF3,ATF4,AXIN2,BARHL2,BARX1,BARX2,BCL11B,BCL3,BCL6,BCL9L,BHLHE40,BHLHE41,BMP4,BMPR2,CAV1,CBLN1,CCDC85B,CCND1,CD34,CDK6,CDKN2C,CDON,CDX2,CITED1,CITED2,COL12A1,COL1A1,COL2A1,COL6A1,CPLX2,CPT1A,CREB3L1,CREB3L2,CYR61,DAB2,DBX1,DDR2,DLX1,DLX2,DLX3,DLX5,DLX6,DMRTA2,EBF2,EEF2,EFNA1,ELK3,EMX1,EMX2,EN1,EN2,EOMES,ERF,ETV1,ETV6,FEV…
GO:0031323	585	999	6157	17808	3.49972e-57	regulation_of_cellular_metabolic_process	AATF,ACKR3,ACTA2,ACTB,ADCYAP1,ADIRF,ADM,AGAP2,AHNAK,AHR,AKAP13,AKIRIN2,ALKBH5,ANG,ANKRD13B,ANP32A,ANP32B,ANTXR1,ANXA1,ANXA2,ARHGEF2,ARID1A,ARID1B,ARID2,ARID4B,ARID5B,ARRDC3,ASCL1,ASPH,ATF3,ATF4,ATF6,ATG5,ATN1,ATOH1,ATP1A1,ATP2B4,ATXN1,AXIN2,BARHL1,BARHL2,BARX1,BARX2,BAZ2A,BAZ2B,BBC3,BCL11A,BCL11B,BCL3,BCL6,BCL9L,BCOR,BDNF,BEND5,BHLHE23,BHLHE40,BHLHE41,BMP4,BMPR2,BRD2,BSX,BTG1,C1orf61,CACNG7,CALM2…
GO:0048513	219	999	1233	17808	7.08085e-57	animal_organ_development	ADAMTS1,ADAMTS18,ADCYAP1,ADM,AKAP13,ANG,ANXA1,ANXA2,ARF6,ARID2,ARID5B,ARRDC3,ASCL1,ATF6,ATXN1,BARHL1,BARHL2,BARX1,BARX2,BCL11B,BCL3,BCOR,BMP4,BMPR2,CA10,CAV1,CCND1,CD164,CD248,CD34,CDH22,CDK13,CDK4,CDKN1A,CDKN1B,CFC1,CHD2,CIC,CITED1,CITED2,CNTNAP2,COL1A1,COL2A1,COL3A1,COL5A1,COL5A3,COL6A3,CREB3L2,CRIP1,CYP26B1,CYR61,DCN,DLX2,DLX3,DUOX2,EGR3,EN1,EN2,EOMES,EPHB3,ETV1,FBN1,FGF9,FOXB1,FOXC1,FOXC2,FOX…
GO:0031328	284	999	1934	17808	7.23348e-57	positive_regulation_of_cellular_biosynthetic_process	AATF,ACTA2,ADCYAP1,ADIRF,ADM,AGAP2,AHR,AKIRIN2,ANXA1,ARHGEF2,ARID1A,ARID1B,ARID4B,ARID5B,ASCL1,ATF3,ATF4,ATF6,ATOH1,BARHL1,BARHL2,BARX1,BARX2,BCL11B,BCL3,BCL9L,BMP4,BMPR2,BSX,C1orf61,CASZ1,CDK13,CDK4,CDON,CDX2,CITED1,CITED2,COL1A1,CREB3,CREB3L1,CREB3L2,CTDNEP1,CYR61,DAB2,DCN,DDAH1,DDX3X,DLX1,DLX2,DLX3,DLX5,DLX6,DR1,DUOXA1,DUOXA2,DVL1,EBF2,EBF3,EEF2,EGR3,EGR4,ELK3,EN1,EN2,EOMES,ESRRG,ETV1,ETV6,EVX…
GO:0009891	286	999	1965	17808	1.76619e-56	positive_regulation_of_biosynthetic_process	AATF,ACTA2,ADCYAP1,ADIRF,ADM,AGAP2,AHR,AKIRIN2,ANXA1,ARHGEF2,ARID1A,ARID1B,ARID4B,ARID5B,ASCL1,ATF3,ATF4,ATF6,ATOH1,BARHL1,BARHL2,BARX1,BARX2,BCL11B,BCL3,BCL9L,BMP4,BMPR2,BSX,C1orf61,CASZ1,CBX8,CDK13,CDK4,CDON,CDX2,CITED1,CITED2,COL1A1,CREB3,CREB3L1,CREB3L2,CTDNEP1,CYR61,DAB2,DCN,DDAH1,DDX3X,DLX1,DLX2,DLX3,DLX5,DLX6,DR1,DUOXA1,DUOXA2,DVL1,EBF2,EBF3,EEF2,EGR3,EGR4,ELK3,EN1,EN2,EOMES,ESRRG,ETV1,ETV…
GO:0045595	268	999	1766	17808	3.46164e-56	regulation_of_cell_differentiation	ACAP3,ADCYAP1,ADGRA2,ADGRB3,ADIRF,ADM,AKAP13,ANP32B,ANXA1,ANXA2,APC2,APOLD1,ARF6,ARHGEF2,ASCL1,ATOH1,AXIN2,BARHL2,BCL11A,BCL11B,BCL6,BCL9L,BDNF,BHLHE40,BHLHE41,BMP4,BMPR2,BOC,BRINP1,BTG1,CACNG7,CAV1,CCDC85B,CCND1,CD34,CDK13,CDK6,CDKN1B,CDON,CDX2,CERS2,CFL1,CITED1,COL1A1,COL3A1,COL5A1,CRABP2,CREB3L2,CRMP1,CSMD3,CTDSP1,CYP26B1,CYR61,DAB2,DDR2,DLX1,DLX2,DMPK,DMRTA2,DNM3,DUOXA1,DVL1,EFNA1,EFNA3,EFNA5…
GO:0010557	275	999	1848	17808	4.91777e-56	positive_regulation_of_macromolecule_biosynthetic_process	AATF,ACTA2,ADCYAP1,ADIRF,AHR,AKIRIN2,ARHGEF2,ARID1A,ARID1B,ARID4B,ARID5B,ASCL1,ATF3,ATF4,ATF6,ATOH1,BARHL1,BARHL2,BARX1,BARX2,BCL11B,BCL3,BCL9L,BMP4,BMPR2,BSX,C1orf61,CASZ1,CDK13,CDK4,CDON,CDX2,CITED1,CITED2,COL1A1,CREB3,CREB3L1,CREB3L2,CYR61,DAB2,DCN,DDX3X,DLX1,DLX2,DLX3,DLX5,DLX6,DR1,DVL1,EBF2,EBF3,EEF2,EGR3,EGR4,ELK3,EN1,EN2,EOMES,ESRRG,ETV1,ETV6,EVX1,FEZF1,FHOD1,FOSL1,FOSL2,FOXA1,FOXA2,FOXC1,…
GO:0048523	481	999	4582	17808	1.29149e-55	negative_regulation_of_cellular_process	AATF,ACKR3,ADAMTS1,ADAMTS18,ADCYAP1,ADGRA2,ADM,AGAP2,AHR,AKIRIN2,ANG,ANKRD13B,ANP32B,ANTXR1,ANXA1,ANXA2,APC2,APCDD1,ARF6,ARHGAP12,ARHGEF2,ARID1A,ARID2,ARID5B,ARRDC3,ASCL1,ASPH,ATF3,ATF4,ATG5,ATN1,ATOH1,ATOX1,ATP1A1,ATP2B4,ATXN1,AXIN2,BARHL1,BARX1,BARX2,BAZ2A,BCL11A,BCL11B,BCL3,BCL6,BCL9L,BCOR,BDNF,BEND5,BHLHE40,BHLHE41,BMP4,BMPR2,BRINP1,BTG1,CALM2,CALM3,CAPZB,CAV1,CBLN1,CBX3,CBX4,CBX5,CBX8,CCDC85…
GO:0019222	607	999	6596	17808	3.22633e-55	regulation_of_metabolic_process	AATF,ACKR3,ACTA1,ACTA2,ACTB,ADAMTS5,ADCYAP1,ADIRF,ADM,AGAP2,AHNAK,AHR,AKAP13,AKIRIN2,ALKBH5,ANG,ANK2,ANKRD13B,ANP32A,ANP32B,ANTXR1,ANXA1,ANXA2,APC2,ARHGEF2,ARID1A,ARID1B,ARID2,ARID4B,ARID5B,ARRDC3,ASCL1,ASPH,ATF3,ATF4,ATF6,ATG5,ATN1,ATOH1,ATP1A1,ATP2B4,ATXN1,AXIN2,BARHL1,BARHL2,BARX1,BARX2,BAZ2A,BAZ2B,BBC3,BCL11A,BCL11B,BCL3,BCL6,BCL9L,BCOR,BDNF,BEND5,BHLHE23,BHLHE40,BHLHE41,BMP4,BMPR2,BRD2,BSX,B…
GO:0050793	327	999	2512	17808	4.30746e-54	regulation_of_developmental_process	ACAP3,ADCYAP1,ADGRA2,ADGRB3,ADGRL1,ADIRF,ADM,AKAP13,ANP32B,ANXA1,ANXA2,APC2,APOLD1,ARF6,ARHGEF2,ASCL1,ATF4,ATOH1,AXIN2,BARHL2,BCL11A,BCL11B,BCL6,BCL9L,BCOR,BDNF,BHLHE40,BHLHE41,BMP4,BMPR2,BOC,BRINP1,BTG1,CACNG7,CAPZB,CAV1,CBLN1,CCDC85B,CCND1,CD34,CDK13,CDK4,CDK6,CDKN1A,CDKN1B,CDKN2A,CDON,CDX2,CELF4,CERS2,CFL1,CITED1,CITED2,COL1A1,COL3A1,COL5A1,CRABP2,CREB3L1,CREB3L2,CRMP1,CSMD3,CTDSP1,CYP26B1,CYR…
GO:0010604	380	999	3258	17808	5.71253e-52	positive_regulation_of_macromolecule_metabolic_process	AATF,ACKR3,ACTA1,ACTA2,ACTB,ADCYAP1,ADIRF,AHR,AKAP13,AKIRIN2,ANG,ANK2,ANP32B,ANTXR1,ANXA2,APC2,ARHGEF2,ARID1A,ARID1B,ARID4B,ARID5B,ARRDC3,ASCL1,ASPH,ATF3,ATF4,ATF6,ATOH1,ATP2B4,AXIN2,BARHL1,BARHL2,BARX1,BARX2,BBC3,BCL11A,BCL11B,BCL3,BCL6,BCL9L,BDNF,BMP4,BMPR2,BSX,C1orf61,CALM2,CALM3,CASZ1,CAV1,CBX8,CCND1,CCND2,CD34,CDC20B,CDK13,CDK4,CDK5R2,CDK6,CDKN1A,CDKN1B,CDON,CDX2,CELF4,CITED1,CITED2,COL1A1,C…
GO:0010629	247	999	1631	17808	4.16276e-51	negative_regulation_of_gene_expression	AHR,AKIRIN2,ANG,ARID1A,ARID5B,ASCL1,ATF3,ATF4,ATN1,ATXN1,BARX2,BAZ2A,BCL11A,BCL3,BCL6,BCOR,BEND5,BHLHE40,BHLHE41,BMP4,CAV1,CBX3,CBX4,CBX5,CBX8,CCDC85B,CCND1,CD34,CDK6,CDKN1B,CDKN2A,CDX2,CELF4,CIC,CITED1,CITED2,CPEB2,CREB3L1,CREBZF,CXXC5,DAB2,DACT1,DDX3X,DLX1,DLX2,DLX4,DR1,DRAP1,DYRK1A,EFNA1,ELK3,EN1,EOMES,ERF,ETV6,FEZF1,FGF9,FOXA1,FOXC1,FOXC2,FOXD1,FOXD3,FOXE1,FOXF1,FOXG1,FOXO3,FST,GAS1,GATA2,GAT…
GO:0051173	365	999	3088	17808	7.42994e-51	positive_regulation_of_nitrogen_compound_metabolic_process	AATF,ACKR3,ACTA2,ADCYAP1,ADIRF,AHR,AKAP13,AKIRIN2,ANG,ANP32B,ANTXR1,ANXA2,APC2,ARHGEF2,ARID1A,ARID1B,ARID4B,ARID5B,ARRDC3,ASCL1,ASPH,ATF3,ATF4,ATF6,ATOH1,ATP2B4,AXIN2,BARHL1,BARHL2,BARX1,BARX2,BBC3,BCL11B,BCL3,BCL6,BCL9L,BDNF,BMP4,BMPR2,BSX,C1orf61,CALM2,CALM3,CASZ1,CAV1,CBX8,CCND1,CCND2,CDC20B,CDK13,CDK4,CDK5R2,CDKN1A,CDKN1B,CDON,CDX2,CELF4,CITED1,CITED2,COL1A1,CREB3,CREB3L1,CREB3L2,CRLF1,CYR61,…
GO:0031325	375	999	3233	17808	1.74833e-50	positive_regulation_of_cellular_metabolic_process	AATF,ACKR3,ACTA2,ADCYAP1,ADIRF,ADM,AGAP2,AHR,AKAP13,AKIRIN2,ANG,ANP32B,ANTXR1,ANXA1,ANXA2,ARHGEF2,ARID1A,ARID1B,ARID4B,ARID5B,ARRDC3,ASCL1,ASPH,ATF3,ATF4,ATF6,ATOH1,ATP2B4,AXIN2,BARHL1,BARHL2,BARX1,BARX2,BBC3,BCL11B,BCL3,BCL6,BCL9L,BDNF,BMP4,BMPR2,BSX,C1orf61,CALM2,CALM3,CASZ1,CAV1,CBX8,CCND1,CCND2,CDC20B,CDC37,CDK13,CDK4,CDK5R2,CDKN1A,CDKN1B,CDON,CDX2,CELF4,CITED1,CITED2,COL1A1,CPT1A,CREB3,CREB3…
GO:2000026	276	999	1977	17808	1.83315e-50	regulation_of_multicellular_organismal_development	ACAP3,ADCYAP1,ADGRA2,ADGRB3,ADGRL1,ADM,ANXA1,ANXA2,APOLD1,ARF6,ARHGEF2,ASCL1,ATF4,ATOH1,AXIN2,BARHL2,BCL11A,BCL11B,BCL6,BCL9L,BCOR,BDNF,BHLHE40,BHLHE41,BMP4,BMPR2,BRINP1,BTG1,CACNG7,CAV1,CBLN1,CCND1,CD34,CDK6,CDKN1B,CDON,CDX2,CELF4,CERS2,CFL1,CITED1,CITED2,COL1A1,COL3A1,COL5A1,CRABP2,CREB3L1,CREB3L2,CRMP1,CSMD3,CTDSP1,CYP26B1,CYR61,DAB2,DACT1,DCN,DDAH1,DDR2,DLX1,DLX2,DMRTA2,DNM3,DUOXA1,DVL1,EFNA1…
GO:0009893	395	999	3525	17808	6.97551e-50	positive_regulation_of_metabolic_process	AATF,ACKR3,ACTA1,ACTA2,ACTB,ADCYAP1,ADIRF,ADM,AGAP2,AHR,AKAP13,AKIRIN2,ANG,ANK2,ANP32B,ANTXR1,ANXA1,ANXA2,APC2,ARHGEF2,ARID1A,ARID1B,ARID4B,ARID5B,ARRDC3,ASCL1,ASPH,ATF3,ATF4,ATF6,ATOH1,ATP2B4,AXIN2,BARHL1,BARHL2,BARX1,BARX2,BBC3,BCL11A,BCL11B,BCL3,BCL6,BCL9L,BDNF,BMP4,BMPR2,BSX,C1orf61,CALM2,CALM3,CASZ1,CAV1,CBX8,CCND1,CCND2,CD34,CDC20B,CDC37,CDK13,CDK4,CDK5R2,CDK6,CDKN1A,CDKN1B,CDON,CDX2,CELF4,…
GO:0051172	299	999	2269	17808	8.29863e-50	negative_regulation_of_nitrogen_compound_metabolic_process	AATF,AGAP2,AHR,AKIRIN2,ANG,ANXA2,ARID1A,ARID5B,ASCL1,ATF3,ATF4,ATG5,ATN1,ATP2B4,ATXN1,AXIN2,BARX2,BAZ2A,BCL11A,BCL3,BCL6,BCOR,BEND5,BHLHE40,BHLHE41,BMP4,BMPR2,CALM2,CALM3,CAV1,CBX3,CBX4,CBX5,CBX8,CCDC85B,CCND1,CD34,CDK6,CDKN1A,CDKN1B,CDKN2A,CDKN2C,CDX2,CELF4,CIC,CITED1,CITED2,COL6A3,CPEB2,CREB3L1,CREBZF,CTDSP1,CXXC5,DAB2,DACT1,DDX3X,DLX1,DLX2,DLX4,DR1,DRAP1,DUSP1,DUSP4,DVL1,DYRK1A,EFNA1,ELK3,EN1,…
GO:0048519	499	999	5120	17808	5.74933e-48	negative_regulation_of_biological_process	AATF,ACKR3,ADAMTS1,ADAMTS18,ADAMTS5,ADCYAP1,ADGRA2,ADGRB3,ADM,AGAP2,AHR,AKIRIN2,ANG,ANKRD13B,ANP32B,ANTXR1,ANXA1,ANXA2,APC2,APCDD1,ARF6,ARHGAP12,ARHGEF2,ARID1A,ARID2,ARID5B,ARRDC3,ASCL1,ASPH,ASTN2,ATF3,ATF4,ATG5,ATN1,ATOH1,ATOX1,ATP1A1,ATP2B4,ATXN1,AXIN2,BARHL1,BARX1,BARX2,BAZ2A,BCL11A,BCL11B,BCL3,BCL6,BCL9L,BCOR,BDNF,BEND5,BHLHE40,BHLHE41,BMP4,BMPR2,BRINP1,BTG1,CALM2,CALM3,CAMK2D,CAPZB,CAV1,CBLN…
GO:0031324	308	999	2466	17808	1.90405e-46	negative_regulation_of_cellular_metabolic_process	AATF,AHR,AKIRIN2,ANG,ANKRD13B,ANXA2,ARID1A,ARID5B,ASCL1,ATF3,ATF4,ATG5,ATN1,ATP1A1,ATP2B4,ATXN1,AXIN2,BARX2,BAZ2A,BCL11A,BCL3,BCL6,BCOR,BEND5,BHLHE40,BHLHE41,BMP4,BMPR2,CALM2,CALM3,CAV1,CBX3,CBX4,CBX5,CBX8,CCDC85B,CCND1,CD34,CDK6,CDKN1A,CDKN1B,CDKN2A,CDKN2C,CDX2,CELF4,CIC,CITED1,CITED2,COL6A3,CPEB2,CREB3L1,CREBZF,CTDSP1,CXXC5,DAB2,DACT1,DDX3X,DLX1,DLX2,DLX4,DR1,DRAP1,DUSP1,DUSP4,DVL1,DYRK1A,EFNA1…
GO:0009887	119	999	482	17808	4.77711e-45	animal_organ_morphogenesis	ADM,ARID2,ARID5B,AXIN2,BCL11B,BCOR,BHLHE41,BMP4,BMPR2,CDX2,COL12A1,COL1A1,COL1A2,COL2A1,COL5A1,COL6A1,COL6A3,CYP26B1,DCN,DHRS3,DLC1,DLX1,DLX2,DLX3,ELN,EMX1,EMX2,FAT1,FBN1,FLRT2,FOXC1,FOXE1,FOXF1,FOXO3,GATA3,GLI3,GNAO1,GNAS,HAS2,HNF1B,HOXB2,HOXB3,HOXB4,HOXB5,HOXB7,HOXB8,HOXC13,HOXC4,HOXC8,HOXC9,HOXD3,HOXD8,ID1,ID2,ID3,IFT140,IHH,IRX5,LAMA5,LHX1,LHX3,LHX4,LHX8,LHX9,LZTS2,MMP14,MMP16,NEUROD1,NFIC,NI…
GO:0007389	104	999	372	17808	9.57831e-45	pattern_specification_process	APC2,ASPH,AXIN2,BARX1,BCOR,BHLHE40,BHLHE41,BMP4,BMPR2,CDON,CDX2,CFC1,CITED1,CITED2,CYP26B1,DLX1,DLX2,DMRTA2,EMX1,EMX2,EN1,EOMES,FBXL15,FEZF1,FOXA1,FOXB1,FOXC1,FOXD1,FOXF1,FOXG1,GATA4,GLI3,HES1,HES7,HNF1B,HOXA10,HOXA9,HOXB2,HOXB3,HOXB4,HOXB5,HOXB7,HOXB8,HOXC13,HOXC4,HOXC5,HOXC6,HOXC8,HOXC9,HOXD12,HOXD13,HOXD3,HOXD8,IFT140,IHH,IRX1,IRX2,IRX4,ISL1,LDB1,LHX1,LHX2,LMX1B,LRP2,MEOX2,MLLT3,NBL1,NEUROD1,N…
GO:0048731	144	999	698	17808	1.70544e-44	system_development	ADAMTS4,ADGRA2,ANP32B,ARID1B,ASCL1,ATN1,ATOH1,BARHL1,BARHL2,BARX1,BDNF,BMP4,BMPR2,CBLN1,CHRM2,CNTNAP2,COL1A1,COL1A2,COL2A1,COL3A1,CPLX2,CRMP1,DCLK1,DLX1,DLX5,DLX6,DPYSL5,DYRK1A,EFNA5,EGR3,EN1,EPHB3,EXT1,FBN1,FGF14,FGF17,FGF5,FGF9,FOXB1,FOXF1,FUT9,GATA2,GATA3,GBX2,GLIS2,HELT,HES1,HES7,HOXA10,HOXA13,HOXA9,HOXB4,HOXC4,HOXC5,HOXC6,HOXD12,HOXD13,ID1,ID3,IFT140,IGSF8,IHH,IRF2BPL,ISL1,JARID2,KIF26A,KLF1…
GO:0003002	83	999	243	17808	3.62361e-43	regionalization	AXIN2,BARX1,BHLHE40,BHLHE41,BMP4,BMPR2,CDON,CFC1,CITED2,CYP26B1,DLX1,DLX2,DMRTA2,EMX1,EMX2,EN1,EOMES,FBXL15,FEZF1,FOXA1,FOXB1,FOXC1,FOXD1,FOXF1,FOXG1,GATA4,GLI3,HES1,HES7,HNF1B,HOXA10,HOXA9,HOXB2,HOXB3,HOXB4,HOXB5,HOXB7,HOXB8,HOXC13,HOXC4,HOXC5,HOXC6,HOXC8,HOXC9,HOXD13,HOXD3,IFT140,IRX1,IRX2,ISL1,LHX1,LHX2,LMX1B,LRP2,MLLT3,NBL1,NEUROD1,NKX2-1,NOG,OSR1,OTX1,PAX2,PAX7,PAX8,PBX1,PCDH8,PCGF2,PTCH1,RA…
GO:0010605	307	999	2543	17808	3.93393e-43	negative_regulation_of_macromolecule_metabolic_process	AATF,AGAP2,AHR,AKIRIN2,ANG,ANKRD13B,ANXA2,ARID1A,ARID5B,ASCL1,ATF3,ATF4,ATG5,ATN1,ATP2B4,ATXN1,AXIN2,BARX2,BAZ2A,BCL11A,BCL3,BCL6,BCOR,BEND5,BHLHE40,BHLHE41,BMP4,BMPR2,CALM2,CALM3,CAV1,CBX3,CBX4,CBX5,CBX8,CCDC85B,CCND1,CD34,CDK6,CDKN1A,CDKN1B,CDKN2A,CDKN2C,CDX2,CELF4,CIC,CITED1,CITED2,COL6A3,CPEB2,CREB3L1,CREBZF,CTDSP1,CXXC5,DAB2,DACT1,DDX3X,DLX1,DLX2,DLX4,DR1,DRAP1,DUSP1,DUSP4,DVL1,DYRK1A,EFNA1,…
GO:0051093	164	999	917	17808	2.96681e-42	negative_regulation_of_developmental_process	ADCYAP1,ADGRB3,ANP32B,ANXA1,ANXA2,ARF6,ARHGEF2,ASCL1,AXIN2,BCL11A,BCL6,BCOR,BDNF,BHLHE41,BMP4,BMPR2,BRINP1,CAV1,CCDC85B,CCND1,CDK13,CDK6,CDKN1A,CDKN1B,CERS2,CITED1,COL3A1,COL5A1,CREB3L1,CRMP1,CTDSP1,DCN,DLX1,DLX2,DNM3,EFNA1,EFNA3,EFNA5,FBLN1,FBN1,FGF9,FOXA1,FOXA2,FOXC1,FOXG1,FOXO3,FZD7,GATA2,GATA3,GFI1,GLI3,GPR4,GSK3B,HDAC7,HES1,HMG20A,HNF1B,HNRNPU,HOXA9,HOXB8,ID1,ID2,ID3,IGFBP5,IHH,ISL1,ITGB1,JA…
GO:0048598	105	999	402	17808	3.65138e-42	embryonic_morphogenesis	ADM,ATOH1,BMP4,CDON,CFC1,CFL1,COL2A1,CRABP2,CYP26B1,DACT1,DLX2,DLX5,DLX6,DVL1,EN1,EOMES,EXT1,FBN1,FGF9,FOXE1,FOXF1,FOXG1,GATA2,GATA3,GATA4,GBX2,GLI3,GNAS,HES1,HMX2,HMX3,HNF1B,HOXA10,HOXA9,HOXB2,HOXB3,HOXB4,HOXB5,HOXB7,HOXB8,HOXC4,HOXC9,HOXD12,HOXD13,HOXD3,ID2,IFT140,IHH,IRX5,LAMA5,LBX1,LDB1,LHX1,LRIG3,MBNL1,MMP14,MMP16,MYO3A,NEUROD1,NIPBL,NKX3-2,NOG,NR4A3,NTN1,OSR1,OSR2,OTX1,PAX2,PAX5,PAX8,PBX1,P…
GO:0009892	319	999	2779	17808	1.97897e-40	negative_regulation_of_metabolic_process	AATF,ADAMTS5,AGAP2,AHR,AKIRIN2,ANG,ANKRD13B,ANXA2,ARID1A,ARID5B,ARRDC3,ASCL1,ATF3,ATF4,ATG5,ATN1,ATP1A1,ATP2B4,ATXN1,AXIN2,BARX2,BAZ2A,BCL11A,BCL3,BCL6,BCOR,BEND5,BHLHE40,BHLHE41,BMP4,BMPR2,CALM2,CALM3,CAV1,CBX3,CBX4,CBX5,CBX8,CCDC85B,CCND1,CD34,CDK6,CDKN1A,CDKN1B,CDKN2A,CDKN2C,CDX2,CELF4,CIC,CITED1,CITED2,COL6A3,CPEB2,CREB3L1,CREBZF,CTDSP1,CXXC5,DAB2,DACT1,DDX3X,DLX1,DLX2,DLX4,DR1,DRAP1,DUSP1,DU…
GO:0048522	489	999	5290	17808	1.3488e-39	positive_regulation_of_cellular_process	AATF,ACKR3,ACTA2,ADAMTS1,ADCYAP1,ADGRA2,ADGRB3,ADGRL1,ADIRF,ADM,AGAP2,AHR,AKAP13,AKIRIN2,ANG,ANP32B,ANTXR1,ANXA1,ANXA2,ARF6,ARHGEF1,ARHGEF12,ARHGEF2,ARID1A,ARID1B,ARID4B,ARID5B,ARPC5,ARRDC3,ASCL1,ASPH,ATF3,ATF4,ATF6,ATOH1,ATP2B4,AXIN2,BAIAP3,BARHL1,BARHL2,BARX1,BARX2,BBC3,BCL11B,BCL3,BCL6,BCL9L,BDNF,BMP4,BMPR2,BOC,BRINP1,BSX,BTG1,C1orf61,CACNG3,CACNG7,CACNG8,CALM2,CALM3,CAMK2D,CASZ1,CAV1,CBLN1,CB…
GO:0051239	335	999	3029	17808	2.47057e-39	regulation_of_multicellular_organismal_process	ACAP3,ADAMTS18,ADAMTS5,ADCYAP1,ADGRA2,ADGRB3,ADGRL1,ADM,AKIRIN2,ANK2,ANXA1,ANXA2,APOLD1,ARF6,ARHGEF2,ARRDC3,ASCL1,ASPH,ATF4,ATG5,ATOH1,ATP1A1,ATP2B4,AXIN2,BARHL2,BCL11A,BCL11B,BCL3,BCL6,BCL9L,BCOR,BDNF,BHLHE40,BHLHE41,BMP4,BMPR2,BRINP1,BTG1,CACNG3,CACNG7,CACNG8,CALM2,CALM3,CAMK2D,CAV1,CBLN1,CCND1,CD34,CDK4,CDK6,CDKN1B,CDON,CDX2,CELF4,CERS2,CFL1,CHRM2,CITED1,CITED2,COL1A1,COL3A1,COL5A1,CRABP2,CREB…
GO:0045596	133	999	688	17808	8.31143e-38	negative_regulation_of_cell_differentiation	ADCYAP1,ANP32B,ANXA1,ARF6,ARHGEF2,ASCL1,AXIN2,BCL11A,BCL6,BDNF,BHLHE41,BMP4,BRINP1,CAV1,CCDC85B,CCND1,CDK13,CDK6,CERS2,CITED1,COL3A1,COL5A1,CRMP1,CTDSP1,DLX1,DLX2,DNM3,EFNA1,EFNA5,FBLN1,FBN1,FGF9,FOXA1,FOXA2,FOXG1,FOXO3,FZD7,GATA2,GATA3,GFI1,GLI3,GSK3B,HDAC7,HES1,HMG20A,HNRNPU,HOXA9,HOXB8,ID1,ID2,ID3,IGFBP5,IHH,ISL1,ITGB1,LBX1,LDB1,LDLRAD4,LHX2,LIN28A,LPAR1,LRP1,MEIS1,MEIS2,MMP9,MYC,MYLIP,NFATC4,…
GO:0048518	530	999	6045	17808	2.09069e-37	positive_regulation_of_biological_process	AATF,ACKR3,ACTA1,ACTA2,ACTB,ACTG1,ADAMTS1,ADCYAP1,ADGRA2,ADGRB3,ADGRL1,ADIRF,ADM,AGAP2,AHR,AKAP13,AKIRIN2,ANG,ANK2,ANP32B,ANTXR1,ANXA1,ANXA2,APC2,ARF6,ARHGEF1,ARHGEF12,ARHGEF2,ARID1A,ARID1B,ARID4B,ARID5B,ARPC5,ARRDC3,ASCL1,ASPH,ATF3,ATF4,ATF6,ATG5,ATOH1,ATP1A1,ATP2B4,AXIN2,BAIAP3,BARHL1,BARHL2,BARX1,BARX2,BBC3,BCL11A,BCL11B,BCL3,BCL6,BCL9L,BDNF,BMP4,BMPR2,BOC,BRINP1,BSX,BTG1,C1orf61,CACNG3,CACNG7…
GO:0050794	788	999	10842	17808	6.6531e-36	regulation_of_cellular_process	AATF,ACAP3,ACKR3,ACTA2,ACTB,ACTG1,ADAMTS1,ADAMTS18,ADCYAP1,ADGRA2,ADGRB3,ADGRL1,ADIRF,ADM,AGAP2,AHNAK,AHR,AKAP13,AKIRIN2,ALCAM,ALKBH5,ALOXE3,ANG,ANK2,ANKRD13B,ANP32A,ANP32B,ANTXR1,ANXA1,ANXA2,APC2,APCDD1,APOLD1,ARF6,ARHGAP12,ARHGAP21,ARHGAP27,ARHGAP36,ARHGEF1,ARHGEF12,ARHGEF2,ARID1A,ARID1B,ARID2,ARID4B,ARID5B,ARPC5,ARRDC3,ASCL1,ASPH,ATF3,ATF4,ATF6,ATG5,ATN1,ATOH1,ATOX1,ATP1A1,ATP2B4,ATXN1,AXIN2,B…
GO:0030182	75	999	244	17808	1.71781e-35	neuron_differentiation	ASCL1,ATF4,BARHL2,BCL11B,BMP4,CBLN1,DLX5,DMRTA2,EMX1,EMX2,EN1,EN2,EOMES,FOXA1,FOXA2,FZD7,GATA2,GSX1,HELT,HOXC8,ID1,ID2,ID3,IER2,IRX5,ISL1,LBX1,LDB1,LHX1,LHX2,LHX3,LHX4,LHX5,LHX8,LHX9,LMX1B,MDGA2,NEUROD1,NEUROG2,NKX2-1,NKX2-2,NR2E1,NTRK2,OLIG2,OTP,OTX2,PAX7,PHOX2B,POU3F2,POU4F1,POU4F2,POU4F3,PPP1CC,PTCH1,PTF1A,PTPRD,RUNX1,SALL1,SHH,SOX1,SOX11,SOX2,SOX21,SOX4,TAL1,TBX20,TUBB3,UNCX,VEGFA,VSX1,WNT10B…
GO:0009888	117	999	601	17808	1.58611e-33	tissue_development	ADM,ANXA2,ARID5B,ARRDC3,ASCL1,AXIN2,BARHL1,BARHL2,BARX1,BARX2,BMP4,BMPR2,CAV1,CD34,CDK4,CITED1,COL1A1,COL1A2,COL2A1,COL5A1,CRABP2,CRLF1,CTDNEP1,DACT1,DCN,DDR2,DUOX2,DVL1,EBF2,ELN,EMP1,ENO3,EXT1,FBXL15,FGF9,FOXA1,FOXC1,FOXC2,FOXD1,FOXF1,GATA3,GATA4,HES7,HNF1B,HOXB13,HOXB4,ID2,IGSF8,IHH,INSM1,JUNB,KLF10,LAMC1,LARGE1,LHX1,LHX2,MEOX2,NKX2-1,NKX2-3,NKX2-6,NOG,NR5A2,NRG1,NRP1,ONECUT1,OSR1,PAX2,PAX7,PAX…
GO:0050767	137	999	792	17808	1.60023e-33	regulation_of_neurogenesis	ACAP3,ADCYAP1,ADGRB3,ARF6,ARHGEF2,ASCL1,ATOH1,BARHL2,BCL11A,BCL11B,BCL6,BDNF,BHLHE40,BHLHE41,BMP4,BMPR2,BRINP1,CACNG7,CDON,CERS2,CFL1,COL3A1,CRABP2,CREB3L2,CRMP1,CSMD3,CTDSP1,DLX1,DLX2,DMRTA2,DNM3,DUOXA1,DVL1,EFNA1,EFNA3,EFNA5,EMX1,EOMES,EPHB3,FEZF1,FLRT2,FOXA1,FOXG1,FOXO3,GATA2,GATA3,GFI1,GLI3,GSK3B,HELT,HES1,HES7,HMG20A,HOXB3,HOXD3,ID1,ID2,ID3,ISL1,KLF4,LBX1,LHX2,LIN28A,LPAR1,LRP1,LRP2,LRRC4C,M…
GO:0051960	147	999	894	17808	1.85672e-33	regulation_of_nervous_system_development	ACAP3,ADCYAP1,ADGRB3,ADGRL1,ARF6,ARHGEF2,ASCL1,ATOH1,BARHL2,BCL11A,BCL11B,BCL6,BDNF,BHLHE40,BHLHE41,BMP4,BMPR2,BRINP1,CACNG7,CBLN1,CDON,CERS2,CFL1,COL3A1,CRABP2,CREB3L2,CRMP1,CSMD3,CTDSP1,DLX1,DLX2,DMRTA2,DNM3,DUOXA1,DVL1,EFNA1,EFNA3,EFNA5,EMX1,EOMES,EPHB3,FEZF1,FLRT2,FOXA1,FOXG1,FOXO3,GATA2,GATA3,GBX2,GFI1,GLI3,GSK3B,HELT,HES1,HES7,HMG20A,HOXB3,HOXD3,ID1,ID2,ID3,ISL1,KLF4,LBX1,LHX2,LIN28A,LPAR1,…
GO:0032501	347	999	3425	17808	8.37166e-33	multicellular_organismal_process	ACTA1,ACTA2,ADCYAP1,ADGRB3,ADM,AHR,AKIRIN2,ALOXE3,ANK2,ANXA1,APC2,APCDD1,ARID1A,ARID5B,ARRDC3,ASCL1,ASIC4,ASPH,ATF4,ATF6,ATG5,ATP1A1,ATXN1,AXIN2,BARHL1,BARX1,BCL9L,BCOR,BDNF,BHLHE40,BHLHE41,BMP4,BMPR2,BRINP1,BSX,CACNG3,CACNG7,CACNG8,CAMK2D,CAPZB,CASZ1,CAV1,CBX5,CD164,CD34,CDK13,CDKN1B,CDON,CDX2,CELF4,CFC1,CIC,CITED1,CITED2,CLEC11A,CNTNAP2,COL16A1,COL1A1,COL1A2,COL2A1,CREB3L1,CRYAA,CYB5R3,CYP26B1,…
GO:0051241	170	999	1153	17808	9.72494e-33	negative_regulation_of_multicellular_organismal_process	ADAMTS18,ADAMTS5,ADCYAP1,ADGRB3,ADM,ANXA1,ANXA2,ARF6,ARHGEF2,ARRDC3,ASCL1,ATF4,ATP1A1,ATP2B4,AXIN2,BCL11A,BCL3,BCL6,BCOR,BMP4,BMPR2,BRINP1,CBLN1,CD34,CDK6,CDKN1B,CELF4,CERS2,CITED1,COL3A1,COL5A1,CREB3L1,CRMP1,CTDSP1,DCN,DLX1,DLX2,DNM3,EFNA1,EFNA3,FBN1,FFAR4,FGF9,FOXA1,FOXA2,FOXC1,FOXC2,FOXG1,FOXO3,FZD7,GATA2,GATA3,GATA6,GFI1,GLI3,GPR4,GSK3B,HDAC7,HES1,HMG20A,HNF1B,HOXA9,HOXB8,ID1,ID2,ID3,IGFBP5,I…
GO:0060284	146	999	910	17808	5.11194e-32	regulation_of_cell_development	ACAP3,ADCYAP1,ADGRA2,ADGRB3,AKAP13,ARF6,ARHGEF2,ASCL1,ATOH1,AXIN2,BARHL2,BCL11A,BCL11B,BCL6,BDNF,BHLHE40,BHLHE41,BMP4,BMPR2,BRINP1,CACNG7,CDON,CERS2,CFL1,COL3A1,CRABP2,CREB3L2,CRMP1,CSMD3,CTDSP1,DLX1,DLX2,DMRTA2,DNM3,DUOXA1,DVL1,EFNA1,EFNA3,EFNA5,EMX1,EOMES,EPHB3,FBLN1,FBN1,FEZF1,FLRT2,FOXA1,FOXG1,FOXO3,GATA2,GATA3,GFI1,GLI3,GSK3B,HAS2,HELT,HES1,HES7,HMG20A,HOXB3,HOXD3,ID1,ID2,ID3,ISL1,KLF4,LBX1,…
GO:0050789	809	999	11532	17808	4.11895e-31	regulation_of_biological_process	AATF,ACAP3,ACKR3,ACTA1,ACTA2,ACTB,ACTG1,ADAMTS1,ADAMTS18,ADAMTS5,ADCYAP1,ADGRA2,ADGRB3,ADGRL1,ADIRF,ADM,AGAP2,AHNAK,AHR,AKAP13,AKIRIN2,ALCAM,ALKBH5,ALOXE3,ANG,ANK2,ANKRD13B,ANP32A,ANP32B,ANTXR1,ANXA1,ANXA2,APC2,APCDD1,APOLD1,ARF6,ARHGAP12,ARHGAP21,ARHGAP27,ARHGAP36,ARHGEF1,ARHGEF12,ARHGEF2,ARID1A,ARID1B,ARID2,ARID4B,ARID5B,ARPC5,ARRDC3,ASCL1,ASPH,ASTN2,ATF3,ATF4,ATF6,ATG5,ATN1,ATOH1,ATOX1,ATP1A1,…
GO:0051094	182	999	1327	17808	5.12893e-31	positive_regulation_of_developmental_process	ADCYAP1,ADGRB3,ADGRL1,ADIRF,ADM,ANXA1,ANXA2,ARHGEF2,ASCL1,ATF4,ATOH1,AXIN2,BCL6,BCL9L,BDNF,BMP4,BMPR2,BOC,BRINP1,BTG1,CACNG7,CBLN1,CCND1,CD34,CDKN2A,CDON,CDX2,CITED2,COL1A1,CRABP2,CREB3L2,CYP26B1,CYR61,DAB2,DCN,DDAH1,DDR2,DLX1,DLX2,DMRTA2,DUOXA1,DVL1,EFNA5,EGR3,EOMES,EPHB3,FEZF1,FGF9,FLRT2,FOXA1,FOXA2,FOXC1,FOXC2,FOXD1,FOXG1,FOXO3,FST,GATA2,GATA3,GATA4,GATA6,GLI3,GNAS,HAS2,HDAC7,HES1,HNRNPU,HOXB4…
GO:0045664	112	999	638	17808	5.81675e-28	regulation_of_neuron_differentiation	ACAP3,ADCYAP1,ADGRB3,ARF6,ARHGEF2,ASCL1,ATOH1,BARHL2,BCL11A,BCL11B,BCL6,BDNF,BMP4,BMPR2,BRINP1,CACNG7,CDON,CERS2,CFL1,CRABP2,CREB3L2,CRMP1,CSMD3,CTDSP1,DLX1,DLX2,DNM3,DUOXA1,DVL1,EFNA1,EFNA3,EFNA5,EOMES,EPHB3,FEZF1,FOXA1,FOXG1,FOXO3,GATA2,GATA3,GFI1,GLI3,GSK3B,HES1,HMG20A,HOXD3,ID1,ID2,ID3,ISL1,KLF4,LBX1,LIN28A,LPAR1,LRP1,LRRC4C,MEIS1,MYLIP,NBL1,NEGR1,NEUROD1,NEUROD2,NEUROG3,NFATC4,NFE2L2,NKX2-2,…
GO:0045597	138	999	941	17808	3.30139e-26	positive_regulation_of_cell_differentiation	ADCYAP1,ADIRF,ADM,ANXA1,ANXA2,ARHGEF2,ASCL1,ATOH1,AXIN2,BCL6,BCL9L,BDNF,BMP4,BMPR2,BOC,BRINP1,BTG1,CACNG7,CD34,CDON,CDX2,COL1A1,CRABP2,CREB3L2,CYP26B1,CYR61,DAB2,DDR2,DLX1,DLX2,DMRTA2,DUOXA1,DVL1,EFNA5,EGR3,EOMES,FEZF1,FOXA1,FOXC1,FOXG1,FOXO3,GATA2,GATA3,GATA4,GATA6,GLI3,GNAS,HAS2,HES1,HNRNPU,HOXB4,HOXD3,HTR2C,ID2,IGFBP3,IHH,INSM1,ISL1,JUN,JUNB,JUND,KLF10,LHX1,LIN28A,LPAR1,LRP1,LRP2,MEF2A,MMP14,M…
GO:0065007	827	999	12210	17808	7.33782e-26	biological_regulation	AATF,ACAP3,ACKR3,ACTA1,ACTA2,ACTB,ACTG1,ADAMTS1,ADAMTS18,ADAMTS5,ADCYAP1,ADGRA2,ADGRB3,ADGRL1,ADIRF,ADM,AGAP2,AHNAK,AHR,AKAP13,AKIRIN2,ALCAM,ALKBH5,ALOXE3,ANG,ANK2,ANKRD13B,ANP32A,ANP32B,ANTXR1,ANXA1,ANXA2,APC2,APCDD1,APOLD1,ARF6,ARHGAP12,ARHGAP21,ARHGAP27,ARHGAP36,ARHGEF1,ARHGEF12,ARHGEF2,ARID1A,ARID1B,ARID2,ARID4B,ARID5B,ARPC5,ARRDC3,ASCL1,ASPH,ASTN2,ATF3,ATF4,ATF6,ATG5,ATN1,ATOH1,ATOX1,ATP1A1,…
GO:0048562	44	999	121	17808	1.18487e-24	embryonic_organ_morphogenesis	BMP4,COL2A1,DLX2,FBN1,FOXE1,FOXF1,GLI3,GNAS,HNF1B,HOXB2,HOXB3,HOXB4,HOXB5,HOXB7,HOXB8,HOXC4,HOXC9,HOXD3,ID2,IFT140,IHH,IRX5,MMP14,MMP16,NEUROD1,NIPBL,NOG,OSR1,OSR2,PAX5,PCGF2,PDGFRA,PRRX1,RARG,SATB2,SHH,SIX1,SOX11,TBX15,TFAP2A,TWIST1,VAX2,WNT11,ZEB1
GO:0048646	113	999	710	17808	1.85298e-24	anatomical_structure_formation_involved_in_morphogenesis	ACKR3,ADAMTS1,ADGRA2,ADGRB3,ADM,ANG,ANK2,ANXA2,APOLD1,ARID1A,AXIN2,BCL3,BCL6,BHLHE40,BHLHE41,BMP4,BMPR2,CAV1,CD34,CDK5R2,CDON,CFL1,CITED2,COL1A1,COL2A1,CYR61,DLC1,DLX5,DLX6,EFNA1,ELK3,EOMES,EPHB3,FGF9,FHOD3,FOXA1,FOXA2,FOXB1,FOXC1,FOXC2,FOXF1,GATA3,GATA6,GLI3,GPR4,HES1,HES7,HNF1B,HOXB13,HOXB3,ID1,IHH,ITGA5,JUN,LAMA5,LHX1,LHX2,LRP2,MEF2A,MEIS1,MEOX2,MMP14,MTHFR,NECTIN2,NFIB,NKX2-1,NKX3-2,NOG,NR2E1…
GO:0009952	48	999	153	17808	1.55731e-23	anteriorposterior_pattern_specification	AXIN2,BARX1,BHLHE40,BHLHE41,BMP4,BMPR2,CDON,CFC1,EMX2,FEZF1,FOXB1,FOXC1,FOXF1,GATA4,GLI3,HES1,HES7,HNF1B,HOXA10,HOXA9,HOXB2,HOXB3,HOXB4,HOXB5,HOXB7,HOXB8,HOXC13,HOXC4,HOXC5,HOXC6,HOXC8,HOXC9,HOXD13,HOXD3,LHX1,MLLT3,NEUROD1,OSR1,OTX1,PBX1,PCDH8,PCGF2,RARG,RBPJ,SOX17,TSHZ1,WT1,ZEB2
GO:0042127	185	999	1579	17808	4.39579e-23	regulation_of_cell_population_proliferation	ADAMTS1,ADCYAP1,ADM,AHR,AKIRIN2,ANG,ANXA1,ANXA2,ARHGEF2,ARID2,ASCL1,ASPH,ATF3,AXIN2,BCL11B,BCL6,BMP4,BMPR2,BTG1,CAV1,CBX8,CCND1,CCND2,CD164,CD248,CDK13,CDK4,CDK6,CDKN1A,CDKN1B,CDKN2A,CDKN2C,CDON,CDX2,CERS2,CITED1,CLEC11A,CRLF1,CYR61,DDAH1,DDR2,DLC1,DLX5,DLX6,DMRTA2,DUSP1,EGR3,EGR4,EMX1,EPS15,FBLN1,FEZF1,FGF17,FGF5,FGF9,FOSL1,FOSL2,FOXF1,FOXG1,FOXO3,FZD7,GAB2,GATA2,GATA3,GATA6,GLI3,GNAI3,HAS2,HES1…
GO:0051961	67	999	301	17808	7.39367e-23	negative_regulation_of_nervous_system_development	ADCYAP1,ARF6,ARHGEF2,ASCL1,BCL11A,BRINP1,CERS2,COL3A1,CRMP1,CTDSP1,DLX1,DLX2,DNM3,EFNA1,FOXG1,FOXO3,GFI1,GLI3,GSK3B,HES1,HMG20A,ID1,ID2,ID3,ISL1,LBX1,LHX2,LIN28A,LPAR1,LRP1,MEIS1,MYLIP,NEUROD2,NFATC4,NKX2-2,NKX6-1,NKX6-2,NOG,NR2E1,NR2F1,NRG1,NRP1,NTN1,OLIG2,PBX1,PHOX2B,PMP22,POU4F2,PTEN,PTPRG,RFX4,ROBO2,RTN4,SEMA3A,SEMA4A,SEMA5A,SHH,SKI,SLIT2,SOX11,SOX2,SRGAP2,TLX3,VAX1,VIM,WNT3A,ZNF536
GO:0050768	64	999	283	17808	2.82938e-22	negative_regulation_of_neurogenesis	ADCYAP1,ARF6,ARHGEF2,ASCL1,BCL11A,BRINP1,CERS2,COL3A1,CRMP1,CTDSP1,DLX1,DLX2,DNM3,EFNA1,FOXG1,FOXO3,GFI1,GLI3,GSK3B,HES1,HMG20A,ID1,ID2,ID3,ISL1,LBX1,LHX2,LIN28A,LPAR1,LRP1,MEIS1,MYLIP,NFATC4,NKX2-2,NKX6-1,NKX6-2,NOG,NR2E1,NR2F1,NRG1,NRP1,NTN1,OLIG2,PBX1,PHOX2B,PMP22,POU4F2,PTEN,PTPRG,RTN4,SEMA3A,SEMA4A,SEMA5A,SHH,SKI,SLIT2,SOX11,SOX2,SRGAP2,TLX3,VAX1,VIM,WNT3A,ZNF536
GO:0051240	191	999	1686	17808	3.90755e-22	positive_regulation_of_multicellular_organismal_process	ADCYAP1,ADGRA2,ADGRB3,ADGRL1,ADM,AKIRIN2,ANXA1,ANXA2,ARF6,ARHGEF2,ASCL1,ATF4,ATG5,ATOH1,ATP1A1,AXIN2,BCL3,BCL6,BCL9L,BDNF,BMP4,BMPR2,BRINP1,BTG1,CACNG7,CAMK2D,CAV1,CBLN1,CCND1,CD34,CDON,CITED2,COL1A1,CRABP2,CREB3L2,CYP26B1,CYR61,DAB2,DDAH1,DDR2,DDX3X,DLX1,DLX2,DMRTA2,DUOXA1,DVL1,EBF2,EFNA5,EGR3,EPHB3,ESRRG,FEZF1,FFAR4,FGF9,FLRT2,FOXA1,FOXA2,FOXC1,FOXC2,FOXD1,FOXG1,FOXO3,FST,GATA2,GATA3,GATA4,GATA…
GO:0001708	31	999	65	17808	5.69542e-22	cell_fate_specification	APC2,ASCL1,ATOH1,CDON,DBX1,DMRTA2,EOMES,FEV,FOXA1,FOXA2,HNF1B,IHH,ISL1,ITGB1,LHX3,MNX1,NKX2-2,NRP1,OLIG2,OLIG3,PAX2,POU3F2,POU4F1,PTCH1,RBPJ,SHH,SIX1,SOX1,SOX17,SOX2,TLX3
GO:0048729	74	999	375	17808	8.57976e-22	tissue_morphogenesis	ADM,ARHGAP12,BMP4,CFL1,CITED1,COL12A1,COL3A1,COL6A1,COL6A3,DVL1,FOXA1,FOXC1,FOXD1,FOXF1,GATA3,GATA4,GBX2,GLI3,HES1,HNF1B,HOXB13,HOXB2,HOXB4,HOXD13,IHH,ISL1,KLF4,LAMA5,LBX1,LHX1,LRP2,MMP14,MYC,NFATC4,NKX2-1,NOG,NRG1,NRP1,NTN1,OSR1,PAX2,PAX7,PAX8,PBX1,PCDH8,PDX1,PKD1,POU4F1,PTCH1,RARG,RBPJ,RHOB,RXRA,RYR2,SALL1,SEMA3A,SFRP2,SHH,SIX1,SLIT2,SMAD7,SNAI2,SOX11,SOX17,SRF,TBX20,TBX5,TFAP2A,TWIST1,VEGFA,WN…
GO:0035239	60	999	264	17808	4.55049e-21	tube_morphogenesis	ARID2,BMP4,BMPR2,CITED1,EMX2,EPHB3,FOXA1,FOXC1,FOXF1,GATA3,GATA4,GATA6,GBX2,GLI3,HES1,HNF1B,ID1,ID2,IHH,LAMA5,LBX1,LHX1,LRP1,LRP2,LZTS2,MMP14,MYC,NFATC4,NKX2-1,NOG,NR4A3,NRP1,NTN1,OSR1,PAX2,PAX8,PBX1,PKD1,PRDM1,PRRX1,PTCH1,RBPJ,RHOB,RYR2,SALL1,SFRP2,SHH,SIX1,SLIT2,SMAD7,SOX17,SRF,TBX20,TFAP2B,VEGFA,WNT11,WNT3A,WT1,ZEB1,ZMIZ1
GO:0010721	67	999	325	17808	6.55859e-21	negative_regulation_of_cell_development	ADCYAP1,ARF6,ARHGEF2,ASCL1,BCL11A,BRINP1,CERS2,COL3A1,CRMP1,CTDSP1,DLX1,DLX2,DNM3,EFNA1,EFNA5,FBLN1,FBN1,FOXG1,FOXO3,GFI1,GLI3,GSK3B,HES1,HMG20A,ID1,ID2,ID3,ISL1,LBX1,LHX2,LIN28A,LPAR1,LRP1,MEIS1,MYLIP,NFATC4,NKX2-2,NKX6-1,NKX6-2,NOG,NR2E1,NR2F1,NRG1,NRP1,NTN1,OLIG2,PBX1,PHOX2B,PMP22,POU4F2,PTEN,PTPRG,RTN4,SEMA3A,SEMA4A,SEMA5A,SHH,SKI,SLIT2,SOX11,SOX2,SRGAP2,TLX3,VAX1,VIM,WNT3A,ZNF536
GO:0048705	38	999	111	17808	2.12807e-20	skeletal_system_morphogenesis	ARID5B,BMP4,COL2A1,DLX2,GLI3,GNAS,HOXB2,HOXB3,HOXB4,HOXB5,HOXB7,HOXB8,HOXC4,HOXC8,HOXC9,HOXD3,HOXD8,IFT140,IRX5,MMP14,MMP16,NKX3-2,NOG,OSR1,OSR2,PAX5,PCGF2,PDGFRA,PRRX1,SATB2,SH3PXD2B,SIX1,SOX11,TBX15,TFAP2A,TWIST1,ZEB1,ZFAND5
GO:0048732	56	999	248	17808	1.33263e-19	gland_development	ADCYAP1,ANXA1,ARF6,ARID5B,BCL11B,BMP4,CAV1,CCND1,CITED2,DUOX2,EPHB3,FOXC1,FOXE1,GATA2,GATA3,GATA6,GLI3,HES1,HOXA9,HOXB3,HOXD3,IHH,ISL1,JARID2,JUN,LHX3,NKX2-1,NKX2-8,NOG,NRG1,ONECUT1,ONECUT2,OTP,PAX8,PBX1,PDGFRA,PDX1,PKD1,POU3F2,PTCH1,PTF1A,RARA,RARG,RBPJ,RHBDD3,RPGRIP1L,SALL1,SHH,SIX1,SOX2,SRF,THRA,WLS,WNT11,WNT3A,WT1
GO:0048704	32	999	82	17808	2.27806e-19	embryonic_skeletal_system_morphogenesis	BMP4,COL2A1,DLX2,GLI3,GNAS,HOXB2,HOXB3,HOXB4,HOXB5,HOXB7,HOXB8,HOXC4,HOXC9,HOXD3,IFT140,IRX5,MMP14,MMP16,NOG,OSR1,OSR2,PAX5,PCGF2,PDGFRA,PRRX1,SATB2,SIX1,SOX11,TBX15,TFAP2A,TWIST1,ZEB1
GO:0048585	174	999	1562	17808	2.48728e-19	negative_regulation_of_response_to_stimulus	ACKR3,ADAMTS18,ADCYAP1,ADGRA2,ANXA1,ANXA2,APC2,APCDD1,ARHGAP12,ARHGEF2,ARRDC3,ATF3,ATF4,ATP2B4,AXIN2,BARX1,BCL3,BCL6,BCL9L,BMP4,CALM2,CALM3,CAV1,CBLN1,CD34,CDK6,CDKN1A,CDKN1B,CELF4,CERS2,CITED1,COL2A1,COL3A1,CREB3,CREB3L1,CYP26B1,DAB2,DACT1,DCN,DDAH1,DDX3X,DHRS3,DLC1,DLX1,DLX2,DUSP1,DUSP4,DVL1,DYRK1A,EFNA1,EPS15,FAM89B,FAS,FBLN1,FBN1,FFAR4,FGF9,FOXA2,FOXF1,FOXO3,FST,G3BP1,GATA2,GATA3,GLI3,GLIS2,G…
GO:0060429	41	999	142	17808	8.37814e-19	epithelium_development	BMP4,CD34,COL2A1,CRLF1,DACT1,DVL1,FOXA1,FOXC1,GATA3,HNF1B,IHH,LHX1,MEOX2,NKX2-6,NOG,OSR1,PAX2,PAX8,PKD1,POU3F3,PTCH1,RARA,RARG,RBBP6,ROBO2,RPGRIP1L,SALL1,SHH,SIX1,SLIT2,SMAD7,SNAI2,SOX11,SOX17,SPRY1,TBX5,TFAP2B,WNT11,WNT7B,WT1,ZFP36L1
GO:0022603	131	999	1045	17808	9.91591e-19	regulation_of_anatomical_structure_morphogenesis	ADGRA2,ADGRB3,ADM,AKAP13,ANXA1,BARHL2,BCL11A,BCL6,BCL9L,BCOR,BDNF,BMP4,BMPR2,BTG1,CACNG7,CAPZB,CD34,CDX2,CFL1,CITED1,CITED2,COL5A1,CRABP2,CREB3L1,DAB2,DACT1,DCN,DDAH1,DLC1,DNM3,DVL1,EFNA1,EFNA3,EFNA5,EPHB3,FBLN1,FOXA2,FOXC1,FOXC2,FZD7,GATA2,GATA3,GATA4,GATA6,GPR4,GSK3B,HAS2,HDAC7,HES1,HES7,HNF1B,HOXB7,HOXD13,ID1,ISL1,ITGA5,ITGB1,KLF4,LHX1,LPAR1,LRP1,LRRC4C,MEOX2,MKLN1,MLLT3,MMRN2,MYADM,MYC,NEUROG…
GO:0002009	58	999	278	17808	1.63484e-18	morphogenesis_of_an_epithelium	ADM,ARHGAP12,BMP4,CFL1,CITED1,DVL1,FOXA1,FOXD1,FOXF1,GATA3,GATA4,GBX2,GLI3,HES1,HNF1B,HOXB13,HOXB2,HOXB4,HOXD13,IHH,KLF4,LAMA5,LBX1,LHX1,MMP14,MYC,NFATC4,NKX2-1,NOG,NRP1,NTN1,OSR1,PAX2,PAX8,PBX1,PCDH8,PDX1,PKD1,PTCH1,RARG,RBPJ,RHOB,RYR2,SALL1,SEMA3A,SFRP2,SHH,SIX1,SLIT2,SOX11,SOX17,SRF,TBX20,TBX5,VEGFA,WNT11,WNT3A,WT1
GO:0045165	41	999	145	17808	1.94606e-18	cell_fate_commitment	ARHGEF2,ASCL1,BCL11B,BMP4,DLX1,DLX2,GAS1,GATA2,GSX1,ID2,IHH,NEUROD1,NKX2-1,NKX2-2,NR2E1,NRG1,OLIG2,ONECUT1,ONECUT2,PAX7,POU3F2,PRDM1,PTF1A,RARA,RBPJ,SATB2,SH3PXD2B,SHH,SOX12,SOX2,SPRY2,STAT6,TAL1,TBR1,TCF7L2,WNT10B,WNT11,WNT3A,WNT5B,WNT7B,WT1
GO:0021953	31	999	82	17808	2.48716e-18	central_nervous_system_neuron_differentiation	ASCL1,BCL11B,CBLN1,DLX5,EMX1,EOMES,GATA2,GSX1,ISL1,LBX1,LDB1,LHX1,LHX3,LHX5,MDGA2,NKX2-1,NKX2-2,NR2E1,OLIG2,OTP,PAX7,PHOX2B,POU4F1,PTCH1,SALL1,SHH,SOX4,TAL1,TBX20,UNCX,WNT3A
GO:0007411	53	999	239	17808	3.01403e-18	axon_guidance	ALCAM,ATOH1,BCL11B,BDNF,BOC,CRMP1,DLX5,DPYSL5,DRGX,DVL1,EFNA1,EFNA3,EFNA5,EPHA5,EPHB3,ETV1,EXT1,FEZF1,FLRT2,FOXD1,GAB2,GATA3,GBX2,GLI3,ISL1,KLF7,LHX1,LHX2,LHX3,LHX4,LHX9,NFIB,NKX2-1,NOG,NR4A3,NRP1,NRXN3,NTN1,OTX2,PIK3R1,POU4F2,POU4F3,PTCH1,ROBO2,ROBO3,SEMA3A,SHH,SLIT2,SPTAN1,TUBB3,VAX1,VEGFA,WNT3A
GO:0022610	118	999	906	17808	3.37453e-18	biological_adhesion	AATF,ACKR3,ACTB,ACTG1,ADGRL1,ALCAM,ANTXR1,ANXA1,ANXA2,ARF6,BOC,CBLN1,CD164,CD34,CDH22,CDH8,CDON,CNTNAP2,CNTNAP3,CNTNAP3B,COL12A1,COL16A1,COL3A1,COL5A1,COL5A3,COL6A1,COL6A3,CTNND2,CYR61,DDR2,DSC3,EFNA1,EFNA5,EPHB3,ESAM,FAT1,FBN1,FIBP,FLRT2,FOXF1,FZD7,GNAS,HES1,HOXD3,ICAM4,ICAM5,ID1,IGSF21,IHH,INHBB,ITGA5,ITGB1,LAMA5,LAMC1,LRFN5,LRRC4C,MADCAM1,MKLN1,MXRA8,NECTIN2,NEGR1,NRP1,NRXN2,NRXN3,NTN1,PCDH1,P…
GO:0009968	143	999	1207	17808	3.39327e-18	negative_regulation_of_signal_transduction	ACKR3,ADGRA2,APC2,APCDD1,ARHGAP12,ARHGEF2,ARRDC3,ATF3,ATP2B4,AXIN2,BARX1,BCL3,BCL6,BCL9L,BMP4,CALM2,CALM3,CAV1,CBLN1,CELF4,CITED1,COL2A1,CREB3,CREB3L1,CYP26B1,DAB2,DACT1,DCN,DDX3X,DHRS3,DLC1,DLX1,DLX2,DUSP1,DUSP4,DVL1,DYRK1A,EFNA1,EPS15,FAM89B,FAS,FBLN1,FBN1,FGF9,FOXO3,FST,G3BP1,GATA2,GATA3,GLI3,GLIS2,GNAI3,GSK3B,HDAC7,IGF1R,IGFBP3,IGFBP5,IRS1,ISL1,ITGB1,KIF26A,KLF4,LDLRAD4,LMNA,LPAR1,LRP1,LRP2,L…
GO:0023051	316	999	3629	17808	4.15625e-18	regulation_of_signaling	ACKR3,ADCYAP1,ADGRA2,ADM,AKAP13,ANK2,ANXA1,ANXA2,APC2,APCDD1,ARF6,ARHGAP12,ARHGAP21,ARHGAP36,ARHGEF1,ARHGEF12,ARHGEF2,ARRDC3,ASCL1,ASPH,ATF3,ATF6,ATP1A1,ATP2B4,AXIN2,BAIAP3,BARX1,BBC3,BCL3,BCL6,BCL9L,BDNF,BMP4,BMPR2,CACNG3,CACNG7,CACNG8,CALM2,CALM3,CAMK2D,CAV1,CBLN1,CD70,CDC37,CDK4,CDON,CELF4,CHD3,CHRM2,CITED1,CITED2,CLEC11A,COL1A1,COL2A1,COL3A1,CPLX2,CPT1A,CRABP2,CREB3,CREB3L1,CRLF1,CTDNEP1,CTNN…
GO:0097485	53	999	241	17808	4.45079e-18	neuron_projection_guidance	ALCAM,ATOH1,BCL11B,BDNF,BOC,CRMP1,DLX5,DPYSL5,DRGX,DVL1,EFNA1,EFNA3,EFNA5,EPHA5,EPHB3,ETV1,EXT1,FEZF1,FLRT2,FOXD1,GAB2,GATA3,GBX2,GLI3,ISL1,KLF7,LHX1,LHX2,LHX3,LHX4,LHX9,NFIB,NKX2-1,NOG,NR4A3,NRP1,NRXN3,NTN1,OTX2,PIK3R1,POU4F2,POU4F3,PTCH1,ROBO2,ROBO3,SEMA3A,SHH,SLIT2,SPTAN1,TUBB3,VAX1,VEGFA,WNT3A
GO:0010646	313	999	3588	17808	5.0312e-18	regulation_of_cell_communication	ACKR3,ADCYAP1,ADGRA2,ADM,AKAP13,ANK2,ANXA1,APC2,APCDD1,ARF6,ARHGAP12,ARHGAP21,ARHGAP36,ARHGEF1,ARHGEF12,ARHGEF2,ARRDC3,ASCL1,ATF3,ATF6,ATP2B4,AXIN2,BAIAP3,BARX1,BBC3,BCL3,BCL6,BCL9L,BDNF,BMP4,BMPR2,CACNG3,CACNG7,CACNG8,CALM2,CALM3,CAMK2D,CAV1,CBLN1,CD70,CDC37,CDK4,CDON,CELF4,CHD3,CHRM2,CITED1,CITED2,CLEC11A,COL1A1,COL2A1,COL3A1,CPLX2,CPT1A,CRABP2,CREB3,CREB3L1,CRLF1,CTDNEP1,CTNND2,CXXC5,CYP26B1,C…
GO:0007155	117	999	900	17808	5.5104e-18	cell_adhesion	AATF,ACKR3,ACTB,ACTG1,ADGRL1,ALCAM,ANTXR1,ANXA1,ANXA2,ARF6,BOC,CBLN1,CD164,CD34,CDH22,CDH8,CDON,CNTNAP2,CNTNAP3,CNTNAP3B,COL12A1,COL16A1,COL3A1,COL5A1,COL5A3,COL6A1,COL6A3,CTNND2,CYR61,DDR2,DSC3,EFNA1,EFNA5,EPHB3,ESAM,FAT1,FBN1,FIBP,FLRT2,FOXF1,FZD7,GNAS,HES1,HOXD3,ICAM4,ICAM5,ID1,IGSF21,IHH,ITGA5,ITGB1,LAMA5,LAMC1,LRFN5,LRRC4C,MADCAM1,MKLN1,MXRA8,NECTIN2,NEGR1,NRP1,NRXN2,NRXN3,NTN1,PCDH1,PCDH10,…
GO:0045665	50	999	221	17808	1.13423e-17	negative_regulation_of_neuron_differentiation	ARF6,ASCL1,BCL11A,CERS2,CRMP1,CTDSP1,DLX1,DLX2,DNM3,EFNA1,FOXG1,FOXO3,GFI1,GLI3,GSK3B,HES1,HMG20A,ID1,ID2,ID3,ISL1,LBX1,LPAR1,LRP1,MEIS1,MYLIP,NFATC4,NKX2-2,NR2E1,NR2F1,NRP1,NTN1,OLIG2,PBX1,PHOX2B,PMP22,POU4F2,PTEN,PTPRG,RTN4,SEMA3A,SEMA4A,SEMA5A,SHH,SLIT2,SOX2,TLX3,VIM,WNT3A,ZNF536
GO:0051270	120	999	948	17808	1.60922e-17	regulation_of_cellular_component_movement	ACKR3,ADAMTS1,ADGRA2,ANK2,ANXA1,ARF6,ARHGEF2,ARID2,ATP1A1,BCL6,BMP4,BMPR2,CAV1,CDK6,CDKN1B,CERS2,CITED2,COL1A1,COL3A1,CREB3,CYR61,DAB2,DCN,DDR2,DLC1,DUOX2,DUOXA2,DUSP1,EFNA1,FAM89B,FBLN1,FGF9,FLRT2,FOXC2,FOXF1,FOXO3,GATA2,GATA3,GATA4,HAS2,HDAC7,IGF1R,IGFBP3,IGFBP5,INSM1,ITGA5,JUN,KLF4,LAMA5,LDB1,LDLRAD4,LMNA,LPAR1,LRP1,MADCAM1,MAP2K3,MEOX2,MMP14,MMP9,MMRN2,MTA2,MYADM,NBL1,NFE2L2,NIPBL,NKX2-1,NKX6…
GO:0043066	113	999	870	17808	2.32139e-17	negative_regulation_of_apoptotic_process	AATF,ACKR3,ADCYAP1,AGAP2,ANXA1,ARHGEF2,ASCL1,ATG5,ATOH1,ATOX1,BARHL1,BCL11B,BCL3,BCL6,BDNF,BMP4,CAV1,CBX4,CCND2,CDKN1A,CDKN1B,CFL1,CITED1,CITED2,COL2A1,CREB3,CREB3L1,CRLF1,CRYAA,CYR61,DAB2,DDX3X,DLX1,DUSP1,EFNA1,EGR3,EN1,EN2,FAS,FFAR4,FOXB1,FOXC1,GABRB2,GATA2,GATA3,GATA6,GLI3,GNAI3,GSK3B,HNF1B,HNRNPK,ID1,IGF1R,IHH,ISL1,ITGA5,ITGB1,JUN,KLF4,LHX3,LHX4,LMNA,LRP1,MCL1,MEIS3,MMP9,MYC,NAA38,NEUROD1,NFA…
GO:0010648	148	999	1303	17808	3.60512e-17	negative_regulation_of_cell_communication	ACKR3,ADGRA2,APC2,APCDD1,ARHGAP12,ARHGEF2,ARRDC3,ATF3,ATP2B4,AXIN2,BARX1,BCL3,BCL6,BCL9L,BMP4,CALM2,CALM3,CAV1,CBLN1,CELF4,CITED1,COL2A1,CREB3,CREB3L1,CYP26B1,DAB2,DACT1,DCN,DDX3X,DHRS3,DLC1,DLX1,DLX2,DUSP1,DUSP4,DVL1,DYRK1A,EFNA1,EPS15,FAM89B,FAS,FBLN1,FBN1,FGF9,FOXO3,FST,G3BP1,GATA2,GATA3,GLI3,GLIS2,GNAI3,GRIK3,GSK3B,HDAC7,IGF1R,IGFBP3,IGFBP5,INHBB,IRS1,ISL1,ITGB1,KIF26A,KLF4,LDLRAD4,LMNA,LPAR1…
GO:0043069	114	999	887	17808	3.64785e-17	negative_regulation_of_programmed_cell_death	AATF,ACKR3,ADCYAP1,AGAP2,ANXA1,ARHGEF2,ASCL1,ATG5,ATOH1,ATOX1,BARHL1,BCL11B,BCL3,BCL6,BDNF,BMP4,CAV1,CBX4,CCND2,CDKN1A,CDKN1B,CFL1,CITED1,CITED2,COL2A1,CREB3,CREB3L1,CRLF1,CRYAA,CYR61,DAB2,DDX3X,DLX1,DUSP1,EFNA1,EGR3,EN1,EN2,FAS,FFAR4,FOXB1,FOXC1,GABRB2,GATA2,GATA3,GATA6,GLI3,GNAI3,GSK3B,HNF1B,HNRNPK,ID1,IGF1R,IHH,ISL1,ITGA5,ITGB1,JUN,KLF4,LHX3,LHX4,LMNA,LRP1,MCL1,MECOM,MEIS3,MMP9,MYC,NAA38,NEURO…
GO:0023057	148	999	1307	17808	4.73291e-17	negative_regulation_of_signaling	ACKR3,ADGRA2,APC2,APCDD1,ARHGAP12,ARHGEF2,ARRDC3,ATF3,ATP2B4,AXIN2,BARX1,BCL3,BCL6,BCL9L,BMP4,CALM2,CALM3,CAV1,CBLN1,CELF4,CITED1,COL2A1,CREB3,CREB3L1,CYP26B1,DAB2,DACT1,DCN,DDX3X,DHRS3,DLC1,DLX1,DLX2,DUSP1,DUSP4,DVL1,DYRK1A,EFNA1,EPS15,FAM89B,FAS,FBLN1,FBN1,FGF9,FOXO3,FST,G3BP1,GATA2,GATA3,GLI3,GLIS2,GNAI3,GRIK3,GSK3B,HDAC7,IGF1R,IGFBP3,IGFBP5,INHBB,IRS1,ISL1,ITGB1,KIF26A,KLF4,LDLRAD4,LMNA,LPAR1…
GO:0048589	58	999	298	17808	4.95654e-17	developmental_growth	ADM,AKAP13,ALCAM,ARID5B,BDNF,BMP4,DCLK1,DDR2,DUOX2,DVL1,EFNA5,EMX1,EN1,ENO3,FOXO3,GAS1,GATA3,GATA4,GLI3,GNAS,HELT,HNF1B,HOXD13,IHH,ITGB1,KMT2D,LARGE1,LHX1,LHX2,LZTS2,MEX3C,NIPBL,NRP1,PAX7,PKDCC,POU4F2,POU4F3,PTEN,RARA,RARG,RBBP6,RMI1,SALL1,SEMA3A,SHANK1,SHH,SLIT2,SLITRK1,SOX2,SPRY1,SPRY2,SRF,TNS2,WNT3A,WNT7B,ZEB2,ZFP36L1,ZMIZ1
GO:0035107	32	999	96	17808	5.33461e-17	appendage_morphogenesis	ASPH,BMP4,CRABP2,CYP26B1,DLX5,DLX6,EN1,EVX2,FGF9,GLI3,GNAS,HOXA10,HOXA9,MBNL1,NIPBL,OSR1,OSR2,PBX1,PKDCC,PRRX1,PTCH1,RARG,RPGRIP1L,SALL3,SHH,SKI,SP8,SP9,TBX5,TFAP2A,TFAP2B,TWIST1
GO:0035108	32	999	96	17808	5.33461e-17	limb_morphogenesis	ASPH,BMP4,CRABP2,CYP26B1,DLX5,DLX6,EN1,EVX2,FGF9,GLI3,GNAS,HOXA10,HOXA9,MBNL1,NIPBL,OSR1,OSR2,PBX1,PKDCC,PRRX1,PTCH1,RARG,RPGRIP1L,SALL3,SHH,SKI,SP8,SP9,TBX5,TFAP2A,TFAP2B,TWIST1
GO:0051962	80	999	518	17808	9.47587e-17	positive_regulation_of_nervous_system_development	ADCYAP1,ADGRB3,ADGRL1,ARHGEF2,ASCL1,ATOH1,BCL6,BDNF,BMP4,BMPR2,BRINP1,CACNG7,CBLN1,CDON,CRABP2,CREB3L2,DLX1,DLX2,DMRTA2,DUOXA1,DVL1,EFNA5,EPHB3,FEZF1,FLRT2,FOXA1,FOXG1,GATA2,GLI3,HES1,HOXD3,ID2,LIN28A,LPAR1,LRP1,LRP2,NBL1,NEGR1,NEUROD1,NEUROD2,NEUROG3,NFE2L2,NIPBL,NKX2-2,NKX6-1,NKX6-2,NRP1,NTN1,NTRK2,OLIG2,OTP,PAX2,PHOX2B,PLXNB2,POU4F2,PPP1CC,PTEN,PTPRD,RARA,ROBO2,SEMA3A,SEMA4A,SEMA5A,SHANK1,SHH,…
GO:0060548	120	999	971	17808	1.03015e-16	negative_regulation_of_cell_death	AATF,ACKR3,ADCYAP1,AGAP2,ANXA1,ARHGEF2,ASCL1,ATF4,ATG5,ATOH1,ATOX1,BARHL1,BCL11B,BCL3,BCL6,BDNF,BMP4,CAV1,CBX4,CCND2,CD34,CDKN1A,CDKN1B,CFL1,CITED1,CITED2,COL2A1,CREB3,CREB3L1,CRLF1,CRYAA,CYR61,DAB2,DDX3X,DLX1,DUSP1,EFNA1,EGR3,EN1,EN2,FAS,FFAR4,FOXB1,FOXC1,GABRB2,GATA2,GATA3,GATA6,GLI3,GNAI3,GSK3B,HNF1B,HNRNPK,ID1,IGF1R,IHH,ISL1,ITGA5,ITGB1,JUN,KLF4,LHX3,LHX4,LMNA,LRP1,MCL1,MECOM,MEIS3,MMP9,MYC,N…
GO:0040012	118	999	948	17808	1.11436e-16	regulation_of_locomotion	ACKR3,ADAMTS1,ADGRA2,ANXA1,ARF6,ARHGEF2,ARID2,ARRDC3,BMP4,BMPR2,CAV1,CDK6,CERS2,CITED2,COL1A1,COL3A1,CREB3,CYR61,DAB2,DCN,DDR2,DLC1,DUOX2,DUOXA2,DUSP1,EFNA1,FAM89B,FBLN1,FGF9,FLRT2,FOXC2,FOXF1,FOXO3,GATA2,GATA3,HAS2,HDAC7,IGF1R,IGFBP3,IGFBP5,INSM1,ITGA5,JUN,KLF4,LAMA5,LDB1,LDLRAD4,LMNA,LPAR1,LRP1,MADCAM1,MAP2K3,MEOX2,MMP14,MMP9,MMRN2,MTA2,MYADM,NBL1,NFE2L2,NIPBL,NKX2-1,NKX6-1,NOG,NR2E1,NR4A3,NRG1…
GO:0001501	42	999	170	17808	1.64267e-16	skeletal_system_development	ADAMTS4,COL1A1,COL1A2,COL2A1,COL3A1,DLX1,DLX5,DLX6,EN1,EXT1,FBN1,FGF9,HES7,HOXA10,HOXA13,HOXA9,HOXB4,HOXC4,HOXC5,HOXC6,HOXD12,HOXD13,IHH,KLF10,MMP14,MMP16,MMP9,NKX3-2,NOG,OSR1,OSR2,PAX7,PBX1,PKDCC,RPS6KA3,SH3PXD2B,SHH,SOX11,SOX4,TRPS1,VCAN,WNT11
GO:0040007	58	999	306	17808	1.7669e-16	growth	ADM,AKAP13,ALCAM,ARID5B,BDNF,BMP4,DCLK1,DDR2,DUOX2,DVL1,EFNA5,EMX1,EN1,ENO3,FOXO3,GAS1,GATA3,GATA4,GLI3,GNAS,HELT,HNF1B,HOXD13,IHH,ITGB1,KMT2D,LARGE1,LHX1,LHX2,LZTS2,MEX3C,NIPBL,NRP1,PAX7,PKDCC,POU4F2,POU4F3,PTEN,RARA,RARG,RBBP6,RMI1,SALL1,SEMA3A,SHANK1,SHH,SLIT2,SLITRK1,SOX2,SPRY1,SPRY2,SRF,TNS2,WNT3A,WNT7B,ZEB2,ZFP36L1,ZMIZ1
GO:0009966	283	999	3234	17808	3.15462e-16	regulation_of_signal_transduction	ACKR3,ADCYAP1,ADGRA2,ADM,AKAP13,APC2,APCDD1,ARF6,ARHGAP12,ARHGAP21,ARHGAP36,ARHGEF1,ARHGEF12,ARHGEF2,ARRDC3,ASCL1,ATF3,ATF6,ATP2B4,AXIN2,BARX1,BBC3,BCL3,BCL6,BCL9L,BDNF,BMP4,BMPR2,CACNG3,CACNG7,CACNG8,CALM2,CALM3,CAMK2D,CAV1,CBLN1,CD70,CDC37,CDK4,CDON,CELF4,CHD3,CITED1,CITED2,CLEC11A,COL1A1,COL2A1,COL3A1,CRABP2,CREB3,CREB3L1,CRLF1,CTDNEP1,CTNND2,CXXC5,CYP26B1,CYR61,DAB2,DACT1,DCN,DDX3X,DHRS3,DLC1…
GO:0008284	114	999	916	17808	3.9518e-16	positive_regulation_of_cell_population_proliferation	ADAMTS1,ADCYAP1,ADM,AKIRIN2,ANG,ANXA1,ANXA2,ASCL1,ATF3,BCL6,BMP4,BMPR2,CBX8,CCND1,CCND2,CD248,CDK13,CDK4,CDK6,CDKN1A,CDKN1B,CDON,CDX2,CITED1,CLEC11A,CRLF1,CYR61,DDR2,DLX5,DLX6,DMRTA2,EGR3,EGR4,FGF17,FGF5,FGF9,FOSL1,FOSL2,FOXF1,FOXG1,FZD7,GAB2,GATA2,GATA6,GLI3,GNAI3,HAS2,HES1,HMX2,HNRNPU,HPSE2,HTR1A,ID1,ID2,IGF1R,IGFBP5,IHH,INSM1,IRS1,ISL1,ITGB1,JUN,KMT2D,LAMC1,LHX2,LIN28A,LRP2,MAB21L1,MEIS2,MMP9,…
GO:0001709	21	999	41	17808	4.00992e-16	cell_fate_determination	ASCL1,ATOH1,BARHL2,BMP4,CYP26B1,EBF2,FOXG1,GATA2,GATA3,GATA6,HES1,ISL1,KLF4,LBX1,MCL1,NKX2-2,NOTCH2,PAX2,PRRX1,PTCH1,SOX17
GO:0098609	76	999	490	17808	4.55178e-16	cellcell_adhesion	ACTB,ACTG1,ADGRL1,ALCAM,ANXA1,ANXA2,CBLN1,CD164,CD34,CDH22,CDH8,CTNND2,CYR61,DSC3,EFNA5,ESAM,FAT1,FIBP,FOXF1,GNAS,ICAM4,ICAM5,IGSF21,IHH,ITGA5,ITGB1,LRFN5,LRRC4C,MADCAM1,NECTIN2,NEGR1,NRXN2,NRXN3,NTN1,PCDH1,PCDH10,PCDH11X,PCDH11Y,PCDH15,PCDH17,PCDH18,PCDH7,PCDH8,PCDHGA1,PCDHGA10,PCDHGA2,PCDHGA3,PCDHGA4,PCDHGA5,PCDHGA6,PCDHGA7,PCDHGA8,PCDHGA9,PCDHGB1,PCDHGB2,PCDHGB3,PCDHGB4,PCDHGB5,PCDHGB6,PCDHGB7…
GO:0021515	20	999	37	17808	5.06745e-16	cell_differentiation_in_spinal_cord	ASCL1,DBX1,GATA2,GSX1,ISL1,LBX1,LHX1,LHX3,LHX4,LHX5,MDGA2,NKX2-2,OLIG2,PAX7,PTCH1,SHH,SOX4,TAL1,TBX20,WNT3A
GO:2000145	110	999	875	17808	6.75595e-16	regulation_of_cell_motility	ACKR3,ADAMTS1,ADGRA2,ANXA1,ARF6,ARHGEF2,ARID2,BMP4,BMPR2,CAV1,CDK6,CERS2,CITED2,COL1A1,COL3A1,CREB3,CYR61,DAB2,DCN,DDR2,DLC1,DUOX2,DUOXA2,DUSP1,EFNA1,FAM89B,FBLN1,FGF9,FLRT2,FOXC2,FOXF1,FOXO3,GATA2,GATA3,HAS2,HDAC7,IGF1R,IGFBP3,IGFBP5,INSM1,ITGA5,JUN,KLF4,LAMA5,LDB1,LDLRAD4,LMNA,LPAR1,LRP1,MADCAM1,MAP2K3,MEOX2,MMP14,MMP9,MMRN2,MTA2,MYADM,NBL1,NFE2L2,NIPBL,NKX2-1,NKX6-1,NOG,NR2E1,NR4A3,NRG1,NRP1,N…
GO:0070887	171	999	1654	17808	8.32512e-16	cellular_response_to_chemical_stimulus	ACTA1,ACTB,ACTG1,ADCYAP1,ADIRF,AHR,ANXA1,ARF6,ARHGEF2,ARID5B,ATF4,ATP1A1,ATP2B4,BCL11A,BMP4,BMPR2,BRINP1,CAMK2D,CAV1,CBX8,CDK4,CDKN1B,COL16A1,COL1A1,COL1A2,COL2A1,COL3A1,COL6A1,CPEB2,CPT1A,CRIP1,CYP26B1,DDX3X,DLX1,DLX5,DUSP1,EEF1A1,EEF2,EFNA5,EGR3,EGR4,FAS,FBN1,FOXA2,FOXC1,FOXF1,FOXO3,FZD7,GABRA1,GABRB2,GAS1,GATA3,GATA4,GATA6,GCGR,GFI1,GSK3B,HAS2,HCFC1,HDGF,HNRNPA1,HNRNPU,HSPA8,ID1,ID2,ID3,IGF1R,…
GO:0048663	19	999	34	17808	1.19684e-15	neuron_fate_commitment	ASCL1,BCL11B,BMP4,DLX1,DLX2,GATA2,GSX1,ID2,IHH,NKX2-1,NRG1,OLIG2,PAX7,POU3F2,PTF1A,RBPJ,SATB2,SHH,TBR1
GO:0009719	122	999	1029	17808	1.3335e-15	response_to_endogenous_stimulus	ACTA1,ACTB,ADCYAP1,ADM,AHR,ANG,ANXA1,ANXA2,ARF6,ARHGEF2,ASCL1,ATF4,ATP1A1,ATP2B4,BCL11A,BMP4,BMPR2,CALM3,CAV1,CCND1,CDK4,CDKN1A,CDKN1B,CITED1,COL16A1,COL1A1,COL1A2,COL2A1,COL3A1,COL6A1,CPEB2,DLX1,DLX5,DUSP1,EEF1A1,EEF2,EFNA5,EGR3,FBN1,FOSL1,FOXA1,FOXC1,FOXC2,FOXO3,GABRA1,GABRB2,GATA3,GATA6,GCGR,GSK3B,HAS2,HNRNPU,HOXB13,HOXD13,ID1,IER2,IGF1R,IGFBP5,IHH,INHBB,IRS1,ISL1,ITGB1,JUN,JUNB,JUND,KLF10,KLF…
GO:0030334	104	999	814	17808	1.52208e-15	regulation_of_cell_migration	ACKR3,ADAMTS1,ADGRA2,ANXA1,ARF6,ARHGEF2,ARID2,BMP4,BMPR2,CAV1,CERS2,CITED2,COL1A1,COL3A1,CREB3,CYR61,DAB2,DCN,DDR2,DLC1,DUSP1,EFNA1,FAM89B,FGF9,FLRT2,FOXC2,FOXF1,FOXO3,GATA2,GATA3,HAS2,HDAC7,IGF1R,IGFBP3,IGFBP5,INSM1,ITGA5,JUN,KLF4,LAMA5,LDB1,LDLRAD4,LMNA,LPAR1,LRP1,MADCAM1,MAP2K3,MEOX2,MMP14,MMP9,MMRN2,MTA2,MYADM,NBL1,NFE2L2,NIPBL,NKX2-1,NKX6-1,NOG,NR2E1,NR4A3,NRG1,NRP1,NTN1,ONECUT1,ONECUT2,PBLD…
GO:0042221	239	999	2633	17808	2.75056e-15	response_to_chemical	ACTA1,ACTB,ACTG1,ADCYAP1,ADIRF,ADM,AHR,AKIRIN2,ANG,ANK2,ANXA1,ANXA2,ARF6,ARHGEF2,ARID5B,ASCL1,ATF4,ATG5,ATP1A1,ATP2B4,BCL11A,BMP4,BMPR2,BRINP1,CALM2,CALM3,CAMK2D,CAV1,CBX8,CCND1,CDK4,CDKN1A,CDKN1B,CFL1,CITED1,COL16A1,COL1A1,COL1A2,COL2A1,COL3A1,COL6A1,CPEB2,CPT1A,CRIP1,CYP26B1,DCN,DDX3X,DLX1,DLX5,DNM1,DUOX2,DUSP1,EEF1A1,EEF2,EFNA5,EGR3,EGR4,EMX1,EMX2,ENO3,FAS,FBN1,FOSL1,FOXA1,FOXA2,FOXC1,FOXC2,FO…
GO:0050769	71	999	455	17808	3.20116e-15	positive_regulation_of_neurogenesis	ADCYAP1,ARHGEF2,ASCL1,ATOH1,BCL6,BDNF,BMP4,BMPR2,BRINP1,CACNG7,CDON,CRABP2,CREB3L2,DLX1,DLX2,DMRTA2,DUOXA1,DVL1,EFNA5,FEZF1,FOXA1,FOXG1,GATA2,GLI3,HES1,HOXD3,ID2,LIN28A,LPAR1,LRP1,LRP2,NBL1,NEGR1,NEUROD1,NEUROD2,NEUROG3,NFE2L2,NIPBL,NKX2-2,NKX6-1,NKX6-2,NRP1,NTN1,NTRK2,OLIG2,OTP,PHOX2B,PLXNB2,POU4F2,PPP1CC,PTEN,PTPRD,RARA,ROBO2,SEMA3A,SEMA5A,SHANK1,SHH,SLIT2,SLITRK1,SMARCD3,SOCS2,SOX11,SRF,TCF12,…
GO:0042981	158	999	1504	17808	3.24781e-15	regulation_of_apoptotic_process	AATF,ACKR3,ADCYAP1,ADM,AGAP2,AKAP13,ANP32B,ANXA1,ARHGEF1,ARHGEF12,ARHGEF2,ASCL1,ATF3,ATF4,ATF6,ATG5,ATOH1,ATOX1,BARHL1,BBC3,BCL11B,BCL3,BCL6,BDNF,BMP4,BTG1,CAMK2D,CAV1,CBX4,CCND2,CD248,CDK4,CDKN1A,CDKN1B,CDKN2A,CFL1,CITED1,CITED2,COL2A1,CREB3,CREB3L1,CRLF1,CRYAA,CYR61,DAB2,DDX3X,DLC1,DLX1,DUSP1,EFNA1,EGR3,EN1,EN2,FAS,FFAR4,FOSL1,FOXA1,FOXB1,FOXC1,FOXO3,GABRB2,GADD45A,GADD45B,GAS1,GATA2,GATA3,GATA…
GO:0032774	88	999	641	17808	4.00175e-15	RNA_biosynthetic_process	AHR,ANG,ATF4,ATOH1,BAZ2A,BCL3,BMPR2,CCND1,CDK13,CDK4,CDKN1A,CDX2,CREBZF,DVL1,ESRRG,ETV1,FEV,FOSL1,FOXO3,GATA2,GATA3,GATA4,GATA6,GPBP1,HOXA9,HOXC9,HOXD13,HOXD3,ID1,ID3,JUN,KLF4,KMT2A,LDB1,LHX1,MAF,MEF2A,MEIS2,MLLT3,MYNN,NFATC4,NFE2L2,NFIC,NFIX,NKX2-8,NKX3-2,NKX6-1,NOTCH2,NR1H2,NR2E1,NR2F1,NR3C1,NR3C2,NR4A3,NR5A2,NR6A1,PAX2,PAX5,PAX8,PCF11,PDX1,POLR2J,POLR2J2,POLR2J3,POLR2L,POLR3GL,PTEN,PTMA,RARA,R…
GO:0043067	159	999	1523	17808	4.53008e-15	regulation_of_programmed_cell_death	AATF,ACKR3,ADCYAP1,ADM,AGAP2,AKAP13,ANP32B,ANXA1,ARHGEF1,ARHGEF12,ARHGEF2,ASCL1,ATF3,ATF4,ATF6,ATG5,ATOH1,ATOX1,BARHL1,BBC3,BCL11B,BCL3,BCL6,BDNF,BMP4,BTG1,CAMK2D,CAV1,CBX4,CCND2,CD248,CDK4,CDKN1A,CDKN1B,CDKN2A,CFL1,CITED1,CITED2,COL2A1,CREB3,CREB3L1,CRLF1,CRYAA,CYR61,DAB2,DDX3X,DLC1,DLX1,DUSP1,EFNA1,EGR3,EN1,EN2,FAS,FFAR4,FOSL1,FOXA1,FOXB1,FOXC1,FOXO3,GABRB2,GADD45A,GADD45B,GAS1,GATA2,GATA3,GATA…
GO:0071310	146	999	1352	17808	4.61562e-15	cellular_response_to_organic_substance	ACTA1,ACTB,ACTG1,ADCYAP1,AHR,ANXA1,ARF6,ARHGEF2,ARID5B,ATF4,ATP1A1,ATP2B4,BCL11A,BMP4,BMPR2,BRINP1,CAV1,CDK4,CDKN1B,COL16A1,COL1A1,COL1A2,COL2A1,COL3A1,COL6A1,CPEB2,CPT1A,CYP26B1,DLX1,DLX5,DUSP1,EEF1A1,EEF2,EFNA5,EGR3,EGR4,FBN1,FOXC1,FOXF1,FOXO3,FZD7,GABRA1,GABRB2,GAS1,GATA3,GATA4,GATA6,GCGR,GFI1,GSK3B,HAS2,HCFC1,HDGF,HNRNPU,HSPA8,ID1,ID3,IGF1R,IGFBP5,INHBB,IRS1,ISL1,JARID2,JUN,JUNB,JUND,KLF10,KL…
GO:0090287	51	999	263	17808	4.65144e-15	regulation_of_cellular_response_to_growth_factor_stimulus	ADGRA2,BCL9L,BMP4,BMPR2,CAV1,CITED1,CITED2,CREB3L1,CYR61,DAB2,DCN,DLX1,FAM89B,FBN1,FBXL15,FGF9,FOXD1,GATA3,GATA4,HES1,ITGA5,LDLRAD4,LRP2,LTBP4,MMRN2,MTMR4,NBL1,NKX2-1,NOG,ONECUT1,ONECUT2,OTX2,PBLD,PRKCB,RBPJ,SFRP2,SKI,SKOR1,SKOR2,SLIT2,SMAD7,SOX11,SPRY1,SPRY2,SPRY4,TFAP2B,VASN,VEGFA,ZBTB7A,ZEB1,ZNF423
GO:0010033	201	999	2112	17808	8.59563e-15	response_to_organic_substance	ACTA1,ACTB,ACTG1,ADCYAP1,ADM,AHR,AKIRIN2,ANG,ANK2,ANXA1,ANXA2,ARF6,ARHGEF2,ARID5B,ASCL1,ATF4,ATP1A1,ATP2B4,BCL11A,BMP4,BMPR2,BRINP1,CALM3,CAV1,CCND1,CDK4,CDKN1A,CDKN1B,CFL1,CITED1,COL16A1,COL1A1,COL1A2,COL2A1,COL3A1,COL6A1,CPEB2,CPT1A,CRIP1,CYP26B1,DCN,DLX1,DLX5,DNM1,DUOX2,DUSP1,EEF1A1,EEF2,EFNA5,EGR3,EGR4,FBN1,FOSL1,FOXA1,FOXA2,FOXC1,FOXC2,FOXF1,FOXO3,FZD7,GABRA1,GABRB2,GAS1,GATA2,GATA3,GATA4,GA…
GO:0001822	34	999	127	17808	9.72753e-15	kidney_development	ADAMTS1,ARID5B,BMP4,CITED1,CYP26B1,DCN,FBN1,FOXC1,GATA3,GLI3,HAS2,HNF1B,ID2,ID3,LHX1,MMP17,NIPBL,OSR1,OSR2,PAX2,PAX8,PKD1,ROBO2,RPGRIP1L,SALL1,SHH,SIX1,SOX11,SPRY1,TFAP2A,TFAP2B,TNS2,VEGFA,WT1
GO:0048468	88	999	651	17808	1.01185e-14	cell_development	ACTA1,ACTA2,ADM,ANXA2,ARID4B,ARID5B,ASCL1,ATG5,BCL11B,BCL6,BHLHE23,BMP4,BMPR2,CDK6,CELF4,EN1,EN2,EPHA5,ETV1,EXPH5,FLNC,FOSL2,FOXC1,GABRB2,GATA2,GBX2,GPR4,HES1,HNRNPU,ID2,IHH,INHBB,INSM1,KMT2D,LHX8,LIN28A,LMNA,LPAR1,MAF,MEIS1,MXRA8,MYADM,NECTIN2,NEUROD1,NEUROD2,NFATC4,NKX2-2,NKX2-6,NKX3-2,NRG1,NTRK2,ONECUT1,ONECUT2,OSR1,PHOX2B,POU3F2,POU4F1,PRDM1,RARA,RARG,ROBO2,RUNX1,SALL3,SATB2,SERPINH1,SFRP2,SH…
GO:0048608	51	999	268	17808	1.02871e-14	reproductive_structure_development	ADCYAP1,ADM,ANG,ANXA1,ARID5B,CDKN1B,CDX2,CITED1,CYR61,DCN,DLX3,FGF9,FOXC1,GATA3,GATA4,GATA6,GLI3,HES1,HOXA10,HOXA9,HOXD13,INHBB,IRX5,JUNB,LHX1,LHX3,LHX4,LHX8,LHX9,LRP2,MAMLD1,MMP14,OSR1,PDGFRA,PKD1,PTCH1,RARA,RBPJ,RHOBTB3,SALL1,SFRP2,SHH,TSPY1,TSPY10,TSPY3,TSPY4,TSPY8,VEGFA,VGF,WT1,ZFP36L1
GO:0048665	16	999	25	17808	1.08481e-14	neuron_fate_specification	ASCL1,ATOH1,DBX1,DMRTA2,FEV,FOXA1,ISL1,LHX3,MNX1,NKX2-2,OLIG3,POU3F2,POU4F1,SIX1,SOX1,TLX3
GO:0010941	166	999	1644	17808	2.04065e-14	regulation_of_cell_death	AATF,ACKR3,ADCYAP1,ADM,AGAP2,AKAP13,ANP32B,ANXA1,ARHGEF1,ARHGEF12,ARHGEF2,ASCL1,ATF3,ATF4,ATF6,ATG5,ATOH1,ATOX1,AXIN2,BARHL1,BBC3,BCL11B,BCL3,BCL6,BDNF,BMP4,BTG1,CAMK2D,CAV1,CBX4,CCND2,CD248,CD34,CDK4,CDKN1A,CDKN1B,CDKN2A,CFL1,CITED1,CITED2,COL2A1,CREB3,CREB3L1,CRLF1,CRYAA,CYR61,DAB2,DDX3X,DLC1,DLX1,DUSP1,EFNA1,EGR3,EN1,EN2,FAS,FFAR4,FOSL1,FOXA1,FOXB1,FOXC1,FOXO3,GABRB2,GADD45A,GADD45B,GAS1,GATA2…
GO:0098742	49	999	256	17808	2.73463e-14	cellcell_adhesion_via_plasmamembrane_adhesion_molecules	ADGRL1,ALCAM,CBLN1,CD164,CDH22,CDH8,DSC3,EFNA5,ESAM,FAT1,IGSF21,ITGA5,ITGB1,LRFN5,LRRC4C,NECTIN2,PCDH1,PCDH10,PCDH11X,PCDH11Y,PCDH15,PCDH17,PCDH18,PCDH7,PCDH8,PCDHGA1,PCDHGA10,PCDHGA2,PCDHGA3,PCDHGA4,PCDHGA5,PCDHGA6,PCDHGA7,PCDHGA8,PCDHGA9,PCDHGB1,PCDHGB2,PCDHGB3,PCDHGB4,PCDHGB5,PCDHGB6,PCDHGB7,PKD1,PLXNB2,PTPRD,ROBO2,ROBO3,SLITRK1,SLITRK3
GO:0006928	149	999	1425	17808	3.42362e-14	movement_of_cell_or_subcellular_component	ACAP3,ACKR3,ACTA1,ACTB,ADGRA2,ALCAM,ANG,ANXA1,APC2,APCDD1,ARHGAP21,ARID5B,ARPC5,ASCL1,ATOH1,ATP2B4,BARHL1,BARHL2,BCL11B,BDNF,BOC,BTG1,CAMK2D,CAV1,CCR10,CD248,CD34,CDC42BPA,CDK5R2,CFAP61,CFL1,COL1A1,COL1A2,COL5A1,CRMP1,CYR61,DCLK1,DLX5,DNAH2,DPYSL5,DRGX,DVL1,EFNA1,EFNA3,EFNA5,EGR3,EMX2,EPHA5,EPHB3,ESAM,ETV1,EXT1,FAT1,FEZF1,FLRT2,FOXB1,FOXC1,FOXD1,FOXE1,FOXG1,FRMD6,GAB2,GATA2,GATA3,GBX2,GLI3,HES1,H…
GO:0008285	88	999	672	17808	6.56651e-14	negative_regulation_of_cell_population_proliferation	ADAMTS1,ADCYAP1,ADM,ANG,ARID2,ASPH,AXIN2,BCL11B,BCL6,BMP4,BMPR2,BTG1,CAV1,CD164,CDK6,CDKN1A,CDKN1B,CDKN2A,CDKN2C,CERS2,DDAH1,DLC1,DUSP1,FBLN1,FEZF1,FOSL1,GATA2,GATA3,GLI3,HES1,ID2,IGFBP3,IGFBP5,IHH,ING1,INSM1,ISL1,JARID2,JUN,KLF10,KLF4,KLF9,LBX1,LMNA,LZTS2,MEIS1,MXI1,MYC,NFIB,NKX2-8,NOG,NR2E1,PAWR,PBLD,PDX1,PHOX2B,PMP22,PTCH1,PTEN,RARA,RARG,RBPJ,SFRP2,SHH,SKI,SMARCA2,SNAI2,SOX11,SOX2,SOX4,SOX7,SP…
GO:0030111	58	999	348	17808	6.65323e-14	regulation_of_Wnt_signaling_pathway	ADGRA2,APC2,APCDD1,AXIN2,BARX1,CAV1,CITED1,COL1A1,CTDNEP1,CTNND2,DAB2,DACT1,DDX3X,DLX5,DVL1,FGF9,FOXO3,FZD7,G3BP1,GLI3,GSK3B,HNF1B,ISL1,LRP1,LZTS2,MLLT3,NFATC4,NOG,PLPP3,PSMB3,RBMS3,RBPJ,RNF220,RUNX1,SALL1,SEMA5A,SFRP2,SHH,SKI,SNAI2,SOX17,SOX2,SOX4,SOX7,STK3,TBX18,TCF7L2,TLE1,TLE3,TLE4,TSKU,WLS,WNK1,WNT10B,WNT11,WNT3A,WNT5B,ZEB2
GO:0048583	345	999	4338	17808	6.77453e-14	regulation_of_response_to_stimulus	ACKR3,ACTB,ACTG1,ADAMTS18,ADCYAP1,ADGRA2,ADIRF,ADM,AKAP13,ANXA1,ANXA2,APC2,APCDD1,ARF6,ARHGAP12,ARHGAP21,ARHGAP36,ARHGEF1,ARHGEF12,ARHGEF2,ARPC5,ARRDC3,ASCL1,ATF3,ATF4,ATF6,ATG5,ATP2B4,AXIN2,BAIAP3,BARX1,BBC3,BCL3,BCL6,BCL9L,BDNF,BMP4,BMPR2,CACNG3,CACNG7,CACNG8,CALM2,CALM3,CAMK2D,CAV1,CBLN1,CBX8,CD34,CD70,CDC37,CDK4,CDK6,CDKN1A,CDKN1B,CDKN2A,CDON,CELF4,CERS2,CHD3,CITED1,CITED2,CLEC11A,CLEC2B,COL1…
GO:0007156	38	999	167	17808	7.83942e-14	homophilic_cell_adhesion_via_plasma_membrane_adhesion_molecules	CDH22,CDH8,DSC3,ESAM,FAT1,IGSF21,ITGB1,NECTIN2,PCDH1,PCDH10,PCDH11X,PCDH11Y,PCDH15,PCDH17,PCDH18,PCDH7,PCDH8,PCDHGA1,PCDHGA10,PCDHGA2,PCDHGA3,PCDHGA4,PCDHGA5,PCDHGA6,PCDHGA7,PCDHGA8,PCDHGA9,PCDHGB1,PCDHGB2,PCDHGB3,PCDHGB4,PCDHGB5,PCDHGB6,PCDHGB7,PKD1,PLXNB2,ROBO2,ROBO3
GO:0071495	91	999	710	17808	8.58933e-14	cellular_response_to_endogenous_stimulus	ACTA1,ACTB,ADCYAP1,AHR,ANXA1,ARF6,ARHGEF2,ATF4,ATP1A1,ATP2B4,BCL11A,BMP4,BMPR2,CAV1,CDK4,COL16A1,COL1A1,COL1A2,COL2A1,COL3A1,COL6A1,CPEB2,DLX1,DLX5,DUSP1,EEF1A1,EEF2,EFNA5,EGR3,FBN1,FOXC1,FOXO3,GABRA1,GABRB2,GATA3,GATA6,GCGR,GSK3B,HAS2,HNRNPU,ID1,IGF1R,IGFBP5,INHBB,IRS1,ISL1,JUN,JUNB,JUND,KLF10,KLF3,KLF4,KLF9,LARP1,LHX1,LRP1,MT-ND3,MUS81,NFE2L2,NKX6-1,NR3C1,NR4A3,NTRK2,PAX2,PAX8,PDGFRA,PHOX2B,PIK…
GO:0007399	52	999	294	17808	1.21172e-13	nervous_system_development	ARID1B,BARHL1,BARHL2,BDNF,CBLN1,CHRM2,CPLX2,CRMP1,DCLK1,DLX5,DLX6,DPYSL5,DYRK1A,EFNA5,FGF14,FGF17,FGF5,FUT9,GBX2,HES1,IGSF8,IRF2BPL,LHX1,MBNL1,MYLIP,NAB2,NAV1,NBL1,NEUROD2,NEUROG3,NOG,NOTCH2,NR2E1,NRG1,NRGN,NRN1,NTRK2,PCDH1,PCSK2,PHOX2B,POU3F2,RBFOX1,RBFOX2,SEMA5A,SMARCA2,SOX14,SRGAP2B,SRRM4,SSPO,VEGFA,ZEB2,ZNF423
GO:0030326	26	999	81	17808	1.25915e-13	embryonic_limb_morphogenesis	BMP4,CRABP2,CYP26B1,DLX5,DLX6,EN1,FGF9,GNAS,HOXA10,HOXA9,MBNL1,NIPBL,OSR1,OSR2,PBX1,PRRX1,PTCH1,RARG,RPGRIP1L,SHH,SKI,SP8,SP9,TBX5,TFAP2A,TWIST1
GO:0035113	26	999	81	17808	1.25915e-13	embryonic_appendage_morphogenesis	BMP4,CRABP2,CYP26B1,DLX5,DLX6,EN1,FGF9,GNAS,HOXA10,HOXA9,MBNL1,NIPBL,OSR1,OSR2,PBX1,PRRX1,PTCH1,RARG,RPGRIP1L,SHH,SKI,SP8,SP9,TBX5,TFAP2A,TWIST1
GO:0042472	22	999	57	17808	1.27215e-13	inner_ear_morphogenesis	ATOH1,COL2A1,DLX5,DLX6,FGF9,FOXG1,GATA2,GATA3,GBX2,HMX2,HMX3,NTN1,OTX1,PAX2,PAX8,POU4F3,PRRX1,SIX1,SPRY2,TFAP2A,WNT3A,ZIC1
GO:0030855	54	999	315	17808	1.52726e-13	epithelial_cell_differentiation	ANXA1,ANXA2,ASCL1,BARX1,BMP4,BMPR2,CD34,CDX2,CITED1,CPT1A,DAB2,DLX3,DLX5,DLX6,EMX1,FOXA1,FOXB1,FOXF1,FZD7,GATA3,GATA4,GATA6,HNF1B,HNRNPH3,HOXB5,ID2,ID3,INSM1,JUN,KLF4,LAMA5,MAF,NEUROD1,NEUROG3,NFIB,NKX2-1,NR5A2,NRG1,PAX2,PAX8,PDX1,POU4F3,PTCH1,RBPJ,RXRA,SALL1,SIX1,SOX11,SOX17,SOX4,THRA,VEGFA,WNT11,WT1
GO:0045666	58	999	355	17808	1.60713e-13	positive_regulation_of_neuron_differentiation	ADCYAP1,ARHGEF2,ASCL1,ATOH1,BCL6,BDNF,BMP4,BMPR2,BRINP1,CACNG7,CDON,CRABP2,CREB3L2,DLX1,DLX2,DUOXA1,DVL1,EFNA5,FEZF1,FOXA1,FOXG1,GATA2,HOXD3,LIN28A,LPAR1,LRP1,NBL1,NEGR1,NEUROD1,NEUROD2,NEUROG3,NFE2L2,NKX2-2,NKX6-1,NRP1,NTN1,NTRK2,PHOX2B,PLXNB2,POU4F2,PTEN,PTPRD,RARA,ROBO2,SEMA5A,SHANK1,SLIT2,SLITRK1,SOCS2,SOX11,SRF,TCF12,TCF4,TUBB2B,VEGFA,WNT3A,ZEB1,ZEB2
GO:0010720	74	999	524	17808	1.6378e-13	positive_regulation_of_cell_development	ADCYAP1,ARHGEF2,ASCL1,ATOH1,BCL6,BDNF,BMP4,BMPR2,BRINP1,CACNG7,CDON,CRABP2,CREB3L2,DLX1,DLX2,DMRTA2,DUOXA1,DVL1,EFNA5,FEZF1,FOXA1,FOXG1,GATA2,GLI3,HAS2,HES1,HOXD3,ID2,LIN28A,LPAR1,LRP1,LRP2,MYADM,NBL1,NEGR1,NEUROD1,NEUROD2,NEUROG3,NFE2L2,NIPBL,NKX2-2,NKX6-1,NKX6-2,NRP1,NTN1,NTRK2,OLIG2,OTP,PHOX2B,PLXNB2,POU4F2,PPP1CC,PTEN,PTPRD,RARA,ROBO2,S100A10,SEMA3A,SEMA5A,SHANK1,SHH,SLIT2,SLITRK1,SMARCD3,SOC…
GO:0072073	22	999	58	17808	1.94212e-13	kidney_epithelium_development	BMP4,CD34,CRLF1,FOXC1,HNF1B,LHX1,OSR1,PAX2,PAX8,PKD1,POU3F3,RARA,ROBO2,SALL1,SIX1,SLIT2,SMAD7,SPRY1,TFAP2B,WNT11,WNT7B,WT1
GO:0001764	31	999	118	17808	2.5663e-13	neuron_migration	ACAP3,ASCL1,ATOH1,BARHL1,BARHL2,CDK5R2,DCLK1,DRGX,FEZF1,FOXG1,GATA2,GATA3,LHX1,NAV1,NKX2-1,NKX6-1,NRP1,NTN1,NTRK2,OLIG3,PHOX2B,SATB2,SEMA3A,SOX1,SRF,TBX20,TLX3,TUBB2B,TWIST1,VAX1,VEGFA
GO:0006351	67	999	454	17808	3.01671e-13	transcription_DNAtemplated	AHR,ANG,ATF4,ATOH1,BAZ2A,BCL3,BMPR2,CDX2,CREBZF,DVL1,ETV1,FEV,FOSL1,FOXO3,GATA2,GATA3,GATA4,GATA6,GPBP1,HOXA9,HOXC9,HOXD13,HOXD3,ID1,ID3,JUN,KLF4,KMT2A,LDB1,LHX1,MAF,MEF2A,MEIS2,MLLT3,MYNN,NFATC4,NFE2L2,NFIC,NFIX,NKX2-8,NKX3-2,NKX6-1,NR3C1,PAX2,PAX5,PAX8,PDX1,POLR2J,POLR2J2,POLR2J3,POLR2L,POLR3GL,PTMA,SCAF1,SKI,SMARCD3,SOX17,SRF,SSRP1,TAL1,TFAP2B,THRA,UBTF,VEZF1,ZBTB7A,ZBTB7B,ZNF217
GO:0097659	67	999	455	17808	3.35178e-13	nucleic_acidtemplated_transcription	AHR,ANG,ATF4,ATOH1,BAZ2A,BCL3,BMPR2,CDX2,CREBZF,DVL1,ETV1,FEV,FOSL1,FOXO3,GATA2,GATA3,GATA4,GATA6,GPBP1,HOXA9,HOXC9,HOXD13,HOXD3,ID1,ID3,JUN,KLF4,KMT2A,LDB1,LHX1,MAF,MEF2A,MEIS2,MLLT3,MYNN,NFATC4,NFE2L2,NFIC,NFIX,NKX2-8,NKX3-2,NKX6-1,NR3C1,PAX2,PAX5,PAX8,PDX1,POLR2J,POLR2J2,POLR2J3,POLR2L,POLR3GL,PTMA,SCAF1,SKI,SMARCD3,SOX17,SRF,SSRP1,TAL1,TFAP2B,THRA,UBTF,VEZF1,ZBTB7A,ZBTB7B,ZNF217
GO:0003006	81	999	611	17808	3.58714e-13	developmental_process_involved_in_reproduction	ADCYAP1,ADM,ANG,ANXA1,ARID1A,ARID4B,ARID5B,BMP4,BMPR2,CCND1,CDKN1B,CDX2,CELF4,CITED1,CITED2,CRIP1,CYR61,DCN,DLX3,EOMES,FGF9,FOSL1,FOXA1,FOXC1,FOXO3,GATA2,GATA3,GATA4,GATA6,GLI3,HES1,HOXA10,HOXA9,HOXB13,HOXD13,IHH,INHBB,IRF2BPL,IRX5,JUNB,KMT2D,LHX1,LHX3,LHX4,LHX8,LHX9,LIN28A,LRP2,MAMLD1,MMP14,NECTIN2,NIPBL,NKX2-1,NOG,OSR1,PBX1,PDGFRA,PKD1,PRDM1,PTCH1,PTEN,RARA,RARG,RBPJ,RHOBTB3,RXRA,SALL1,SFRP2,SH…
GO:0007507	40	999	194	17808	5.40546e-13	heart_development	ADM,AKAP13,ASCL1,BCOR,CDKN1A,CDKN1B,CFC1,CITED2,COL3A1,CRIP1,FBN1,FOXC1,FOXC2,FOXF1,GJA1,GLI3,HELT,HEXIM1,ID1,ID3,IFT140,IRX4,ISL1,MEF2A,NFATC4,NIPBL,OSR1,PKD1,POU4F1,POU4F2,PTEN,SALL1,SH3PXD2B,SHH,SOX4,SPARC,SRF,TBX5,WT1,ZFP36L1
GO:0060021	25	999	80	17808	7.3948e-13	roof_of_mouth_development	ANP32B,ARID5B,ASPH,BCOR,COL2A1,DHRS3,DLX5,DLX6,EPHB3,GLI3,MEOX2,OSR1,OSR2,PDGFRA,PKDCC,PRRX1,SATB2,SHH,SKI,SNAI2,TFAP2A,TWIST1,VAX1,WNT11,WNT3A
GO:0035295	38	999	179	17808	7.95739e-13	tube_development	BMP4,COL2A1,COL3A1,CRLF1,DACT1,DVL1,FGF9,FOXC1,FOXF1,GATA2,GATA3,GLI3,HES1,HNF1B,LHX1,NFIA,NKX2-2,NKX2-6,OSR1,PAX2,PAX8,PDX1,PKD1,PKDCC,POU3F3,RARA,ROBO2,SALL1,SIX1,SLIT2,SMAD7,SOX17,SPRY1,TFAP2B,WNT11,WNT7B,WT1,ZFP36L1
GO:0060411	23	999	68	17808	9.34796e-13	cardiac_septum_morphogenesis	BMP4,BMPR2,CITED2,CYR61,DHRS3,GATA4,GATA6,HES1,ISL1,LRP2,NOG,NOTCH2,NRP1,RARA,RBPJ,ROBO2,SLIT2,SMAD7,SOX11,SOX4,TBX20,TBX5,WNT11
GO:0001763	34	999	148	17808	1.20304e-12	morphogenesis_of_a_branching_structure	ADM,BMP4,CITED1,DLX2,FOXA1,FOXF1,GBX2,GLI3,HNF1B,HOXB13,HOXD13,IHH,LAMA5,LHX1,MMP14,MYC,NFATC4,NKX2-1,NRP1,PAX2,PAX8,PBX1,PKD1,PRDM1,PTCH1,SALL1,SFRP2,SHH,SIX1,SLIT2,SRF,TBX20,VEGFA,WT1
GO:0007423	30	999	118	17808	1.5731e-12	sensory_organ_development	ADAMTS18,ASCL1,ATF6,BCL11B,COL2A1,FBN1,FGF9,FOXC1,GATA3,GLI3,IFT140,KLF4,MAB21L1,MEIS2,NKX2-6,PAX2,PAX8,RARA,RARG,RPGRIP1L,RXRA,SH3PXD2B,SHH,SIX1,SIX6,SKI,SOX2,VAX1,VEGFA,WT1
GO:0008283	81	999	632	17808	2.17161e-12	cell_population_proliferation	ARHGEF1,ARID2,ASCL1,AXIN2,BHLHE41,BMP4,BMPR2,CCND1,CD34,CD70,CITED2,CLK1,CRIP1,DAB2,DDR2,DLX5,EEF2,ELN,EMP1,EMX2,EPS15,ETV6,FGF5,FOXC1,FRAT2,GBX2,GLI3,HDGF,HNF1B,HOXB4,HTR1A,ID2,IGFBP3,IGFBP5,IGSF8,IHH,JUNB,KLF10,LAMA5,LARP1,LHX5,LHX9,LRP1,LRP2,MECOM,MMP14,MMP16,NAB2,NKX6-1,NR4A3,NR6A1,OSR1,OSR2,PLXNB2,PRDM1,PTCH1,PTEN,RPL23A,RUNX1,RXRA,SATB1,SEMA5A,SFRP2,SHH,SIX1,SLC11A1,SOX11,SOX4,STAT6,TBX20,T…
GO:0060485	20	999	53	17808	2.72894e-12	mesenchyme_development	BMP4,BMPR2,FGF9,FOXD1,FOXF1,GATA4,OSR1,PAX2,SFRP2,SHH,SIX1,TBX5,TSPY1,TSPY10,TSPY3,TSPY4,TSPY8,WNT11,WT1,ZFP36L1
GO:0007275	82	999	650	17808	3.63717e-12	multicellular_organism_development	AKIRIN2,CASZ1,CD164,CDK13,CELF4,CREB3L1,DAB2,DHH,DLX4,DSC3,EBF3,EMP1,EMX1,EN2,EVX1,FOSL1,FOXC1,FOXD3,FOXF1,FRAT2,GADD45B,GATA3,GATA6,GLI3,HELT,HMX1,HOXA10,HOXA9,HOXB2,HOXB7,HOXC12,HOXC6,HOXD13,ID2,ID3,IHH,ITGB1,KLF3,LDB1,LMX1B,LTBP4,MBNL1,MCL1,MEOX2,MT-ND4,NKX1-2,NKX2-4,NOG,NOTCH2,NR1H2,NR5A2,OSR2,PAX5,PCGF2,PDGFRA,PHC2,PKD1,PTCH1,QKI,RARA,RARG,RBBP6,RPGRIP1L,RXRA,SIN3A,SPRY4,SRF,TGIF1,THRA,TLE1,…
GO:1901700	136	999	1336	17808	3.91178e-12	response_to_oxygencontaining_compound	ACTB,ADCYAP1,ADM,AHR,AKIRIN2,ANXA1,ARHGEF2,ASCL1,ATF4,ATP1A1,ATP2B4,BCL11A,BRINP1,CALM3,CAV1,CBX8,CCND1,CDK4,CDKN1A,CDKN1B,CFL1,CITED1,COL16A1,COL1A1,COL1A2,COL3A1,COL6A1,CPEB2,CPT1A,CYP26B1,DCN,DNM1,DUOX2,DUSP1,EEF2,EFNA5,FBN1,FOSL1,FOXA1,FOXO3,FZD7,GATA3,GATA4,GCGR,GFI1,GNAO1,GRIN3A,GSK3B,HBA1,HNF1B,HOXB13,HOXD13,ID1,ID3,IGF1R,IGFBP5,IHH,INHBB,IRS1,JUN,JUNB,JUND,KLF10,KLF3,KLF4,KLF9,LARP1,LIN28…
GO:0090092	42	999	224	17808	3.9546e-12	regulation_of_transmembrane_receptor_protein_serinethreonine_kinase_signaling_pathway	BCL9L,BMP4,BMPR2,CAV1,CITED1,CITED2,CYR61,DAB2,DLX1,FAM89B,FBN1,FBXL15,FGF9,FOXD1,FST,GATA4,HES1,INHBB,LDLRAD4,LRP2,LTBP4,MTMR4,NBL1,NKX2-1,NOG,ONECUT1,ONECUT2,PBLD,RBPJ,SFRP2,SHH,SKI,SKOR1,SKOR2,SMAD7,SOX11,TBX20,TFAP2B,VASN,ZBTB7A,ZEB1,ZNF423
GO:0061138	32	999	139	17808	5.2103e-12	morphogenesis_of_a_branching_epithelium	ADM,BMP4,CITED1,FOXA1,FOXF1,GBX2,GLI3,HNF1B,HOXB13,HOXD13,IHH,LAMA5,LHX1,MMP14,MYC,NFATC4,NKX2-1,NRP1,PAX2,PAX8,PBX1,PKD1,PTCH1,SALL1,SFRP2,SHH,SIX1,SLIT2,SRF,TBX20,VEGFA,WT1
GO:0048844	20	999	55	17808	6.11748e-12	artery_morphogenesis	ARID2,BMP4,BMPR2,FOXC1,FOXF1,HES1,LRP1,LRP2,NOG,NRP1,PRDM1,PRRX1,RBPJ,SIX1,SMAD7,SRF,TFAP2B,VEGFA,WNT11,ZMIZ1
GO:0050678	51	999	317	17808	8.73115e-12	regulation_of_epithelial_cell_proliferation	ANG,BCL11B,BMP4,BMPR2,CAV1,CCND1,CDK6,CDKN1B,DLX5,DLX6,EGR3,FGF9,FZD7,GATA2,GATA3,HAS2,HES1,ID1,IHH,ISL1,JUN,KLF9,LAMC1,MYC,NFIB,NKX2-8,NOG,NR4A3,NRP1,OSR1,OSR2,PAX2,PBLD,PTCH1,PTEN,RTN4,SEMA5A,SFRP2,SHH,SIX1,SNAI2,SOX11,SOX2,SPARC,TCF7L2,TWIST1,VEGFA,WNT10B,WNT3A,ZFP36,ZFP36L1
GO:0048754	29	999	119	17808	1.15523e-11	branching_morphogenesis_of_an_epithelial_tube	BMP4,CITED1,FOXA1,FOXF1,GBX2,GLI3,HNF1B,IHH,LAMA5,LHX1,MMP14,MYC,NFATC4,NKX2-1,NRP1,PAX2,PAX8,PBX1,PKD1,PTCH1,SALL1,SFRP2,SHH,SIX1,SLIT2,SRF,TBX20,VEGFA,WT1
GO:2000027	44	999	251	17808	1.30142e-11	regulation_of_animal_organ_morphogenesis	BCOR,BMP4,BMPR2,CD34,CITED1,CITED2,DAB2,DACT1,DVL1,FOXC1,FZD7,GATA3,HES1,HNF1B,HOXB7,HOXD13,ISL1,LHX1,MLLT3,MYC,NFIB,NOG,PAX2,PAX8,PAX9,PDGFA,PFN1,PSMB3,RBPJ,ROBO2,RXRA,SFRP2,SHH,SIX1,SNAI2,SOX17,SPRY1,TBX5,TFAP2A,TWIST1,VEGFA,WNT11,WNT3A,WT1
GO:0048534	35	999	169	17808	1.34564e-11	hematopoietic_or_lymphoid_organ_development	BARX1,BCL11B,BCL3,CD164,CD248,CD34,CDK13,CITED2,EPHB3,FOXE1,GATA2,GATA3,GFI1,HES1,HOXA9,HOXB3,HOXB4,ID2,JARID2,KLF4,KMT2A,MEIS1,NKX2-3,NKX3-2,NOTCH2,ONECUT1,PBX1,RUNX1,SHH,SIX1,SRF,STK3,TAL1,WNT3A,ZFP36L2
GO:0040011	115	999	1083	17808	1.61302e-11	locomotion	ACAP3,ACKR3,ACTB,ADGRA2,ANG,ANXA1,APC2,APCDD1,ARID5B,ARPC5,ASCL1,ATOH1,ATP2B4,BARHL1,BARHL2,BCL11B,BMP4,BTG1,CAV1,CCR10,CD248,CD34,CDC42BPA,CDK5R2,CFL1,COL1A1,COL1A2,COL5A1,CREB3,CYR61,DCLK1,DNAH2,DRGX,EFNA1,EFNA5,EGR3,EMX2,EPHB3,ESAM,FAT1,FEZF1,FLRT2,FOSL1,FOXB1,FOXC1,FOXE1,FOXG1,GATA2,GATA3,GBX2,HES1,ID1,ID2,IER2,IGSF8,ISL1,ITGA5,ITGB1,LAMA5,LAMC1,LHX1,LPAR1,LRP1,MMP14,MMP9,MMRN2,NAV1,NKX2-1,NK…
GO:0060828	46	999	273	17808	1.83472e-11	regulation_of_canonical_Wnt_signaling_pathway	ADGRA2,APC2,AXIN2,CAV1,COL1A1,CTDNEP1,CTNND2,DAB2,DACT1,DDX3X,DLX5,DVL1,FGF9,FOXO3,FZD7,G3BP1,GLI3,GSK3B,ISL1,LZTS2,MLLT3,NOG,PSMB3,RBMS3,RBPJ,RNF220,SEMA5A,SFRP2,SHH,SNAI2,SOX17,SOX2,SOX4,SOX7,STK3,TBX18,TCF7L2,TLE1,TLE3,TLE4,WLS,WNK1,WNT10B,WNT11,WNT3A,WNT5B
GO:0009953	19	999	52	17808	1.87528e-11	dorsalventral_pattern_formation	BMP4,EN1,FBXL15,FOXA1,FOXG1,GLI3,HOXB2,LHX1,LHX2,LMX1B,NBL1,NKX2-1,NOG,PAX7,PTCH1,SHH,SP8,TBX20,WNT3A
GO:0048706	16	999	36	17808	2.15927e-11	embryonic_skeletal_system_development	COL1A1,DLX1,EXT1,FGF9,HOXA9,HOXC5,HOXC6,IHH,NKX3-2,NOG,OSR1,OSR2,PAX7,PBX1,SHH,WNT11
GO:0070848	48	999	295	17808	2.39506e-11	response_to_growth_factor	ANXA1,ARF6,ASCL1,BMP4,BMPR2,CAV1,CITED1,COL1A1,COL2A1,DLX1,DLX5,EEF1A1,EEF2,EGR3,EGR4,FBN1,FOXC1,FOXO3,GAS1,GATA3,GATA6,HAS2,ID1,IER2,KLF4,LHX1,MAP2K3,MEIS2,MYC,NR3C1,NRP1,NTRK2,PAX2,PAX9,PHOX2B,PTEN,SMAD7,SNAI2,SOX2,SPARC,SPRY2,TGIF1,TWIST1,VEGFA,VSTM2A,ZFP36,ZFP36L1,ZFP36L2
GO:0010975	65	999	482	17808	4.02068e-11	regulation_of_neuron_projection_development	ACAP3,ADCYAP1,ADGRB3,ARF6,BARHL2,BCL11A,BDNF,BMPR2,CACNG7,CERS2,CFL1,CRABP2,CREB3L2,CRMP1,CSMD3,DNM3,DVL1,EFNA1,EFNA5,EPHB3,GATA3,GFI1,GSK3B,ID1,KLF4,LPAR1,LRP1,LRRC4C,MYLIP,NEGR1,NEUROG3,NFATC4,NFE2L2,NKX6-1,NR2E1,NR2F1,NRP1,NTN1,NTRK2,PLXNB2,PMP22,POU3F2,POU4F2,PRRX1,PTEN,PTPRD,PTPRG,ROBO2,RTN4,SEMA3A,SEMA4A,SEMA5A,SEZ6,SFRP2,SHANK1,SLIT2,SLITRK1,SRCIN1,SRF,TBR1,TUBB2B,VEGFA,VIM,WNT3A,ZEB2
GO:0060560	26	999	103	17808	5.73272e-11	developmental_growth_involved_in_morphogenesis	ALCAM,BDNF,BMP4,DCLK1,DVL1,EFNA5,EMX1,HNF1B,HOXD13,ITGB1,LHX1,LHX2,LZTS2,NRP1,POU4F2,POU4F3,RARG,SALL1,SEMA3A,SHH,SLIT2,SPRY1,SPRY2,WNT3A,WNT7B,ZEB2
GO:0016477	99	999	898	17808	5.95354e-11	cell_migration	ACAP3,ACKR3,ADGRA2,ANG,ANXA1,APC2,APCDD1,ARID5B,ARPC5,ASCL1,ATOH1,BARHL1,BARHL2,BCL11B,BTG1,CAV1,CCR10,CD248,CD34,CDC42BPA,CDK5R2,CFL1,COL1A1,COL1A2,COL5A1,CYR61,DCLK1,DRGX,EFNA1,EGR3,EMX2,EPHB3,ESAM,FAT1,FEZF1,FOXB1,FOXC1,FOXE1,FOXG1,GATA2,GATA3,GBX2,HES1,ID1,ISL1,ITGA5,ITGB1,LAMA5,LAMC1,LHX1,LPAR1,MMP14,MMP9,MMRN2,NAV1,NKX2-1,NKX2-3,NKX6-1,NRP1,NTN1,NTRK2,OLIG3,PDGFRA,PEAK1,PHOX2B,PIK3R1,PLPP3,…
GO:0007417	29	999	127	17808	6.38384e-11	central_nervous_system_development	ADGRA2,ATN1,ATOH1,COL2A1,DCLK1,GLIS2,HELT,ID3,JARID2,NEUROG3,NPTX1,PAX8,PDX1,POU3F3,PTEN,ROBO2,RPS6KA3,SHH,SOX1,SOX2,SOX21,STK3,TLX3,VCAN,ZEB1,ZIC1,ZIC2,ZIC4,ZIC5
GO:0010092	10	999	13	17808	7.24155e-11	specification_of_animal_organ_identity	AXIN2,BMP4,GLI3,ISL1,LRP2,PAX2,PAX8,RBPJ,SMARCD3,TBR1
GO:0090183	19	999	56	17808	8.41736e-11	regulation_of_kidney_development	BMP4,CITED1,FOXD1,GATA3,HNF1B,HOXB7,LHX1,LIN28A,MMP9,MYC,NOG,OSR1,PAX2,PAX8,PDGFA,SHH,SIX1,VEGFA,WT1
GO:0030198	50	999	328	17808	1.02899e-10	extracellular_matrix_organization	ADAMTS4,ADAMTS5,ANXA2,BCL3,CCDC80,COL12A1,COL16A1,COL1A1,COL1A2,COL2A1,COL3A1,COL5A1,COL5A3,COL6A1,COL6A3,CYR61,DCN,DDR2,ELN,FBLN1,FBN1,FLRT2,FMOD,FOXC1,FOXF1,HAS2,HPSE2,ICAM4,ICAM5,IHH,ITGA5,ITGB1,LAMA5,LAMC1,MADCAM1,MMP14,MMP16,MMP17,MMP9,NR2E1,PDGFA,PDGFRA,SERPINH1,SFRP2,SH3PXD2B,SPARC,TNXB,VCAN,WNT3A,WT1
GO:0051128	206	999	2408	17808	1.1672e-10	regulation_of_cellular_component_organization	ACAP3,ADCYAP1,ADGRB3,ADGRL1,AKAP13,ANKRD13B,ANTXR1,ANXA1,ANXA2,APC2,ARF6,ARHGEF2,ARPC5,ASPH,ATG5,AXIN2,BARHL2,BBC3,BCL11A,BCL6,BCL9L,BCOR,BDNF,BMP4,BMPR2,BTG1,CACNG7,CALM3,CAMK2D,CAPZB,CAV1,CBLN1,CCDC85B,CCND1,CCND2,CDC37,CDH8,CDK13,CDKN1A,CDKN1B,CDKN2A,CDKN2C,CERS2,CFL1,COL16A1,COL5A1,CPLX2,CRABP2,CREB3L2,CRMP1,CSMD3,DAB2,DACT1,DCN,DDR2,DDX3X,DLC1,DMPK,DNM1,DNM3,DR1,DUSP1,DVL1,DYRK1A,EFNA1,EFNA5…
GO:0030278	35	999	183	17808	1.39395e-10	regulation_of_ossification	AXIN2,BCOR,BMP4,BMPR2,CDK6,CITED1,CYR61,DDR2,DHRS3,GLI3,GNAS,HDAC7,ID1,ID2,ID3,IGFBP5,NIPBL,NOG,OSR1,OSR2,PBX1,PKDCC,PTCH1,PTGER4,RBPJ,SFRP2,SKI,SNAI2,SOX11,TFAP2A,TOB2,TWIST1,TWIST2,WNT10B,WNT7B
GO:0032879	223	999	2669	17808	1.4462e-10	regulation_of_localization	ACKR3,ACTB,ADAMTS1,ADCYAP1,ADGRA2,AHNAK,ANG,ANK2,ANKRD13B,ANP32B,ANXA1,ANXA2,ARF6,ARHGEF2,ARID2,ASTN2,ATF4,ATG5,ATP1A1,ATP2B4,BAIAP3,BBC3,BCL6,BDNF,BMP4,BMPR2,CACNG3,CACNG7,CACNG8,CALM2,CALM3,CAMK2D,CAV1,CD34,CDK5R2,CDK6,CDKN1B,CERS2,CHRM2,CITED2,COL1A1,COL3A1,CPLX2,CPT1A,CREB3,CRYAA,CYR61,DAB2,DCLK1,DCN,DDR2,DLC1,DMPK,DNM1,DNM3,DPP10,DUOX2,DUOXA2,DUSP1,DVL1,EFNA1,EFNA5,EPHA5,EXPH5,FAM89B,FBLN1,F…
GO:0048870	105	999	993	17808	1.72617e-10	cell_motility	ACAP3,ACKR3,ACTB,ADGRA2,ANG,ANXA1,APC2,APCDD1,ARID5B,ARPC5,ASCL1,ATOH1,ATP2B4,BARHL1,BARHL2,BCL11B,BTG1,CAV1,CCR10,CD248,CD34,CDC42BPA,CDK5R2,CFL1,COL1A1,COL1A2,COL5A1,CYR61,DCLK1,DNAH2,DRGX,EFNA1,EGR3,EMX2,EPHB3,ESAM,FAT1,FEZF1,FOXB1,FOXC1,FOXE1,FOXG1,GATA2,GATA3,GBX2,HES1,ID1,IER2,IGSF8,ISL1,ITGA5,ITGB1,LAMA5,LAMC1,LHX1,LPAR1,MMP14,MMP9,MMRN2,NAV1,NKX2-1,NKX2-3,NKX6-1,NRP1,NTN1,NTRK2,OLIG3,PDGF…
GO:0035019	20	999	65	17808	2.00736e-10	somatic_stem_cell_population_maintenance	BCL9L,CDX2,FOXD3,GATA2,HES1,KLF10,KLF4,LDB1,LIN28A,NOG,NR2E1,PBX1,POLR2J,POLR2L,RBPJ,SALL1,SKI,SOX2,SOX4,ZFP36L2
GO:0048568	28	999	127	17808	3.25243e-10	embryonic_organ_development	ARID2,COL2A1,CYR61,EN1,EN2,FGF9,GATA2,GATA3,GLI3,HES1,ID3,IFT140,JUNB,KMT2A,PBX1,PDGFA,PKD1,PKDCC,PTCH1,RARA,RARG,RBBP6,RBPJ,SALL1,STK3,TAL1,TRA2B,WNT7B
GO:0048666	30	999	144	17808	3.32941e-10	neuron_development	ASCL1,EN1,EN2,EPHA5,ETV1,GABRB2,GATA2,GBX2,IHH,INSM1,LHX8,NEUROD1,NEUROD2,NTRK2,ONECUT2,PHOX2B,POU3F2,POU4F1,PRDM1,ROBO2,RUNX1,SALL3,SKI,SKOR1,SKOR2,SOX1,SRF,VEGFA,VSX1,WNK1
GO:0090288	30	999	144	17808	3.32941e-10	negative_regulation_of_cellular_response_to_growth_factor_stimulus	ADGRA2,BCL9L,CAV1,CREB3L1,DCN,DLX1,FAM89B,FBN1,GATA3,LDLRAD4,LRP2,MMRN2,MTMR4,NBL1,NKX2-1,NOG,ONECUT1,ONECUT2,PBLD,SFRP2,SKI,SKOR1,SKOR2,SLIT2,SMAD7,SPRY1,SPRY2,SPRY4,VASN,ZBTB7A
GO:0035148	27	999	119	17808	3.38596e-10	tube_formation	ADM,ARID1A,BMP4,DLC1,GATA3,HNF1B,LHX2,LRP2,MTHFR,NFIB,NOG,PAX2,PAX8,PFN1,PLXNB2,PTCH1,RARA,RARG,SHH,SIX1,SKI,SOX11,SOX4,STK3,TWIST1,VEGFA,ZEB2
GO:0001654	23	999	88	17808	3.45339e-10	eye_development	ADAMTS18,ATF6,BCL11B,FBN1,FGF9,FOXC1,IFT140,KLF4,MAB21L1,MEIS2,PAX2,RARA,RARG,RPGRIP1L,RXRA,SH3PXD2B,SHH,SIX6,SKI,SOX2,VAX1,VEGFA,WT1
GO:0032989	59	999	439	17808	3.74736e-10	cellular_component_morphogenesis	ANTXR1,ARHGEF2,BCL11B,BCL6,BDNF,CAPZB,CDH22,CDH8,CNTNAP2,COL12A1,COL6A1,COL6A3,CTNND2,DCLK1,DVL1,EFNA1,EPHB3,FAT1,FZD7,HES1,ID1,ID2,IHH,ISL1,ITGB1,KLF7,LAMA5,LAMC1,LRP2,MEF2A,MNX1,NBL1,NECTIN2,NFIB,NKX2-8,NPTX1,NR2E1,NRG1,NRP1,OPA3,PAX2,PEAK1,PHOX2B,POU4F1,PTEN,RBFOX2,SEMA3A,SEMA4A,SHANK1,SLITRK1,SLITRK3,SLITRK5,SOX17,SRCIN1,SRGAP2,TSKU,VAX2,WNT7B,ZEB2
GO:0071363	42	999	259	17808	4.75021e-10	cellular_response_to_growth_factor_stimulus	ANXA1,ARF6,BMP4,BMPR2,CAV1,COL1A1,COL2A1,DLX1,DLX5,EEF1A1,EEF2,EGR3,EGR4,FBN1,FOXC1,FOXO3,GAS1,GATA3,GATA6,HAS2,ID1,KLF4,LHX1,MAP2K3,NR3C1,NRP1,NTRK2,PAX2,PAX9,PHOX2B,PTEN,SMAD7,SNAI2,SPARC,SPRY2,TGIF1,TWIST1,VEGFA,VSTM2A,ZFP36,ZFP36L1,ZFP36L2
GO:0048701	14	999	32	17808	5.09609e-10	embryonic_cranial_skeleton_morphogenesis	BMP4,DLX2,GNAS,IFT140,IRX5,MMP14,MMP16,PAX5,PDGFRA,PRRX1,SIX1,TBX15,TFAP2A,TWIST1
GO:0030856	29	999	138	17808	5.2806e-10	regulation_of_epithelial_cell_differentiation	APOLD1,ASCL1,ATOH1,BMP4,BTG1,CAV1,CCND1,CDKN1B,CITED1,FOXC1,GATA3,GSK3B,HES1,ID1,KLF7,LHX1,MMP9,NKX6-1,OSR1,PAX2,PAX8,PTCH1,RUNX1,VEZF1,WNT10B,ZEB1,ZEB2,ZFP36,ZFP36L1
GO:0048514	22	999	83	17808	6.2241e-10	blood_vessel_morphogenesis	ARID2,BMP4,BMPR2,FOXC1,FOXF1,HES1,ID1,LRP1,LRP2,NOG,NRP1,PRDM1,PRRX1,RBPJ,SIX1,SMAD7,SRF,TBX20,TFAP2B,VEGFA,WNT11,ZMIZ1
GO:0030178	36	999	203	17808	6.84537e-10	negative_regulation_of_Wnt_signaling_pathway	APC2,APCDD1,AXIN2,BARX1,CAV1,CITED1,DAB2,DACT1,DVL1,FGF9,FOXO3,G3BP1,GLI3,GSK3B,ISL1,LRP1,LZTS2,MLLT3,NFATC4,NOG,PSMB3,RBMS3,SFRP2,SHH,SNAI2,SOX17,SOX2,STK3,TBX18,TCF7L2,TLE1,TLE3,TLE4,TSKU,WNT11,WNT5B
GO:0019827	28	999	133	17808	1.00209e-09	stem_cell_population_maintenance	ARID1A,BCL9L,CDX2,EOMES,FOXD3,FOXO3,FZD7,GATA2,HES1,KLF10,KLF4,LDB1,LIN28A,NIPBL,NOG,NOTCH2,NR2E1,PBX1,POLR2J,POLR2L,PRRX1,RBPJ,SALL1,SKI,SOX2,SOX4,TRIM8,ZFP36L2
GO:0042493	85	999	768	17808	1.23101e-09	response_to_drug	ACTB,ADCYAP1,ADIRF,AHR,ANXA1,ARHGEF2,ASCL1,ATF4,ATG5,ATP1A1,BCL11A,CALM3,CAV1,CBX8,CCND1,CDK4,CDKN1A,CDKN1B,COL1A1,CPT1A,DUSP1,EEF2,EFNA5,EMX1,EMX2,ENO3,FOSL1,FOXO3,GAD2,GATA3,GATA4,GATA6,GNAO1,GNAS,GRIN3A,HBA1,HNF1B,HNRNPA1,HTR2C,ID1,JUN,JUNB,JUND,KCNH2,KLF4,KLF9,LARP1,MT-CYB,MT-ND1,MT-ND4,MT-ND5,MT-ND6,MT2A,MTHFR,MYC,NEUROD1,NFE2L2,NKX2-2,NKX6-1,NR3C1,NR4A3,PAX2,PCGF2,PDE4A,PDX1,PPP1R15B,PPP1R9…
GO:0031018	12	999	24	17808	1.31459e-09	endocrine_pancreas_development	ANXA1,FOXA2,INSM1,MNX1,NEUROD1,NEUROG3,NKX2-2,NKX6-2,ONECUT1,ONECUT2,PDX1,SOX4
GO:0010464	14	999	34	17808	1.35378e-09	regulation_of_mesenchymal_cell_proliferation	BMP4,FGF9,FOXF1,IHH,LMNA,MYC,NFIB,PDGFA,PRRX1,SHH,SIX1,VEGFA,WNT11,ZEB1
GO:0051272	64	999	512	17808	1.36153e-09	positive_regulation_of_cellular_component_movement	ACKR3,ADAMTS1,ADGRA2,ANXA1,ARF6,ARHGEF2,BCL6,BMP4,BMPR2,CAV1,COL1A1,CREB3,CYR61,DAB2,DDR2,DUOX2,DUOXA2,FAM89B,FGF9,FOXC2,FOXF1,GATA2,GATA3,HAS2,HDAC7,IGF1R,IGFBP5,INSM1,ITGA5,JUN,LPAR1,LRP1,MADCAM1,MAP2K3,MMP14,MMP9,MYADM,NFE2L2,NIPBL,NR4A3,NRP1,NTN1,ONECUT1,ONECUT2,PDGFA,PDGFRA,PFN1,PHPT1,PIK3R1,RHOB,RTN4,SEMA3A,SEMA4A,SEMA5A,SNAI2,SPARC,SPRY2,TUBB2B,TWIST1,TWIST2,VEGFA,WNK1,WNT11,WNT5B
GO:0098727	28	999	135	17808	1.43464e-09	maintenance_of_cell_number	ARID1A,BCL9L,CDX2,EOMES,FOXD3,FOXO3,FZD7,GATA2,HES1,KLF10,KLF4,LDB1,LIN28A,NIPBL,NOG,NOTCH2,NR2E1,PBX1,POLR2J,POLR2L,PRRX1,RBPJ,SALL1,SKI,SOX2,SOX4,TRIM8,ZFP36L2
GO:0072164	15	999	40	17808	1.6544e-09	mesonephric_tubule_development	BMP4,CRLF1,FOXC1,LHX1,OSR1,PKD1,RARA,ROBO2,SALL1,SIX1,SLIT2,SMAD7,SPRY1,WNT11,WT1
GO:0003151	16	999	46	17808	1.72097e-09	outflow_tract_morphogenesis	BMPR2,CITED2,DHRS3,ELN,HES1,ISL1,JUN,NIPBL,NOG,RBPJ,SFRP2,SIX1,SOX11,SOX17,VEGFA,WNT11
GO:0090185	10	999	16	17808	1.73605e-09	negative_regulation_of_kidney_development	BMP4,CITED1,GATA3,HNF1B,MMP9,OSR1,PAX2,PAX8,SHH,WT1
GO:0001568	25	999	111	17808	1.79316e-09	blood_vessel_development	AHR,ANTXR1,ARID1A,BMP4,BMPR2,CDX2,COL1A1,COL1A2,COL5A1,CYR61,DLX3,FOSL1,FOXF1,GLI3,HELT,HES1,JUNB,LRP2,OSR1,PKD1,PRDM1,RBPJ,ROBO2,SHH,TCF7L2
GO:0045995	27	999	128	17808	1.90142e-09	regulation_of_embryonic_development	BMP4,CDX2,COL5A1,DVL1,FOXA2,FZD7,GATA2,GATA3,HES1,HES7,HNF1B,KLF4,LAMA5,LHX1,MYADM,NFE2L2,NIPBL,OSR1,OTX2,SFRP2,SHH,SIX1,SOX17,STK3,TBX18,WNK1,WNT3A
GO:0040013	46	999	315	17808	2.39239e-09	negative_regulation_of_locomotion	ARID2,ARRDC3,CERS2,CITED2,COL3A1,DCN,DLC1,DUSP1,FBLN1,FOXO3,GATA3,IGFBP3,IGFBP5,KLF4,LDLRAD4,LRP1,MEOX2,MMRN2,NBL1,NFE2L2,NKX2-1,NOG,NRG1,NRP1,PBLD,PTEN,PTGER4,PTPRG,RHOB,ROBO2,RRAS,SEMA3A,SEMA4A,SEMA5A,SFRP2,SHH,SLIT2,SMAD7,SPRED1,SRF,SRGAP2,SRGAP2B,TBX5,TRIM8,WNT11,WNT3A
GO:0009790	34	999	193	17808	2.43259e-09	embryo_development	AKIRIN2,CELF4,DSC3,EMX1,EVX1,FOSL1,FOXC1,FOXD3,FOXF1,GATA3,GATA6,GLI3,IHH,ITGB1,LMX1B,MBNL1,MT-ND4,NOG,NR5A2,OSR2,PCGF2,PDGFRA,PKD1,PTCH1,RBBP6,RPGRIP1L,RXRA,SIN3A,TWIST1,VEGFA,WNT3A,WNT7B,ZFAND5,ZMIZ1
GO:0009792	34	999	193	17808	2.43259e-09	embryo_development_ending_in_birth_or_egg_hatching	AKIRIN2,CELF4,DSC3,EMX1,EVX1,FOSL1,FOXC1,FOXD3,FOXF1,GATA3,GATA6,GLI3,IHH,ITGB1,LMX1B,MBNL1,MT-ND4,NOG,NR5A2,OSR2,PCGF2,PDGFRA,PKD1,PTCH1,RBBP6,RPGRIP1L,RXRA,SIN3A,TWIST1,VEGFA,WNT3A,WNT7B,ZFAND5,ZMIZ1
GO:0072163	15	999	41	17808	2.47421e-09	mesonephric_epithelium_development	BMP4,CRLF1,FOXC1,LHX1,OSR1,PKD1,RARA,ROBO2,SALL1,SIX1,SLIT2,SMAD7,SPRY1,WNT11,WT1
GO:0090184	15	999	41	17808	2.47421e-09	positive_regulation_of_kidney_development	BMP4,FOXD1,GATA3,HOXB7,LHX1,LIN28A,MYC,NOG,PAX2,PAX8,PDGFA,SHH,SIX1,VEGFA,WT1
GO:0010769	44	999	296	17808	3.056e-09	regulation_of_cell_morphogenesis_involved_in_differentiation	ADGRB3,BARHL2,BDNF,BMPR2,CFL1,CRABP2,DNM3,EFNA1,EFNA5,EPHB3,FBLN1,GSK3B,HAS2,ID1,LRP1,LRRC4C,MYADM,NEUROG3,NFATC4,NKX6-1,NR2E1,NRP1,NTN1,NTRK2,PLXNB2,POU3F2,POU4F2,PTEN,PTPRD,ROBO2,RTN4,S100A10,SEMA3A,SEMA4A,SEMA5A,SLIT2,SLITRK1,SRCIN1,SRF,TBR1,TUBB2B,VEGFA,WNT3A,ZEB2
GO:2000147	62	999	500	17808	3.39628e-09	positive_regulation_of_cell_motility	ACKR3,ADAMTS1,ADGRA2,ANXA1,ARF6,ARHGEF2,BMP4,BMPR2,CAV1,COL1A1,CREB3,CYR61,DAB2,DDR2,DUOX2,DUOXA2,FAM89B,FGF9,FOXC2,FOXF1,GATA2,GATA3,HAS2,HDAC7,IGF1R,IGFBP5,INSM1,ITGA5,JUN,LPAR1,LRP1,MADCAM1,MAP2K3,MMP14,MMP9,MYADM,NFE2L2,NIPBL,NR4A3,NRP1,NTN1,ONECUT1,ONECUT2,PDGFA,PDGFRA,PFN1,PHPT1,PIK3R1,RHOB,RTN4,SEMA3A,SEMA4A,SEMA5A,SNAI2,SPARC,SPRY2,TWIST1,TWIST2,VEGFA,WNK1,WNT11,WNT5B
GO:0043062	51	999	374	17808	3.60953e-09	extracellular_structure_organization	ADAMTS4,ADAMTS5,ANXA2,BCL3,CCDC80,CD34,COL12A1,COL16A1,COL1A1,COL1A2,COL2A1,COL3A1,COL5A1,COL5A3,COL6A1,COL6A3,CYR61,DCN,DDR2,ELN,FBLN1,FBN1,FLRT2,FMOD,FOXC1,FOXF1,HAS2,HPSE2,ICAM4,ICAM5,IHH,ITGA5,ITGB1,LAMA5,LAMC1,MADCAM1,MMP14,MMP16,MMP17,MMP9,NR2E1,PDGFA,PDGFRA,SERPINH1,SFRP2,SH3PXD2B,SPARC,TNXB,VCAN,WNT3A,WT1
GO:0021772	10	999	17	17808	4.00365e-09	olfactory_bulb_development	DLX2,EOMES,EXT1,FEZF1,ID2,LHX2,NR2E1,RPGRIP1L,SEMA3A,SKI
GO:0030510	21	999	84	17808	4.83416e-09	regulation_of_BMP_signaling_pathway	BMP4,BMPR2,CYR61,DLX1,FBN1,FBXL15,FOXD1,GATA4,HES1,LRP2,NBL1,NOG,RBPJ,SFRP2,SKI,SKOR1,SKOR2,SMAD7,SOX11,TFAP2B,ZNF423
GO:0014070	82	999	752	17808	4.90391e-09	response_to_organic_cyclic_compound	ACTA1,ACTB,ADCYAP1,ADM,AHR,ANXA1,ASCL1,ATF4,ATP1A1,ATP2B4,CALM3,CAV1,CCND1,CDK4,CDKN1A,CDKN1B,CITED1,COL1A1,CPT1A,DUOX2,DUSP1,EEF2,EFNA5,FOSL1,FOXA1,FOXF1,FOXO3,GABRA1,GABRB2,GNAO1,HCFC1,HNF1B,HNRNPU,HOXB13,HOXD13,ID1,ID3,IGFBP5,IHH,ISL1,JUN,JUNB,JUND,KLF4,KLF9,LARP1,MMP14,MT-CYB,MT-ND1,MT-ND3,MT-ND6,MTHFR,NFATC4,NKX2-2,NR3C1,NR4A3,PAPPA,PDX1,PER1,POU4F1,POU4F2,PPP1R9B,PRKCG,PTCH1,PTEN,PTGER2,RAR…
GO:1901701	87	999	817	17808	5.10695e-09	cellular_response_to_oxygencontaining_compound	ACTB,AHR,ANXA1,ARHGEF2,ATF4,ATP2B4,BCL11A,BRINP1,CAV1,CBX8,CDK4,COL16A1,COL1A1,COL1A2,COL3A1,COL6A1,CPEB2,CPT1A,CYP26B1,EFNA5,FBN1,FOXO3,FZD7,GATA4,GCGR,GFI1,GSK3B,ID1,ID3,IGF1R,IGFBP5,INHBB,IRS1,JUN,KLF10,KLF3,KLF4,KLF9,LARP1,LIN28A,LPAR1,LRP1,MMP9,NEUROD1,NFATC4,NFE2L2,NKX6-1,NR1H2,NR3C1,NR4A3,NTRK2,OSR1,PAX2,PCGF2,PDGFRA,PIK3R1,POU4F1,POU4F2,PRKCB,PTCH1,PTEN,PTGER2,PTGER4,RARA,RARG,RHOB,RYR2,S…
GO:0040017	64	999	530	17808	5.4251e-09	positive_regulation_of_locomotion	ACKR3,ADAMTS1,ADGRA2,ANXA1,ARF6,ARHGEF2,BMP4,BMPR2,CAV1,COL1A1,CREB3,CYR61,DAB2,DDR2,DUOX2,DUOXA2,FAM89B,FGF9,FOXC2,FOXF1,GATA2,GATA3,HAS2,HDAC7,IGF1R,IGFBP5,INSM1,ITGA5,JUN,LPAR1,LRP1,MADCAM1,MAP2K3,MMP14,MMP9,MYADM,NFE2L2,NIPBL,NR4A3,NRP1,NTN1,ONECUT1,ONECUT2,PDGFA,PDGFRA,PFN1,PHPT1,PIK3R1,RHOB,RTN4,SEMA3A,SEMA4A,SEMA5A,SLIT2,SNAI2,SPARC,SPRY2,TUBB2B,TWIST1,TWIST2,VEGFA,WNK1,WNT11,WNT5B
GO:1903707	27	999	134	17808	5.46333e-09	negative_regulation_of_hemopoiesis	ANXA1,BCL6,BMP4,CDK6,FBN1,GATA2,GLI3,HES1,HOXA9,HOXB8,ID2,IHH,LDB1,MEIS1,MEIS2,MYC,NFE2L2,PIK3R1,RARA,RUNX1,SHH,SMAD7,TAL1,TOB2,ZBTB7B,ZFP36,ZFP36L1
GO:0051271	44	999	302	17808	5.72704e-09	negative_regulation_of_cellular_component_movement	ARID2,CDKN1B,CERS2,CITED2,COL3A1,DCN,DLC1,DUSP1,FBLN1,FOXO3,GATA3,IGFBP3,IGFBP5,KLF4,LDLRAD4,LRP1,MEOX2,MMRN2,NBL1,NFE2L2,NKX2-1,NOG,NRG1,NRP1,PBLD,PTEN,PTGER4,PTPRG,RHOB,RRAS,SEMA3A,SEMA4A,SEMA5A,SFRP2,SHH,SLIT2,SMAD7,SPRED1,SRF,SRGAP2,SRGAP2B,TBX5,WNT11,WNT3A
GO:0051098	50	999	368	17808	5.81411e-09	regulation_of_binding	ACTB,ANXA2,BCL3,BDNF,BMP4,CALM2,CALM3,CAV1,CDON,CRMP1,DAB2,DACT1,DVL1,EBF2,FOXC1,GATA3,GSK3B,HES1,ID1,ID2,ID3,ISL1,JUN,KLF4,LHX2,LRP1,MMP9,NEUROD1,NFATC4,NIPBL,NOG,NRG1,NRP1,PAX7,PDX1,PKD1,POU4F1,POU4F2,PRMT8,RARA,S100A10,SIN3A,SKI,SMARCD3,SOX11,STK3,TCF7L2,TWIST1,WNT3A,ZBTB7A
GO:0010719	12	999	27	17808	7.22261e-09	negative_regulation_of_epithelial_to_mesenchymal_transition	EFNA1,FOXA1,FOXA2,LDLRAD4,NKX2-1,NOG,PBLD,PTEN,SFRP2,SMAD7,TBX5,VASN
GO:0035051	14	999	38	17808	7.61361e-09	cardiocyte_differentiation	AKAP13,ANXA2,ARID1A,BMP4,EOMES,GATA6,ISL1,ITGB1,NRG1,RARA,RXRA,SOX17,SRF,TBX5
GO:0042476	23	999	102	17808	7.7719e-09	odontogenesis	ADM,AXIN2,BCL11B,BCOR,BMP4,COL1A2,DLX1,DLX2,DLX3,FOXC1,GLI3,GNAO1,ID3,LAMA5,LHX8,NFIC,NKX2-3,OSR1,OSR2,PAX9,PDGFRA,SHH,TWIST1
GO:0045667	24	999	111	17808	8.94773e-09	regulation_of_osteoblast_differentiation	AXIN2,BMP4,BMPR2,CDK6,CITED1,CYR61,DDR2,GLI3,GNAS,HDAC7,ID1,ID2,ID3,IGFBP5,NOG,PTCH1,SFRP2,SKI,SNAI2,SOX11,TWIST1,TWIST2,WNT10B,WNT7B
GO:2000177	20	999	81	17808	1.41094e-08	regulation_of_neural_precursor_cell_proliferation	ADCYAP1,ASCL1,CDON,DMRTA2,EMX1,FOXG1,FOXO3,GATA2,GLI3,ID2,INSM1,LHX2,LRP2,NR2E1,OTP,SHH,SMARCD3,VAX1,VEGFA,WNT3A
GO:0006366	45	999	322	17808	1.41965e-08	transcription_by_RNA_polymerase_II	AHR,ATF4,ATOH1,BMPR2,CDX2,DVL1,ETV1,FEV,FOSL1,GATA3,GATA4,GATA6,HOXD13,JUN,KLF4,KMT2A,LDB1,LHX1,MAF,MEIS2,MLLT3,NFATC4,NFE2L2,NFIC,NFIX,NKX2-8,NKX3-2,NKX6-1,NR3C1,PAX2,PAX5,PDX1,POLR2J,POLR2J2,POLR2J3,POLR2L,SCAF1,SOX17,SRF,SSRP1,TAL1,TFAP2B,THRA,VEZF1,ZBTB7B
GO:1903706	55	999	436	17808	1.45786e-08	regulation_of_hemopoiesis	ANXA1,BCL6,BMP4,CDK6,CYP26B1,EGR3,FBN1,FOXC1,FOXO3,GATA2,GATA3,GLI3,GNAS,HES1,HIST2H3A,HOXA9,HOXB8,ID2,IHH,JUN,KLF10,KMT2A,KMT2C,KMT2D,KMT2E,LDB1,MEIS1,MEIS2,MMP14,MYC,NFE2L2,NOTCH2,NR4A3,PIK3R1,POU4F1,POU4F2,PRDM1,PRKCB,PSMB3,RARA,RARG,RBFOX2,RUNX1,SHH,SIN3A,SMAD7,TAL1,TCF12,TOB2,ZBTB7B,ZEB1,ZFP36,ZFP36L1,ZFP36L2,ZMIZ1
GO:0003179	15	999	46	17808	1.53168e-08	heart_valve_morphogenesis	BMP4,BMPR2,CYR61,EFNA1,ELN,GATA3,GATA4,NOTCH2,ROBO2,SLIT2,SNAI2,SOX4,TBX20,TBX5,TWIST1
GO:0010717	20	999	82	17808	1.76882e-08	regulation_of_epithelial_to_mesenchymal_transition	AXIN2,BCL9L,BMP4,COL1A1,DAB2,EFNA1,FOXA1,FOXA2,FOXC1,ISL1,LDLRAD4,NKX2-1,NOG,PBLD,PTEN,SFRP2,SMAD7,TBX5,TWIST1,VASN
GO:0048812	34	999	209	17808	1.97219e-08	neuron_projection_morphogenesis	BDNF,CNTNAP2,CTNND2,DCLK1,DVL1,EPHB3,ISL1,ITGB1,KLF7,LRP2,MEF2A,MNX1,NBL1,NFIB,NKX2-8,NPTX1,NR2E1,NRP1,PAX2,PHOX2B,POU4F1,PTEN,RBFOX2,SEMA3A,SEMA4A,SHANK1,SLITRK1,SLITRK3,SLITRK5,SRGAP2,TSKU,VAX2,WNT7B,ZEB2
GO:0031016	11	999	24	17808	2.08353e-08	pancreas_development	FOXF1,HES1,HNF1B,IHH,ISL1,MEIS2,NKX3-2,NKX6-1,PTF1A,SHH,TCF7L2
GO:0002065	15	999	47	17808	2.13367e-08	columnarcuboidal_epithelial_cell_differentiation	ASCL1,CDX2,DLX3,EMX1,FOXA1,GATA4,GATA6,INSM1,NEUROD1,PDX1,POU4F3,RXRA,SOX11,SOX4,WNT11
GO:0022604	58	999	477	17808	2.23747e-08	regulation_of_cell_morphogenesis	ADGRB3,ANXA1,BARHL2,BCL11A,BCL9L,BDNF,BMPR2,CACNG7,CAPZB,CFL1,CRABP2,DLC1,DNM3,DVL1,EFNA1,EFNA5,EPHB3,FBLN1,GSK3B,HAS2,ID1,LPAR1,LRP1,LRRC4C,MKLN1,MYADM,NEUROG3,NFATC4,NKX6-1,NR2E1,NRP1,NTN1,NTRK2,PLXNB2,POU3F2,POU4F2,PTEN,PTPRD,RHOB,RHOBTB3,RHOF,RND3,ROBO2,RTN4,S100A10,SEMA3A,SEMA4A,SEMA5A,SLIT2,SLITRK1,SPARC,SRCIN1,SRF,TBR1,TUBB2B,VEGFA,WNT3A,ZEB2
GO:0051101	25	999	125	17808	2.33863e-08	regulation_of_DNA_binding	BCL3,CALM2,CALM3,FOXC1,GATA3,HES1,ID1,ID2,ID3,ISL1,JUN,KLF4,LHX2,MMP9,NEUROD1,NIPBL,PDX1,POU4F1,POU4F2,SIN3A,SKI,SOX11,TWIST1,WNT3A,ZBTB7A
GO:0050770	31	999	182	17808	2.77675e-08	regulation_of_axonogenesis	BARHL2,BDNF,BMPR2,CRABP2,EFNA1,EFNA5,EPHB3,GSK3B,LRP1,LRRC4C,NKX6-1,NRP1,NTN1,NTRK2,PLXNB2,POU3F2,POU4F2,PTEN,ROBO2,RTN4,SEMA3A,SEMA4A,SEMA5A,SLIT2,SLITRK1,SRF,TBR1,TUBB2B,VEGFA,WNT3A,ZEB2
GO:0010632	34	999	212	17808	2.84041e-08	regulation_of_epithelial_cell_migration	ADGRA2,ANXA1,ARF6,BMP4,BMPR2,DCN,EFNA1,FOXC2,GATA2,GATA3,HAS2,HDAC7,JUN,KLF4,MAP2K3,MEOX2,MMP9,MMRN2,NFE2L2,NR2E1,NRP1,PBLD,PFN1,PTEN,PTPRG,RHOB,RTN4,SEMA3A,SEMA4A,SEMA5A,SLIT2,SPARC,SPRED1,VEGFA
GO:0023052	72	999	654	17808	2.9997e-08	signaling	ADCYAP1,ANK2,BARX1,BMP4,CACNG3,CACNG7,CACNG8,CAMK2D,CAV1,CBLN1,CD34,CD70,CDH8,CHAT,CHRM2,CNTNAP2,DHH,DLGAP3,DLGAP4,EFNA1,EFNA3,EGR3,FAT1,FGF14,FGF17,FGF5,FGF9,FOXA1,GABARAP,GABRA1,GABRA2,GABRB2,GAD2,GATA3,GATA4,GJA1,GRAP,GRIK3,GRIN2D,GRM1,HES1,HTR1A,HTR2C,IHH,KCNH2,KLF10,LHX1,LHX5,MEF2A,NOVA1,NPTX1,NRP1,NRXN2,NTRK2,PCDH1,PCDH8,PDGFA,PKD1,PMP22,PRKCG,PTEN,PTPRD,RYR2,SEMA5A,SFRP2,SHH,SLC17A6,SLC6A5…
GO:0045926	38	999	254	17808	3.04787e-08	negative_regulation_of_growth	BCL11A,BCL6,BMP4,BMPR2,BTG1,CCDC85B,CDKN1A,CDKN1B,CDKN2A,CDKN2C,DDX3X,GJA1,IGFBP5,ING1,JARID2,MEIS1,MT2A,NOG,NOTCH2,NRP1,NTN1,PPP1R9B,PTCH1,PTEN,RTN4,SEMA3A,SEMA4A,SEMA5A,SFRP2,SLIT2,SMARCA2,SOCS2,SOX17,STK3,TBX5,WNT11,WNT3A,WT1
GO:0072009	10	999	20	17808	3.25736e-08	nephron_epithelium_development	CD34,FOXC1,HNF1B,OSR1,PAX2,PAX8,PKD1,POU3F3,TFAP2B,WNT7B
GO:0031344	72	999	656	17808	3.39722e-08	regulation_of_cell_projection_organization	ACAP3,ADCYAP1,ADGRB3,ARF6,ATG5,BARHL2,BCL11A,BDNF,BMPR2,CACNG7,CAPZB,CAV1,CERS2,CFL1,CRABP2,CREB3L2,CRMP1,CSMD3,DNM3,DVL1,EFNA1,EFNA5,EPHB3,GATA3,GFI1,GSK3B,ID1,IFT140,KLF4,LPAR1,LRP1,LRRC4C,MYLIP,NEGR1,NEUROG3,NFATC4,NFE2L2,NKX6-1,NR2E1,NR2F1,NRP1,NTN1,NTRK2,PFN1,PLXNB2,PMP22,POU3F2,POU4F2,PRRX1,PTEN,PTPRD,PTPRG,ROBO2,RTN4,SEMA3A,SEMA4A,SEMA5A,SEPT9,SEZ6,SFRP2,SHANK1,SLIT2,SLITRK1,SPRY2,SRCIN1,S…
GO:0009725	73	999	669	17808	3.45583e-08	response_to_hormone	ACTA1,ADCYAP1,ADM,ANG,ANXA1,ANXA2,ATP1A1,CALM3,CAV1,CCND1,CDK4,CDKN1A,CDKN1B,CITED1,COL1A1,CPEB2,DUSP1,EEF2,EFNA5,FBN1,FOSL1,FOXA1,FOXC2,FOXO3,GATA6,GCGR,HNRNPU,HOXB13,HOXD13,IGFBP5,IHH,INHBB,IRS1,ISL1,JUN,JUNB,JUND,KLF9,MMP14,MT-CYB,MT-ND3,NFE2L2,NKX2-1,NKX2-2,NKX6-1,NR3C1,NR4A3,PAPPA,PAX8,PDX1,PIK3R1,POU4F1,POU4F2,PTCH1,PTEN,PTGER2,PTGER4,RARA,ROBO2,SIX1,SLIT2,SOCS2,SPARC,SRF,TIMP3,VGF,WNT10B,W…
GO:0001657	13	999	36	17808	3.48149e-08	ureteric_bud_development	BMP4,CRLF1,FOXC1,LHX1,OSR1,RARA,ROBO2,SALL1,SIX1,SLIT2,SMAD7,SPRY1,WT1
GO:0120039	34	999	214	17808	3.60622e-08	plasma_membrane_bounded_cell_projection_morphogenesis	BDNF,CNTNAP2,CTNND2,DCLK1,DVL1,EPHB3,ISL1,ITGB1,KLF7,LRP2,MEF2A,MNX1,NBL1,NFIB,NKX2-8,NPTX1,NR2E1,NRP1,PAX2,PHOX2B,POU4F1,PTEN,RBFOX2,SEMA3A,SEMA4A,SHANK1,SLITRK1,SLITRK3,SLITRK5,SRGAP2,TSKU,VAX2,WNT7B,ZEB2
GO:0048638	44	999	321	17808	3.67624e-08	regulation_of_developmental_growth	BARHL2,BCL11A,BDNF,BMP4,BMPR2,CACNG7,CDK4,CDKN1A,CDKN1B,CRABP2,EFNA5,FGF9,FOXC1,GATA6,GSK3B,HNF1B,JARID2,LRP1,MEIS1,NIPBL,NKX6-1,NOG,NRP1,NTN1,POU3F2,POU4F2,PTCH1,PTEN,RBPJ,RTN4,SEMA3A,SEMA4A,SEMA5A,SFRP2,SH3PXD2B,SIX1,SOCS2,SRF,STK3,TBX20,TBX5,VEGFA,WNT3A,WT1
GO:0001570	17	999	63	17808	4.12406e-08	vasculogenesis	ACKR3,ADM,CAV1,CITED1,FOXF1,HAS2,HDAC7,JUNB,NTRK2,SHH,SOX17,SPRED1,VEGFA,WNT7B,WT1,ZFP36L1,ZMIZ1
GO:0060688	16	999	56	17808	4.25076e-08	regulation_of_morphogenesis_of_a_branching_structure	BCL11A,BMP4,HNF1B,HOXB7,HOXD13,LHX1,NOG,PAX2,PAX8,PDGFA,RTN4,RXRA,SHH,SIX1,SNAI2,VEGFA
GO:0120035	71	999	647	17808	4.27347e-08	regulation_of_plasma_membrane_bounded_cell_projection_organization	ACAP3,ADCYAP1,ADGRB3,ARF6,ATG5,BARHL2,BCL11A,BDNF,BMPR2,CACNG7,CAPZB,CAV1,CERS2,CFL1,CRABP2,CREB3L2,CRMP1,CSMD3,DNM3,DVL1,EFNA1,EFNA5,EPHB3,GATA3,GFI1,GSK3B,ID1,IFT140,KLF4,LPAR1,LRP1,LRRC4C,MYLIP,NEGR1,NEUROG3,NFATC4,NFE2L2,NKX6-1,NR2E1,NR2F1,NRP1,NTN1,NTRK2,PFN1,PLXNB2,PMP22,POU3F2,POU4F2,PRRX1,PTEN,PTPRD,PTPRG,ROBO2,RTN4,SEMA3A,SEMA4A,SEMA5A,SEPT9,SEZ6,SFRP2,SHANK1,SLIT2,SLITRK1,SRCIN1,SRF,TBR…
GO:2000146	39	999	268	17808	4.33562e-08	negative_regulation_of_cell_motility	ARID2,CERS2,CITED2,COL3A1,DCN,DLC1,DUSP1,FBLN1,FOXO3,GATA3,IGFBP3,IGFBP5,KLF4,LDLRAD4,LRP1,MEOX2,MMRN2,NBL1,NFE2L2,NKX2-1,NOG,NRG1,PBLD,PTEN,PTGER4,PTPRG,RHOB,RRAS,SEMA3A,SFRP2,SHH,SLIT2,SMAD7,SPRED1,SRF,SRGAP2,SRGAP2B,TBX5,WNT11
GO:1901342	43	999	312	17808	4.47751e-08	regulation_of_vasculature_development	ADGRA2,ADGRB3,ADM,ANXA1,BMP4,BTG1,CD34,CREB3L1,DCN,DDAH1,EFNA1,EFNA3,FGF9,FOXC1,FOXC2,GATA2,GATA4,GATA6,GPR4,HDAC7,ID1,ISL1,ITGA5,ITGB1,KLF4,MEOX2,MMRN2,NFE2L2,NR2E1,NRP1,PRKCB,RHOB,RRAS,RUNX1,SEMA4A,SEMA5A,SFRP2,SPARC,SPRED1,SPRY2,TWIST1,VEGFA,WT1
GO:0048858	34	999	216	17808	4.56249e-08	cell_projection_morphogenesis	BDNF,CNTNAP2,CTNND2,DCLK1,DVL1,EPHB3,ISL1,ITGB1,KLF7,LRP2,MEF2A,MNX1,NBL1,NFIB,NKX2-8,NPTX1,NR2E1,NRP1,PAX2,PHOX2B,POU4F1,PTEN,RBFOX2,SEMA3A,SEMA4A,SHANK1,SLITRK1,SLITRK3,SLITRK5,SRGAP2,TSKU,VAX2,WNT7B,ZEB2
GO:0032990	36	999	237	17808	4.72113e-08	cell_part_morphogenesis	BDNF,CNTNAP2,CTNND2,DCLK1,DVL1,EPHB3,ISL1,ITGB1,KLF7,LRP2,MEF2A,MNX1,NBL1,NECTIN2,NFIB,NKX2-8,NPTX1,NR2E1,NRP1,OPA3,PAX2,PHOX2B,POU4F1,PTEN,RBFOX2,SEMA3A,SEMA4A,SHANK1,SLITRK1,SLITRK3,SLITRK5,SRGAP2,TSKU,VAX2,WNT7B,ZEB2
GO:0001658	14	999	43	17808	4.74068e-08	branching_involved_in_ureteric_bud_morphogenesis	BMP4,CITED1,GLI3,LAMA5,LHX1,MYC,PAX2,PAX8,PBX1,PTCH1,SALL1,SHH,SIX1,WT1
GO:0007166	190	999	2342	17808	4.83056e-08	cell_surface_receptor_signaling_pathway	ACKR3,ACTB,ACTG1,ADAMTS1,ADGRA2,ADGRB3,ADGRL1,ANXA1,ANXA2,APC2,APCDD1,ARID5B,ARPC5,ASCL1,ATOH1,AXIN2,BCL6,BCL9L,BDNF,BHLHE40,BHLHE41,BMP4,BMPR2,BOC,CAMK2D,CCND1,CCR10,CD70,CDC37,CDK6,CDKN1A,CDKN1B,CDON,CFC1,CFL1,CITED1,CITED2,COL16A1,COL1A1,COL1A2,COL3A1,CRLF1,CTNND2,DAB2,DACT1,DDR2,DDX3X,DLX5,DNM1,DUOX2,DVL1,EFNA1,EFNA3,EFNA5,EPHA5,EPHB3,EPS15,FAS,FGF17,FGF5,FGF9,FIBP,FLRT2,FOXA1,FOXC1,FOXC2,FOX…
GO:1903844	23	999	112	17808	5.05418e-08	regulation_of_cellular_response_to_transforming_growth_factor_beta_stimulus	BCL9L,CAV1,CITED1,CITED2,DAB2,DLX1,FAM89B,FBN1,LDLRAD4,LTBP4,MTMR4,NKX2-1,ONECUT1,ONECUT2,PBLD,SKI,SKOR1,SKOR2,SMAD7,SOX11,VASN,ZBTB7A,ZEB1
GO:0021675	13	999	37	17808	5.09272e-08	nerve_development	BDNF,DRGX,HES1,ISL1,LPAR1,NKX2-2,NRP1,PAX2,POU4F1,POU4F3,SALL1,SEMA3A,TFAP2A
GO:0045598	24	999	121	17808	5.25703e-08	regulation_of_fat_cell_differentiation	ADIRF,CCDC85B,GATA2,GATA3,HES1,HNRNPU,HTR2C,ID2,MEX3C,RUNX1T1,SFRP2,SH3PXD2B,SNAI2,STK3,TRIO,VSTM2A,WNT10B,WNT3A,WNT5B,ZADH2,ZBTB7B,ZFP36,ZFP36L1,ZFP36L2
GO:0061004	7	999	9	17808	5.5836e-08	pattern_specification_involved_in_kidney_development	BMP4,FOXD1,IRX1,IRX2,OSR1,PAX2,PAX8
GO:0009954	11	999	26	17808	5.81221e-08	proximaldistal_pattern_formation	CYP26B1,DLX1,DLX2,EN1,GLI3,HOXA10,HOXA9,IRX1,IRX2,PBX1,SP8
GO:0061217	11	999	26	17808	5.81221e-08	regulation_of_mesonephros_development	BMP4,GATA3,HNF1B,HOXB7,LHX1,NOG,PAX2,PAX8,SIX1,VEGFA,WT1
GO:0030335	57	999	478	17808	5.86151e-08	positive_regulation_of_cell_migration	ACKR3,ADAMTS1,ADGRA2,ANXA1,ARF6,ARHGEF2,BMP4,BMPR2,CAV1,COL1A1,CREB3,CYR61,DAB2,DDR2,FAM89B,FGF9,FOXC2,FOXF1,GATA2,GATA3,HAS2,HDAC7,IGF1R,IGFBP5,INSM1,ITGA5,JUN,LPAR1,LRP1,MADCAM1,MAP2K3,MMP14,MMP9,MYADM,NFE2L2,NIPBL,NR4A3,NRP1,ONECUT1,ONECUT2,PDGFA,PDGFRA,PFN1,PIK3R1,RHOB,RTN4,SEMA3A,SEMA4A,SEMA5A,SNAI2,SPARC,SPRY2,TWIST2,VEGFA,WNK1,WNT11,WNT5B
GO:0045765	40	999	282	17808	5.97091e-08	regulation_of_angiogenesis	ADGRA2,ADGRB3,ADM,ANXA1,BTG1,CD34,CREB3L1,DCN,DDAH1,EFNA1,EFNA3,FOXC1,FOXC2,GATA2,GATA4,GATA6,GPR4,HDAC7,ID1,ISL1,ITGA5,ITGB1,KLF4,MEOX2,MMRN2,NFE2L2,NR2E1,NRP1,PRKCB,RHOB,RRAS,RUNX1,SEMA4A,SEMA5A,SFRP2,SPARC,SPRED1,SPRY2,TWIST1,VEGFA
GO:0090101	23	999	113	17808	6.014e-08	negative_regulation_of_transmembrane_receptor_protein_serinethreonine_kinase_signaling_pathway	BCL9L,CAV1,DLX1,FAM89B,FBN1,FST,LDLRAD4,LRP2,MTMR4,NBL1,NKX2-1,NOG,ONECUT1,ONECUT2,PBLD,SFRP2,SKI,SKOR1,SKOR2,SMAD7,TBX20,VASN,ZBTB7A
GO:0051099	30	999	179	17808	6.74439e-08	positive_regulation_of_binding	ANXA2,BDNF,BMP4,CALM2,CALM3,CAV1,DACT1,EBF2,FOXC1,GATA3,GSK3B,HES1,ISL1,KLF4,LRP1,MMP9,NEUROD1,NIPBL,NRP1,PDX1,PKD1,POU4F1,POU4F2,RARA,S100A10,SKI,STK3,TCF7L2,TWIST1,WNT3A
GO:0048839	15	999	51	17808	7.32559e-08	inner_ear_development	ANP32B,CDKN1B,COL2A1,DUOX2,GATA3,LHX3,MAF,NEUROD1,PAX8,PCDH15,PHOX2B,SHH,SIX1,SOX2,SPARC
GO:0043010	16	999	58	17808	7.33947e-08	cameratype_eye_development	BCL11B,FBN1,FOXC1,IFT140,KLF4,MAB21L1,PAX2,RARA,RARG,RPGRIP1L,RXRA,SHH,SKI,VAX1,VEGFA,WT1
GO:0043388	16	999	58	17808	7.33947e-08	positive_regulation_of_DNA_binding	CALM2,CALM3,FOXC1,GATA3,HES1,ISL1,KLF4,MMP9,NEUROD1,NIPBL,PDX1,POU4F1,POU4F2,SKI,TWIST1,WNT3A
GO:0010470	13	999	38	17808	7.34503e-08	regulation_of_gastrulation	COL5A1,FOXA2,FZD7,HNF1B,KLF4,LHX1,MYADM,OSR1,OTX2,SFRP2,SOX17,WNK1,WNT3A
GO:0051216	18	999	73	17808	7.59826e-08	cartilage_development	ANXA2,COL1A1,COL2A1,CREB3L2,DLX2,GNAS,HOXB3,HOXC4,HOXD3,NOG,PAX7,PKD1,PRRX1,RARA,RARG,SATB2,SRF,ZEB1
GO:0045637	34	999	221	17808	8.09306e-08	regulation_of_myeloid_cell_differentiation	CDK6,FBN1,FOXO3,GATA2,GNAS,HIST2H3A,HOXA9,HOXB8,ID2,JUN,KLF10,KMT2A,KMT2C,KMT2D,KMT2E,LDB1,MEIS1,MEIS2,MYC,NOTCH2,NR4A3,PIK3R1,POU4F1,POU4F2,PRKCB,RARA,RARG,RBFOX2,RUNX1,SIN3A,TAL1,TOB2,ZFP36,ZFP36L1
GO:0030336	37	999	253	17808	8.42449e-08	negative_regulation_of_cell_migration	ARID2,CERS2,CITED2,COL3A1,DCN,DLC1,DUSP1,FOXO3,IGFBP3,IGFBP5,KLF4,LDLRAD4,LRP1,MEOX2,MMRN2,NBL1,NFE2L2,NKX2-1,NOG,NRG1,PBLD,PTEN,PTGER4,PTPRG,RHOB,RRAS,SEMA3A,SFRP2,SHH,SLIT2,SMAD7,SPRED1,SRF,SRGAP2,SRGAP2B,TBX5,WNT11
GO:0001701	29	999	171	17808	8.53833e-08	in_utero_embryonic_development	DSC3,EMX1,FOSL1,FOXC1,FOXD3,FOXF1,GATA3,GATA6,GLI3,IHH,ITGB1,LMX1B,MBNL1,MT-ND4,NOG,PCGF2,PDGFRA,PKD1,PTCH1,RBBP6,RPGRIP1L,RXRA,SIN3A,TWIST1,VEGFA,WNT3A,WNT7B,ZFAND5,ZMIZ1
GO:0060562	21	999	98	17808	8.86667e-08	epithelial_tube_morphogenesis	BMP4,GATA3,GATA4,HES1,HNF1B,IHH,LBX1,LHX1,NTN1,OSR1,PKD1,PTCH1,RBPJ,RHOB,RYR2,SHH,SOX17,SRF,TBX20,WNT11,WNT3A
GO:0061005	11	999	27	17808	9.31156e-08	cell_differentiation_involved_in_kidney_development	BMP4,CD34,GLI3,GLIS2,OSR1,PAX2,PAX8,POU3F3,PTCH1,SALL1,WT1
GO:0001655	8	999	13	17808	9.54083e-08	urogenital_system_development	EPHB3,FOXB1,GATA2,LHX1,OSR1,OSR2,PAX2,PAX8
GO:0021527	8	999	13	17808	9.54083e-08	spinal_cord_association_neuron_differentiation	ASCL1,GSX1,LHX1,LHX3,LHX5,PAX7,TAL1,WNT3A
GO:0001656	12	999	33	17808	1.07726e-07	metanephros_development	CITED1,FBN1,GLI3,ID2,ID3,NIPBL,OSR2,PAX2,ROBO2,SHH,SPRY1,WT1
GO:0043009	29	999	173	17808	1.10759e-07	chordate_embryonic_development	DSC3,EMX1,FOSL1,FOXC1,FOXD3,FOXF1,GATA3,GATA6,GLI3,IHH,ITGB1,LMX1B,MBNL1,MT-ND4,NOG,PCGF2,PDGFRA,PKD1,PTCH1,RBBP6,RPGRIP1L,RXRA,SIN3A,TWIST1,VEGFA,WNT3A,WNT7B,ZFAND5,ZMIZ1
GO:0090090	29	999	173	17808	1.10759e-07	negative_regulation_of_canonical_Wnt_signaling_pathway	APC2,AXIN2,CAV1,DAB2,DACT1,DVL1,FOXO3,G3BP1,GLI3,GSK3B,ISL1,LZTS2,MLLT3,NOG,PSMB3,RBMS3,SFRP2,SHH,SNAI2,SOX17,SOX2,STK3,TBX18,TCF7L2,TLE1,TLE3,TLE4,WNT11,WNT5B
GO:0050679	30	999	183	17808	1.11948e-07	positive_regulation_of_epithelial_cell_proliferation	ANG,BMP4,BMPR2,CCND1,DLX5,DLX6,EGR3,FGF9,FZD7,GATA2,HAS2,ID1,IHH,JUN,LAMC1,MYC,NOG,NR4A3,NRP1,OSR1,OSR2,PAX2,RTN4,SEMA5A,SHH,SOX11,TCF7L2,TWIST1,VEGFA,WNT3A
GO:0065008	272	999	3659	17808	1.15988e-07	regulation_of_biological_quality	ACKR3,ACTA2,ACTB,ACTG1,ADAMTS18,ADAMTS5,ADCYAP1,ADM,ALKBH5,ALOXE3,ANG,ANK2,ANP32A,ANXA1,ANXA2,ARF6,ARHGAP21,ARID2,ARPC5,ARRDC3,ASPH,ATF4,ATG5,ATOX1,ATP1A1,ATP2B4,AXIN2,BAIAP3,BBC3,BCL3,BMPR2,CACNG3,CACNG7,CACNG8,CALM2,CALM3,CAMK2D,CAPZB,CAV1,CBLN1,CBX5,CCND1,CCR10,CD34,CDC37,CDK4,CDK6,CDKN1A,CELF4,CFL1,CHAT,CHRM2,CLCN6,COL1A1,COL1A2,COL2A1,CPLX2,CPT1A,CRABP2,CRYAA,CYP26B1,DACT1,DCN,DDAH1,DHRS3,DL…
GO:0042692	18	999	75	17808	1.1876e-07	muscle_cell_differentiation	AKAP13,ARID1A,BARX2,BMP4,FOXF1,GATA6,IGFBP5,ITGB1,NFATC4,NRG1,RARA,RXRA,SHH,SIX1,SKI,SMARCD3,SRF,TBX5
GO:0050772	19	999	83	17808	1.19616e-07	positive_regulation_of_axonogenesis	BDNF,BMPR2,CRABP2,EFNA5,LRP1,NRP1,NTN1,NTRK2,PLXNB2,POU4F2,ROBO2,SEMA5A,SLIT2,SLITRK1,SRF,TUBB2B,VEGFA,WNT3A,ZEB2
GO:0030199	14	999	46	17808	1.23872e-07	collagen_fibril_organization	ANXA2,COL12A1,COL1A1,COL1A2,COL2A1,COL3A1,COL5A1,COL5A3,DDR2,FMOD,FOXC1,SERPINH1,SFRP2,TNXB
GO:0014014	13	999	40	17808	1.4696e-07	negative_regulation_of_gliogenesis	ADCYAP1,CERS2,DLX1,DLX2,HES1,ID2,LIN28A,NKX6-1,NKX6-2,NOG,NR2E1,SKI,SOX11
GO:0017015	22	999	110	17808	1.60935e-07	regulation_of_transforming_growth_factor_beta_receptor_signaling_pathway	BCL9L,CAV1,CITED1,CITED2,DAB2,FAM89B,FBN1,LDLRAD4,LTBP4,MTMR4,NKX2-1,ONECUT1,ONECUT2,PBLD,SKI,SKOR1,SKOR2,SMAD7,SOX11,VASN,ZBTB7A,ZEB1
GO:0048557	9	999	18	17808	1.63014e-07	embryonic_digestive_tract_morphogenesis	FOXF1,GLI3,HNF1B,ID2,IHH,NIPBL,PDGFRA,SHH,SOX11
GO:0042326	51	999	420	17808	1.66292e-07	negative_regulation_of_phosphorylation	ATF3,BMP4,CALM2,CALM3,CAV1,CDKN1A,CDKN1B,CDKN2A,CDKN2C,CTDSP1,DACT1,DUSP1,DUSP4,DVL1,EFNA1,FBLN1,FOXA2,GADD45A,GADD45B,HEXIM1,HNRNPU,IGF1R,IGFBP3,INSM1,JUN,KLF4,LDLRAD4,MECOM,MIDN,MYADM,MYC,NOG,PBLD,PER1,PLPP3,PPP1R15B,PRKAG2,PTEN,SFRP2,SH3BP5,SIRPA,SLIT2,SMAD7,SPRED1,SPRY1,SPRY2,SPRY4,SRCIN1,TIMP3,TWIST1,WNK1
GO:0072091	16	999	62	17808	2.02959e-07	regulation_of_stem_cell_proliferation	CITED1,DMRTA2,FBLN1,FOXG1,GLI3,HNRNPU,NR2E1,OTP,SHH,SMARCD3,SNAI2,SOX11,SOX17,VAX1,VEGFA,ZFP36L1
GO:0035136	13	999	41	17808	2.04195e-07	forelimb_morphogenesis	CRABP2,EN1,HOXA9,NIPBL,OSR1,OSR2,RPGRIP1L,SALL3,SHH,TBX5,TFAP2A,TFAP2B,TWIST1
GO:0031056	25	999	139	17808	2.0634e-07	regulation_of_histone_modification	ATG5,BCL6,BCOR,CAMK2D,GATA2,GATA3,GFI1,ISL1,JARID2,KMT2A,KMT2E,LMNA,MLLT6,MTHFR,NIPBL,PAX5,PAX7,PRDM12,SETD5,SIN3A,SKI,SNAI2,TWIST1,VEGFA,ZBTB7B
GO:0021879	8	999	14	17808	2.11636e-07	forebrain_neuron_differentiation	ASCL1,BCL11B,DLX5,LHX5,NKX2-1,OTP,SALL1,UNCX
GO:0033993	77	999	753	17808	2.17407e-07	response_to_lipid	ACTA1,ADCYAP1,ADM,AHR,AKIRIN2,ANXA1,ASCL1,ATP1A1,BRINP1,CALM3,CAV1,CCND1,CDK4,CDKN1A,CDKN1B,CITED1,COL1A1,CPT1A,CYP26B1,DCN,DUSP1,EEF2,EFNA5,FOSL1,FOXA1,FOXO3,FZD7,GATA2,GATA4,GFI1,HNRNPU,HOXB13,HOXD13,ID3,IHH,ISL1,JUN,JUNB,JUND,KLF4,KLF9,LPAR1,LRAT,MT-ND3,NFATC4,NKX2-2,NR1H2,NR3C1,OSR1,PAPPA,PAX2,PDX1,POU4F1,POU4F2,PTCH1,PTEN,PTGER2,PTGER4,RARA,RARG,RPS6KA3,RXRA,SIRPA,SLC11A1,SLIT2,SOCS2,SPARC,T…
GO:0048588	19	999	86	17808	2.17739e-07	developmental_cell_growth	AKAP13,ALCAM,BDNF,DCLK1,DVL1,EFNA5,EMX1,GATA4,ITGB1,KMT2D,LHX2,MEX3C,NRP1,POU4F2,POU4F3,RARG,SEMA3A,SLIT2,ZEB2
GO:0031400	63	999	572	17808	2.20841e-07	negative_regulation_of_protein_modification_process	ATF3,ATG5,ATP2B4,BCOR,BMP4,CALM2,CALM3,CAV1,CDKN1A,CDKN1B,CDKN2A,CDKN2C,CTDSP1,DACT1,DUSP1,DUSP4,DVL1,EFNA1,FBLN1,GADD45A,GADD45B,GSK3B,HEXIM1,HMG20A,IGF1R,IGFBP3,INSM1,JARID2,JUN,KLF4,LDLRAD4,MECOM,MLLT6,MYADM,MYC,NOG,PAX5,PBLD,PER1,PLPP3,PPP1R10,PPP1R15B,PPP1R9B,PRKAG2,PRKCG,PTEN,SFRP2,SH3BP5,SIN3A,SIRPA,SKI,SLIT2,SMAD7,SOX4,SPRED1,SPRY1,SPRY2,SPRY4,SRCIN1,TIMP3,TWIST1,U2AF2,WNK1
GO:2000736	22	999	112	17808	2.24389e-07	regulation_of_stem_cell_differentiation	BMP4,CDK13,CDK6,FOXC1,GATA2,GATA3,GATA4,GATA6,HES1,HNRNPU,HOXB4,KMT2A,LDB1,NFE2L2,PDGFRA,PSMB3,RUNX1,TAL1,TBX5,TCF12,WNT3A,ZFP36L2
GO:0001933	48	999	391	17808	2.77099e-07	negative_regulation_of_protein_phosphorylation	ATF3,BMP4,CALM2,CALM3,CAV1,CDKN1A,CDKN1B,CDKN2A,CDKN2C,CTDSP1,DACT1,DUSP1,DUSP4,DVL1,EFNA1,FBLN1,GADD45A,GADD45B,HEXIM1,IGF1R,IGFBP3,INSM1,JUN,KLF4,LDLRAD4,MECOM,MYADM,MYC,NOG,PBLD,PER1,PLPP3,PPP1R15B,PRKAG2,PTEN,SFRP2,SH3BP5,SIRPA,SLIT2,SMAD7,SPRED1,SPRY1,SPRY2,SPRY4,SRCIN1,TIMP3,TWIST1,WNK1
GO:0021545	10	999	24	17808	2.81312e-07	cranial_nerve_development	DRGX,HES1,ISL1,LPAR1,NKX2-2,PAX2,POU4F1,POU4F3,SALL1,TFAP2A
GO:0030878	10	999	24	17808	2.81312e-07	thyroid_gland_development	DUOX2,FOXE1,HOXB3,HOXD3,NKX2-1,PAX8,SHH,SIX1,SRF,THRA
GO:0021700	30	999	191	17808	2.93329e-07	developmental_maturation	ADGRB3,ANG,ASCL1,BAIAP3,CDK5R2,CDKN1A,FEV,FOXA1,FOXO3,GATA2,GATA3,HES1,HOXB13,ID2,IGSF21,IHH,IRX5,NFIA,NKX6-1,PAX2,PFN1,PTEN,RBPJ,SEZ6,SHANK1,SRRM4,TAL1,VEGFA,VSX1,ZBTB7A
GO:0031290	9	999	19	17808	2.94292e-07	retinal_ganglion_cell_axon_guidance	ALCAM,EFNA5,EPHB3,ISL1,NRP1,POU4F2,POU4F3,ROBO2,SLIT2
GO:2000179	14	999	49	17808	2.97741e-07	positive_regulation_of_neural_precursor_cell_proliferation	ASCL1,CDON,DMRTA2,FOXG1,GLI3,INSM1,LHX2,LRP2,NR2E1,OTP,SHH,SMARCD3,VEGFA,WNT3A
GO:0051716	218	999	2838	17808	3.06013e-07	cellular_response_to_stimulus	AATF,ACTA1,ACTB,ACTG1,ADCYAP1,ADIRF,ADM,AHR,ANXA1,ARF6,ARHGEF2,ARID5B,ASCL1,ATF3,ATF4,ATF6,ATG5,ATP1A1,ATP2B4,BBC3,BCL11A,BCL3,BCL6,BMP4,BMPR2,BRINP1,CAMK2D,CAV1,CBX3,CBX5,CBX8,CCND1,CDC37,CDK4,CDKN1A,CDKN1B,CDKN2A,CITED2,COL16A1,COL1A1,COL1A2,COL2A1,COL3A1,COL6A1,CPEB2,CPT1A,CREB3,CREB3L1,CREB3L2,CRIP1,CYP26B1,DDX3X,DLX1,DLX5,DUSP1,EEF1A1,EEF2,EFNA5,EGR3,EGR4,FAS,FBN1,FOSL1,FOXA2,FOXC1,FOXF1,FOX…
GO:0016049	19	999	88	17808	3.19338e-07	cell_growth	AKAP13,ALCAM,BDNF,DCLK1,DVL1,EFNA5,EMX1,GATA4,ITGB1,KMT2D,LHX2,MEX3C,NRP1,POU4F2,POU4F3,RARG,SEMA3A,SLIT2,ZEB2
GO:0030097	19	999	88	17808	3.19338e-07	hemopoiesis	CD164,CD34,CDK13,GATA2,GATA3,GFI1,HOXA9,HOXB3,HOXB4,KLF4,KMT2A,MEIS1,NOTCH2,PBX1,RUNX1,STK3,TAL1,WNT3A,ZFP36L2
GO:2000826	12	999	36	17808	3.24933e-07	regulation_of_heart_morphogenesis	BMP4,BMPR2,FOXC1,HES1,ISL1,NOG,RBPJ,ROBO2,SIX1,TBX5,TWIST1,WNT3A
GO:0007154	84	999	855	17808	3.3454e-07	cell_communication	ADCYAP1,ANG,ANK2,ATF3,ATF4,ATG5,ATP1A1,BARX1,BCL11A,BMP4,BMPR2,CBLN1,CD34,CD70,CDH8,CDKN1A,CHAT,CHRM2,COL1A1,DHH,EFNA1,EFNA3,EGR3,FAS,FAT1,FGF14,FGF17,FGF5,FGF9,FOSL1,FOXA1,FOXA2,FOXB1,GABARAP,GABRA1,GABRA2,GABRB2,GAD2,GATA3,GATA4,GJA1,GRAP,GRIK3,GRIN2D,GRM1,HES1,HNRNPA1,HSPA8,HTR1A,HTR2C,IHH,INHBB,JUN,KLF10,LHX1,LHX5,NFE2L2,NOVA1,NPTX1,NRG1,NRP1,NRXN2,NTRK2,PCDH1,PCDH8,PDGFA,PKD1,PMP22,PRKCG,PTE…
GO:0120161	25	999	143	17808	3.62184e-07	regulation_of_coldinduced_thermogenesis	ADAMTS5,ADCYAP1,ARRDC3,ATF4,CAV1,EBF2,ESRRG,FFAR4,FOXC2,GJA1,GNAS,ID1,IGF1R,NOVA1,NR1H2,PHOX2B,RBPJ,STAT6,THRA,TLE3,VEGFA,WNT10B,ZBTB7B,ZNF423,ZNF516
GO:0007167	70	999	671	17808	3.75103e-07	enzyme_linked_receptor_protein_signaling_pathway	ACTB,ACTG1,ARID5B,ARPC5,BDNF,BMP4,BMPR2,CDC37,CFC1,CITED1,CITED2,COL1A1,COL1A2,COL3A1,DDR2,DLX5,DNM1,EFNA1,EFNA3,EFNA5,EPHA5,EPHB3,EPS15,FGF17,FGF5,FGF9,FIBP,FLRT2,FOXC1,FOXC2,FOXO3,GAB2,GIT1,HNRNPA1,HNRNPH1,ID1,IGF1R,INHBB,IRS1,JUN,KLF10,LTBP4,MMP9,MTMR4,NFATC4,NOG,NR4A3,NRG1,NRP1,NTRK2,PDGFA,PDGFRA,PIK3R1,POLR2J,POLR2L,PTBP1,PTEN,PTPRD,PTPRG,RBFOX2,RGMB,RYR2,SKI,SMAD7,SOCS2,SPRED1,TRIO,UBE2D3,V…
GO:0010942	70	999	671	17808	3.75103e-07	positive_regulation_of_cell_death	ADM,AKAP13,ANP32B,ANXA1,ARHGEF1,ARHGEF12,ARHGEF2,ASCL1,ATF3,ATF4,ATF6,AXIN2,BBC3,BCL6,BMP4,BTG1,CAMK2D,CAV1,CD248,CDK4,CDKN1A,CDKN1B,CDKN2A,CYR61,DDX3X,DLC1,DUSP1,FAS,FOSL1,FOXA1,FOXO3,GADD45A,GADD45B,GSK3B,HBA1,ID3,IGFBP3,INHBB,ITGB1,JUN,LPAR1,LRP1,MCL1,MMP9,MT-CO2,MYC,NEUROD1,NFATC4,NR4A3,PAWR,PDX1,PLEKHG2,POU4F1,POU4F2,PTEN,RARG,RHOB,SFRP2,SLIT2,SOX4,SOX7,STK3,TFAP2A,TFAP2B,TIMP3,TRIO,WNT10B,W…
GO:0045668	13	999	43	17808	3.81683e-07	negative_regulation_of_osteoblast_differentiation	AXIN2,CDK6,CITED1,HDAC7,ID1,ID2,ID3,IGFBP5,NOG,PTCH1,SKI,TWIST1,TWIST2
GO:0061053	8	999	15	17808	4.31145e-07	somite_development	IHH,MEOX2,NOG,PTCH1,RBBP6,SHH,SOX11,WNT11
GO:0003180	10	999	25	17808	4.45306e-07	aortic_valve_morphogenesis	BMP4,EFNA1,ELN,GATA3,GATA4,ROBO2,SLIT2,SNAI2,TBX20,TWIST1
GO:0072207	7	999	11	17808	4.63223e-07	metanephric_epithelium_development	OSR1,PAX2,PAX8,PKD1,POU3F3,WNT7B,WT1
GO:0048863	15	999	58	17808	4.72205e-07	stem_cell_differentiation	CDK6,EOMES,FOXA1,HNF1B,HOXB4,ISL1,JARID2,LIN28A,NRG1,OSR1,PAX2,PDX1,SOX21,SRF,TAL1
GO:0071417	50	999	423	17808	5.00325e-07	cellular_response_to_organonitrogen_compound	ACTA1,ACTB,AHR,ARHGEF2,ATF4,ATP2B4,BCL11A,CAV1,CDK4,COL16A1,COL1A1,COL1A2,COL3A1,COL6A1,CPEB2,FBN1,FOXO3,GABRA1,GABRB2,GCGR,GSK3B,ID1,IGF1R,IGFBP5,INHBB,IRS1,KLF10,KLF3,KLF4,LARP1,LRP1,NFE2L2,NKX6-1,NR4A3,NTRK2,PDGFRA,PIK3R1,POU4F2,PPP1R9B,PTEN,RYR2,SIN3A,SIX1,SLIT2,SULT1A3,VIM,WNT10B,WT1,ZEB1,ZFP36L1
GO:0110110	18	999	82	17808	5.00696e-07	positive_regulation_of_animal_organ_morphogenesis	BMP4,CD34,GATA3,HOXB7,LHX1,MYC,NOG,PAX2,PAX8,RBPJ,ROBO2,SIX1,SPRY1,TFAP2A,TWIST1,VEGFA,WNT3A,WT1
GO:0021522	9	999	20	17808	5.08426e-07	spinal_cord_motor_neuron_differentiation	ISL1,LBX1,MDGA2,NKX2-2,OLIG2,PTCH1,SHH,SOX4,TBX20
GO:0001704	13	999	44	17808	5.14083e-07	formation_of_primary_germ_layer	ARID1A,BMPR2,EOMES,FOXC1,LHX1,NOG,NR4A3,SOX17,SOX7,SRF,TBX20,WLS,WNT11
GO:1903845	17	999	74	17808	5.20742e-07	negative_regulation_of_cellular_response_to_transforming_growth_factor_beta_stimulus	BCL9L,CAV1,DLX1,FAM89B,FBN1,LDLRAD4,MTMR4,NKX2-1,ONECUT1,ONECUT2,PBLD,SKI,SKOR1,SKOR2,SMAD7,VASN,ZBTB7A
GO:0050807	32	999	218	17808	5.72749e-07	regulation_of_synapse_organization	ADGRB3,ADGRL1,ARF6,BDNF,CBLN1,CDH8,CFL1,DMPK,DNM3,EFNA1,EFNA5,EPHB3,FLRT2,LRFN5,NEUROD2,NFATC4,NTN1,NTRK2,PCDH8,PTEN,PTPRD,ROBO2,SEMA4A,SIX1,SLITRK1,SLITRK3,SLITRK5,SPARC,SRCIN1,TUBB,WNT3A,YWHAZ
GO:0040008	69	999	666	17808	5.87283e-07	regulation_of_growth	BARHL2,BCL11A,BCL6,BDNF,BMP4,BMPR2,BTG1,CACNG7,CAMK2D,CCDC85B,CDK4,CDKN1A,CDKN1B,CDKN2A,CDKN2C,CRABP2,DDX3X,EFNA5,FGF9,FOXC1,GATA6,GJA1,GSK3B,HNF1B,HOXB13,IGFBP3,IGFBP5,IHH,ING1,JARID2,KIF26A,LRP1,LTBP4,MEIS1,MMP14,MT2A,NIPBL,NKX6-1,NOG,NOTCH2,NRP1,NTN1,OPA3,POU3F2,POU4F2,PPP1R9B,PTCH1,PTEN,RBPJ,RPS6KA3,RTN4,SEMA3A,SEMA4A,SEMA5A,SFRP2,SH3PXD2B,SIX1,SLIT2,SMARCA2,SOCS2,SOX17,SRF,STK3,TBX20,TBX5,VE…
GO:0010243	79	999	799	17808	5.9067e-07	response_to_organonitrogen_compound	ACTA1,ACTB,ADM,AHR,ANXA1,ARHGEF2,ASCL1,ATF4,ATP2B4,BCL11A,CALM3,CAV1,CCND1,CDK4,CDKN1A,CDKN1B,CFL1,CITED1,COL16A1,COL1A1,COL1A2,COL3A1,COL6A1,CPEB2,DNM1,DUOX2,DUSP1,EEF2,FBN1,FOSL1,FOXO3,GABRA1,GABRB2,GCGR,GNAO1,GSK3B,ID1,IGF1R,IGFBP5,INHBB,IRS1,ITGB1,JUN,JUNB,JUND,KLF10,KLF3,KLF4,LARP1,LRP1,MT-CYB,MT-ND5,MT-ND6,MTHFR,NFE2L2,NKX6-1,NR4A3,NTRK2,PDGFRA,PDX1,PER1,PIK3R1,POU4F2,PPP1R9B,PRKCG,PTEN,RYR…
GO:0022414	122	999	1404	17808	6.18254e-07	reproductive_process	ADAMTS1,ADCYAP1,ADM,ALKBH5,ANG,ANTXR1,ANXA1,ARID1A,ARID4B,ARID5B,ATP2B4,BCL6,BMP4,BMPR2,BRD2,BRINP1,CCND1,CDKN1B,CDX2,CELF4,CITED1,CITED2,COL16A1,CRIP1,CTDNEP1,CYP26B1,CYR61,DCN,DLX3,DUOX2,EOMES,ETV6,FBLN1,FGF9,FOSL1,FOXA1,FOXC1,FOXO3,GATA2,GATA3,GATA4,GATA6,GJA1,GLI3,HAS2,HERC2,HES1,HMX3,HOXA10,HOXA9,HOXB13,HOXD13,IGFBP5,IGSF8,IHH,INHBB,IRF2BPL,IRX5,ITGA5,ITGB1,JUNB,KMT2D,LHX1,LHX3,LHX4,LHX8,LHX…
GO:0003008	123	999	1422	17808	7.0225e-07	system_process	ACTA1,ACTA2,ADCYAP1,ADGRB3,ADM,ALOXE3,ASPH,ATF6,ATG5,ATP1A1,ATXN1,BARHL1,BDNF,BMP4,BMPR2,BRINP1,CACNG3,CACNG7,CACNG8,CAMK2D,CAV1,CD34,CDKN1B,CIC,CNTNAP2,COL1A1,COL2A1,CRYAA,CYB5R3,DDAH1,DHRS3,DRGX,EEF2,ELN,EML2,EN1,FBXO11,FOSL1,FOXB1,FOXC1,GABRA1,GABRA2,GABRB2,GATA6,GJA1,GNAO1,GRIN2D,GRM1,HAS2,HMX3,HOXB2,HOXB8,HTR1A,IRX5,ITGA5,ITGB1,JUN,KCNA2,KCNH2,LHX8,LRAT,LRP2,MAP2K3,MEIS2,MEOX2,MLLT6,MTHFR,MY…
GO:0001706	6	999	8	17808	7.80118e-07	endoderm_formation	EOMES,LHX1,NOG,SOX17,SOX7,TBX20
GO:0021877	6	999	8	17808	7.80118e-07	forebrain_neuron_fate_commitment	ASCL1,BCL11B,GATA2,NKX2-1,SATB2,TBR1
GO:0001101	42	999	334	17808	8.10545e-07	response_to_acid_chemical	ASCL1,ATP2B4,BCL11A,BRINP1,CDK4,CDKN1B,CFL1,COL16A1,COL1A1,COL1A2,COL3A1,COL6A1,CPT1A,CYP26B1,DUSP1,EEF2,FZD7,ID3,KLF4,LRAT,MTHFR,NFATC4,NTRK2,OSR1,PAX2,PDGFRA,PDX1,PTCH1,PTGER2,PTGER4,RARA,RARG,RXRA,SIX1,SPARC,VEGFA,WNT10B,WNT11,WNT3A,WNT5B,WNT7B,ZEB1
GO:0009059	115	999	1310	17808	8.14338e-07	macromolecule_biosynthetic_process	AHR,ANG,ATF4,ATOH1,B3GAT1,BAZ2A,BCL3,BMPR2,CCND1,CDK13,CDK4,CDKN1A,CDX2,COL5A1,CPEB2,CREBZF,DCN,DVL1,EEF1A1,EEF2,ESRRG,ETV1,EXT1,FEV,FMOD,FOSL1,FOXO3,GATA2,GATA3,GATA4,GATA6,GGT5,GPBP1,HAS2,HOXA9,HOXC9,HOXD13,HOXD3,HS3ST3B1,HS3ST4,ID1,ID3,JUN,KLF4,KMT2A,LARGE1,LDB1,LHX1,MAF,MEF2A,MEIS2,MLLT3,MRPS18B,MYNN,NFATC4,NFE2L2,NFIA,NFIB,NFIC,NFIX,NKX2-8,NKX3-2,NKX6-1,NOTCH2,NR1H2,NR2E1,NR2F1,NR3C1,NR3C2,N…
GO:0060231	8	999	16	17808	8.19802e-07	mesenchymal_to_epithelial_transition	BMP4,CITED1,FZD7,GATA3,PAX2,PAX8,SALL1,WT1
GO:0060413	8	999	16	17808	8.19802e-07	atrial_septum_morphogenesis	BMPR2,CYR61,GATA4,ISL1,NOTCH2,SOX4,TBX20,TBX5
GO:0007498	14	999	53	17808	8.58842e-07	mesoderm_development	CTDNEP1,EXT1,FOXC2,HES7,LHX2,NOG,OSR1,POU4F1,TSPY1,TSPY10,TSPY3,TSPY4,TSPY8,VEGFA
GO:0030155	68	999	660	17808	8.6736e-07	regulation_of_cell_adhesion	ADAMTS18,ANXA1,BCL6,BMP4,CAV1,CCDC80,CD164,CDK6,CDKN2A,CITED2,COL16A1,COL1A1,CYR61,DDR2,DLC1,DUSP1,EFNA1,EFNA5,EGR3,EPHB3,FBLN1,FOXA1,FOXA2,FOXC2,FOXF1,FZD7,GATA3,GLI3,GSK3B,HAS2,HES1,IHH,ITGA5,KLF4,LAMA5,LDB1,LRP1,MAP3K8,MMP14,MMRN2,MYADM,NR4A3,NRP1,ONECUT1,ONECUT2,PAWR,PCDH8,PEAK1,PIK3R1,PKD1,PLXNB2,PTEN,RARA,RUNX1,S100A10,SEMA5A,SFRP2,SHH,SIRPA,SMAD7,SNAI2,SOX2,SRF,VEGFA,WNK1,WNT3A,ZBTB7B,ZMIZ1
GO:0048511	35	999	255	17808	8.76392e-07	rhythmic_process	ADAMTS1,AHR,ATF4,BHLHE40,BHLHE41,CBX3,CDK4,CPT1A,DYRK1A,EGR3,FOXO3,GSK3B,HAS2,HES7,HNF1B,HNRNPR,HNRNPU,ID1,ID2,ID3,JUN,KLF10,KLF9,KMT2A,NKX2-1,NTRK2,PDGFRA,PER1,PPP1CC,PRKCG,PTEN,ROBO2,SIN3A,SLIT2,TWIST1
GO:0010977	25	999	150	17808	9.17034e-07	negative_regulation_of_neuron_projection_development	ARF6,BCL11A,CERS2,CRMP1,DNM3,EFNA1,GFI1,ID1,LPAR1,LRP1,MYLIP,NFATC4,NR2F1,NRP1,NTN1,PMP22,PTEN,PTPRG,RTN4,SEMA3A,SEMA4A,SEMA5A,SLIT2,VIM,WNT3A
GO:0001843	17	999	77	17808	9.49327e-07	neural_tube_closure	ADM,ARID1A,BMP4,DLC1,LHX2,LRP2,MTHFR,NOG,PAX2,PFN1,PLXNB2,PTCH1,RARA,RARG,SKI,TWIST1,ZEB2
GO:0048640	20	999	103	17808	9.56597e-07	negative_regulation_of_developmental_growth	BCL11A,BMP4,CDKN1A,CDKN1B,JARID2,MEIS1,NOG,NRP1,NTN1,PTCH1,PTEN,RTN4,SEMA3A,SEMA4A,SEMA5A,SFRP2,SOCS2,STK3,TBX5,WNT3A
GO:0035115	11	999	33	17808	1.01247e-06	embryonic_forelimb_morphogenesis	CRABP2,EN1,HOXA9,NIPBL,OSR1,OSR2,RPGRIP1L,SHH,TBX5,TFAP2A,TWIST1
GO:0060349	11	999	33	17808	1.01247e-06	bone_morphogenesis	BMPR2,CYP26B1,DHRS3,HAS2,OSR2,RARA,RARG,SFRP2,SKI,SP5,TFAP2A
GO:0110111	11	999	33	17808	1.01247e-06	negative_regulation_of_animal_organ_morphogenesis	BCOR,BMP4,BMPR2,CITED1,FOXC1,GATA3,HNF1B,NFIB,NOG,PAX2,PAX8
GO:0021983	10	999	27	17808	1.03681e-06	pituitary_gland_development	ADCYAP1,BMP4,GATA2,ISL1,LHX3,NKX2-1,NOG,RBPJ,SALL1,SOX2
GO:0072001	7	999	12	17808	1.05769e-06	renal_system_development	BMP4,FOXF1,IFT140,PTCH1,SHH,SOX17,TBX18
GO:0060070	17	999	78	17808	1.15118e-06	canonical_Wnt_signaling_pathway	BCL9L,DVL1,FZD7,GATA3,KLF4,PLPP3,PTEN,RARG,RYR2,SFRP2,SHH,SOX17,TCF7L2,WNT10B,WNT11,WNT3A,WNT7B
GO:2001222	12	999	40	17808	1.1773e-06	regulation_of_neuron_migration	ARHGEF2,COL3A1,FLRT2,NIPBL,NKX6-1,NRG1,PLXNB2,SCRT1,SCRT2,SEMA3A,SOX14,SRGAP2
GO:0002064	21	999	114	17808	1.27567e-06	epithelial_cell_development	ACTA2,ARID4B,BCL11B,BMP4,CDK6,EXPH5,FOSL2,GPR4,INSM1,MYADM,NKX2-2,NKX3-2,ONECUT1,ONECUT2,PRDM1,RARA,RARG,VEZF1,VIM,WNT5B,WNT7B
GO:0001525	36	999	271	17808	1.35227e-06	angiogenesis	ACKR3,ADGRA2,ANG,ANXA2,APOLD1,BMP4,CAV1,CD34,CYR61,EFNA1,ELK3,EPHB3,FGF9,FOXC1,GPR4,HOXB13,HOXB3,ID1,ITGA5,JUN,LAMA5,MEIS1,MEOX2,MMP14,NRP1,PDGFA,PDGFRA,PTEN,RBPJ,RHOB,SEMA4A,SOX17,SRF,TAL1,VEGFA,VEZF1
GO:0061213	9	999	22	17808	1.35958e-06	positive_regulation_of_mesonephros_development	GATA3,HOXB7,LHX1,NOG,PAX2,PAX8,SIX1,VEGFA,WT1
GO:0060606	17	999	79	17808	1.39105e-06	tube_closure	ADM,ARID1A,BMP4,DLC1,LHX2,LRP2,MTHFR,NOG,PAX2,PFN1,PLXNB2,PTCH1,RARA,RARG,SKI,TWIST1,ZEB2
GO:0003156	11	999	34	17808	1.42112e-06	regulation_of_animal_organ_formation	BMP4,CITED2,HES1,ISL1,ROBO2,SHH,SIX1,SPRY1,TBX5,WNT3A,WT1
GO:0060412	11	999	34	17808	1.42112e-06	ventricular_septum_morphogenesis	BMPR2,CITED2,HES1,NOG,RBPJ,ROBO2,SLIT2,SMAD7,SOX11,SOX4,WNT11
GO:0007267	61	999	578	17808	1.45987e-06	cellcell_signaling	ADCYAP1,BARX1,BMP4,CBLN1,CD34,CD70,CDH8,CHAT,CHRM2,DHH,EFNA1,EFNA3,EGR3,FAT1,FGF14,FGF17,FGF5,FGF9,FOXA1,GABARAP,GABRA1,GABRA2,GABRB2,GAD2,GATA3,GATA4,GJA1,GRAP,GRIK3,GRIN2D,GRM1,HES1,HTR1A,HTR2C,IHH,KLF10,LHX1,LHX5,NOVA1,NPTX1,NRP1,NRXN2,NTRK2,PCDH1,PCDH8,PDGFA,PKD1,PMP22,PRKCG,PTEN,PTPRD,RYR2,SEMA5A,SFRP2,SHH,SLC17A6,SLC6A5,SLITRK5,STAC3,SV2C,TBX5
GO:0060850	8	999	17	17808	1.47226e-06	regulation_of_transcription_involved_in_cell_fate_commitment	DLX1,DLX2,EVX1,LBX1,NKX6-1,NKX6-2,SOX17,ZBTB7B
GO:0072080	8	999	17	17808	1.47226e-06	nephron_tubule_development	HNF1B,OSR1,PAX2,PAX8,PKD1,POU3F3,TFAP2B,WNT7B
GO:0010001	16	999	71	17808	1.47617e-06	glial_cell_differentiation	CDKN2C,EMX1,FGF5,GLI3,HES1,NAB2,NFIB,NKX2-1,NKX2-2,NKX6-1,NRG1,NTRK2,PAX2,PHOX2B,SHH,VIM
GO:0031399	146	999	1787	17808	1.60321e-06	regulation_of_protein_modification_process	ACKR3,ACTB,ADCYAP1,AKAP13,ANG,ANXA2,ARHGEF2,ARRDC3,ATF3,ATG5,ATP2B4,AXIN2,BCL6,BCOR,BDNF,BMP4,BMPR2,CALM2,CALM3,CAMK2D,CAV1,CCND1,CCND2,CDC20B,CDC37,CDK4,CDK5R2,CDKN1A,CDKN1B,CDKN2A,CDKN2C,CDON,CRLF1,CTDSP1,CYR61,DAB2,DACT1,DDR2,DDX3X,DLC1,DMPK,DUSP1,DUSP4,DVL1,DYRK1A,EFNA1,EFNA5,FAS,FBLN1,FFAR4,FGF9,FZD7,GADD45A,GADD45B,GATA2,GATA3,GFI1,GRM1,GSK3B,HES1,HEXIM1,HMG20A,HTR2C,ID1,IGF1R,IGFBP3,INHBB,…
GO:0051129	68	999	673	17808	1.73458e-06	negative_regulation_of_cellular_component_organization	ANKRD13B,ANTXR1,APC2,ARF6,ARHGEF2,ATG5,BCL11A,BCOR,BMP4,CAPZB,CAV1,CERS2,CRMP1,DACT1,DDX3X,DLC1,DNM3,DYRK1A,EFNA1,EFNA5,EML2,FBLN1,FHOD3,GFI1,GSK3B,HNRNPA1,HNRNPU,HSPA8,ID1,JARID2,LDLRAD4,LMNA,LPAR1,LRP1,MLLT6,MMP14,MYADM,MYLIP,NEUROD2,NFATC4,NR1H2,NR2F1,NRP1,NTN1,PAX5,PFN1,PHF23,PMP22,PTEN,PTGER4,PTPRG,ROBO2,RTN4,SEMA3A,SEMA4A,SEMA5A,SHANK1,SIN3A,SKI,SLIT2,SLX1A,SPRY2,SPTAN1,TBX20,THRA,TWIST1,VI…
GO:0030512	16	999	72	17808	1.80017e-06	negative_regulation_of_transforming_growth_factor_beta_receptor_signaling_pathway	BCL9L,CAV1,FAM89B,FBN1,LDLRAD4,MTMR4,NKX2-1,ONECUT1,ONECUT2,PBLD,SKI,SKOR1,SKOR2,SMAD7,VASN,ZBTB7A
GO:0001649	19	999	98	17808	1.82202e-06	osteoblast_differentiation	BMP4,COL1A1,COL6A1,CREB3L1,CYR61,DLX5,FGF9,HNRNPU,IGFBP3,IGFBP5,IHH,JUNB,NOG,SNAI2,SOX2,TWIST1,VCAN,WNT11,WNT3A
GO:0021766	15	999	64	17808	1.84478e-06	hippocampus_development	ATP2B4,CDK5R2,DLX1,DLX2,EPHA5,GLI3,GSK3B,LHX5,NKX2-1,NR4A3,RARA,SLC32A1,SRF,WNT3A,ZEB2
GO:0007623	23	999	136	17808	1.91248e-06	circadian_rhythm	AHR,ATF4,BHLHE40,BHLHE41,CDK4,CPT1A,DYRK1A,EGR3,GSK3B,HNF1B,HNRNPR,HNRNPU,ID1,ID2,ID3,JUN,KLF10,KLF9,KMT2A,NTRK2,PER1,PPP1CC,PTEN
GO:0046677	37	999	287	17808	2.00327e-06	response_to_antibiotic	ADCYAP1,AHR,ANXA1,CBX8,CCND1,CDKN1B,COL1A1,CRIP1,DUSP1,EEF2,EFNA5,FOSL1,GATA3,GNAO1,GRIN3A,HBA1,HNRNPA1,ID1,ID3,JUN,KLF4,LARP1,MT-CYB,MT-ND4,MT-ND5,MT-ND6,NFE2L2,NR4A3,PAX2,PCGF2,PPP1R15B,PTEN,RARA,RHOB,SIRPA,SPARC,STAT6
GO:0045936	57	999	532	17808	2.01823e-06	negative_regulation_of_phosphate_metabolic_process	ATF3,BMP4,CALM2,CALM3,CAV1,CDKN1A,CDKN1B,CDKN2A,CDKN2C,CTDSP1,DACT1,DUSP1,DUSP4,DVL1,EFNA1,FBLN1,FOXA2,GADD45A,GADD45B,GSK3B,HEXIM1,HNRNPU,IGF1R,IGFBP3,INSM1,JUN,KLF4,LDLRAD4,MECOM,MIDN,MYADM,MYC,NOG,PBLD,PCDH11X,PDGFA,PER1,PLPP3,PPP1R10,PPP1R15B,PPP1R9B,PRKAG2,PTEN,SFRP2,SH3BP5,SIRPA,SLIT2,SMAD7,SPRED1,SPRY1,SPRY2,SPRY4,SRCIN1,TIMP3,TMEM132D,TWIST1,WNK1
GO:0031345	27	999	177	17808	2.03273e-06	negative_regulation_of_cell_projection_organization	ARF6,BCL11A,CAPZB,CERS2,CRMP1,DNM3,EFNA1,GFI1,ID1,LPAR1,LRP1,MYLIP,NFATC4,NR2F1,NRP1,NTN1,PMP22,PTEN,PTPRG,RTN4,SEMA3A,SEMA4A,SEMA5A,SLIT2,SPRY2,VIM,WNT3A
GO:0001838	9	999	23	17808	2.12252e-06	embryonic_epithelial_tube_formation	GATA3,HNF1B,NOG,PAX2,PAX8,SIX1,SOX11,SOX4,STK3
GO:0045686	9	999	23	17808	2.12252e-06	negative_regulation_of_glial_cell_differentiation	DLX1,DLX2,HES1,ID2,LIN28A,NKX6-1,NKX6-2,NOG,NR2E1
GO:0090189	9	999	23	17808	2.12252e-06	regulation_of_branching_involved_in_ureteric_bud_morphogenesis	BMP4,HNF1B,HOXB7,LHX1,NOG,PAX2,PAX8,SIX1,VEGFA
GO:0010563	57	999	533	17808	2.1406e-06	negative_regulation_of_phosphorus_metabolic_process	ATF3,BMP4,CALM2,CALM3,CAV1,CDKN1A,CDKN1B,CDKN2A,CDKN2C,CTDSP1,DACT1,DUSP1,DUSP4,DVL1,EFNA1,FBLN1,FOXA2,GADD45A,GADD45B,GSK3B,HEXIM1,HNRNPU,IGF1R,IGFBP3,INSM1,JUN,KLF4,LDLRAD4,MECOM,MIDN,MYADM,MYC,NOG,PBLD,PCDH11X,PDGFA,PER1,PLPP3,PPP1R10,PPP1R15B,PPP1R9B,PRKAG2,PTEN,SFRP2,SH3BP5,SIRPA,SLIT2,SMAD7,SPRED1,SPRY1,SPRY2,SPRY4,SRCIN1,TIMP3,TMEM132D,TWIST1,WNK1
GO:0003128	6	999	9	17808	2.22868e-06	heart_field_specification	AXIN2,BMP4,ISL1,LRP2,RBPJ,SMARCD3
GO:0003139	6	999	9	17808	2.22868e-06	secondary_heart_field_specification	AXIN2,BMP4,ISL1,LRP2,RBPJ,SMARCD3
GO:0048664	6	999	9	17808	2.22868e-06	neuron_fate_determination	ATOH1,FOXG1,HES1,LBX1,NKX2-2,PRRX1
GO:0072217	6	999	9	17808	2.22868e-06	negative_regulation_of_metanephros_development	BMP4,CITED1,HNF1B,PAX2,PAX8,WT1
GO:0007610	59	999	560	17808	2.29329e-06	behavior	ADCYAP1,ADGRB3,ASIC4,ATXN1,BDNF,BRINP1,BSX,CIC,CNTNAP2,CPT1A,DVL1,EN1,ETV1,FOSL1,FOXA2,FOXB1,GNAO1,GRIN2D,GRM1,HELT,HOXB8,HTR1A,HTR2C,ID2,ITGA5,ITGB1,JUN,LHX8,MEIS1,MEIS2,MMP17,NEGR1,NEUROD2,NFATC4,NKX2-1,NOVA1,NR2E1,NR4A3,NRG1,NRGN,NRXN2,NRXN3,NTRK2,PAX5,PCDH17,PJA2,POU4F1,PRKCG,PTEN,RMI1,SEZ6,SHANK1,SLITRK1,SLITRK5,SRF,TAL1,TBR1,THRA,ZIC1
GO:1901699	51	999	458	17808	2.30647e-06	cellular_response_to_nitrogen_compound	ACTA1,ACTB,AHR,ARHGEF2,ATF4,ATP2B4,BCL11A,CAV1,CDK4,COL16A1,COL1A1,COL1A2,COL3A1,COL6A1,CPEB2,FBN1,FOXO3,GABRA1,GABRB2,GCGR,GSK3B,ID1,IGF1R,IGFBP5,INHBB,IRS1,KLF10,KLF3,KLF4,LARP1,LRP1,NFE2L2,NKX6-1,NR4A3,NTRK2,PDGFRA,PIK3R1,POU4F2,PPP1R9B,PTEN,RYR2,SIN3A,SIX1,SLIT2,STAT6,SULT1A3,VIM,WNT10B,WT1,ZEB1,ZFP36L1
GO:0032870	41	999	336	17808	2.37404e-06	cellular_response_to_hormone_stimulus	ADCYAP1,ANXA1,ATP1A1,CAV1,CDK4,CPEB2,DUSP1,EFNA5,FBN1,FOXO3,GATA6,GCGR,HNRNPU,INHBB,IRS1,ISL1,JUN,JUNB,JUND,KLF9,MT-ND3,NFE2L2,NKX6-1,NR3C1,NR4A3,PAX8,PIK3R1,POU4F1,POU4F2,PTEN,PTGER2,PTGER4,ROBO2,SIX1,SLIT2,SOCS2,WNT10B,WT1,ZFP36,ZFP36L1,ZFP36L2
GO:0030902	8	999	18	17808	2.51966e-06	hindbrain_development	EN2,GBX2,HNF1B,NEUROG3,NFIB,SHH,TBR1,WLS
GO:0061326	8	999	18	17808	2.51966e-06	renal_tubule_development	HNF1B,OSR1,PAX2,PAX8,PKD1,POU3F3,TFAP2B,WNT7B
GO:0051146	13	999	50	17808	2.56669e-06	striated_muscle_cell_differentiation	AKAP13,ARID1A,BARX2,BMP4,GATA6,IGFBP5,ITGB1,NRG1,RARA,RXRA,SHH,SKI,TBX5
GO:0002521	36	999	279	17808	2.69018e-06	leukocyte_differentiation	ANXA1,BCL11B,BCL3,BCL6,BMP4,CDK6,EOMES,FZD7,GAB2,GATA3,GLI3,ID2,IRF2BP2,ITGB1,JUN,JUNB,KLF6,MMP9,NKX2-3,NOTCH2,ONECUT1,OSTM1,PIK3R1,PTGER4,RBPJ,RRAS,SATB1,SEMA4A,SHH,SOX4,TAL1,VEGFA,ZBTB7A,ZBTB7B,ZFP36L1,ZFP36L2
GO:0035137	11	999	36	17808	2.69075e-06	hindlimb_morphogenesis	BMP4,GNAS,OSR1,OSR2,PTCH1,RARG,RPGRIP1L,SALL3,SHH,TFAP2B,TWIST1
GO:0003279	12	999	43	17808	2.76475e-06	cardiac_septum_development	ANK2,BMP4,CYR61,GATA3,GATA4,HES1,LRP2,PAX8,PRDM1,SALL1,TBX20,TBX5
GO:0043065	63	999	617	17808	2.96955e-06	positive_regulation_of_apoptotic_process	ADM,AKAP13,ANP32B,ANXA1,ARHGEF1,ARHGEF12,ARHGEF2,ASCL1,ATF3,ATF4,ATF6,BBC3,BCL6,BMP4,BTG1,CAMK2D,CAV1,CD248,CDK4,CDKN2A,CYR61,DDX3X,DLC1,DUSP1,FAS,FOSL1,FOXA1,FOXO3,GADD45A,GADD45B,GSK3B,ID3,IGFBP3,INHBB,ITGB1,JUN,LPAR1,MCL1,MMP9,MYC,NEUROD1,NFATC4,NR4A3,PAWR,PLEKHG2,POU4F1,POU4F2,PTEN,RARG,RHOB,SFRP2,SLIT2,SOX4,SOX7,STK3,TFAP2A,TFAP2B,TIMP3,TRIO,WNT10B,WNT11,WNT3A,YWHAZ
GO:0071229	29	999	202	17808	3.02319e-06	cellular_response_to_acid_chemical	BCL11A,BRINP1,CDK4,COL16A1,COL1A1,COL1A2,COL3A1,COL6A1,CPT1A,CYP26B1,FZD7,ID3,KLF4,NFATC4,NTRK2,OSR1,PAX2,PDGFRA,PTGER2,PTGER4,RARA,RARG,SIX1,WNT10B,WNT11,WNT3A,WNT5B,WNT7B,ZEB1
GO:1902275	27	999	181	17808	3.14662e-06	regulation_of_chromatin_organization	ATG5,BCL6,BCOR,CAMK2D,GATA2,GATA3,GFI1,HNRNPU,ISL1,JARID2,KMT2A,KMT2E,LMNA,MLLT6,MTHFR,NIPBL,PAX5,PAX7,PRDM12,SETD5,SIN3A,SKI,SNAI2,TAL1,TWIST1,VEGFA,ZBTB7B
GO:0048793	5	999	6	17808	3.14848e-06	pronephros_development	HNF1B,LHX1,OSR1,PAX2,PAX8
GO:0090596	13	999	51	17808	3.26925e-06	sensory_organ_morphogenesis	COL5A1,CYP26B1,FAT1,FBN1,GLI3,HOXC13,IHH,NIPBL,RARG,SKI,VAX2,VEGFA,ZEB1
GO:0061035	15	999	67	17808	3.41406e-06	regulation_of_cartilage_development	ANXA2,AXIN2,BMP4,BMPR2,CYR61,GLI3,MAF,NKX3-2,NOG,PKDCC,RARA,RARG,SNAI2,TRPS1,WNT11
GO:0045766	25	999	161	17808	3.47269e-06	positive_regulation_of_angiogenesis	ADM,ANXA1,BTG1,CD34,DDAH1,FOXC2,GATA2,GATA4,GATA6,HDAC7,ISL1,ITGA5,ITGB1,KLF4,NFE2L2,NR2E1,NRP1,PRKCB,RHOB,RRAS,RUNX1,SEMA5A,SFRP2,TWIST1,VEGFA
GO:0010594	24	999	151	17808	3.57377e-06	regulation_of_endothelial_cell_migration	ADGRA2,ANXA1,BMP4,BMPR2,DCN,EFNA1,FOXC2,GATA2,GATA3,HDAC7,KLF4,MAP2K3,MEOX2,MMRN2,NFE2L2,NR2E1,NRP1,RHOB,SEMA4A,SEMA5A,SLIT2,SPARC,SPRED1,VEGFA
GO:0071407	43	999	366	17808	3.66438e-06	cellular_response_to_organic_cyclic_compound	ACTB,ADCYAP1,AHR,ANXA1,ATF4,ATP1A1,ATP2B4,CAV1,CDK4,CDKN1B,COL1A1,EFNA5,FOXF1,FOXO3,GABRA1,GABRB2,HCFC1,HNRNPU,ID1,ID3,IGFBP5,ISL1,KLF4,KLF9,LARP1,MT-ND3,NFATC4,NR3C1,NR4A3,POU4F1,POU4F2,PPP1R9B,PTCH1,RYR2,SIN3A,SIX1,SP5,SULT1A3,WNT10B,WT1,ZFP36,ZFP36L1,ZFP36L2
GO:0043068	63	999	621	17808	3.67087e-06	positive_regulation_of_programmed_cell_death	ADM,AKAP13,ANP32B,ANXA1,ARHGEF1,ARHGEF12,ARHGEF2,ASCL1,ATF3,ATF4,ATF6,BBC3,BCL6,BMP4,BTG1,CAMK2D,CAV1,CD248,CDK4,CDKN2A,CYR61,DDX3X,DLC1,DUSP1,FAS,FOSL1,FOXA1,FOXO3,GADD45A,GADD45B,GSK3B,ID3,IGFBP3,INHBB,ITGB1,JUN,LPAR1,MCL1,MMP9,MYC,NEUROD1,NFATC4,NR4A3,PAWR,PLEKHG2,POU4F1,POU4F2,PTEN,RARG,RHOB,SFRP2,SLIT2,SOX4,SOX7,STK3,TFAP2A,TFAP2B,TIMP3,TRIO,WNT10B,WNT11,WNT3A,YWHAZ
GO:0034654	96	999	1077	17808	3.75798e-06	nucleobasecontaining_compound_biosynthetic_process	AHR,ANG,ATF4,ATOH1,BAZ2A,BCL3,BMPR2,CCND1,CDK13,CDK4,CDKN1A,CDX2,CREBZF,DVL1,ESRRG,ETV1,FEV,FOSL1,FOXO3,GATA2,GATA3,GATA4,GATA6,GPBP1,HOXA9,HOXC9,HOXD13,HOXD3,ID1,ID3,JUN,KLF4,KMT2A,LDB1,LHX1,MAF,MEF2A,MEIS2,MLLT3,MT-ATP6,MT-ATP8,MYNN,NFATC4,NFE2L2,NFIC,NFIX,NKX2-8,NKX3-2,NKX6-1,NOTCH2,NR1H2,NR2E1,NR2F1,NR3C1,NR3C2,NR4A3,NR5A2,NR6A1,PAX2,PAX5,PAX8,PCF11,PDE10A,PDE4A,PDE9A,PDX1,POLR2J,POLR2J2,POLR…
GO:0060425	7	999	14	17808	4.14908e-06	lung_morphogenesis	BMP4,FOXF1,ID1,NOG,SOX11,SRF,WNT7B
GO:0061548	7	999	14	17808	4.14908e-06	ganglion_development	ASCL1,INSM1,NRP1,PHOX2B,POU4F2,SEMA3A,SIX1
GO:0007409	20	999	113	17808	4.31246e-06	axonogenesis	DCLK1,EPHB3,ISL1,NFIB,NKX2-8,NPTX1,NR2E1,NRP1,PAX2,PHOX2B,POU4F1,PTEN,SEMA3A,SEMA4A,SLITRK1,SLITRK3,SLITRK5,TSKU,VAX2,ZEB2
GO:0001667	25	999	163	17808	4.35671e-06	ameboidaltype_cell_migration	ADGRA2,ARID5B,CFL1,EGR3,GBX2,ID1,ISL1,ITGB1,LAMA5,MMRN2,NRP1,PHOX2B,PTEN,SEMA3A,SEMA4A,SEMA5A,SHH,SLIT2,SOX17,SRF,TNS1,TWIST1,VEGFA,ZEB2,ZFAND5
GO:0030513	10	999	31	17808	4.4375e-06	positive_regulation_of_BMP_signaling_pathway	BMP4,BMPR2,CYR61,FBXL15,FOXD1,GATA4,HES1,RBPJ,SOX11,ZNF423
GO:0010810	29	999	206	17808	4.4936e-06	regulation_of_cellsubstrate_adhesion	BCL6,CCDC80,CDK6,CDKN2A,COL16A1,COL1A1,CYR61,DDR2,DLC1,EFNA5,FBLN1,FOXF1,FZD7,GSK3B,HAS2,ITGA5,LDB1,LRP1,MMP14,MMRN2,MYADM,NRP1,ONECUT1,ONECUT2,PEAK1,PIK3R1,PTEN,S100A10,VEGFA
GO:0008589	16	999	77	17808	4.59024e-06	regulation_of_smoothened_signaling_pathway	FGF9,FOXA1,GAS1,GLI3,GLIS2,IFT140,IHH,OTX2,PRRX1,PTCH1,RAB34,RFX4,RPGRIP1L,SALL3,SHH,ZIC1
GO:0071542	9	999	25	17808	4.79208e-06	dopaminergic_neuron_differentiation	DMRTA2,EN1,FOXA1,FOXA2,LMX1B,OTX2,PHOX2B,SHH,VEGFA
GO:0090049	11	999	38	17808	4.85939e-06	regulation_of_cell_migration_involved_in_sprouting_angiogenesis	ANXA1,FOXC2,GATA2,HDAC7,KLF4,MEOX2,MMRN2,NR2E1,NRP1,SPRED1,VEGFA
GO:0014013	20	999	114	17808	4.95859e-06	regulation_of_gliogenesis	ADCYAP1,CERS2,DLX1,DLX2,EMX1,HES1,ID2,LIN28A,LRP1,LRP2,NKX2-2,NKX6-1,NKX6-2,NOG,NR2E1,OLIG2,PPP1CC,SHH,SKI,SOX11
GO:0042542	20	999	114	17808	4.95859e-06	response_to_hydrogen_peroxide	ANXA1,CBX8,COL1A1,DUSP1,EEF2,FOSL1,GNAO1,HBA1,JUN,KLF4,MT-ND5,MT-ND6,NFE2L2,NR4A3,PAX2,PCGF2,PPP1R15B,RHOB,SIRPA,STAT6
GO:0072170	6	999	10	17808	5.30612e-06	metanephric_tubule_development	OSR1,PAX2,PAX8,PKD1,POU3F3,WNT7B
GO:0072234	6	999	10	17808	5.30612e-06	metanephric_nephron_tubule_development	OSR1,PAX2,PAX8,PKD1,POU3F3,WNT7B
GO:0072243	6	999	10	17808	5.30612e-06	metanephric_nephron_epithelium_development	OSR1,PAX2,PAX8,PKD1,POU3F3,WNT7B
GO:1901698	80	999	862	17808	5.82708e-06	response_to_nitrogen_compound	ACTA1,ACTB,ADM,AHR,ANXA1,ARHGEF2,ASCL1,ATF4,ATP2B4,BCL11A,CALM3,CAV1,CCND1,CDK4,CDKN1A,CDKN1B,CFL1,CITED1,COL16A1,COL1A1,COL1A2,COL3A1,COL6A1,CPEB2,DNM1,DUOX2,DUSP1,EEF2,FBN1,FOSL1,FOXO3,GABRA1,GABRB2,GCGR,GNAO1,GSK3B,ID1,IGF1R,IGFBP5,INHBB,IRS1,ITGB1,JUN,JUNB,JUND,KLF10,KLF3,KLF4,LARP1,LRP1,MT-CYB,MT-ND5,MT-ND6,MTHFR,NFE2L2,NKX6-1,NR4A3,NTRK2,PDGFRA,PDX1,PER1,PIK3R1,POU4F2,PPP1R9B,PRKCG,PTEN,RYR…
GO:0000904	21	999	125	17808	5.89371e-06	cell_morphogenesis_involved_in_differentiation	ANTXR1,BCL11B,COL12A1,COL6A1,COL6A3,EFNA1,EPHB3,FAT1,FZD7,HES1,ID1,ID2,IHH,ITGB1,LAMA5,LAMC1,NRP1,PEAK1,SOX17,SRCIN1,SRGAP2
GO:0060325	10	999	32	17808	6.13141e-06	face_morphogenesis	ARID5B,ASPH,COL1A1,DLX5,NIPBL,NOG,PAX9,PDGFRA,RRAS,SKI
GO:0032526	19	999	106	17808	6.14352e-06	response_to_retinoic_acid	ASCL1,BRINP1,COL1A1,CYP26B1,DUSP1,FZD7,KLF4,LRAT,OSR1,PAX2,PTCH1,RARA,RARG,RXRA,WNT10B,WNT11,WNT3A,WNT5B,WNT7B
GO:0009611	27	999	188	17808	6.51766e-06	response_to_wounding	ADM,COL3A1,CREB3L2,DCN,ELK3,FOXF1,GLI3,HOXB13,ID3,INHBB,ISL1,JUN,NOG,NRG1,NRP1,PDGFA,PDGFRA,PDX1,PLEC,SFTA3,SLC11A1,SOX2,SPARC,WNT5B,ZFP36,ZFP36L1,ZFP36L2
GO:0010035	54	999	514	17808	6.68136e-06	response_to_inorganic_substance	ACTA1,ACTG1,ANXA1,ASCL1,ATF4,ATP2B4,CALM2,CALM3,CAMK2D,CAV1,CBX8,CCND1,CDK4,CDKN1B,COL1A1,CRIP1,DUSP1,EEF2,FOSL1,GNAO1,HBA1,HNRNPA1,ID2,JUN,JUNB,KLF4,MEF2A,MMP9,MT-CO1,MT-CYB,MT-ND5,MT-ND6,MT2A,NEUROD2,NFATC4,NFE2L2,NR4A3,PAX2,PCGF2,PDX1,PPP1R15B,PTCH1,PTEN,RASA4,RASA4B,RHOB,RYR2,SHH,SIRPA,SPARC,STAT6,TFAP2A,UBE2D3,WNK1
GO:0001558	45	999	400	17808	6.91191e-06	regulation_of_cell_growth	BARHL2,BCL11A,BCL6,BDNF,BMPR2,BTG1,CACNG7,CAMK2D,CCDC85B,CDKN1A,CDKN1B,CDKN2A,CDKN2C,CRABP2,DDX3X,EFNA5,GJA1,GSK3B,IGFBP3,IGFBP5,ING1,KIF26A,LRP1,LTBP4,MMP14,NKX6-1,NRP1,NTN1,POU4F2,PPP1R9B,RPS6KA3,RTN4,SEMA3A,SEMA4A,SEMA5A,SFRP2,SLIT2,SMARCA2,SOCS2,SOX17,SRF,VEGFA,WNT11,WNT3A,WT1
GO:0002053	9	999	26	17808	6.9652e-06	positive_regulation_of_mesenchymal_cell_proliferation	FGF9,FOXF1,IHH,MYC,PDGFA,PRRX1,SHH,SIX1,VEGFA
GO:0055007	9	999	26	17808	6.9652e-06	cardiac_muscle_cell_differentiation	AKAP13,ARID1A,BMP4,GATA6,ITGB1,NRG1,RARA,RXRA,TBX5
GO:1905330	26	999	178	17808	7.04206e-06	regulation_of_morphogenesis_of_an_epithelium	BMP4,CITED1,DAB2,DACT1,DVL1,FZD7,GATA3,HNF1B,HOXB7,HOXD13,LHX1,MLLT3,NOG,PAX2,PAX8,PDGFA,PFN1,PSMB3,PTEN,RXRA,SFRP2,SHH,SIX1,SNAI2,VEGFA,WNT11
GO:0051963	19	999	107	17808	7.08314e-06	regulation_of_synapse_assembly	ADGRB3,ADGRL1,ARF6,BDNF,CBLN1,EFNA5,EPHB3,FLRT2,LRFN5,NTN1,NTRK2,PTPRD,ROBO2,SEMA4A,SIX1,SLITRK1,SLITRK3,SLITRK5,WNT3A
GO:0050877	85	999	937	17808	7.15575e-06	nervous_system_process	ADCYAP1,ADGRB3,ALOXE3,ATF6,ATXN1,BARHL1,BDNF,BRINP1,CACNG3,CACNG7,CACNG8,CDKN1B,CIC,CNTNAP2,COL1A1,COL2A1,CRYAA,DHRS3,DRGX,EML2,EN1,FBXO11,FOSL1,FOXB1,GABRA1,GABRA2,GABRB2,GRIN2D,GRM1,HMX3,HOXB8,IRX5,ITGA5,ITGB1,JUN,KCNA2,LHX8,LRAT,LRP2,MEIS2,MYO3A,NEUROD2,NFATC4,NIPBL,NKX1-1,NKX6-2,NR2E1,NR4A3,NRGN,NRXN2,NRXN3,NTRK2,OPA3,PAX2,PCDH15,PDE4A,PHOX2B,PJA2,POU4F1,POU4F2,POU4F3,PRDM12,PRKCG,PTEN,RBFOX2…
GO:0030279	15	999	71	17808	7.31638e-06	negative_regulation_of_ossification	AXIN2,BCOR,CDK6,CITED1,HDAC7,ID1,ID2,ID3,IGFBP5,NOG,PTCH1,RBPJ,SKI,TWIST1,TWIST2
GO:0048485	7	999	15	17808	7.40228e-06	sympathetic_nervous_system_development	ASCL1,GATA3,PHOX2B,SEMA3A,SOX11,SOX4,TFAP2B
GO:0060216	7	999	15	17808	7.40228e-06	definitive_hemopoiesis	GATA2,HOXA9,HOXB3,HOXB4,MEIS1,TAL1,ZFP36L2
GO:0072202	7	999	15	17808	7.40228e-06	cell_differentiation_involved_in_metanephros_development	BMP4,CD34,OSR1,PAX2,PAX8,POU3F3,SALL1
GO:0023061	23	999	147	17808	7.42136e-06	signal_release	ADCYAP1,ADM,ANXA1,CHAT,CPLX2,DVL1,FFAR4,FOXD1,GAD2,GATA3,HNF1B,HSPA8,LTBP4,MAFA,NEUROD1,NRXN2,PDX1,PTPRN2,SLC18A3,SLC32A1,SYN3,VGF,WLS
GO:0042733	13	999	55	17808	8.08259e-06	embryonic_digit_morphogenesis	BMP4,GLI3,HOXD12,HOXD13,IFT140,IHH,NOG,OSR1,OSR2,SALL1,SFRP2,SHH,TWIST1
GO:0001889	19	999	108	17808	8.15027e-06	liver_development	ARF6,ARID5B,CCND1,CITED2,GATA6,GLI3,HES1,IHH,JARID2,JUN,NKX2-8,ONECUT1,ONECUT2,PDX1,PKD1,PTCH1,RARA,RHBDD3,RPGRIP1L
GO:0010770	23	999	148	17808	8.32914e-06	positive_regulation_of_cell_morphogenesis_involved_in_differentiation	BDNF,BMPR2,CRABP2,EFNA5,HAS2,LRP1,MYADM,NRP1,NTN1,NTRK2,PLXNB2,POU4F2,PTPRD,ROBO2,S100A10,SEMA5A,SLIT2,SLITRK1,SRF,TUBB2B,VEGFA,WNT3A,ZEB2
GO:2000648	11	999	40	17808	8.41876e-06	positive_regulation_of_stem_cell_proliferation	CITED1,DMRTA2,FOXG1,GLI3,HNRNPU,NR2E1,OTP,SHH,SMARCD3,SOX11,VEGFA
GO:0042475	15	999	72	17808	8.76801e-06	odontogenesis_of_dentincontaining_tooth	ADM,BCL11B,BMP4,DLX1,DLX2,DLX3,FOXC1,GLI3,GNAO1,LAMA5,LHX8,NFIC,NKX2-3,PDGFRA,SHH
GO:0030177	25	999	170	17808	9.31494e-06	positive_regulation_of_Wnt_signaling_pathway	ADGRA2,AXIN2,CAV1,COL1A1,CTDNEP1,DAB2,DACT1,DDX3X,DLX5,FGF9,MLLT3,PSMB3,RBPJ,RNF220,SALL1,SEMA5A,SFRP2,SHH,SKI,SOX4,WLS,WNK1,WNT10B,WNT3A,ZEB2
GO:0030308	26	999	181	17808	9.57246e-06	negative_regulation_of_cell_growth	BCL11A,BCL6,BMPR2,BTG1,CCDC85B,CDKN1A,CDKN1B,CDKN2A,CDKN2C,DDX3X,GJA1,ING1,NRP1,NTN1,PPP1R9B,RTN4,SEMA3A,SEMA4A,SEMA5A,SFRP2,SLIT2,SMARCA2,SOX17,WNT11,WNT3A,WT1
GO:0051248	94	999	1073	17808	9.67492e-06	negative_regulation_of_protein_metabolic_process	AATF,AGAP2,ANG,ANXA2,ATF3,ATF4,ATG5,ATP2B4,BCL3,BCOR,BMP4,CALM2,CALM3,CAV1,CDKN1A,CDKN1B,CDKN2A,CDKN2C,CELF4,COL6A3,CPEB2,CTDSP1,DACT1,DDX3X,DUSP1,DUSP4,DVL1,EFNA1,FBLN1,GADD45A,GADD45B,GAS1,GSK3B,HEXIM1,HMG20A,HNRNPR,IGF1R,IGFBP3,IGFBP5,INHBB,INSM1,JARID2,JUN,KLF4,LARP1,LDLRAD4,LIN28A,MECOM,MLLT6,MMP9,MYADM,MYC,NOG,NR1H2,NRG1,PAX2,PAX5,PBLD,PER1,PLPP3,PPP1R10,PPP1R15B,PPP1R9B,PRKAG2,PRKCG,PTEN,R…
GO:0060486	4	999	4	17808	9.84773e-06	Clara_cell_differentiation	GATA6,NFIB,NKX2-1,RBPJ
GO:0072268	4	999	4	17808	9.84773e-06	pattern_specification_involved_in_metanephros_development	FOXD1,IRX1,IRX2,OSR1
GO:0001569	9	999	27	17808	9.9294e-06	branching_involved_in_blood_vessel_morphogenesis	GBX2,IHH,NFATC4,NRP1,SFRP2,SHH,SRF,TBX20,VEGFA
GO:0001958	9	999	27	17808	9.9294e-06	endochondral_ossification	BMP4,COL1A1,COL2A1,DLX5,FOXC1,GNAS,MMP14,MMP16,NAB2
GO:0003148	9	999	27	17808	9.9294e-06	outflow_tract_septum_morphogenesis	BMP4,BMPR2,GATA6,ISL1,LRP2,NRP1,RARA,ROBO2,TBX20
GO:0010453	9	999	27	17808	9.9294e-06	regulation_of_cell_fate_commitment	BMP4,FZD7,HNF1B,NKX6-2,PAX7,RBPJ,SFRP2,SOX17,WNT3A
GO:0036075	9	999	27	17808	9.9294e-06	replacement_ossification	BMP4,COL1A1,COL2A1,DLX5,FOXC1,GNAS,MMP14,MMP16,NAB2

## Sheet: mmus_fibroblast_DMV_go
#db_category	genes_in_category	genes	db_category	db	p-value	category_name	gene_list
GO:1903506	367	747	2772	23679	3.53678e-147	regulation_of_nucleic_acidtemplated_transcription	4930447C04Rik,Abl1,Actn4,Adcyap1,Agap2,Ago2,Alx1,Arhgef2,Arid1a,Arid2,Arid5b,Ascl1,Atf3,Atf4,Atoh1,Bahd1,Barhl1,Barhl2,Barx1,Barx2,Basp1,Bcl11a,Bcl6,Bcl9l,Bcor,Bdnf,Bhlhe22,Bmp4,Brd2,Bsx,Camk4,Casz1,Cbx3,Cbx8,Ccnd1,Cdkn2a,Cdon,Cdx2,Cic,Cited2,Cks1b,Col1a1,Comp,Ctdsp2,Dbp,Dbx1,Dcn,Ddit3,Ddr2,Dll1,Dll4,Dlx1,Dlx2,Dlx5,Dlx6,Dmbx1,Dmrt1,Dmrt3,Dmrta2,Dpf3,Ebf2,Ebf3,Egfr,Egr3,Emx1,Emx2,En2,Epc2,Erbin,Er…
GO:2001141	367	747	2780	23679	9.49852e-147	regulation_of_RNA_biosynthetic_process	4930447C04Rik,Abl1,Actn4,Adcyap1,Agap2,Ago2,Alx1,Arhgef2,Arid1a,Arid2,Arid5b,Ascl1,Atf3,Atf4,Atoh1,Bahd1,Barhl1,Barhl2,Barx1,Barx2,Basp1,Bcl11a,Bcl6,Bcl9l,Bcor,Bdnf,Bhlhe22,Bmp4,Brd2,Bsx,Camk4,Casz1,Cbx3,Cbx8,Ccnd1,Cdkn2a,Cdon,Cdx2,Cic,Cited2,Cks1b,Col1a1,Comp,Ctdsp2,Dbp,Dbx1,Dcn,Ddit3,Ddr2,Dll1,Dll4,Dlx1,Dlx2,Dlx5,Dlx6,Dmbx1,Dmrt1,Dmrt3,Dmrta2,Dpf3,Ebf2,Ebf3,Egfr,Egr3,Emx1,Emx2,En2,Epc2,Erbin,Er…
GO:0006355	366	747	2765	23679	1.22588e-146	regulation_of_transcription_DNAtemplated	4930447C04Rik,Abl1,Adcyap1,Agap2,Ago2,Alx1,Arhgef2,Arid1a,Arid2,Arid5b,Ascl1,Atf3,Atf4,Atoh1,Bahd1,Barhl1,Barhl2,Barx1,Barx2,Basp1,Bcl11a,Bcl6,Bcl9l,Bcor,Bdnf,Bhlhe22,Bmp4,Brd2,Bsx,Camk4,Casz1,Cbx3,Cbx8,Ccnd1,Cdkn2a,Cdon,Cdx2,Cic,Cited2,Cks1b,Col1a1,Comp,Ctdsp2,Dbp,Dbx1,Dcn,Ddit3,Ddr2,Dll1,Dll4,Dlx1,Dlx2,Dlx5,Dlx6,Dmbx1,Dmrt1,Dmrt3,Dmrta2,Dpf3,Ebf2,Ebf3,Egfr,Egr3,Emx1,Emx2,En2,Epc2,Erbin,Erf,Esrr…
GO:0051252	381	747	3029	23679	1.66708e-146	regulation_of_RNA_metabolic_process	4930447C04Rik,Abl1,Actn4,Adcyap1,Agap2,Ago2,Ahnak,Alkbh5,Alx1,Arhgef2,Arid1a,Arid2,Arid5b,Ascl1,Atf3,Atf4,Atoh1,Bahd1,Barhl1,Barhl2,Barx1,Barx2,Basp1,Bcl11a,Bcl6,Bcl9l,Bcor,Bdnf,Bhlhe22,Bmp4,Brd2,Bsx,Camk4,Casz1,Cbx3,Cbx8,Ccnd1,Cdkn2a,Cdon,Cdx2,Cic,Cited2,Cks1b,Col1a1,Comp,Ctdsp2,Dbp,Dbx1,Dcn,Ddit3,Ddr2,Dll1,Dll4,Dlx1,Dlx2,Dlx5,Dlx6,Dmbx1,Dmrt1,Dmrt3,Dmrta2,Dpf3,Ebf2,Ebf3,Egfr,Egr3,Emx1,Emx2,En2,…
GO:0010556	389	747	3285	23679	4.00527e-141	regulation_of_macromolecule_biosynthetic_process	4930447C04Rik,Abl1,Actn4,Adcyap1,Agap2,Ago2,Alx1,Ang,Arhgef2,Arid1a,Arid2,Arid5b,Ascl1,Atf3,Atf4,Atoh1,Bahd1,Barhl1,Barhl2,Barx1,Barx2,Basp1,Bcl11a,Bcl6,Bcl9l,Bcor,Bdnf,Bhlhe22,Bmp4,Brd2,Bsx,Camk4,Casz1,Cbx3,Cbx8,Ccnd1,Cdkn2a,Cdon,Cdx2,Cic,Cited2,Cks1b,Col1a1,Comp,Ctdsp2,Dbp,Dbx1,Dcn,Ddit3,Ddr2,Dll1,Dll4,Dlx1,Dlx2,Dlx5,Dlx6,Dmbx1,Dmrt1,Dmrt3,Dmrta2,Dpf3,Ebf2,Ebf3,Egfr,Egr3,Emx1,Emx2,En2,Enc1,Epc2…
GO:0048856	398	747	3456	23679	4.61354e-141	anatomical_structure_development	4930447C04Rik,Abl1,Adamtsl4,Adcyap1,Adgra2,Adgrb1,Adgrb2,Adgrl2,Agap2,Ago2,Akap13,Alx1,Ang,Anxa2,Arhgef2,Arid1a,Arid2,Arid5b,Arrdc3,Arsb,Ascl1,Atoh1,Barhl1,Barhl2,Barx1,Barx2,Bax,Bcan,Bcl2l11,Bcl6,Bcor,Bdnf,Bhlhe22,Bmp4,Bnc2,Casz1,Ccnd1,Cd248,Cd34,Cdk2ap1,Cdk5r2,Cdkn2a,Cdon,Cdx2,Chat,Chd2,Cic,Cited2,Cnn2,Col1a1,Col1a2,Col2a1,Col3a1,Col5a1,Comp,Crlf1,Crmp1,Cryba2,Ctnnd1,Cyp26a1,Cyp26c1,Dbx1,Ddr2,D…
GO:2000112	384	747	3197	23679	6.55392e-141	regulation_of_cellular_macromolecule_biosynthetic_process	4930447C04Rik,Abl1,Adcyap1,Agap2,Ago2,Alx1,Ang,Arhgef2,Arid1a,Arid2,Arid5b,Ascl1,Atf3,Atf4,Atoh1,Bahd1,Barhl1,Barhl2,Barx1,Barx2,Basp1,Bcl11a,Bcl6,Bcl9l,Bcor,Bdnf,Bhlhe22,Bmp4,Brd2,Bsx,Camk4,Casz1,Cbx3,Cbx8,Ccnd1,Cdkn2a,Cdon,Cdx2,Cic,Cited2,Cks1b,Col1a1,Comp,Ctdsp2,Dbp,Dbx1,Dcn,Ddit3,Ddr2,Dll1,Dll4,Dlx1,Dlx2,Dlx5,Dlx6,Dmbx1,Dmrt1,Dmrt3,Dmrta2,Dpf3,Ebf2,Ebf3,Egfr,Egr3,Emx1,Emx2,En2,Enc1,Epc2,Erbin…
GO:0019219	386	747	3250	23679	3.80318e-140	regulation_of_nucleobasecontaining_compound_metabolic_process	4930447C04Rik,Abl1,Actn4,Adcyap1,Agap2,Ago2,Ahnak,Alkbh5,Alx1,Arhgef2,Arid1a,Arid2,Arid5b,Ascl1,Atf3,Atf4,Atoh1,Bahd1,Barhl1,Barhl2,Barx1,Barx2,Basp1,Bax,Bcl11a,Bcl6,Bcl9l,Bcor,Bdnf,Bhlhe22,Bmp4,Brd2,Bsx,Camk4,Casz1,Cbx3,Cbx8,Ccnd1,Cdkn2a,Cdon,Cdx2,Cic,Cited2,Cks1b,Col1a1,Comp,Ctdsp2,Dbp,Dbx1,Dcn,Ddit3,Ddr2,Dll1,Dll4,Dlx1,Dlx2,Dlx5,Dlx6,Dmbx1,Dmrt1,Dmrt3,Dmrta2,Dpf3,Ebf2,Ebf3,Egfr,Egr3,Emx1,Emx2,…
GO:0006357	308	747	1971	23679	3.09566e-139	regulation_of_transcription_by_RNA_polymerase_II	Abl1,Adcyap1,Agap2,Ago2,Alx1,Arhgef2,Arid1a,Arid2,Arid5b,Ascl1,Atf3,Atf4,Atoh1,Barhl1,Barhl2,Barx1,Barx2,Bcl11a,Bcl6,Bcl9l,Bcor,Bmp4,Brd2,Bsx,Cbx8,Ccnd1,Cdkn2a,Cdon,Cdx2,Cic,Cited2,Comp,Ctdsp2,Dbp,Dbx1,Dcn,Ddit3,Dll1,Dll4,Dlx1,Dlx2,Dlx5,Dlx6,Dmbx1,Dmrt1,Dpf3,Ebf2,Ebf3,Egfr,Egr3,En2,Epc2,Erf,Esrrg,Evx1,Fev,Fezf1,Fezf2,Fgf10,Fgf9,Fgfr2,Fli1,Fosl2,Foxa1,Foxa2,Foxa3,Foxb1,Foxb2,Foxc1,Foxc2,Foxd1,Foxd…
GO:0009889	397	747	3493	23679	1.59409e-138	regulation_of_biosynthetic_process	4930447C04Rik,Abl1,Actn4,Adcyap1,Adgrb1,Agap2,Ago2,Alx1,Ang,Arhgef2,Arid1a,Arid2,Arid5b,Ascl1,Atf3,Atf4,Atoh1,Avp,Bahd1,Barhl1,Barhl2,Barx1,Barx2,Basp1,Bcl11a,Bcl6,Bcl9l,Bcor,Bdnf,Bhlhe22,Bmp4,Brd2,Bsx,Camk4,Casz1,Cbx3,Cbx8,Ccnd1,Cd34,Cdkn2a,Cdon,Cdx2,Cic,Cited2,Cks1b,Col1a1,Comp,Ctdsp2,Dbp,Dbx1,Dcn,Ddit3,Ddr2,Dhh,Dll1,Dll4,Dlx1,Dlx2,Dlx5,Dlx6,Dmbx1,Dmrt1,Dmrt3,Dmrta2,Dpf3,Duoxa1,Duoxa2,Ebf2,Ebf3…
GO:0031326	393	747	3423	23679	3.14069e-138	regulation_of_cellular_biosynthetic_process	4930447C04Rik,Abl1,Actn4,Adcyap1,Agap2,Ago2,Alx1,Ang,Arhgef2,Arid1a,Arid2,Arid5b,Ascl1,Atf3,Atf4,Atoh1,Avp,Bahd1,Barhl1,Barhl2,Barx1,Barx2,Basp1,Bcl11a,Bcl6,Bcl9l,Bcor,Bdnf,Bhlhe22,Bmp4,Brd2,Bsx,Camk4,Casz1,Cbx3,Cbx8,Ccnd1,Cd34,Cdkn2a,Cdon,Cdx2,Cic,Cited2,Cks1b,Col1a1,Comp,Ctdsp2,Dbp,Dbx1,Dcn,Ddit3,Ddr2,Dll1,Dll4,Dlx1,Dlx2,Dlx5,Dlx6,Dmbx1,Dmrt1,Dmrt3,Dmrta2,Dpf3,Duoxa1,Duoxa2,Ebf2,Ebf3,Egfr,Egr3,…
GO:0010468	410	747	3810	23679	7.37785e-136	regulation_of_gene_expression	4930447C04Rik,Abl1,Adcyap1,Agap2,Ago2,Ahnak,Alkbh5,Alx1,Ang,Anxa2,Arhgef2,Arid1a,Arid2,Arid5b,Ascl1,Atf3,Atf4,Atoh1,Avp,Bahd1,Barhl1,Barhl2,Barx1,Barx2,Basp1,Bcl11a,Bcl6,Bcl9l,Bcor,Bdnf,Bhlhe22,Bmp4,Brd2,Bsx,Camk4,Casz1,Cbx3,Cbx8,Ccnd1,Cd34,Cdkn2a,Cdon,Cdx2,Cic,Cited2,Cks1b,Cnn2,Col1a1,Col2a1,Comp,Ctdsp2,Ctnnd1,Cyp26b1,Dbp,Dbx1,Dcn,Ddit3,Ddr2,Dll1,Dll4,Dlx1,Dlx2,Dlx5,Dlx6,Dmbx1,Dmrt1,Dmrt3,Dmrta2…
GO:0032502	460	747	5018	23679	5.86512e-131	developmental_process	4930447C04Rik,Abl1,Actb,Adamtsl4,Adcyap1,Adgra2,Adgrb1,Adgrb2,Adgrl2,Agap2,Ago2,Akap13,Alkbh5,Aloxe3,Alx1,Amotl2,Ang,Anxa2,Arhgef2,Arid1a,Arid2,Arid5b,Arrdc3,Arsb,Ascl1,Atf3,Atoh1,Barhl1,Barhl2,Barx1,Barx2,Basp1,Bax,Bcan,Bcl11a,Bcl2l11,Bcl6,Bcl9l,Bcor,Bdnf,Bhlhe22,Bmp4,Bnc2,Camk4,Casz1,Cbln1,Ccnd1,Ccno,Cd248,Cd34,Cdh11,Cdk2ap1,Cdk5r2,Cdkn2a,Cdon,Cdx2,Chat,Chd2,Cic,Cited2,Cnn2,Cntnap1,Col12a1,Col1…
GO:0051171	455	747	5006	23679	2.36839e-127	regulation_of_nitrogen_compound_metabolic_process	4930447C04Rik,Abl1,Actb,Actn4,Adcyap1,Adgrb1,Agap2,Ago2,Ahnak,Akap13,Alkbh5,Alx1,Ang,Anxa2,Arhgef2,Arid1a,Arid2,Arid5b,Arrdc3,Ascl1,Atf3,Atf4,Atoh1,Avp,Bahd1,Barhl1,Barhl2,Barx1,Barx2,Basp1,Bax,Bbc3,Bcl11a,Bcl2l11,Bcl6,Bcl9l,Bcor,Bdnf,Bhlhe22,Bmp4,Brd2,Bsx,Camk4,Casz1,Cbx3,Cbx8,Ccnd1,Ccnd2,Ccno,Cd34,Cdk2ap1,Cdk5r2,Cdkn2a,Cdon,Cdx2,Cic,Cited2,Cks1b,Col1a1,Comp,Crlf1,Ctdsp2,Ctnnd1,Dbp,Dbx1,Dcn,Ddit…
GO:0080090	456	747	5160	23679	6.44136e-123	regulation_of_primary_metabolic_process	4930447C04Rik,Abl1,Actb,Actn4,Adcyap1,Adgrb1,Agap2,Ago2,Ahnak,Akap13,Alkbh5,Alx1,Ang,Anxa2,Arhgef2,Arid1a,Arid2,Arid5b,Arrdc3,Ascl1,Atf3,Atf4,Atoh1,Avp,Bahd1,Barhl1,Barhl2,Barx1,Barx2,Basp1,Bax,Bbc3,Bcl11a,Bcl2l11,Bcl6,Bcl9l,Bcor,Bdnf,Bhlhe22,Bmp4,Brd2,Bsx,Camk4,Casz1,Cbx3,Cbx8,Ccnd1,Ccnd2,Ccno,Cdk2ap1,Cdk5r2,Cdkn2a,Cdon,Cdx2,Cic,Cited2,Cks1b,Col1a1,Comp,Crlf1,Ctdsp2,Ctnnd1,Dbp,Dbx1,Dcn,Ddit3,Ddr…
GO:0031323	463	747	5353	23679	4.92217e-122	regulation_of_cellular_metabolic_process	4930447C04Rik,Abl1,Actb,Actn4,Adcyap1,Adgrb1,Agap2,Ago2,Ahnak,Akap13,Alkbh5,Alx1,Ang,Anxa2,Arhgef2,Arid1a,Arid2,Arid5b,Arrdc3,Ascl1,Atf3,Atf4,Atoh1,Avp,Bahd1,Barhl1,Barhl2,Barx1,Barx2,Basp1,Bax,Bbc3,Bcl11a,Bcl2l11,Bcl6,Bcl9l,Bcor,Bdnf,Bhlhe22,Bmf,Bmp4,Brd2,Bsx,Camk4,Casz1,Cbx3,Cbx8,Ccnd1,Ccnd2,Ccno,Cd34,Cdk2ap1,Cdk5r2,Cdkn2a,Cdon,Cdx2,Cic,Cited2,Cks1b,Col1a1,Comp,Crlf1,Ctdsp2,Ctnnd1,Dbp,Dbx1,Dcn,…
GO:0060255	465	747	5436	23679	6.58891e-121	regulation_of_macromolecule_metabolic_process	4930447C04Rik,Abl1,Actb,Actn4,Adcyap1,Adgrb1,Agap2,Ago2,Ahnak,Akap13,Alkbh5,Alx1,Ang,Anxa2,Arhgef2,Arid1a,Arid2,Arid5b,Arrdc3,Ascl1,Atf3,Atf4,Atoh1,Avp,Bahd1,Barhl1,Barhl2,Barx1,Barx2,Basp1,Bax,Bbc3,Bcl11a,Bcl2l11,Bcl6,Bcl9l,Bcor,Bdnf,Bhlhe22,Bmp4,Brd2,Bsx,Camk4,Casz1,Cbx3,Cbx8,Ccnd1,Ccnd2,Ccno,Cd34,Cdk2ap1,Cdk5r2,Cdkn2a,Cdon,Cdx2,Cic,Cited2,Cks1b,Cnn2,Col1a1,Col2a1,Comp,Crlf1,Ctdsp2,Ctnnd1,Cyp26…
GO:0009653	255	747	1532	23679	2.11579e-118	anatomical_structure_morphogenesis	Abl1,Actb,Alx1,Arhgef2,Arid1a,Arid2,Arid5b,Atoh1,Bax,Bcl2l11,Bcl6,Bcor,Bdnf,Bhlhe22,Bmp4,Cdh11,Cdk2ap1,Cdon,Cited2,Cntnap1,Col12a1,Col1a1,Col1a2,Col2a1,Col3a1,Col5a1,Comp,Crabp2,Ctnnd1,Cyp26b1,Dhrs3,Dlc1,Dll1,Dll4,Dlx1,Dlx2,Dlx5,Dlx6,Dmrt1,Duox2,Egfr,Emx1,Emx2,Epha4,Esrp1,Evx2,Ext1,Fat1,Fgf10,Fgf9,Fgfr2,Fli1,Flnb,Flrt2,Flt1,Foxa1,Foxa2,Foxa3,Foxb1,Foxb2,Foxc1,Foxc2,Foxd1,Foxd2,Foxd3,Foxd4,Foxe1,F…
GO:0019222	478	747	5897	23679	1.48288e-116	regulation_of_metabolic_process	4930447C04Rik,Abl1,Actb,Actn4,Adamts5,Adcyap1,Adgrb1,Agap2,Ago2,Ahnak,Akap13,Alkbh5,Alx1,Ang,Anxa2,Arhgef2,Arid1a,Arid2,Arid5b,Arrdc3,Ascl1,Atf3,Atf4,Atoh1,Avp,Bahd1,Barhl1,Barhl2,Barx1,Barx2,Basp1,Bax,Bbc3,Bcl11a,Bcl2l11,Bcl6,Bcl9l,Bcor,Bdnf,Bhlhe22,Bmf,Bmp4,Brd2,Bsx,Camk4,Casz1,Cbx3,Cbx8,Ccnd1,Ccnd2,Ccno,Cd34,Cdk2ap1,Cdk5r2,Cdkn2a,Cdon,Cdx2,Cic,Cited2,Cks1b,Cnn2,Col1a1,Col2a1,Comp,Crlf1,Ctdsp2,…
GO:0030154	297	747	2194	23679	5.00701e-116	cell_differentiation	Abl1,Ago2,Akap13,Alkbh5,Aloxe3,Ang,Anxa2,Arhgef2,Arid1a,Arid5b,Ascl1,Atf3,Atoh1,Barhl2,Barx1,Barx2,Basp1,Bax,Bcl11a,Bcl6,Bcl9l,Bdnf,Bhlhe22,Bmp4,Camk4,Casz1,Cbln1,Ccnd1,Ccno,Cdon,Cdx2,Chat,Chd2,Cited2,Col12a1,Col1a1,Col2a1,Crb3,Ctnnd1,Dbx1,Ddr2,Dhh,Dll1,Dll4,Dlx1,Dlx2,Dlx5,Dlx6,Dmrt1,Dmrt3,Dmrta2,Ebf2,Efna5,Egfr,Emx1,Emx2,En2,Erf,Fev,Fezf1,Fezf2,Fgf10,Fgf9,Fgfr2,Fli1,Flnb,Flt1,Foxa1,Foxa2,Foxa3,F…
GO:0048869	349	747	3112	23679	2.81696e-115	cellular_developmental_process	4930447C04Rik,Abl1,Actb,Adamtsl4,Ago2,Akap13,Alkbh5,Aloxe3,Alx1,Ang,Anxa2,Arhgef2,Arid1a,Arid5b,Ascl1,Atf3,Atoh1,Barhl2,Barx1,Barx2,Basp1,Bax,Bcl11a,Bcl6,Bcl9l,Bdnf,Bhlhe22,Bmp4,Camk4,Casz1,Cbln1,Ccnd1,Ccno,Cdh11,Cdkn2a,Cdon,Cdx2,Chat,Chd2,Cited2,Cntnap1,Col12a1,Col1a1,Col2a1,Comp,Crb3,Ctnnd1,Cyp26a1,Cyp26b1,Cyp26c1,Dbx1,Ddr2,Dhh,Dio3,Dll1,Dll4,Dlx1,Dlx2,Dlx5,Dlx6,Dmrt1,Dmrt3,Dmrta2,Ebf2,Efna5,Eg…
GO:0051254	256	747	1622	23679	2.68502e-113	positive_regulation_of_RNA_metabolic_process	Adcyap1,Agap2,Ago2,Alx1,Arhgef2,Arid1a,Arid2,Ascl1,Atf3,Atf4,Atoh1,Barhl1,Barhl2,Barx2,Bcl9l,Bmp4,Bsx,Camk4,Casz1,Cdkn2a,Cdon,Cdx2,Cited2,Col1a1,Dbp,Dcn,Ddit3,Dll1,Dlx1,Dlx2,Dlx5,Dlx6,Dmrt1,Dpf3,Ebf2,Ebf3,Egfr,Egr3,En2,Esrrg,Evx1,Fev,Fezf1,Fezf2,Fgf10,Fgf9,Fgfr2,Fli1,Fosl2,Foxa1,Foxa2,Foxa3,Foxc1,Foxc2,Foxd1,Foxd2,Foxd3,Foxe1,Foxf1,Foxf2,Foxl2,Foxo3,Fzd2,Fzd7,Gata3,Gata4,Gata6,Gbx2,Gdf6,Gfi1,Gsk3…
GO:0045893	248	747	1521	23679	1.33919e-112	positive_regulation_of_transcription_DNAtemplated	Adcyap1,Agap2,Ago2,Alx1,Arhgef2,Arid1a,Arid2,Ascl1,Atf3,Atf4,Atoh1,Barhl1,Barhl2,Barx2,Bcl9l,Bmp4,Bsx,Camk4,Casz1,Cdkn2a,Cdon,Cdx2,Cited2,Col1a1,Dbp,Dcn,Ddit3,Dll1,Dlx1,Dlx2,Dlx5,Dlx6,Dmrt1,Dpf3,Ebf2,Ebf3,Egfr,Egr3,En2,Esrrg,Evx1,Fev,Fezf1,Fezf2,Fgf10,Fgf9,Fgfr2,Fli1,Fosl2,Foxa1,Foxa2,Foxa3,Foxc1,Foxc2,Foxd1,Foxd2,Foxd3,Foxe1,Foxf1,Foxf2,Foxl2,Foxo3,Fzd2,Fzd7,Gata3,Gata4,Gata6,Gbx2,Gdf6,Gfi1,Gsk3…
GO:1903508	248	747	1524	23679	2.13244e-112	positive_regulation_of_nucleic_acidtemplated_transcription	Adcyap1,Agap2,Ago2,Alx1,Arhgef2,Arid1a,Arid2,Ascl1,Atf3,Atf4,Atoh1,Barhl1,Barhl2,Barx2,Bcl9l,Bmp4,Bsx,Camk4,Casz1,Cdkn2a,Cdon,Cdx2,Cited2,Col1a1,Dbp,Dcn,Ddit3,Dll1,Dlx1,Dlx2,Dlx5,Dlx6,Dmrt1,Dpf3,Ebf2,Ebf3,Egfr,Egr3,En2,Esrrg,Evx1,Fev,Fezf1,Fezf2,Fgf10,Fgf9,Fgfr2,Fli1,Fosl2,Foxa1,Foxa2,Foxa3,Foxc1,Foxc2,Foxd1,Foxd2,Foxd3,Foxe1,Foxf1,Foxf2,Foxl2,Foxo3,Fzd2,Fzd7,Gata3,Gata4,Gata6,Gbx2,Gdf6,Gfi1,Gsk3…
GO:1902680	248	747	1525	23679	2.48949e-112	positive_regulation_of_RNA_biosynthetic_process	Adcyap1,Agap2,Ago2,Alx1,Arhgef2,Arid1a,Arid2,Ascl1,Atf3,Atf4,Atoh1,Barhl1,Barhl2,Barx2,Bcl9l,Bmp4,Bsx,Camk4,Casz1,Cdkn2a,Cdon,Cdx2,Cited2,Col1a1,Dbp,Dcn,Ddit3,Dll1,Dlx1,Dlx2,Dlx5,Dlx6,Dmrt1,Dpf3,Ebf2,Ebf3,Egfr,Egr3,En2,Esrrg,Evx1,Fev,Fezf1,Fezf2,Fgf10,Fgf9,Fgfr2,Fli1,Fosl2,Foxa1,Foxa2,Foxa3,Foxc1,Foxc2,Foxd1,Foxd2,Foxd3,Foxe1,Foxf1,Foxf2,Foxl2,Foxo3,Fzd2,Fzd7,Gata3,Gata4,Gata6,Gbx2,Gdf6,Gfi1,Gsk3…
GO:0045935	263	747	1771	23679	2.60674e-110	positive_regulation_of_nucleobasecontaining_compound_metabolic_process	Adcyap1,Agap2,Ago2,Alx1,Arhgef2,Arid1a,Arid2,Ascl1,Atf3,Atf4,Atoh1,Barhl1,Barhl2,Barx2,Bax,Bcl9l,Bmp4,Bsx,Camk4,Casz1,Cbx8,Cdkn2a,Cdon,Cdx2,Cited2,Col1a1,Dbp,Dcn,Ddit3,Dll1,Dlx1,Dlx2,Dlx5,Dlx6,Dmrt1,Dpf3,Ebf2,Ebf3,Egfr,Egr3,En2,Ercc1,Esrrg,Evx1,Fev,Fezf1,Fezf2,Fgf10,Fgf9,Fgfr2,Fli1,Fosl2,Foxa1,Foxa2,Foxa3,Foxc1,Foxc2,Foxd1,Foxd2,Foxd3,Foxe1,Foxf1,Foxf2,Foxl2,Foxo3,Fzd2,Fzd7,Gata3,Gata4,Gata6,Gbx2…
GO:0045944	221	747	1211	23679	2.49359e-109	positive_regulation_of_transcription_by_RNA_polymerase_II	Adcyap1,Agap2,Ago2,Alx1,Arhgef2,Arid2,Ascl1,Atf3,Atf4,Atoh1,Barhl1,Barhl2,Barx2,Bcl9l,Bmp4,Bsx,Cdkn2a,Cdon,Cited2,Dbp,Dcn,Ddit3,Dll1,Dlx1,Dlx2,Dlx5,Dlx6,Dmrt1,Dpf3,Ebf2,Ebf3,Egfr,Egr3,En2,Esrrg,Evx1,Fev,Fgf10,Fgfr2,Fli1,Fosl2,Foxa1,Foxa2,Foxa3,Foxc1,Foxc2,Foxd1,Foxd2,Foxd3,Foxf1,Foxf2,Foxl2,Foxo3,Gata3,Gata4,Gata6,Gbx2,Gfi1,Gsk3b,Gsx1,H2afz,Helt,Hes1,Hivep2,Hmga2,Hnf1b,Hoxa10,Hoxa13,Hoxa9,Hoxb7,H…
GO:0007275	227	747	1312	23679	1.58352e-107	multicellular_organism_development	4930447C04Rik,Ago2,Alx1,Ang,Arhgef2,Ascl1,Atoh1,Barhl2,Bcl2l11,Bmp4,Casz1,Cdk2ap1,Cdx2,Cited2,Comp,Dbx1,Dhh,Dll1,Dll4,Dlx1,Dlx2,Dlx5,Dlx6,Dmbx1,Dmrt1,Dmrt3,Ebf2,Ebf3,Efna5,Egfr,Emx1,Emx2,En2,Enc1,Epha4,Ercc1,Erf,Esrrg,Evx1,Evx2,Fev,Fezf1,Fezf2,Fgf9,Fgfr2,Flrt2,Flt1,Foxa1,Foxa2,Foxa3,Foxc1,Foxc2,Foxd1,Foxd3,Foxf1,Foxg1,Fzd2,Fzd7,Gadd45b,Gadd45g,Gata3,Gata4,Gata6,Gdf6,Gsc,Gsk3b,Gsx1,Gsx2,H2afz,Helt…
GO:0010628	272	747	1958	23679	2.19911e-107	positive_regulation_of_gene_expression	Adcyap1,Agap2,Ago2,Alx1,Arhgef2,Arid1a,Arid2,Ascl1,Atf3,Atf4,Atoh1,Avp,Barhl1,Barhl2,Barx2,Bcl11a,Bcl9l,Bmp4,Bsx,Camk4,Casz1,Cdkn2a,Cdon,Cdx2,Cited2,Cnn2,Col1a1,Ctnnd1,Cyp26b1,Dbp,Dcn,Ddit3,Dll1,Dll4,Dlx1,Dlx2,Dlx5,Dlx6,Dmrt1,Dpf3,Ebf2,Ebf3,Egfr,Egr3,En2,Esrrg,Evx1,Fev,Fezf1,Fezf2,Fgf10,Fgf9,Fgfr2,Fli1,Fosl2,Foxa1,Foxa2,Foxa3,Foxc1,Foxc2,Foxd1,Foxd2,Foxd3,Foxe1,Foxf1,Foxf2,Foxl2,Foxo3,Fzd2,Fzd7,G…
GO:0010557	259	747	1779	23679	2.60783e-106	positive_regulation_of_macromolecule_biosynthetic_process	Adcyap1,Agap2,Ago2,Alx1,Arhgef2,Arid1a,Arid2,Ascl1,Atf3,Atf4,Atoh1,Barhl1,Barhl2,Barx2,Bcl9l,Bmp4,Bsx,Camk4,Casz1,Cdkn2a,Cdon,Cdx2,Cited2,Col1a1,Dbp,Dcn,Ddit3,Dll1,Dlx1,Dlx2,Dlx5,Dlx6,Dmrt1,Dpf3,Ebf2,Ebf3,Egfr,Egr3,En2,Esrrg,Evx1,Fcgr3,Fev,Fezf1,Fezf2,Fgf10,Fgf9,Fgfr2,Fli1,Fosl2,Foxa1,Foxa2,Foxa3,Foxc1,Foxc2,Foxd1,Foxd2,Foxd3,Foxe1,Foxf1,Foxf2,Foxl2,Foxo3,Fzd2,Fzd7,Gata3,Gata4,Gata6,Gbx2,Gdf6,Gfi…
GO:0031328	263	747	1874	23679	2.45768e-104	positive_regulation_of_cellular_biosynthetic_process	Adcyap1,Agap2,Ago2,Alx1,Arhgef2,Arid1a,Arid2,Ascl1,Atf3,Atf4,Atoh1,Avp,Barhl1,Barhl2,Barx2,Bcl9l,Bmp4,Bsx,Camk4,Casz1,Cdkn2a,Cdon,Cdx2,Cited2,Col1a1,Dbp,Dcn,Ddit3,Dll1,Dlx1,Dlx2,Dlx5,Dlx6,Dmrt1,Dpf3,Duoxa1,Duoxa2,Ebf2,Ebf3,Egfr,Egr3,En2,Esrrg,Evx1,Fcgr3,Fev,Fezf1,Fezf2,Fgf10,Fgf9,Fgfr2,Fli1,Fosl2,Foxa1,Foxa2,Foxa3,Foxc1,Foxc2,Foxd1,Foxd2,Foxd3,Foxe1,Foxf1,Foxf2,Foxl2,Foxo3,Fzd2,Fzd7,Gata3,Gata4,G…
GO:0009891	265	747	1915	23679	9.03068e-104	positive_regulation_of_biosynthetic_process	Adcyap1,Adgrb1,Agap2,Ago2,Alx1,Arhgef2,Arid1a,Arid2,Ascl1,Atf3,Atf4,Atoh1,Avp,Barhl1,Barhl2,Barx2,Bcl9l,Bmp4,Bsx,Camk4,Casz1,Cbx8,Cdkn2a,Cdon,Cdx2,Cited2,Col1a1,Dbp,Dcn,Ddit3,Dll1,Dlx1,Dlx2,Dlx5,Dlx6,Dmrt1,Dpf3,Duoxa1,Duoxa2,Ebf2,Ebf3,Egfr,Egr3,En2,Esrrg,Evx1,Fcgr3,Fev,Fezf1,Fezf2,Fgf10,Fgf9,Fgfr2,Fli1,Fosl2,Foxa1,Foxa2,Foxa3,Foxc1,Foxc2,Foxd1,Foxd2,Foxd3,Foxe1,Foxf1,Foxf2,Foxl2,Foxo3,Fzd2,Fzd7,G…
GO:0048513	220	747	1366	23679	2.43504e-97	animal_organ_development	Abl1,Adgrb1,Adgrl2,Akap13,Anxa2,Arid2,Arid5b,Arrdc3,Ascl1,Atoh1,Barhl1,Barhl2,Barx1,Barx2,Bax,Bcl2l11,Bcor,Bdnf,Bmp4,Bnc2,Ccnd1,Cd248,Cd34,Cdx2,Chat,Chd2,Cic,Cited2,Cnn2,Col1a1,Col2a1,Col3a1,Col5a1,Comp,Ctnnd1,Dll1,Dlx2,Dlx5,Dmbx1,Dmrt1,Duox2,Efna5,Egfr,Emx1,Emx2,En2,Ercc1,Ext1,Fgf10,Fgf9,Fgfr2,Foxa1,Foxa2,Foxb1,Foxc1,Foxc2,Foxd1,Foxd3,Foxe1,Foxf1,Foxf2,Foxl1,Foxl2,Fst,Gas1,Gata3,Gata4,Gata6,Gfi1…
GO:0051173	316	747	2995	23679	1.64971e-94	positive_regulation_of_nitrogen_compound_metabolic_process	Abl1,Adcyap1,Agap2,Ago2,Akap13,Alx1,Ang,Anxa2,Arhgef2,Arid1a,Arid2,Arrdc3,Ascl1,Atf3,Atf4,Atoh1,Avp,Barhl1,Barhl2,Barx2,Bax,Bbc3,Bcl2l11,Bcl6,Bcl9l,Bdnf,Bmp4,Bsx,Camk4,Casz1,Cbx8,Ccnd1,Ccnd2,Cdk2ap1,Cdk5r2,Cdkn2a,Cdon,Cdx2,Cited2,Col1a1,Crlf1,Ctnnd1,Dbp,Dcn,Ddit3,Ddr2,Dlc1,Dll1,Dlx1,Dlx2,Dlx5,Dlx6,Dmrt1,Dpf3,Ebf2,Ebf3,Efna5,Egfr,Egr3,En2,Epha4,Ercc1,Esrrg,Evx1,Fcgr3,Fev,Fezf1,Fezf2,Fgf10,Fgf9,Fgf…
GO:0010604	323	747	3177	23679	1.11384e-92	positive_regulation_of_macromolecule_metabolic_process	Abl1,Adcyap1,Agap2,Ago2,Akap13,Alx1,Ang,Anxa2,Arhgef2,Arid1a,Arid2,Arrdc3,Ascl1,Atf3,Atf4,Atoh1,Avp,Barhl1,Barhl2,Barx2,Bax,Bbc3,Bcl11a,Bcl2l11,Bcl6,Bcl9l,Bdnf,Bmp4,Bsx,Camk4,Casz1,Cbx8,Ccnd1,Ccnd2,Cdk2ap1,Cdk5r2,Cdkn2a,Cdon,Cdx2,Cited2,Cnn2,Col1a1,Crlf1,Ctnnd1,Cyp26b1,Dbp,Dcn,Ddit3,Ddr2,Dlc1,Dll1,Dll4,Dlx1,Dlx2,Dlx5,Dlx6,Dmrt1,Dpf3,Ebf2,Ebf3,Efna5,Egfr,Egr3,En2,Epha4,Ercc1,Esrrg,Evx1,Fcgr3,Fev,F…
GO:0031325	322	747	3158	23679	1.1558e-92	positive_regulation_of_cellular_metabolic_process	Abl1,Adcyap1,Adgrb1,Agap2,Ago2,Akap13,Alx1,Ang,Anxa2,Arhgef2,Arid1a,Arid2,Arrdc3,Ascl1,Atf3,Atf4,Atoh1,Avp,Barhl1,Barhl2,Barx2,Bax,Bbc3,Bcl2l11,Bcl6,Bcl9l,Bdnf,Bmp4,Bsx,Camk4,Casz1,Cbx8,Ccnd1,Ccnd2,Cdk2ap1,Cdk5r2,Cdkn2a,Cdon,Cdx2,Cited2,Col1a1,Crlf1,Ctnnd1,Dbp,Dcn,Ddit3,Ddr2,Dlc1,Dll1,Dlx1,Dlx2,Dlx5,Dlx6,Dmrt1,Dpf3,Duoxa1,Duoxa2,Ebf2,Ebf3,Efna5,Egfr,Egr3,En2,Epha4,Ercc1,Esrrg,Evx1,Fcgr3,Fev,Fezf1…
GO:0050793	295	747	2704	23679	1.65772e-90	regulation_of_developmental_process	Abl1,Actn4,Adcyap1,Adgra2,Adgrb1,Adgrb2,Adgrl2,Agap2,Ago2,Ajap1,Akap13,Alx1,Anxa2,Arhgef2,Arpc2,Arsb,Ascl1,Atf4,Atoh1,Barhl2,Bax,Bcl11a,Bcl2l11,Bcl6,Bcl9l,Bcor,Bdnf,Bmp4,Brinp1,Btg1,Casz1,Cbln1,Ccnd1,Cd34,Cdc42ep2,Cdkn2a,Cdon,Cdx2,Cited2,Col1a1,Col3a1,Col5a1,Comp,Crabp2,Crmp1,Csmd3,Cyp26b1,Dcn,Ddit3,Ddr2,Dio3,Dlc1,Dll1,Dll4,Dlx1,Dlx2,Dlx5,Dmrt1,Dmrt3,Dmrta2,Dnm3,Duoxa1,Duxbl1,Eef1a1,Efna5,Egfr,Eg…
GO:2000026	263	747	2165	23679	1.63062e-89	regulation_of_multicellular_organismal_development	Abl1,Adcyap1,Adgra2,Adgrb1,Adgrb2,Adgrl2,Agap2,Ago2,Ajap1,Alx1,Anxa2,Arhgef2,Arsb,Ascl1,Atf4,Atoh1,Barhl2,Bax,Bcl11a,Bcl6,Bcl9l,Bcor,Bdnf,Bmp4,Brinp1,Btg1,Casz1,Cbln1,Ccnd1,Cd34,Cdkn2a,Cdon,Cdx2,Cited2,Col1a1,Col3a1,Col5a1,Comp,Crabp2,Crmp1,Csmd3,Cyp26b1,Dcn,Ddit3,Ddr2,Dio3,Dll1,Dll4,Dlx1,Dlx2,Dmrt1,Dmrt3,Dmrta2,Dnm3,Duoxa1,Duxbl1,Eef1a1,Efna5,Egfr,Egr3,Emx1,Enc1,Epha4,Esrp1,Fezf1,Fezf2,Fgf10,Fgf…
GO:0009893	330	747	3451	23679	8.17995e-88	positive_regulation_of_metabolic_process	Abl1,Adcyap1,Adgrb1,Agap2,Ago2,Akap13,Alx1,Ang,Anxa2,Arhgef2,Arid1a,Arid2,Arrdc3,Ascl1,Atf3,Atf4,Atoh1,Avp,Barhl1,Barhl2,Barx2,Bax,Bbc3,Bcl11a,Bcl2l11,Bcl6,Bcl9l,Bdnf,Bmp4,Bsx,Camk4,Casz1,Cbx8,Ccnd1,Ccnd2,Cdk2ap1,Cdk5r2,Cdkn2a,Cdon,Cdx2,Cited2,Cnn2,Col1a1,Crlf1,Ctnnd1,Cyp26b1,Dbp,Dcn,Ddit3,Ddr2,Dlc1,Dll1,Dll4,Dlx1,Dlx2,Dlx5,Dlx6,Dmrt1,Dpf3,Duoxa1,Duoxa2,Ebf2,Ebf3,Efna5,Egfr,Egr3,En2,Epha4,Ercc1,E…
GO:0045595	244	747	1897	23679	2.08686e-87	regulation_of_cell_differentiation	Abl1,Actn4,Adcyap1,Adgra2,Adgrb1,Ajap1,Akap13,Alx1,Anxa2,Arhgef2,Arpc2,Arsb,Ascl1,Atoh1,Barhl2,Bcl11a,Bcl6,Bcl9l,Bdnf,Bmp4,Brinp1,Btg1,Casz1,Ccnd1,Cd34,Cdkn2a,Cdon,Cdx2,Col1a1,Col3a1,Col5a1,Crabp2,Crmp1,Csmd3,Cyp26b1,Ddit3,Ddr2,Dio3,Dll1,Dll4,Dlx1,Dlx2,Dlx5,Dmrta2,Dnm3,Duoxa1,Duxbl1,Eef1a1,Efna5,Egfr,Egr3,Emx1,Enc1,Epha4,Esrp1,Fezf1,Fezf2,Fgf10,Fgf9,Fgfr2,Flrt2,Flt1,Foxa1,Foxa2,Foxa3,Foxc1,Foxf1,…
GO:0045892	190	747	1136	23679	8.4091e-86	negative_regulation_of_transcription_DNAtemplated	Alx1,Arid1a,Arid5b,Ascl1,Atf3,Bahd1,Barx2,Basp1,Bcl11a,Bcl6,Bcor,Bhlhe22,Bmp4,Cbx3,Cbx8,Ccnd1,Cdkn2a,Cdx2,Cic,Cited2,Ddit3,Dll4,Dlx1,Dlx2,Dmbx1,Dmrt1,Dpf3,Erf,Fezf1,Fezf2,Fgf9,Fgfr2,Foxa1,Foxc1,Foxc2,Foxd1,Foxd3,Foxe1,Foxf1,Foxf2,Foxg1,Foxl2,Foxo3,Fst,Gata3,Gata6,Gfi1,Gsc,Helt,Hes1,Hes7,Hic1,Hivep1,Hmga2,Hmx1,Hnf1b,Hnrnpa2b1,Hoxb13,Hoxb8,Hspa8,Id1,Id2,Igf2,Insm1,Irf2bp2,Irx1,Isl1,Jarid2,Jun,Junb,…
GO:1903507	190	747	1140	23679	1.58031e-85	negative_regulation_of_nucleic_acidtemplated_transcription	Alx1,Arid1a,Arid5b,Ascl1,Atf3,Bahd1,Barx2,Basp1,Bcl11a,Bcl6,Bcor,Bhlhe22,Bmp4,Cbx3,Cbx8,Ccnd1,Cdkn2a,Cdx2,Cic,Cited2,Ddit3,Dll4,Dlx1,Dlx2,Dmbx1,Dmrt1,Dpf3,Erf,Fezf1,Fezf2,Fgf9,Fgfr2,Foxa1,Foxc1,Foxc2,Foxd1,Foxd3,Foxe1,Foxf1,Foxf2,Foxg1,Foxl2,Foxo3,Fst,Gata3,Gata6,Gfi1,Gsc,Helt,Hes1,Hes7,Hic1,Hivep1,Hmga2,Hmx1,Hnf1b,Hnrnpa2b1,Hoxb13,Hoxb8,Hspa8,Id1,Id2,Igf2,Insm1,Irf2bp2,Irx1,Isl1,Jarid2,Jun,Junb,…
GO:1902679	190	747	1141	23679	1.84948e-85	negative_regulation_of_RNA_biosynthetic_process	Alx1,Arid1a,Arid5b,Ascl1,Atf3,Bahd1,Barx2,Basp1,Bcl11a,Bcl6,Bcor,Bhlhe22,Bmp4,Cbx3,Cbx8,Ccnd1,Cdkn2a,Cdx2,Cic,Cited2,Ddit3,Dll4,Dlx1,Dlx2,Dmbx1,Dmrt1,Dpf3,Erf,Fezf1,Fezf2,Fgf9,Fgfr2,Foxa1,Foxc1,Foxc2,Foxd1,Foxd3,Foxe1,Foxf1,Foxf2,Foxg1,Foxl2,Foxo3,Fst,Gata3,Gata6,Gfi1,Gsc,Helt,Hes1,Hes7,Hic1,Hivep1,Hmga2,Hmx1,Hnf1b,Hnrnpa2b1,Hoxb13,Hoxb8,Hspa8,Id1,Id2,Igf2,Insm1,Irf2bp2,Irx1,Isl1,Jarid2,Jun,Junb,…
GO:0048731	161	747	790	23679	3.62127e-85	system_development	Abl1,Adcyap1,Adgra2,Adgrb1,Adgrb2,Ang,Arhgef2,Arid1a,Arid2,Arsb,Ascl1,Atoh1,Barhl1,Barhl2,Barx1,Bax,Bcan,Bdnf,Bhlhe22,Bmp4,Cited2,Col1a1,Col1a2,Col2a1,Comp,Crmp1,Cyp26a1,Cyp26c1,Dll1,Dll4,Dlx1,Dlx2,Dmbx1,Dpf3,Efna5,Egr3,Enc1,Epha4,Ext1,Fev,Fezf1,Fezf2,Fgf10,Fgf9,Foxb1,Foxc1,Foxc2,Foxf1,Fst,Gas1,Gata3,Gbx2,Gnas,Gsk3b,Gsx2,Helt,Hes1,Hes7,Hlx,Hmx2,Hmx3,Hoxa10,Hoxa11,Hoxa13,Hoxa9,Hoxc10,Hoxc11,Hoxc5,…
GO:0010558	206	747	1372	23679	1.09255e-84	negative_regulation_of_macromolecule_biosynthetic_process	Ago2,Alx1,Ang,Arid1a,Arid5b,Ascl1,Atf3,Bahd1,Barx2,Basp1,Bcl11a,Bcl6,Bcor,Bhlhe22,Bmp4,Cbx3,Cbx8,Ccnd1,Cdkn2a,Cdx2,Cic,Cited2,Ddit3,Dll4,Dlx1,Dlx2,Dmbx1,Dmrt1,Dpf3,Enc1,Erf,Fezf1,Fezf2,Fgf9,Fgfr2,Foxa1,Foxc1,Foxc2,Foxd1,Foxd3,Foxe1,Foxf1,Foxf2,Foxg1,Foxl2,Foxo3,Fst,Gata3,Gata6,Gfi1,Grb10,Gsc,Helt,Hes1,Hes7,Hic1,Hivep1,Hmga2,Hmx1,Hnf1b,Hnrnpa2b1,Hnrnpd,Hoxb13,Hoxb8,Hspa8,Id1,Id2,Igf2,Igfbp5,Inhbb,…
GO:2000113	203	747	1337	23679	3.07169e-84	negative_regulation_of_cellular_macromolecule_biosynthetic_process	Ago2,Alx1,Ang,Arid1a,Arid5b,Ascl1,Atf3,Bahd1,Barx2,Basp1,Bcl11a,Bcl6,Bcor,Bhlhe22,Bmp4,Cbx3,Cbx8,Ccnd1,Cdkn2a,Cdx2,Cic,Cited2,Ddit3,Dll4,Dlx1,Dlx2,Dmbx1,Dmrt1,Dpf3,Enc1,Erf,Fezf1,Fezf2,Fgf9,Fgfr2,Foxa1,Foxc1,Foxc2,Foxd1,Foxd3,Foxe1,Foxf1,Foxf2,Foxg1,Foxl2,Foxo3,Fst,Gata3,Gata6,Gfi1,Grb10,Gsc,Helt,Hes1,Hes7,Hic1,Hivep1,Hmga2,Hmx1,Hnf1b,Hnrnpa2b1,Hnrnpd,Hoxb13,Hoxb8,Hspa8,Id1,Id2,Igf2,Igfbp5,Insm1,…
GO:0048523	376	747	4574	23679	1.18119e-83	negative_regulation_of_cellular_process	Abl1,Actb,Actn4,Adcyap1,Adgra2,Adgrb1,Agap2,Ago2,Ajap1,Alx1,Ang,Anxa2,Arhgef2,Arid1a,Arid2,Arid5b,Arrdc3,Ascl1,Atf3,Atf4,Atoh1,Avp,B4galnt2,Bahd1,Barhl1,Barx1,Barx2,Basp1,Bax,Bbc3,Bcl11a,Bcl6,Bcl9l,Bcor,Bdnf,Bhlhe22,Bmf,Bmp4,Brinp1,Btg1,Casz1,Cbln1,Cbx3,Cbx8,Ccnd1,Ccnd2,Cd34,Cdkn2a,Cdx2,Cic,Cited2,Cnn2,Col1a1,Col2a1,Col3a1,Col5a1,Comp,Crlf1,Crmp1,Ctdsp2,Ctnnd1,Cyp26b1,Dcn,Ddit3,Dhrs3,Dio3,Dlc1,Dl…
GO:0051253	194	747	1229	23679	3.43295e-83	negative_regulation_of_RNA_metabolic_process	Alx1,Arid1a,Arid5b,Ascl1,Atf3,Bahd1,Barx2,Basp1,Bcl11a,Bcl6,Bcor,Bhlhe22,Bmp4,Cbx3,Cbx8,Ccnd1,Cdkn2a,Cdx2,Cic,Cited2,Ddit3,Dll4,Dlx1,Dlx2,Dmbx1,Dmrt1,Dpf3,Erf,Fezf1,Fezf2,Fgf9,Fgfr2,Foxa1,Foxc1,Foxc2,Foxd1,Foxd3,Foxe1,Foxf1,Foxf2,Foxg1,Foxl2,Foxo3,Fst,Gata3,Gata6,Gfi1,Gsc,Helt,Hes1,Hes7,Hic1,Hivep1,Hmga2,Hmx1,Hnf1b,Hnrnpa2b1,Hnrnpd,Hnrnpl,Hoxb13,Hoxb8,Hspa8,Id1,Id2,Igf2,Insm1,Irf2bp2,Irx1,Isl1,Ja…
GO:0048598	127	747	474	23679	6.55451e-82	embryonic_morphogenesis	Alx1,Arid1a,Atoh1,Bmp4,Cdon,Cited2,Col2a1,Crabp2,Cyp26b1,Dll1,Dll4,Dlx2,Dlx5,Dlx6,Ext1,Fgf10,Fgf9,Fgfr2,Flt1,Foxc2,Foxe1,Foxf1,Foxf2,Foxg1,Foxl2,Fzd2,Gas1,Gata3,Gata4,Gbx2,Gfi1,Gnas,Gsc,Hes1,Hlx,Hmx2,Hmx3,Hnf1b,Hoxa10,Hoxa11,Hoxa13,Hoxa9,Hoxb7,Hoxb8,Hoxc10,Hoxc11,Hoxc9,Hoxd10,Hoxd12,Hoxd13,Hoxd3,Id2,Igf2,Ihh,Lbx1,Ldb1,Lef1,Lhx1,Lmx1b,Lrig3,Mafb,Mecom,Msx1,Msx2,Msx3,Myc,Mycn,Myo3a,Neurod1,Neurog1,…
GO:0009890	208	747	1458	23679	2.26251e-81	negative_regulation_of_biosynthetic_process	Ago2,Alx1,Ang,Arid1a,Arid5b,Ascl1,Atf3,Bahd1,Barx2,Basp1,Bcl11a,Bcl6,Bcor,Bhlhe22,Bmp4,Cbx3,Cbx8,Ccnd1,Cd34,Cdkn2a,Cdx2,Cic,Cited2,Ddit3,Dll4,Dlx1,Dlx2,Dmbx1,Dmrt1,Dpf3,Eef1a1,Enc1,Erf,Fezf1,Fezf2,Fgf9,Fgfr2,Foxa1,Foxc1,Foxc2,Foxd1,Foxd3,Foxe1,Foxf1,Foxf2,Foxg1,Foxl2,Foxo3,Fst,Gata3,Gata6,Gfi1,Grb10,Gsc,Helt,Hes1,Hes7,Hic1,Hivep1,Hmga2,Hmx1,Hnf1b,Hnrnpa2b1,Hnrnpd,Hoxb13,Hoxb8,Hspa8,Id1,Id2,Igf2,I…
GO:0031327	205	747	1421	23679	5.57446e-81	negative_regulation_of_cellular_biosynthetic_process	Ago2,Alx1,Ang,Arid1a,Arid5b,Ascl1,Atf3,Bahd1,Barx2,Basp1,Bcl11a,Bcl6,Bcor,Bhlhe22,Bmp4,Cbx3,Cbx8,Ccnd1,Cd34,Cdkn2a,Cdx2,Cic,Cited2,Ddit3,Dll4,Dlx1,Dlx2,Dmbx1,Dmrt1,Dpf3,Enc1,Erf,Fezf1,Fezf2,Fgf9,Fgfr2,Foxa1,Foxc1,Foxc2,Foxd1,Foxd3,Foxe1,Foxf1,Foxf2,Foxg1,Foxl2,Foxo3,Fst,Gata3,Gata6,Gfi1,Grb10,Gsc,Helt,Hes1,Hes7,Hic1,Hivep1,Hmga2,Hmx1,Hnf1b,Hnrnpa2b1,Hnrnpd,Hoxb13,Hoxb8,Hspa8,Id1,Id2,Igf2,Igfbp5,I…
GO:0009887	133	747	553	23679	2.24456e-79	animal_organ_morphogenesis	Alx1,Arid2,Arid5b,Bax,Bcl2l11,Bcor,Bmp4,Cited2,Col12a1,Col1a1,Col1a2,Col2a1,Col5a1,Comp,Ctnnd1,Cyp26b1,Dhrs3,Dlc1,Dll1,Dlx1,Dlx2,Dlx5,Egfr,Emx1,Emx2,Fat1,Fgf10,Fgfr2,Fli1,Flrt2,Flt1,Foxa1,Foxc1,Foxc2,Foxe1,Foxf1,Foxf2,Foxl2,Foxo3,Fst,Gas1,Gata3,Gata4,Gnas,Gsc,Gsk3b,Hlx,Hnf1b,Hoxa11,Hoxa13,Hoxb7,Hoxb8,Hoxc11,Hoxc13,Hoxc9,Hoxd10,Hoxd13,Hoxd3,Id1,Id2,Igf1r,Igf2,Ihh,Isl1,Lef1,Lhx1,Lhx4,Lhx8,Lhx9,Lzts…
GO:0000122	159	747	844	23679	9.95681e-79	negative_regulation_of_transcription_by_RNA_polymerase_II	Alx1,Arid1a,Arid5b,Ascl1,Atf3,Barx2,Bcl11a,Bcl6,Bcor,Bmp4,Cbx8,Ccnd1,Cdx2,Cic,Cited2,Ddit3,Dll4,Dlx1,Dlx2,Dmbx1,Dmrt1,Erf,Fezf1,Fezf2,Fgf9,Fgfr2,Foxa1,Foxc1,Foxc2,Foxd3,Foxe1,Foxf1,Foxg1,Foxl2,Foxo3,Fst,Gata3,Gata6,Gfi1,Gsc,Helt,Hes1,Hes7,Hic1,Hivep1,Hmga2,Hmx1,Hnf1b,Hnrnpa2b1,Hoxb13,Hoxb8,Id1,Id2,Igf2,Insm1,Irf2bp2,Irx1,Isl1,Jarid2,Jun,Junb,Jund,Klf3,Klf4,Ldb1,Lef1,Maf,Mkx,Msx1,Msx2,Msx3,Mxi1,My…
GO:0045934	195	747	1322	23679	2.30642e-78	negative_regulation_of_nucleobasecontaining_compound_metabolic_process	Alx1,Arid1a,Arid5b,Ascl1,Atf3,Bahd1,Barx2,Basp1,Bcl11a,Bcl6,Bcor,Bhlhe22,Bmp4,Cbx3,Cbx8,Ccnd1,Cdkn2a,Cdx2,Cic,Cited2,Ddit3,Dll4,Dlx1,Dlx2,Dmbx1,Dmrt1,Dpf3,Ercc1,Erf,Fezf1,Fezf2,Fgf9,Fgfr2,Foxa1,Foxc1,Foxc2,Foxd1,Foxd3,Foxe1,Foxf1,Foxf2,Foxg1,Foxl2,Foxo3,Fst,Gata3,Gata6,Gfi1,Gsc,Helt,Hes1,Hes7,Hic1,Hivep1,Hmga2,Hmx1,Hnf1b,Hnrnpa2b1,Hnrnpd,Hnrnpl,Hoxb13,Hoxb8,Hspa8,Id1,Id2,Igf2,Insm1,Irf2bp2,Irx1,I…
GO:0048522	403	747	5424	23679	5.4687e-78	positive_regulation_of_cellular_process	Abl1,Actn4,Adamtsl4,Adcyap1,Adgra2,Adgrb1,Adgrb2,Adgrl2,Agap2,Ago2,Akap12,Akap13,Alx1,Ang,Anxa2,Arhgef2,Arid1a,Arid2,Arpc2,Arrdc3,Arsb,Ascl1,Atf3,Atf4,Atoh1,Avp,Barhl1,Barhl2,Barx2,Bax,Bbc3,Bcl11a,Bcl2l11,Bcl6,Bcl9l,Bdnf,Bmf,Bmp4,Brinp1,Bsx,Btg1,Cacna1g,Camk4,Casz1,Cbln1,Cbx8,Ccnd1,Ccnd2,Ccno,Cd248,Cd34,Cdc42ep2,Cdk2ap1,Cdk5r2,Cdkn2a,Cdon,Cdx2,Cited2,Col16a1,Col1a1,Col3a1,Comp,Crabp2,Crlf1,Ctnnd1…
GO:0051239	302	747	3206	23679	6.12251e-77	regulation_of_multicellular_organismal_process	Abl1,Adamts5,Adcyap1,Adgra2,Adgrb1,Adgrb2,Adgrl2,Agap2,Ago2,Ajap1,Alx1,Anxa2,Arhgef2,Arrdc3,Arsb,Ascl1,Atf4,Atoh1,Avp,Barhl2,Bax,Bcl11a,Bcl2l11,Bcl6,Bcl9l,Bcor,Bdnf,Bmp4,Brinp1,Btg1,Cacna1g,Casz1,Cbln1,Ccnd1,Cd34,Cdkn2a,Cdon,Cdx2,Cited2,Col1a1,Col3a1,Col5a1,Comp,Crabp2,Crmp1,Csmd3,Cyp26b1,Dcn,Ddit3,Ddr2,Dhrs3,Dio3,Dll1,Dll4,Dlx1,Dlx2,Dlx5,Dmrt1,Dmrt3,Dmrta2,Dnm3,Duoxa1,Duxbl1,Ebf2,Eef1a1,Efna5,Eg…
GO:0048519	390	747	5163	23679	1.41671e-76	negative_regulation_of_biological_process	Abl1,Actb,Actn4,Adamts5,Adcyap1,Adgra2,Adgrb1,Adgrb2,Agap2,Ago2,Ajap1,Alx1,Ang,Anxa2,Arhgef2,Arid1a,Arid2,Arid5b,Arrdc3,Ascl1,Atf3,Atf4,Atoh1,Avp,B4galnt2,Bahd1,Barhl1,Barx1,Barx2,Basp1,Bax,Bbc3,Bcl11a,Bcl6,Bcl9l,Bcor,Bdnf,Bhlhe22,Bmf,Bmp4,Brinp1,Btg1,Casz1,Cbln1,Cbx3,Cbx8,Ccnd1,Ccnd2,Cd34,Cdkn2a,Cdx2,Cic,Cited2,Cnn2,Col1a1,Col2a1,Col3a1,Col5a1,Comp,Crlf1,Crmp1,Ctdsp2,Ctnnd1,Cyp26b1,Dcn,Ddit3,Dhr…
GO:0051172	247	747	2197	23679	4.67944e-76	negative_regulation_of_nitrogen_compound_metabolic_process	Abl1,Actb,Adgrb1,Agap2,Ago2,Alx1,Ang,Anxa2,Arid1a,Arid5b,Ascl1,Atf3,Avp,Bahd1,Barx2,Basp1,Bax,Bcl11a,Bcl6,Bcor,Bhlhe22,Bmp4,Cbx3,Cbx8,Ccnd1,Cd34,Cdkn2a,Cdx2,Cic,Cited2,Ctdsp2,Ddit3,Dll4,Dlx1,Dlx2,Dmbx1,Dmrt1,Dpf3,Dusp4,Dusp8,Egfr,Enc1,Epha4,Ercc1,Erf,Fam72a,Fezf1,Fezf2,Fgf9,Fgfr2,Foxa1,Foxc1,Foxc2,Foxd1,Foxd3,Foxe1,Foxf1,Foxf2,Foxg1,Foxl2,Foxo3,Fst,Gadd45b,Gadd45g,Gas1,Gata3,Gata6,Gfi1,Gsc,Gsk3b,…
GO:0010629	215	747	1668	23679	6.25781e-76	negative_regulation_of_gene_expression	Ago2,Alx1,Ang,Arid1a,Arid5b,Ascl1,Atf3,Bahd1,Barx2,Basp1,Bcl11a,Bcl6,Bcor,Bhlhe22,Bmp4,Cbx3,Cbx8,Ccnd1,Cd34,Cdkn2a,Cdx2,Cic,Cited2,Ddit3,Dll4,Dlx1,Dlx2,Dmbx1,Dmrt1,Dpf3,Enc1,Erf,Fezf1,Fezf2,Fgf9,Fgfr2,Foxa1,Foxc1,Foxc2,Foxd1,Foxd3,Foxe1,Foxf1,Foxf2,Foxg1,Foxl2,Foxo3,Fst,Gas1,Gata3,Gata4,Gata6,Gfi1,Gsc,Helt,Hes1,Hes7,Hic1,Hivep1,Hmga2,Hmx1,Hnf1b,Hnrnpa2b1,Hnrnpd,Hnrnpl,Hoxb13,Hoxb8,Hspa8,Id1,Id2,I…
GO:0030182	101	747	320	23679	1.31137e-72	neuron_differentiation	Abl1,Ascl1,Atoh1,Barhl2,Bdnf,Bhlhe22,Bmp4,Casz1,Cbln1,Chat,Dll1,Dlx1,Dlx2,Dlx5,Dmrta2,Emx1,Emx2,En2,Fezf2,Foxa2,Gata3,Gfi1,Gsx1,Gsx2,Helt,Hes1,Id1,Id2,Ier2,Irx5,Isl1,Isl2,Lbx1,Ldb1,Lhx1,Lhx2,Lhx3,Lhx4,Lhx5,Lhx6,Lhx8,Lhx9,Lmx1b,Mnx1,Neurod1,Neurog1,Neurog2,Nfix,Nkx2-1,Nkx2-2,Nkx6-1,Nr2e1,Ntf3,Olig2,Olig3,Otp,Otx2,Pax2,Pax3,Pax5,Pax7,Phox2b,Pou3f2,Pou4f1,Pou4f2,Pou4f3,Prox1,Prrxl1,Ptch1,Ptf1a,Runx1…
GO:0031324	254	747	2410	23679	1.51924e-72	negative_regulation_of_cellular_metabolic_process	Abl1,Actb,Adgrb1,Ago2,Alx1,Ang,Anxa2,Arid1a,Arid5b,Ascl1,Atf3,Avp,Bahd1,Barx2,Basp1,Bax,Bcl11a,Bcl6,Bcor,Bhlhe22,Bmf,Bmp4,Cbx3,Cbx8,Ccnd1,Cd34,Cdkn2a,Cdx2,Cic,Cited2,Ctdsp2,Ddit3,Dll4,Dlx1,Dlx2,Dmbx1,Dmrt1,Dpf3,Dusp4,Dusp8,Eef1a1,Enc1,Epha4,Ercc1,Erf,Fam72a,Fezf1,Fezf2,Fgf9,Fgfr2,Foxa1,Foxa2,Foxc1,Foxc2,Foxd1,Foxd3,Foxe1,Foxf1,Foxf2,Foxg1,Foxl2,Foxo3,Fst,Gadd45b,Gadd45g,Gas1,Gata3,Gata4,Gata6,Gfi…
GO:0007389	112	747	416	23679	2.97867e-72	pattern_specification_process	Alx1,Ascl1,Barx1,Bcor,Bhlhe22,Bmp4,Cdon,Cdx2,Cited2,Cyp26a1,Cyp26b1,Cyp26c1,Dll1,Dlx1,Dlx2,Dmrta2,Emx1,Emx2,Fezf1,Fezf2,Fgf10,Fgfr2,Foxa1,Foxa2,Foxb1,Foxc1,Foxc2,Foxd1,Foxf1,Foxg1,Fst,Gas1,Gata4,Gsc,Gsx2,Hes1,Hes7,Hnf1b,Hoxa10,Hoxa11,Hoxa9,Hoxb7,Hoxb8,Hoxc10,Hoxc11,Hoxc13,Hoxc5,Hoxc6,Hoxc9,Hoxd10,Hoxd12,Hoxd13,Hoxd3,Ihh,Irx1,Isl1,Ldb1,Lef1,Lhx1,Lhx2,Lhx3,Lmx1b,Mafb,Mllt3,Mnx1,Msx1,Msx2,Neurod1,Ne…
GO:0010605	258	747	2509	23679	1.37705e-71	negative_regulation_of_macromolecule_metabolic_process	Abl1,Actb,Adgrb1,Agap2,Ago2,Alx1,Ang,Anxa2,Arid1a,Arid5b,Ascl1,Atf3,Avp,Bahd1,Barx2,Basp1,Bax,Bcl11a,Bcl6,Bcor,Bhlhe22,Bmp4,Cbx3,Cbx8,Ccnd1,Cd34,Cdkn2a,Cdx2,Cic,Cited2,Ctdsp2,Ddit3,Dll4,Dlx1,Dlx2,Dmbx1,Dmrt1,Dpf3,Dusp4,Dusp8,Egfr,Enc1,Epha4,Ercc1,Erf,Fam72a,Fezf1,Fezf2,Fgf9,Fgfr2,Foxa1,Foxc1,Foxc2,Foxd1,Foxd3,Foxe1,Foxf1,Foxf2,Foxg1,Foxl2,Foxo3,Fst,Gadd45b,Gadd45g,Gas1,Gata3,Gata4,Gata6,Gfi1,Grb1…
GO:0032501	362	747	4708	23679	3.62892e-71	multicellular_organismal_process	4930447C04Rik,Abl1,Adcyap1,Ago2,Aloxe3,Alx1,Ang,Arhgef2,Arid1a,Arid5b,Arrdc3,Ascl1,Asic4,Atf4,Atoh1,Avp,Barhl1,Barhl2,Barx1,Bax,Bbc3,Bcl2l11,Bcl9l,Bcor,Bdnf,Bhlhe22,Bmp4,Bnc2,Brinp1,Bsx,Cacna1g,Camk4,Casz1,Ccnd2,Cdk2ap1,Cdkn2a,Cdon,Cdx2,Chat,Cic,Cited2,Cntnap1,Col1a1,Col2a1,Comp,Cyp26a1,Cyp26b1,Cyp26c1,Dbx1,Ddr2,Dhh,Dll1,Dll4,Dlx1,Dlx2,Dlx5,Dlx6,Dmbx1,Dmrt1,Dmrt3,Dmrta2,Dnm1,Duox2,Ebf2,Ebf3,Efna5…
GO:0048518	420	747	6144	23679	4.72319e-71	positive_regulation_of_biological_process	Abl1,Actn4,Adamtsl4,Adcyap1,Adgra2,Adgrb1,Adgrb2,Adgrl2,Agap2,Ago2,Akap12,Akap13,Alx1,Ang,Anxa2,Arhgef2,Arid1a,Arid2,Arid5b,Arpc2,Arrdc3,Arsb,Ascl1,Atf3,Atf4,Atoh1,Avp,Barhl1,Barhl2,Barx2,Bax,Bbc3,Bcl11a,Bcl2l11,Bcl6,Bcl9l,Bdnf,Bmf,Bmp4,Brinp1,Bsx,Btg1,Cacna1g,Camk4,Casz1,Cbln1,Cbx8,Ccnd1,Ccnd2,Ccno,Cd248,Cd34,Cdc42ep2,Cdk2ap1,Cdk5r2,Cdkn2a,Cdon,Cdx2,Cited2,Cnn2,Col16a1,Col1a1,Col3a1,Comp,Crabp2,…
GO:0009892	268	747	2770	23679	4.8268e-69	negative_regulation_of_metabolic_process	Abl1,Actb,Adamts5,Adgrb1,Agap2,Ago2,Alx1,Ang,Anxa2,Arid1a,Arid5b,Arrdc3,Ascl1,Atf3,Atf4,Avp,Bahd1,Barx2,Basp1,Bax,Bcl11a,Bcl6,Bcor,Bhlhe22,Bmf,Bmp4,Cbx3,Cbx8,Ccnd1,Cd34,Cdkn2a,Cdx2,Cic,Cited2,Ctdsp2,Ddit3,Dll4,Dlx1,Dlx2,Dmbx1,Dmrt1,Dpf3,Dusp4,Dusp8,Eef1a1,Egfr,Enc1,Epha4,Ercc1,Erf,Fam72a,Fezf1,Fezf2,Fgf9,Fgfr2,Foxa1,Foxa2,Foxc1,Foxc2,Foxd1,Foxd3,Foxe1,Foxf1,Foxf2,Foxg1,Foxl2,Foxo3,Fst,Gadd45b,Gad…
GO:0003002	94	747	290	23679	9.82668e-69	regionalization	Alx1,Barx1,Bhlhe22,Bmp4,Cdon,Cdx2,Cited2,Cyp26a1,Cyp26b1,Cyp26c1,Dll1,Dlx1,Dlx2,Dmrta2,Emx1,Emx2,Fezf1,Fezf2,Fgf10,Foxa1,Foxa2,Foxb1,Foxc1,Foxc2,Foxd1,Foxf1,Foxg1,Gas1,Gata4,Gsc,Gsx2,Hes1,Hes7,Hnf1b,Hoxa10,Hoxa11,Hoxa9,Hoxb7,Hoxb8,Hoxc10,Hoxc11,Hoxc13,Hoxc5,Hoxc6,Hoxc9,Hoxd10,Hoxd13,Hoxd3,Irx1,Isl1,Lef1,Lhx1,Lhx2,Lhx3,Lmx1b,Mafb,Mllt3,Mnx1,Msx1,Msx2,Neurod1,Neurog1,Nkx2-1,Nkx2-5,Nog,Nr2f1,Osr1,Ot…
GO:0050794	571	747	10772	23679	1.09984e-68	regulation_of_cellular_process	4930447C04Rik,Abl1,Actb,Actn4,Adamtsl4,Adcyap1,Adgra2,Adgrb1,Adgrb2,Adgrl2,Agap2,Ago2,Ahnak,Ajap1,Akap12,Akap13,Alkbh5,Aloxe3,Alx1,Amotl2,Ang,Anxa2,Arhgap27,Arhgef2,Arid1a,Arid2,Arid5b,Arpc2,Arrdc3,Arsb,Ascl1,Atf3,Atf4,Atoh1,Avp,B4galnt2,Bahd1,Barhl1,Barhl2,Barx1,Barx2,Basp1,Bax,Bbc3,Bcl11a,Bcl2l11,Bcl6,Bcl9l,Bcor,Bdnf,Bhlhe22,Bmf,Bmp4,Brd2,Brinp1,Bsx,Btg1,Cacna1g,Camk4,Casz1,Cbln1,Cbx3,Cbx8,Ccnd…
GO:0051093	161	747	1058	23679	1.01829e-65	negative_regulation_of_developmental_process	Abl1,Actn4,Adcyap1,Adgrb1,Adgrb2,Anxa2,Arhgef2,Ascl1,Bcl11a,Bcl6,Bcor,Bdnf,Bmp4,Brinp1,Casz1,Ccnd1,Cdkn2a,Cited2,Col3a1,Col5a1,Crmp1,Dcn,Ddit3,Dio3,Dll1,Dll4,Dlx1,Dlx2,Dnm3,Efna5,Egfr,Epha4,Fezf2,Fgf10,Fgf9,Foxa1,Foxa2,Foxc1,Foxc2,Foxg1,Foxo3,Fst,Fzd7,Gata3,Gfi1,Gnas,Gsk3b,Hes1,Hist1h4d,Hist1h4h,Hist1h4n,Hlx,Hmga2,Hnf1b,Hoxa9,Hoxb8,Id1,Id2,Igfbp5,Ihh,Isl1,Isl2,Jak3,Jarid2,Klf4,Klf7,Lbx1,Ldb1,Lef1…
GO:0065007	599	747	12120	23679	1.22968e-62	biological_regulation	4930447C04Rik,Abl1,Acoxl,Actb,Actn4,Adamts5,Adamtsl4,Adcyap1,Adgra2,Adgrb1,Adgrb2,Adgrl2,Agap2,Ago2,Ahnak,Ajap1,Akap12,Akap13,Alkbh5,Aloxe3,Alx1,Amotl2,Ang,Anxa2,Arhgap27,Arhgef2,Arid1a,Arid2,Arid5b,Arpc2,Arrdc3,Arsb,Ascl1,Atf3,Atf4,Atoh1,Avp,B4galnt2,Bahd1,Barhl1,Barhl2,Barx1,Barx2,Basp1,Bax,Bbc3,Bcl11a,Bcl2l11,Bcl6,Bcl9l,Bcor,Bdnf,Bhlhe22,Bmf,Bmp4,Brd2,Brinp1,Bsx,Btg1,Cacna1g,Camk4,Car14,Casz1,…
GO:0050789	582	747	11519	23679	1.90046e-62	regulation_of_biological_process	4930447C04Rik,Abl1,Actb,Actn4,Adamts5,Adamtsl4,Adcyap1,Adgra2,Adgrb1,Adgrb2,Adgrl2,Agap2,Ago2,Ahnak,Ajap1,Akap12,Akap13,Alkbh5,Aloxe3,Alx1,Amotl2,Ang,Anxa2,Arhgap27,Arhgef2,Arid1a,Arid2,Arid5b,Arpc2,Arrdc3,Arsb,Ascl1,Atf3,Atf4,Atoh1,Avp,B4galnt2,Bahd1,Barhl1,Barhl2,Barx1,Barx2,Basp1,Bax,Bbc3,Bcl11a,Bcl2l11,Bcl6,Bcl9l,Bcor,Bdnf,Bhlhe22,Bmf,Bmp4,Brd2,Brinp1,Bsx,Btg1,Cacna1g,Camk4,Casz1,Cbln1,Cbx3,C…
GO:0045596	134	747	790	23679	5.29957e-60	negative_regulation_of_cell_differentiation	Actn4,Adcyap1,Arhgef2,Ascl1,Bcl11a,Bcl6,Bdnf,Bmp4,Brinp1,Casz1,Ccnd1,Cdkn2a,Col3a1,Col5a1,Crmp1,Ddit3,Dio3,Dll1,Dlx1,Dlx2,Dnm3,Efna5,Egfr,Epha4,Fezf2,Fgf10,Fgf9,Foxa1,Foxa2,Foxg1,Foxo3,Fst,Fzd7,Gata3,Gfi1,Gsk3b,Hes1,Hist1h4d,Hist1h4h,Hist1h4n,Hlx,Hmga2,Hoxa9,Hoxb8,Id1,Id2,Igfbp5,Ihh,Isl1,Isl2,Jak3,Lbx1,Ldb1,Lhx2,Lin28a,Lrp1,Mafb,Meis1,Meis2,Mkx,Msx1,Msx2,Myc,Mycn,Nfatc4,Nkx2-1,Nkx2-2,Nkx2-5,Nkx6-…
GO:0051094	185	747	1530	23679	6.73242e-60	positive_regulation_of_developmental_process	Abl1,Adcyap1,Adgrb1,Adgrb2,Adgrl2,Agap2,Ago2,Alx1,Anxa2,Arhgef2,Arpc2,Arsb,Ascl1,Atf4,Atoh1,Bax,Bcl11a,Bcl6,Bcl9l,Bdnf,Bmp4,Brinp1,Btg1,Cbln1,Ccnd1,Cd34,Cdkn2a,Cdon,Cdx2,Cited2,Col1a1,Crabp2,Cyp26b1,Dcn,Ddr2,Dio3,Dll1,Dlx1,Dlx2,Dlx5,Dmrt1,Dmrta2,Duoxa1,Eef1a1,Efna5,Egr3,Enc1,Epha4,Fezf1,Fezf2,Fgf10,Fgf9,Fgfr2,Flrt2,Flt1,Foxa1,Foxa2,Foxa3,Foxc1,Foxc2,Foxd1,Foxg1,Foxo3,Fst,Gata3,Gata4,Gata6,Gdf6,Gf…
GO:0051241	168	747	1320	23679	3.62973e-57	negative_regulation_of_multicellular_organismal_process	Adamts5,Adcyap1,Adgrb1,Adgrb2,Anxa2,Arhgef2,Arrdc3,Ascl1,Atf4,Avp,Bcl11a,Bcl6,Bcor,Bdnf,Bmp4,Brinp1,Casz1,Cbln1,Cd34,Cdkn2a,Cited2,Col3a1,Col5a1,Crmp1,Dcn,Ddit3,Dio3,Dll1,Dll4,Dlx1,Dlx2,Dnm3,Egfr,Epha4,Erbin,Fezf2,Fgf9,Foxa1,Foxa2,Foxc1,Foxc2,Foxg1,Foxo3,Fzd7,Gata3,Gata4,Gata6,Gfi1,Gnas,Gsk3b,Hes1,Hist1h4d,Hist1h4h,Hist1h4n,Hlx,Hmga2,Hnf1b,Hoxa9,Hoxb8,Hoxc10,Id1,Id2,Igfbp5,Ihh,Inhbb,Isl1,Isl2,Jak…
GO:0009888	117	747	629	23679	1.36736e-56	tissue_development	Anxa2,Arid5b,Arrdc3,Ascl1,Barhl1,Barhl2,Barx1,Barx2,Bdnf,Bmp4,Bnc2,Cdkn2a,Cited2,Col1a1,Col1a2,Col2a1,Col5a1,Comp,Crlf1,Ddr2,Dll1,Duox2,Ebf2,Egfr,Ext1,Fgf10,Fgf9,Fgfr2,Flnb,Foxa1,Foxa2,Foxc1,Foxc2,Foxd1,Foxf1,Foxl2,Gata3,Gata4,Gata6,Hes1,Hlx,Hmga2,Hnf1b,Hoxd10,Id2,Igf1r,Ihh,Insm1,Junb,Lhx1,Lhx2,Lmx1b,Lox,Mecom,Mkx,Msx1,Msx2,Myh14,Nkx2-1,Nkx2-3,Nkx2-5,Nkx2-6,Nog,Nphs1,Nr5a2,Nrp2,Ntf3,Onecut1,Osr1,…
GO:0045165	67	747	180	23679	1.32535e-53	cell_fate_commitment	Arhgef2,Ascl1,Barhl2,Bmp4,Casz1,Dll1,Dll4,Dlx1,Dlx2,Fezf2,Fgf10,Fgfr2,Foxc2,Gas1,Gata4,Gfi1,Gsx1,Gsx2,Hes1,Id2,Ihh,Isl1,Isl2,Kdm6b,Lbx1,Lhx6,Neurod1,Neurog1,Neurog2,Nkx2-1,Nkx2-2,Nkx2-5,Nr2e1,Olig2,Onecut1,Onecut2,Otx2,Pax3,Pax6,Pax7,Pitx1,Pou3f2,Ptf1a,Rara,Runx1,Runx2,Satb2,Shh,Sox2,Sox9,Spry2,Tal1,Tbr1,Tcf7l2,Tfap2c,Tlx1,Wnt1,Wnt10b,Wnt11,Wnt3a,Wnt5a,Wnt5b,Wnt7b,Wnt8b,Wnt9a,Wt1,Zfp521
GO:0051960	143	747	1054	23679	1.26776e-51	regulation_of_nervous_system_development	Abl1,Adcyap1,Adgrb1,Adgrb2,Adgrl2,Arhgef2,Arsb,Ascl1,Atoh1,Barhl2,Bcl11a,Bcl6,Bdnf,Bmp4,Brinp1,Casz1,Cbln1,Cdon,Col3a1,Crabp2,Crmp1,Csmd3,Dio3,Dll1,Dll4,Dlx1,Dlx2,Dmrta2,Dnm3,Duoxa1,Eef1a1,Efna5,Emx1,Enc1,Epha4,Esrp1,Fezf1,Fezf2,Flrt2,Foxa1,Foxa2,Foxg1,Foxo3,Fzd2,Gata3,Gbx2,Gdf6,Gfi1,Gsk3b,Gsx2,Helt,Hes1,Hes7,Hmga2,Hoxd3,Id1,Id2,Igf1r,Isl1,Isl2,Klf4,Lbx1,Lhx2,Lin28a,Lrp1,Lrrc4b,Meis1,Myc,Mycn,Neu…
GO:0051240	194	747	1897	23679	2.31046e-51	positive_regulation_of_multicellular_organismal_process	Abl1,Adcyap1,Adgra2,Adgrb1,Adgrb2,Adgrl2,Agap2,Ago2,Alx1,Anxa2,Arhgef2,Arsb,Ascl1,Atf4,Atoh1,Avp,Bax,Bcl11a,Bcl6,Bcl9l,Bdnf,Bmp4,Brinp1,Btg1,Cbln1,Ccnd1,Cd34,Cdkn2a,Cdon,Cited2,Col1a1,Crabp2,Cyp26b1,Ddit3,Ddr2,Dio3,Dll1,Dlx1,Dlx2,Dlx5,Dmrt1,Dmrta2,Duoxa1,Ebf2,Eef1a1,Efna5,Egfr,Egr3,Enc1,Epha4,Esrrg,Fcgr3,Fezf1,Fezf2,Fgf10,Fgf9,Fgfr2,Flrt2,Flt1,Foxa1,Foxa2,Foxa3,Foxc1,Foxc2,Foxd1,Foxg1,Foxl2,Foxo3…
GO:0042127	179	747	1650	23679	9.77347e-51	regulation_of_cell_population_proliferation	Abl1,Adcyap1,Agap2,Ang,Anxa2,Arid2,Ascl1,Atf3,Avp,Bax,Bcl6,Bdnf,Bmp4,Btg1,Cbx8,Ccnd1,Ccnd2,Ccno,Cd248,Cdkn2a,Cdon,Cdx2,Cited2,Cnn2,Comp,Crlf1,Ddr2,Dlc1,Dll1,Dll4,Dlx5,Dlx6,Dmrta2,Egfr,Egr3,Emx1,Esrp1,Fezf1,Fezf2,Fgf10,Fgf9,Fgfr2,Flt1,Fosl2,Foxa3,Foxf1,Foxg1,Foxo3,Fzd7,Gas1,Gata3,Gata4,Gata6,Gnas,Gsk3b,Hes1,Hlx,Hmga2,Hmx2,Hoxd13,Id1,Id2,Igf1r,Igf2,Igfbp3,Igfbp5,Ihh,Insl3,Insm1,Irs1,Isl1,Jak3,Jarid…
GO:0050767	132	747	943	23679	4.66954e-49	regulation_of_neurogenesis	Abl1,Adcyap1,Arhgef2,Arsb,Ascl1,Atoh1,Barhl2,Bcl11a,Bcl6,Bdnf,Bmp4,Brinp1,Casz1,Cdon,Col3a1,Crabp2,Crmp1,Csmd3,Dio3,Dll1,Dll4,Dlx1,Dlx2,Dmrta2,Dnm3,Duoxa1,Eef1a1,Efna5,Emx1,Enc1,Epha4,Esrp1,Fezf1,Fezf2,Flrt2,Foxa1,Foxa2,Foxg1,Foxo3,Gata3,Gdf6,Gfi1,Gsk3b,Gsx2,Helt,Hes1,Hes7,Hmga2,Hoxd3,Id1,Id2,Igf1r,Isl1,Isl2,Klf4,Lbx1,Lhx2,Lin28a,Lrp1,Meis1,Myc,Mycn,Neurod1,Neurod2,Neurog1,Neurog2,Neurog3,Nfatc4,…
GO:0060284	141	747	1078	23679	6.47053e-49	regulation_of_cell_development	Abl1,Actn4,Adcyap1,Adgra2,Akap13,Arhgef2,Arpc2,Arsb,Ascl1,Atoh1,Barhl2,Bcl11a,Bcl6,Bdnf,Bmp4,Brinp1,Casz1,Cdon,Col3a1,Crabp2,Crmp1,Csmd3,Dio3,Dll1,Dll4,Dlx1,Dlx2,Dmrta2,Dnm3,Duoxa1,Eef1a1,Efna5,Emx1,Enc1,Epha4,Esrp1,Fezf1,Fezf2,Flrt2,Foxa1,Foxa2,Foxg1,Foxo3,Gata3,Gdf6,Gfi1,Gsk3b,Gsx2,Helt,Hes1,Hes7,Hmga2,Hoxa11,Hoxd3,Id1,Id2,Igf1r,Isl1,Isl2,Klf4,Lbx1,Lhx2,Lin28a,Lrp1,Meis1,Myadm,Myc,Mycn,Neurod1,…
GO:0045597	141	747	1091	23679	2.78486e-48	positive_regulation_of_cell_differentiation	Abl1,Adcyap1,Adgrb1,Alx1,Anxa2,Arhgef2,Arpc2,Arsb,Ascl1,Atoh1,Bcl11a,Bcl6,Bcl9l,Bdnf,Bmp4,Brinp1,Btg1,Cd34,Cdon,Cdx2,Col1a1,Crabp2,Cyp26b1,Ddr2,Dlx1,Dlx2,Dlx5,Dmrta2,Duoxa1,Eef1a1,Efna5,Egr3,Enc1,Epha4,Fezf1,Fezf2,Flt1,Foxa1,Foxa2,Foxa3,Foxc1,Foxg1,Foxo3,Gata3,Gata4,Gata6,Gdf6,Gfi1,Gnas,Gsk3b,Gsx2,Hes1,Hlx,Hoxa11,Hoxd3,Id2,Igf1r,Igfbp3,Ihh,Insm1,Isl1,Jun,Junb,Jund,Lef1,Lhx1,Lin28a,Lrp1,Mecom,Msx2…
GO:0048562	56	747	141	23679	8.9182e-47	embryonic_organ_morphogenesis	Alx1,Bmp4,Cited2,Col2a1,Dlx2,Fgf10,Fgfr2,Foxc2,Foxe1,Foxf1,Foxf2,Foxl2,Gas1,Gata4,Gnas,Gsc,Hlx,Hnf1b,Hoxa11,Hoxb7,Hoxb8,Hoxc11,Hoxc9,Hoxd10,Hoxd3,Id2,Ihh,Mycn,Neurod1,Nipbl,Nog,Osr1,Osr2,Pax5,Pax6,Pdgfra,Pitx2,Prrx1,Rarg,Runx2,Satb2,Shh,Six1,Six2,Smad3,Sox11,Tbx15,Tcf21,Tcf7l2,Tfap2a,Twist1,Twist2,Vax2,Wnt11,Wnt5a,Wnt9a
GO:0035239	77	747	318	23679	7.69142e-46	tube_morphogenesis	Arid2,Bmp4,Cited2,Comp,Dll1,Dll4,Egfr,Emx2,Epha4,Esrp1,Fgf10,Fgfr2,Flt1,Foxa1,Foxa2,Foxc1,Foxc2,Foxd1,Foxf1,Gata3,Gata4,Gata6,Gbx2,Hes1,Hmga2,Hnf1b,Hoxa11,Hoxa13,Id2,Ihh,Lbx1,Lef1,Lhx1,Lox,Lrp1,Lzts2,Mecom,Meis1,Msx2,Myc,Mycn,Nfatc4,Nkx2-5,Nog,Nr4a3,Osr1,Pax2,Pitx2,Prox1,Prrx1,Ptch1,Ptger4,Sall1,Sema5a,Shb,Shh,Six1,Smad3,Smad6,Smad7,Sox17,Sox2,Sox9,Spry2,Srf,Tbx20,Tcf21,Tfap2b,Thbs1,Vegfa,Wnk4,Wn…
GO:0048729	85	747	434	23679	8.5917e-43	tissue_morphogenesis	Bmp4,Cited2,Col12a1,Col3a1,Ctnnd1,Dll1,Dll4,Egfr,Epha4,Esrp1,Fgf10,Fgfr2,Flt1,Foxa1,Foxa2,Foxc1,Foxc2,Foxd1,Foxf1,Foxl1,Fzd2,Gata3,Gata4,Gbx2,Hes1,Hmga2,Hnf1b,Hoxa11,Hoxa13,Hoxb13,Hoxd13,Igf1r,Ihh,Isl1,Klf4,Lbx1,Lef1,Lhx1,Msx1,Msx2,Myc,Mycn,Nfatc4,Nkx2-5,Nog,Nrp2,Osr1,Pax2,Pax7,Pcdh8,Pdx1,Pitx2,Pou4f1,Prox1,Ptch1,Rarg,Sall1,Sema5a,Shh,Six1,Six3,Smad3,Smad7,Snai1,Sox11,Sox17,Sox2,Sox9,Spry2,Srf,T,…
GO:0048646	112	747	783	23679	2.36833e-42	anatomical_structure_formation_involved_in_morphogenesis	Abl1,Adgra2,Alx1,Amotl2,Ang,Anxa2,Arid1a,Bcl2l11,Bcl6,Bmp4,Cdk5r2,Cdon,Cited2,Cntnap1,Col1a1,Col2a1,Dlc1,Dll1,Dll4,Dlx5,Dlx6,Ercc1,Fgf10,Fgf9,Fgfr2,Flt1,Foxa1,Foxa2,Foxb1,Foxc1,Foxc2,Foxf1,Gata3,Gata4,Gata6,Gnas,Gsk3b,Hes1,Hes7,Hnf1b,Ihh,Jun,Lef1,Lhx1,Lhx2,Mafb,Meis1,Mkx,Msx2,Mxi1,Myh9,Neurog1,Nfib,Nkx2-1,Nkx2-5,Nog,Nphs1,Nr2e1,Nr4a3,Nrp2,Otx2,Pax2,Pax3,Pax6,Pcdh8,Pdgfra,Pitx2,Prox1,Ptch1,Pten,Pt…
GO:0009952	58	747	186	23679	1.94891e-41	anteriorposterior_pattern_specification	Alx1,Barx1,Bmp4,Cdon,Cdx2,Cyp26a1,Cyp26c1,Dll1,Emx2,Fezf1,Fezf2,Foxa2,Foxb1,Foxc1,Foxc2,Foxf1,Gata4,Hes1,Hes7,Hnf1b,Hoxa10,Hoxa11,Hoxa9,Hoxb7,Hoxb8,Hoxc10,Hoxc11,Hoxc13,Hoxc5,Hoxc6,Hoxc9,Hoxd10,Hoxd13,Hoxd3,Lef1,Lhx1,Mllt3,Msx1,Msx2,Neurod1,Neurog1,Osr1,Otx1,Otx2,Pax6,Pcdh8,Rarg,Shh,Six3,Smad3,Sox17,T,Tshz1,Wnt1,Wnt3a,Wnt5a,Wt1,Zeb2
GO:0001708	39	747	68	23679	6.30231e-41	cell_fate_specification	Ascl1,Atoh1,Cdon,Dbx1,Dll1,Dmrt3,Dmrta2,Fev,Foxa1,Foxa2,Gsc,Gsx2,Hnf1b,Hoxa11,Hoxa13,Hoxc10,Hoxd10,Ihh,Isl1,Isl2,Lhx3,Mnx1,Nkx2-2,Olig2,Olig3,Otx2,Pax2,Pax6,Pou3f2,Pou4f1,Ptch1,Shh,Six1,Six2,Sox1,Sox17,Sox2,Sox9,Tlx3
GO:0045664	109	747	769	23679	8.12574e-41	regulation_of_neuron_differentiation	Abl1,Adcyap1,Arhgef2,Arsb,Ascl1,Atoh1,Barhl2,Bcl11a,Bcl6,Bdnf,Bmp4,Brinp1,Casz1,Cdon,Crabp2,Crmp1,Csmd3,Dio3,Dll1,Dlx1,Dlx2,Dnm3,Duoxa1,Eef1a1,Efna5,Enc1,Epha4,Esrp1,Fezf1,Fezf2,Foxa1,Foxa2,Foxg1,Foxo3,Gata3,Gdf6,Gfi1,Gsk3b,Hes1,Hoxd3,Id1,Id2,Igf1r,Isl1,Isl2,Klf4,Lbx1,Lin28a,Lrp1,Meis1,Mycn,Neurod1,Neurod2,Neurog1,Neurog2,Neurog3,Nfatc4,Nkx2-2,Nkx2-5,Nkx6-1,Nlgn2,Nr2e1,Nr2f1,Ntf3,Olig2,Pax6,Phox2…
GO:0008284	119	747	987	23679	1.84155e-37	positive_regulation_of_cell_population_proliferation	Abl1,Adcyap1,Agap2,Ang,Anxa2,Ascl1,Atf3,Avp,Bcl6,Bmp4,Cbx8,Ccnd1,Ccnd2,Ccno,Cd248,Cdon,Cdx2,Comp,Crlf1,Ddr2,Dll1,Dll4,Dlx5,Dlx6,Dmrta2,Egfr,Egr3,Esrp1,Fgf10,Fgf9,Fgfr2,Flt1,Fosl2,Foxf1,Foxg1,Fzd7,Gas1,Gata4,Gata6,Gnas,Gsk3b,Hes1,Hlx,Hmga2,Hmx2,Id1,Id2,Igf1r,Igf2,Igfbp5,Ihh,Insl3,Insm1,Irs1,Isl1,Jak3,Jun,Kmt2d,Lef1,Lhx2,Lin28a,Mef2d,Meis2,Myc,Mycn,Nkx2-5,Nkx2-6,Nlgn2,Nog,Nr2e1,Nr4a3,Ntf3,Osr1,Osr2…
GO:0030855	68	747	317	23679	6.16494e-37	epithelial_cell_differentiation	Abl1,Anxa2,Ascl1,Atoh1,Barx1,Basp1,Bmp4,Ccno,Cdx2,Crb3,Ctnnd1,Dll1,Dlx5,Dlx6,Dmrt1,Emx1,Fgf10,Fgfr2,Foxa1,Foxa2,Foxb1,Foxc2,Foxf1,Foxl2,Fzd2,Fzd7,Gata3,Gata4,Gata6,Gfi1,Hes1,Hnf1b,Id2,Insm1,Jun,Kdm6b,Klf4,Lef1,Maf,Neurod1,Neurog3,Nfib,Nkx2-1,Nkx6-1,Nr5a2,Numa1,Pax2,Pax6,Pdx1,Pou4f3,Prox1,Ptch1,Sall1,Six1,Six2,Six3,Smad3,Sox11,Sox17,Sox4,Sox9,Tagln2,Tcf21,Vegfa,Wnt1,Wnt11,Wnt5a,Wt1
GO:0002009	69	747	332	23679	1.54394e-36	morphogenesis_of_an_epithelium	Bmp4,Cited2,Ctnnd1,Dll1,Dll4,Egfr,Epha4,Esrp1,Fgf10,Fgfr2,Flt1,Foxa1,Foxa2,Foxc2,Foxd1,Foxf1,Gata3,Gata4,Gbx2,Hes1,Hmga2,Hnf1b,Hoxa11,Hoxa13,Hoxb13,Hoxd13,Igf1r,Ihh,Klf4,Lbx1,Lef1,Lhx1,Msx2,Myc,Mycn,Nfatc4,Nkx2-5,Nog,Osr1,Pax2,Pcdh8,Pdx1,Pitx2,Prox1,Ptch1,Rarg,Sall1,Sema5a,Shh,Six1,Smad3,Sox11,Sox17,Sox2,Sox9,Spry2,Srf,T,Tbx20,Tcf21,Tfap2a,Tfap2c,Vegfa,Wnk4,Wnt1,Wnt11,Wnt3a,Wnt5a,Wt1
GO:0048663	32	747	49	23679	1.88955e-36	neuron_fate_commitment	Ascl1,Bmp4,Casz1,Dll1,Dll4,Dlx1,Dlx2,Fezf2,Gsx1,Gsx2,Id2,Ihh,Isl1,Isl2,Lbx1,Lhx6,Nkx2-1,Olig2,Otx2,Pax3,Pax6,Pax7,Pou3f2,Ptf1a,Runx1,Satb2,Shh,Sox2,Tbr1,Tfap2c,Wnt1,Zfp521
GO:0022603	122	747	1067	23679	4.17178e-36	regulation_of_anatomical_structure_morphogenesis	Abl1,Actn4,Adgra2,Adgrb1,Adgrb2,Ago2,Ajap1,Akap13,Arpc2,Barhl2,Bax,Bcl11a,Bcl9l,Bcor,Bdnf,Bmp4,Btg1,Casz1,Cd34,Cdc42ep2,Cdkn2a,Cdx2,Cited2,Col5a1,Crabp2,Dcn,Dio3,Dlc1,Dll1,Dll4,Dmrt3,Dnm3,Efna5,Epha4,Fezf2,Fgf10,Fgfr2,Flt1,Foxa2,Foxc1,Foxc2,Fzd2,Fzd7,Gata3,Gata4,Gata6,Gsk3b,Hes1,Hes7,Hmga2,Hnf1b,Hoxa11,Hoxb7,Hoxc11,Hoxd13,Id1,Igf2,Isl1,Klf4,Lhx1,Lrp1,Mllt3,Msx1,Myadm,Myc,Myh14,Myh9,Neurog3,Nfatc4…
GO:0007399	75	747	409	23679	9.64928e-36	nervous_system_development	Adcyap1,Adgrb1,Arhgef2,Arid1a,Ascl1,Atoh1,Barhl1,Barhl2,Bax,Bdnf,Bhlhe22,Crmp1,Dll1,Dll4,Dpf3,Efna5,Enc1,Epha4,Fev,Fezf1,Fezf2,Gata3,Gsk3b,Helt,Hmx2,Hmx3,Insm1,Lbx1,Lhx1,Lhx2,Lhx6,Mef2d,Neurod1,Neurod2,Neurog1,Neurog2,Neurog3,Nkx2-2,Nr2f1,Nrn1,Nrp2,Ntf3,Olig2,Otp,Pax3,Pax5,Phf10,Phox2b,Pou3f2,Pou3f3,Pou4f1,Ppp1r9b,Prrxl1,Pten,Ptf1a,Robo3,Sema5a,Sema6a,Shank1,Sim1,Sim2,Slitrk1,Sox1,Sox11,Srgap2,Tc…
GO:0021953	45	747	125	23679	1.58679e-35	central_nervous_system_neuron_differentiation	Ascl1,Cbln1,Dlx1,Dlx2,Dlx5,Emx1,Fezf2,Gsx1,Gsx2,Isl1,Isl2,Lbx1,Ldb1,Lhx1,Lhx3,Lhx5,Lhx6,Lhx8,Mnx1,Nfix,Nkx2-1,Nkx2-2,Nkx6-1,Nr2e1,Olig2,Olig3,Otp,Pax3,Pax7,Phox2b,Pou4f1,Prox1,Ptch1,Sall1,Shh,Skor2,Sox1,Sox2,Sox4,Tal1,Tbx20,Uncx,Wnt1,Wnt3a,Wnt5a
GO:0035107	45	747	130	23679	1.1945e-34	appendage_morphogenesis	Alx1,Bax,Bmp4,Col2a1,Crabp2,Cyp26b1,Dlx5,Dlx6,Evx2,Fgf10,Fgf9,Gnas,Hoxa10,Hoxa11,Hoxa13,Hoxa9,Hoxc10,Hoxd10,Hoxd13,Lef1,Lmx1b,Mecom,Msx1,Msx2,Nipbl,Osr1,Osr2,Pitx1,Pitx2,Prrx1,Ptch1,Rarg,Runx2,Sall1,Sall3,Sall4,Shh,Ski,Sp8,Sp9,Tfap2a,Tfap2b,Twist1,Wnt5a,Wnt9a
GO:0035108	45	747	130	23679	1.1945e-34	limb_morphogenesis	Alx1,Bax,Bmp4,Col2a1,Crabp2,Cyp26b1,Dlx5,Dlx6,Evx2,Fgf10,Fgf9,Gnas,Hoxa10,Hoxa11,Hoxa13,Hoxa9,Hoxc10,Hoxd10,Hoxd13,Lef1,Lmx1b,Mecom,Msx1,Msx2,Nipbl,Osr1,Osr2,Pitx1,Pitx2,Prrx1,Ptch1,Rarg,Runx2,Sall1,Sall3,Sall4,Shh,Ski,Sp8,Sp9,Tfap2a,Tfap2b,Twist1,Wnt5a,Wnt9a
GO:0051961	69	747	355	23679	1.36846e-34	negative_regulation_of_nervous_system_development	Adcyap1,Arhgef2,Ascl1,Bcl11a,Bdnf,Bmp4,Brinp1,Casz1,Col3a1,Crmp1,Dio3,Dll1,Dlx1,Dlx2,Dnm3,Epha4,Fezf2,Foxa2,Foxg1,Foxo3,Gfi1,Gsk3b,Hes1,Hmga2,Id1,Id2,Isl1,Isl2,Lbx1,Lhx2,Lin28a,Lrp1,Meis1,Mycn,Neurod2,Nfatc4,Nkx2-2,Nkx6-1,Nkx6-2,Nog,Nr2e1,Nr2f1,Olig2,Pax6,Phox2b,Pou4f2,Ptbp1,Pten,Ptprg,Rfx4,Rtn4rl2,Sema5a,Sema6a,Shh,Six3,Ski,Sox11,Sox2,Sox21,Sox9,Srgap2,Tlx3,Vax1,Vim,Wnt3a,Wnt5a,Wnt7b,Zfp536,Zhx2
GO:0050768	67	747	333	23679	1.40852e-34	negative_regulation_of_neurogenesis	Adcyap1,Arhgef2,Ascl1,Bcl11a,Bdnf,Bmp4,Brinp1,Casz1,Col3a1,Crmp1,Dio3,Dll1,Dlx1,Dlx2,Dnm3,Epha4,Fezf2,Foxa2,Foxg1,Foxo3,Gfi1,Gsk3b,Hes1,Hmga2,Id1,Id2,Isl1,Isl2,Lbx1,Lhx2,Lin28a,Lrp1,Meis1,Mycn,Nfatc4,Nkx2-2,Nkx6-1,Nkx6-2,Nog,Nr2e1,Nr2f1,Olig2,Pax6,Phox2b,Pou4f2,Ptbp1,Pten,Ptprg,Rtn4rl2,Sema5a,Sema6a,Shh,Six3,Ski,Sox11,Sox2,Sox21,Sox9,Srgap2,Tlx3,Vax1,Vim,Wnt3a,Wnt5a,Wnt7b,Zfp536,Zhx2
GO:0010721	70	747	382	23679	2.24202e-33	negative_regulation_of_cell_development	Actn4,Adcyap1,Arhgef2,Ascl1,Bcl11a,Bdnf,Bmp4,Brinp1,Casz1,Col3a1,Crmp1,Dio3,Dll1,Dlx1,Dlx2,Dnm3,Efna5,Epha4,Fezf2,Foxa2,Foxg1,Foxo3,Gfi1,Gsk3b,Hes1,Hmga2,Id1,Id2,Isl1,Isl2,Lbx1,Lhx2,Lin28a,Lrp1,Meis1,Mycn,Nfatc4,Nkx2-2,Nkx6-1,Nkx6-2,Nog,Nr2e1,Nr2f1,Olig2,Pax6,Phox2b,Pou4f2,Ptbp1,Pten,Ptprg,Rtn4rl2,Sema5a,Sema6a,Shb,Shh,Six3,Ski,Sox11,Sox2,Sox21,Sox9,Srgap2,Tlx3,Vax1,Vim,Wnt3a,Wnt5a,Wnt7b,Zfp536,Z…
GO:0060429	51	747	190	23679	5.63014e-33	epithelium_development	Bdnf,Bmp4,Col2a1,Crlf1,Dll1,Fgf10,Fgfr2,Foxa1,Foxc1,Foxc2,Gata3,Gata4,Hes1,Hmga2,Hnf1b,Ihh,Lhx1,Mecom,Msx1,Msx2,Nkx2-5,Nkx2-6,Nog,Osr1,Pax2,Pax3,Pou3f3,Ptch1,Rara,Rarg,Sall1,Sall4,Shh,Sim1,Six1,Smad3,Smad6,Smad7,Sox11,Sox17,Sox9,Tbx20,Tcf21,Tcf7l2,Tfap2b,Trim71,Wnt11,Wnt5a,Wnt7b,Wt1,Zfp36l1
GO:0048468	101	747	811	23679	6.63386e-33	cell_development	4930447C04Rik,Adamtsl4,Alx1,Anxa2,Arid5b,Ascl1,Bax,Bcl6,Bmp4,Cited2,Comp,Cyp26a1,Cyp26c1,Dhh,Dio3,Dll1,Dmrt1,En2,Ercc1,Fgfr2,Fli1,Flnb,Flnc,Fosl2,Foxa2,Foxc1,Foxc2,Foxg1,Fzd2,Gabrb2,Gbx2,Gdf6,Hes1,Hoxd10,Id2,Ihh,Inhbb,Insm1,Irx5,Isl1,Jund,Kmt2d,Lef1,Lhx6,Lhx8,Lin28a,Lmx1b,Lox,Maf,Meis1,Msx2,Myadm,Neurod1,Neurod2,Neurog2,Nfatc4,Nkx2-2,Nkx2-5,Nkx2-6,Ntf3,Onecut1,Onecut2,Osr1,Pax6,Phox2b,Pitx2,Pou3f…
GO:0048665	24	747	28	23679	1.19497e-32	neuron_fate_specification	Ascl1,Atoh1,Dbx1,Dll1,Dmrt3,Dmrta2,Fev,Foxa1,Foxa2,Gsx2,Hoxc10,Hoxd10,Isl1,Isl2,Lhx3,Mnx1,Nkx2-2,Olig3,Pou3f2,Pou4f1,Shh,Six1,Sox1,Tlx3
GO:0009966	202	747	2735	23679	2.49394e-32	regulation_of_signal_transduction	Abl1,Actn4,Adcyap1,Adgra2,Agap2,Akap12,Akap13,Arhgef2,Arrdc3,Ascl1,Atf3,Avp,Barx1,Bax,Bbc3,Bcl2l11,Bcl6,Bcl9l,Bdnf,Bmf,Bmp4,Cbln1,Cdkn2a,Cdon,Cited2,Col1a1,Col2a1,Col3a1,Crabp2,Crlf1,Ctnnd1,Cyp26b1,Dcn,Ddit3,Dhrs3,Dlc1,Dll1,Dll4,Dlx1,Dlx2,Dlx5,Dmrt1,Dusp4,Dusp8,Egfr,Epha4,Erbin,Fam72a,Fam89b,Fgf10,Fgf9,Fgfr2,Flt1,Foxa1,Foxa2,Foxd1,Foxl1,Foxo3,Fst,Fzd2,Fzd7,Gadd45b,Gadd45g,Gas1,Gata3,Gata4,Gata6,G…
GO:0023051	227	747	3309	23679	5.43657e-32	regulation_of_signaling	Abl1,Actn4,Adcyap1,Adgra2,Adgrb1,Agap2,Akap12,Akap13,Anxa2,Arhgef2,Arrdc3,Ascl1,Atf3,Avp,Barx1,Bax,Bbc3,Bcl2l11,Bcl6,Bcl9l,Bdnf,Bmf,Bmp4,Cbln1,Cdh11,Cdkn2a,Cdon,Chat,Cited2,Col1a1,Col2a1,Col3a1,Crabp2,Crlf1,Ctnnd1,Cyp26b1,Dcn,Ddit3,Dhrs3,Dlc1,Dll1,Dll4,Dlx1,Dlx2,Dlx5,Dmrt1,Dnm1,Dusp4,Dusp8,Efna5,Egfr,Epha4,Erbin,Fam72a,Fam89b,Fgf10,Fgf9,Fgfr2,Flt1,Foxa1,Foxa2,Foxd1,Foxl1,Foxl2,Foxo3,Fst,Fzd2,Fzd7…
GO:0010646	226	747	3294	23679	7.7697e-32	regulation_of_cell_communication	Abl1,Actn4,Adcyap1,Adgra2,Adgrb1,Agap2,Akap12,Akap13,Arhgef2,Arrdc3,Ascl1,Atf3,Avp,Barx1,Bax,Bbc3,Bcl2l11,Bcl6,Bcl9l,Bdnf,Bmf,Bmp4,Cbln1,Cdh11,Cdkn2a,Cdon,Chat,Cited2,Col1a1,Col2a1,Col3a1,Crabp2,Crlf1,Ctnnd1,Cyp26b1,Dcn,Ddit3,Dhrs3,Dlc1,Dll1,Dll4,Dlx1,Dlx2,Dlx5,Dmrt1,Dnm1,Dusp4,Dusp8,Efna5,Egfr,Epha4,Erbin,Fam72a,Fam89b,Fgf10,Fgf9,Fgfr2,Flt1,Foxa1,Foxa2,Foxd1,Foxl1,Foxl2,Foxo3,Fst,Fzd2,Fzd7,Gadd4…
GO:0030326	38	747	98	23679	1.31811e-31	embryonic_limb_morphogenesis	Alx1,Bmp4,Crabp2,Cyp26b1,Dlx5,Dlx6,Fgf9,Gnas,Hoxa10,Hoxa11,Hoxa13,Hoxa9,Hoxc10,Hoxd10,Hoxd13,Lef1,Lmx1b,Mecom,Msx1,Msx2,Nipbl,Osr1,Osr2,Pitx1,Pitx2,Prrx1,Ptch1,Rarg,Runx2,Sall4,Shh,Ski,Sp8,Sp9,Tfap2a,Twist1,Wnt5a,Wnt9a
GO:0035113	38	747	98	23679	1.31811e-31	embryonic_appendage_morphogenesis	Alx1,Bmp4,Crabp2,Cyp26b1,Dlx5,Dlx6,Fgf9,Gnas,Hoxa10,Hoxa11,Hoxa13,Hoxa9,Hoxc10,Hoxd10,Hoxd13,Lef1,Lmx1b,Mecom,Msx1,Msx2,Nipbl,Osr1,Osr2,Pitx1,Pitx2,Prrx1,Ptch1,Rarg,Runx2,Sall4,Shh,Ski,Sp8,Sp9,Tfap2a,Twist1,Wnt5a,Wnt9a
GO:0048732	58	747	277	23679	5.08696e-31	gland_development	Abl1,Arid5b,Bcl2l11,Bmp4,Ccnd1,Cited2,Duox2,Fgf10,Fgfr2,Foxc1,Foxe1,Gata3,Gata6,Hes1,Hlx,Hmga2,Hnf1b,Hoxa9,Hoxd3,Igf1r,Igf2,Irs1,Isl1,Jarid2,Jun,Lef1,Lhx3,Mafb,Nkx2-1,Nkx2-5,Nog,Onecut1,Onecut2,Otp,Pax6,Pdgfra,Pdx1,Pitx1,Pitx2,Pkm,Pou3f2,Ptch1,Ptf1a,Rara,Rarg,Runx1,Shh,Six1,Six3,Smad3,Sox9,Srf,Tcf21,Tcf7l2,Tfap2c,Wnt3a,Wt1,Zbtb1
GO:2000027	51	747	207	23679	5.26005e-31	regulation_of_animal_organ_morphogenesis	Abl1,Ajap1,Bax,Bcor,Bdnf,Bmp4,Casz1,Cd34,Cdkn2a,Cited2,Dio3,Dmrt3,Fgf10,Fgfr2,Foxc1,Foxc2,Fzd2,Gata3,Hes1,Hmga2,Hnf1b,Hoxa11,Hoxb7,Hoxc11,Hoxd13,Isl1,Lhx1,Mllt3,Msx1,Myc,Nfib,Nog,Pax2,Pax9,Pdgfra,Runx2,Sall1,Shh,Six1,Six2,Sox17,Sox9,Sp6,Tfap2a,Twist1,Vegfa,Wnt11,Wnt3a,Wnt5a,Wnt7b,Wt1
GO:0035295	50	747	207	23679	5.599e-30	tube_development	Bdnf,Bmp4,Col2a1,Col3a1,Crlf1,Dll1,Fgf10,Fgf9,Fgfr2,Foxc1,Foxc2,Foxf1,Foxf2,Gata3,Gata4,Hes1,Hnf1b,Lhx1,Nfia,Nkx2-2,Nkx2-3,Nkx2-5,Nkx2-6,Nkx2-9,Nog,Osr1,Pax2,Pax3,Pdx1,Pou3f3,Rara,Sall1,Sall4,Shh,Sim1,Six1,Smad3,Smad6,Smad7,Sox17,Sox9,Tbx20,Tcf21,Tcf7l2,Tfap2b,Trim71,Wnt5a,Wnt7b,Wt1,Zfp36l1
GO:0051962	84	747	638	23679	4.19681e-29	positive_regulation_of_nervous_system_development	Adcyap1,Adgrb1,Adgrb2,Adgrl2,Arhgef2,Arsb,Ascl1,Atoh1,Bcl11a,Bcl6,Bdnf,Bmp4,Brinp1,Cbln1,Cdon,Crabp2,Dlx1,Dlx2,Dmrta2,Duoxa1,Eef1a1,Efna5,Enc1,Epha4,Fezf1,Fezf2,Flrt2,Foxa1,Foxa2,Foxg1,Gdf6,Gsk3b,Gsx2,Hes1,Hoxd3,Id2,Igf1r,Lin28a,Lrp1,Lrrc4b,Myc,Neurod1,Neurod2,Neurog1,Neurog2,Neurog3,Nipbl,Nkx2-2,Nkx2-5,Nkx6-1,Nkx6-2,Nlgn2,Nog,Ntf3,Olig2,Otp,Oxt,Pax2,Pax6,Phox2b,Pou4f2,Prox1,Ptbp1,Pten,Qk,Rara,Sa…
GO:0007423	44	747	160	23679	4.36148e-29	sensory_organ_development	Ascl1,Bcl2l11,Bdnf,Bmp4,Bnc2,Col2a1,Dlx5,Fgf10,Fgf9,Foxc1,Foxc2,Gas1,Gata3,Gsc,Hmx3,Ihh,Inhbb,Klf4,Lef1,Lmx1b,Meis2,Neurod1,Nkx2-5,Nkx2-6,Nr2e1,Pax2,Pax6,Pitx2,Prdm16,Rara,Rarg,Shh,Six1,Six3,Six6,Ski,Sox2,Sox9,Tfap2a,Tfap2b,Vax1,Vax2,Vegfa,Wt1
GO:0048589	64	747	372	23679	6.15844e-29	developmental_growth	Abl1,Akap13,Arid5b,Bdnf,Bmp4,Bnc2,Comp,Ddr2,Dll1,Dmbx1,Duox2,Efna5,Emx1,Ercc1,Fgf10,Fgfr2,Foxo3,Gas1,Gata3,Gata4,Gnas,Gsk3b,Helt,Hnf1b,Hoxa11,Hoxd13,Ihh,Kif26b,Kmt2d,Lhx1,Lhx2,Lmx1b,Lzts2,Msx2,Nipbl,Nrn1,Nrp2,Pax7,Pdgfra,Pkm,Pou4f2,Pou4f3,Pten,Rara,Rarg,Sall1,Sema5a,Shank1,Shh,Slc12a5,Slitrk1,Smad3,Sox9,Spry2,Srf,Tcf7l2,Tns2,Wnt10b,Wnt3a,Wnt5a,Wnt7b,Zeb2,Zfp36l1,Zmiz1
GO:0040007	64	747	383	23679	3.43737e-28	growth	Abl1,Akap13,Arid5b,Bdnf,Bmp4,Bnc2,Comp,Ddr2,Dll1,Dmbx1,Duox2,Efna5,Emx1,Ercc1,Fgf10,Fgfr2,Foxo3,Gas1,Gata3,Gata4,Gnas,Gsk3b,Helt,Hnf1b,Hoxa11,Hoxd13,Ihh,Kif26b,Kmt2d,Lhx1,Lhx2,Lmx1b,Lzts2,Msx2,Nipbl,Nrn1,Nrp2,Pax7,Pdgfra,Pkm,Pou4f2,Pou4f3,Pten,Rara,Rarg,Sall1,Sema5a,Shank1,Shh,Slc12a5,Slitrk1,Smad3,Sox9,Spry2,Srf,Tcf7l2,Tns2,Wnt10b,Wnt3a,Wnt5a,Wnt7b,Zeb2,Zfp36l1,Zmiz1
GO:0001501	43	747	159	23679	4.01542e-28	skeletal_system_development	Bcan,Bmp4,Col1a1,Col1a2,Col2a1,Comp,Dlx1,Dlx2,Ext1,Fgf9,Foxc1,Foxc2,Fst,Gas1,Gnas,Hes7,Hoxa10,Hoxa11,Hoxa9,Hoxc10,Hoxc11,Hoxc5,Hoxc6,Hoxc9,Hoxd10,Hoxd12,Hoxd13,Ihh,Nog,Osr1,Osr2,Pax7,Pitx1,Runx1,Runx2,Shh,Smad3,Sox11,Sox4,Sox9,T,Wnt5a,Zic1
GO:0006928	121	747	1275	23679	4.32555e-28	movement_of_cell_or_subcellular_component	Abl1,Actb,Actn4,Adgra2,Alcam,Alx1,Ang,Arid5b,Arsb,Ascl1,Atoh1,Barhl1,Barhl2,Bax,Bdnf,Ccr10,Cd248,Cd34,Cdk5r2,Col5a1,Coro7,Crmp1,Dlx5,Dmrt1,Dnah2,Efna5,Egfr,Egr3,Emx2,Epha4,Ext1,Fcgr3,Fezf1,Fezf2,Fgf10,Flrt2,Flt1,Foxb1,Foxc1,Foxd1,Foxe1,Foxg1,Frmd6,Gas1,Gata3,Gbx2,Gsk3b,Hes1,Hspa8,Ier2,Isl1,Isl2,Klf7,Lef1,Lhx1,Lhx2,Lhx3,Lhx4,Lhx6,Lmx1b,Lox,Mnx1,Msx2,Myh14,Myh9,Neurog2,Nfib,Nkx2-1,Nkx2-3,Nkx6-1,Nog…
GO:0048704	35	747	97	23679	6.21657e-28	embryonic_skeletal_system_morphogenesis	Alx1,Bmp4,Col2a1,Dlx2,Fgfr2,Foxc2,Gas1,Gnas,Gsc,Hoxa11,Hoxb7,Hoxb8,Hoxc11,Hoxc9,Hoxd10,Hoxd3,Mycn,Nipbl,Nog,Osr1,Osr2,Pax5,Pdgfra,Prrx1,Runx2,Satb2,Six1,Six2,Smad3,Sox11,Tbx15,Tfap2a,Twist1,Twist2,Wnt9a
GO:0008283	76	747	553	23679	1.35936e-27	cell_population_proliferation	Abl1,Arid2,Ascl1,Bax,Bmp4,Ccnd1,Cd34,Cited2,Cks1b,Comp,Ddr2,Dlx5,Dmrt1,Egfr,Emx2,Ercc1,Fgf10,Fgfr2,Foxc1,Foxc2,Fst,Gbx2,Gm13276,Gm13277,Hmga2,Hnf1b,Htr1a,Id2,Igfbp3,Igfbp5,Ihh,Junb,Lef1,Lhx5,Lhx9,Lipg,Lmx1b,Lrp1,Mecom,Msx1,Myc,Nkx2-5,Nkx6-1,Nr4a3,Osr1,Osr2,Pax3,Pax6,Pitx2,Prox1,Ptch1,Purb,Sall4,Sema5a,Shb,Shh,Six1,Six2,Six3,Sox11,Sox4,Sox9,Tbx20,Tfap2c,Trim71,Twist1,Uncx,Vegfa,Wnt1,Wnt10b,Wnt3a,W…
GO:0010720	82	747	648	23679	3.17324e-27	positive_regulation_of_cell_development	Abl1,Adcyap1,Arhgef2,Arpc2,Arsb,Ascl1,Atoh1,Bcl11a,Bcl6,Bdnf,Bmp4,Brinp1,Cdon,Crabp2,Dlx1,Dlx2,Dmrta2,Duoxa1,Eef1a1,Efna5,Enc1,Epha4,Fezf1,Fezf2,Foxa1,Foxa2,Foxg1,Gdf6,Gsk3b,Gsx2,Hes1,Hoxa11,Hoxd3,Id2,Igf1r,Lin28a,Lrp1,Myadm,Myc,Neurod1,Neurod2,Neurog1,Neurog2,Neurog3,Nipbl,Nkx2-2,Nkx2-5,Nkx6-1,Nkx6-2,Nlgn2,Nog,Ntf3,Olig2,Otp,Pax6,Phox2b,Pou4f2,Prox1,Ptbp1,Pten,Qk,Rara,Runx1,S1pr2,Sall1,Sema5a,Se…
GO:0009987	585	747	14255	23679	8.89296e-27	cellular_process	4930447C04Rik,Abl1,Acoxl,Actb,Actg1,Actn4,Adamtsl4,Adcyap1,Adgra2,Adgrb1,Adgrb2,Adgrl2,Agap2,Ago2,Ahnak,Akap12,Akap13,Alcam,Alkbh5,Aloxe3,Alx1,Amotl2,Ang,Anxa2,Arhgap27,Arhgef2,Arid1a,Arid2,Arid5b,Arpc2,Arsb,Ascl1,Atf3,Atf4,Atoh1,Avp,B3gnt3,B4galnt2,Bahd1,Barhl1,Barhl2,Barx1,Barx2,Basp1,Bax,Bbc3,Bcan,Bckdhb,Bcl11a,Bcl2l11,Bcl6,Bcl9l,Bcor,Bdnf,Bhlhe22,Bmf,Bmp4,Brd2,Brinp1,Btg1,Cacna1g,Camk4,Casz1,…
GO:0050769	76	747	572	23679	1.23315e-26	positive_regulation_of_neurogenesis	Adcyap1,Arhgef2,Arsb,Ascl1,Atoh1,Bcl11a,Bcl6,Bdnf,Bmp4,Brinp1,Cdon,Crabp2,Dlx1,Dlx2,Dmrta2,Duoxa1,Eef1a1,Efna5,Enc1,Epha4,Fezf1,Fezf2,Foxa1,Foxa2,Foxg1,Gdf6,Gsk3b,Gsx2,Hes1,Hoxd3,Id2,Igf1r,Lin28a,Lrp1,Myc,Neurod1,Neurod2,Neurog1,Neurog2,Neurog3,Nipbl,Nkx2-2,Nkx2-5,Nkx6-1,Nkx6-2,Nlgn2,Nog,Ntf3,Olig2,Otp,Pax6,Phox2b,Pou4f2,Prox1,Ptbp1,Pten,Qk,Rara,Sall1,Sema5a,Sema6a,Sgk1,Shank1,Shh,Slitrk1,Sox11,S…
GO:0061138	43	747	174	23679	2.24856e-26	morphogenesis_of_a_branching_epithelium	Bmp4,Dll4,Esrp1,Fgf10,Fgfr2,Flt1,Foxa1,Foxa2,Foxc2,Foxd1,Foxf1,Gbx2,Hmga2,Hnf1b,Hoxa11,Hoxa13,Hoxb13,Hoxd13,Ihh,Lef1,Lhx1,Msx2,Myc,Mycn,Nfatc4,Pax2,Pitx2,Prox1,Ptch1,Sall1,Sema5a,Shh,Six1,Sox2,Sox9,Spry2,Srf,Tbx20,Tcf21,Vegfa,Wnt1,Wnt5a,Wt1
GO:0042472	30	747	72	23679	2.47043e-26	inner_ear_morphogenesis	Atoh1,Col2a1,Dll1,Dlx5,Dlx6,Fgf10,Fgf9,Fgfr2,Foxg1,Gata3,Gbx2,Gfi1,Hmx2,Hmx3,Mafb,Neurog1,Nr4a3,Otx1,Otx2,Pax2,Pou4f3,Prrx1,Six1,Sox2,Spry2,Tfap2a,Ush1g,Wnt1,Wnt3a,Wnt5a
GO:0001763	44	747	184	23679	2.55282e-26	morphogenesis_of_a_branching_structure	Bmp4,Dll4,Dlx2,Esrp1,Fgf10,Fgfr2,Flt1,Foxa1,Foxa2,Foxc2,Foxd1,Foxf1,Gbx2,Hmga2,Hnf1b,Hoxa11,Hoxa13,Hoxb13,Hoxd13,Ihh,Lef1,Lhx1,Msx2,Myc,Mycn,Nfatc4,Pax2,Pitx2,Prox1,Ptch1,Sall1,Sema5a,Shh,Six1,Sox2,Sox9,Spry2,Srf,Tbx20,Tcf21,Vegfa,Wnt1,Wnt5a,Wt1
GO:0007411	46	747	204	23679	2.78526e-26	axon_guidance	Alcam,Atoh1,Bdnf,Crmp1,Dlx5,Efna5,Epha4,Ext1,Fezf1,Fezf2,Flrt2,Foxd1,Gas1,Gata3,Gbx2,Isl1,Isl2,Klf7,Lhx1,Lhx2,Lhx3,Lhx4,Mnx1,Neurog2,Nfib,Nkx2-1,Nog,Nr4a3,Nrp2,Ntf3,Otx2,Pax6,Pou4f2,Pou4f3,Prrxl1,Ptch1,Robo3,Runx3,Sema5a,Sema6a,Shh,Vax1,Vegfa,Wnt3a,Wnt5a,Zic2
GO:0097485	46	747	207	23679	5.43959e-26	neuron_projection_guidance	Alcam,Atoh1,Bdnf,Crmp1,Dlx5,Efna5,Epha4,Ext1,Fezf1,Fezf2,Flrt2,Foxd1,Gas1,Gata3,Gbx2,Isl1,Isl2,Klf7,Lhx1,Lhx2,Lhx3,Lhx4,Mnx1,Neurog2,Nfib,Nkx2-1,Nog,Nr4a3,Nrp2,Ntf3,Otx2,Pax6,Pou4f2,Pou4f3,Prrxl1,Ptch1,Robo3,Runx3,Sema5a,Sema6a,Shh,Vax1,Vegfa,Wnt3a,Wnt5a,Zic2
GO:0040012	101	747	1004	23679	2.33295e-25	regulation_of_locomotion	Abl1,Actn4,Adgra2,Adgrb1,Ago2,Amotl2,Arhgef2,Arid2,Arpc2,Arrdc3,Arsb,Bmp4,Cited2,Cnn2,Col1a1,Col3a1,Dcn,Ddr2,Dlc1,Dll4,Duox2,Duoxa2,Egfr,Fam89b,Fezf2,Fgf10,Fgf9,Flrt2,Flt1,Foxc2,Foxf1,Foxo3,Gata3,Gsk3b,Gsx2,Igf1r,Igf2,Igfbp3,Igfbp5,Insl3,Insm1,Irs1,Jun,Kiss1r,Klf4,Ldb1,Lef1,Lrp1,Myadm,Myc,Nipbl,Nkx2-1,Nkx6-1,Nog,Nr2e1,Nr4a3,Ntf3,Onecut1,Onecut2,Patz1,Pax6,Pdgfra,Pitx2,Pou4f2,Prox1,Pten,Ptger4,Ptp…
GO:0048585	130	747	1541	23679	2.40681e-25	negative_regulation_of_response_to_stimulus	Abl1,Adcyap1,Adgra2,Agap2,Ajap1,Anxa2,Arrdc3,Atf3,Atf4,Avp,Barx1,Bax,Bcl6,Bcl9l,Bmf,Bmp4,Cbln1,Cd34,Col2a1,Col3a1,Ctnnd1,Cyp26b1,Dcn,Ddit3,Dhrs3,Dlc1,Dll4,Dlx1,Dlx2,Dusp4,Dusp8,Epha4,Erbin,Ercc1,Fam72a,Fam89b,Fgf10,Fgf9,Foxa2,Foxf1,Foxo3,Fst,Gas1,Gata3,Gata4,Grb10,Gsc,Gsk3b,Hic1,Hlx,Hmga2,Igf1r,Igf2,Igfbp5,Irs1,Isl1,Jak3,Klf4,Lrp1,Lzts2,Mecom,Mllt3,Myadm,Neurod1,Nfatc4,Nkx2-1,Nkx2-5,Nog,Nr1d1,Nr4…
GO:0090287	51	747	269	23679	2.83745e-25	regulation_of_cellular_response_to_growth_factor_stimulus	Abl1,Adgra2,Bcl9l,Bmp4,Cited2,Dcn,Dll1,Dlx1,Fam72a,Fam89b,Fgf10,Fgf9,Fgfr2,Flt1,Foxd1,Gata3,Gata4,Gata6,Grb10,Hes1,Hoxa13,Lox,Msx1,Msx2,Nkx2-1,Nog,Numa1,Onecut1,Onecut2,Prdm16,Runx2,Sema6a,Ski,Skor1,Skor2,Smad3,Smad6,Smad7,Sost,Sox11,Spry2,Tcf4,Tcf7l2,Tfap2b,Thbs1,Vasn,Vegfa,Wnt1,Wnt5a,Zbtb7a,Zfp423
GO:0050678	58	747	353	23679	3.04424e-25	regulation_of_epithelial_cell_proliferation	Agap2,Ang,Bax,Bmp4,Ccnd1,Ccnd2,Cdkn2a,Dll4,Dlx5,Dlx6,Egfr,Egr3,Esrp1,Fgf10,Fgf9,Fgfr2,Flt1,Fzd7,Gas1,Gata3,Hes1,Hmga2,Id1,Igf2,Ihh,Isl1,Jun,Myc,Nfib,Nkx2-9,Nog,Nr1d1,Nr4a3,Osr1,Osr2,Pax2,Pax6,Prox1,Ptch1,Pten,Runx3,Sema5a,Shh,Six1,Smad3,Sox11,Sox2,Sox9,Sparc,Tcf7l2,Thbs1,Twist1,Twist2,Vegfa,Wnt10b,Wnt3a,Wnt5a,Zfp36l1
GO:0051270	101	747	1008	23679	3.17752e-25	regulation_of_cellular_component_movement	Abl1,Actn4,Adgra2,Adgrb1,Ago2,Amotl2,Arhgef2,Arid2,Arpc2,Arsb,Bcl6,Bmp4,Cited2,Cnn2,Col1a1,Col3a1,Dcn,Ddr2,Dlc1,Dll4,Duox2,Duoxa2,Egfr,Fam89b,Fezf2,Fgf10,Fgf9,Flrt2,Flt1,Foxc2,Foxf1,Foxo3,Gata3,Gata4,Gsk3b,Gsx2,Igf1r,Igf2,Igfbp3,Igfbp5,Insl3,Insm1,Irs1,Jun,Kiss1r,Klf4,Ldb1,Lef1,Lrp1,Myadm,Myc,Nipbl,Nkx2-1,Nkx6-1,Nog,Nr2e1,Nr4a3,Ntf3,Onecut1,Onecut2,Patz1,Pax6,Pdgfra,Pitx2,Pou4f2,Prox1,Pten,Ptger4…
GO:0048705	38	747	139	23679	3.51142e-25	skeletal_system_morphogenesis	Alx1,Arid5b,Bmp4,Col1a1,Col2a1,Dlx2,Fgfr2,Foxc2,Gas1,Gnas,Gsc,Hoxa11,Hoxb7,Hoxb8,Hoxc11,Hoxc9,Hoxd10,Hoxd3,Myc,Mycn,Nipbl,Nog,Osr1,Osr2,Pax5,Pdgfra,Prrx1,Runx2,Satb2,Six1,Six2,Smad3,Sox11,Tbx15,Tfap2a,Twist1,Twist2,Wnt9a
GO:0048583	234	747	3862	23679	3.86334e-25	regulation_of_response_to_stimulus	Abl1,Actn4,Adcyap1,Adgra2,Agap2,Ajap1,Akap12,Akap13,Anxa2,Arhgef2,Arrdc3,Ascl1,Atf3,Atf4,Avp,Barx1,Bax,Bbc3,Bcl2l11,Bcl6,Bcl9l,Bdnf,Bmf,Bmp4,Cbln1,Cbx8,Cd34,Cdkn2a,Cdon,Cited2,Col1a1,Col2a1,Col3a1,Crabp2,Crlf1,Ctnnd1,Cyp26b1,Dcn,Ddit3,Dhrs3,Dlc1,Dll1,Dll4,Dlx1,Dlx2,Dlx5,Dmrt1,Duox2,Duoxa1,Duoxa2,Dusp4,Dusp8,Efna5,Egfr,Epha4,Erbin,Ercc1,Fam72a,Fam89b,Fcgr3,Fezf2,Fgf10,Fgf9,Fgfr2,Flt1,Foxa1,Foxa2,F…
GO:0010648	115	747	1270	23679	6.27319e-25	negative_regulation_of_cell_communication	Abl1,Adgra2,Agap2,Arrdc3,Atf3,Avp,Barx1,Bax,Bcl6,Bcl9l,Bdnf,Bmf,Bmp4,Cbln1,Col2a1,Ctnnd1,Cyp26b1,Dcn,Ddit3,Dhrs3,Dlc1,Dll4,Dlx1,Dlx2,Dusp4,Dusp8,Erbin,Fam72a,Fam89b,Fgf10,Fgf9,Foxo3,Fst,Gas1,Gata3,Gata4,Grb10,Grik3,Gsc,Gsk3b,Hic1,Hmga2,Igf1r,Igfbp3,Igfbp5,Inhbb,Irs1,Isl1,Kcnc4,Klf4,Lrp1,Lzts2,Mecom,Midn,Mllt3,Myadm,Neurod1,Nfatc4,Nkx2-1,Nkx2-5,Nog,Nr1d1,Onecut1,Onecut2,Otud7a,Pcdh17,Pdx1,Per1,Prd…
GO:0048754	39	747	151	23679	8.35849e-25	branching_morphogenesis_of_an_epithelial_tube	Bmp4,Dll4,Esrp1,Fgf10,Fgfr2,Flt1,Foxa1,Foxa2,Foxc2,Foxd1,Foxf1,Gbx2,Hmga2,Hnf1b,Hoxa11,Ihh,Lef1,Lhx1,Msx2,Myc,Mycn,Nfatc4,Pax2,Pitx2,Ptch1,Sall1,Sema5a,Shh,Six1,Sox2,Sox9,Spry2,Srf,Tbx20,Tcf21,Vegfa,Wnt1,Wnt5a,Wt1
GO:0023057	115	747	1275	23679	8.74493e-25	negative_regulation_of_signaling	Abl1,Adgra2,Agap2,Arrdc3,Atf3,Avp,Barx1,Bax,Bcl6,Bcl9l,Bdnf,Bmf,Bmp4,Cbln1,Col2a1,Ctnnd1,Cyp26b1,Dcn,Ddit3,Dhrs3,Dlc1,Dll4,Dlx1,Dlx2,Dusp4,Dusp8,Erbin,Fam72a,Fam89b,Fgf10,Fgf9,Foxo3,Fst,Gas1,Gata3,Gata4,Grb10,Grik3,Gsc,Gsk3b,Hic1,Hmga2,Igf1r,Igfbp3,Igfbp5,Inhbb,Irs1,Isl1,Kcnc4,Klf4,Lrp1,Lzts2,Mecom,Midn,Mllt3,Myadm,Neurod1,Nfatc4,Nkx2-1,Nkx2-5,Nog,Nr1d1,Onecut1,Onecut2,Otud7a,Pcdh17,Pdx1,Per1,Prd…
GO:0008285	80	747	679	23679	1.62235e-24	negative_regulation_of_cell_population_proliferation	Adcyap1,Ang,Arid2,Bax,Bcl6,Bdnf,Bmp4,Btg1,Cdkn2a,Cited2,Dlc1,Dll1,Dll4,Fezf1,Fezf2,Fgf10,Fgfr2,Flt1,Foxa3,Gas1,Gata3,Hes1,Id2,Igfbp3,Igfbp5,Ihh,Insl3,Insm1,Isl1,Jarid2,Jun,Kiss1r,Klf4,Lbx1,Lzts2,Meis1,Msx1,Msx2,Myc,Nfib,Nkx2-9,Nog,Nr2e1,Pax6,Pdx1,Phox2b,Ppp2r3d,Prox1,Ptch1,Pten,Rara,Rarg,Runx1,Runx3,Shh,Ski,Smad3,Smad6,Sox11,Sox2,Sox4,Sox9,Sparc,Spry2,Srf,Tfap2a,Tfap2b,Tgif1,Thbs1,Tns2,Tob2,Twist…
GO:2000145	95	747	927	23679	1.87891e-24	regulation_of_cell_motility	Abl1,Actn4,Adgra2,Adgrb1,Ago2,Amotl2,Arhgef2,Arid2,Arpc2,Arsb,Bmp4,Cited2,Cnn2,Col1a1,Col3a1,Dcn,Ddr2,Dlc1,Dll4,Duox2,Duoxa2,Egfr,Fam89b,Fgf10,Fgf9,Flrt2,Flt1,Foxc2,Foxf1,Foxo3,Gata3,Gsk3b,Gsx2,Igf1r,Igf2,Igfbp3,Igfbp5,Insl3,Insm1,Irs1,Jun,Kiss1r,Klf4,Ldb1,Lef1,Lrp1,Myadm,Myc,Nipbl,Nkx2-1,Nkx6-1,Nog,Nr2e1,Nr4a3,Ntf3,Onecut1,Onecut2,Patz1,Pax6,Pdgfra,Pitx2,Prox1,Pten,Ptger4,Ptprg,Ptprt,Rap2b,Rhof,…
GO:0030334	92	747	878	23679	2.22053e-24	regulation_of_cell_migration	Abl1,Actn4,Adgra2,Adgrb1,Ago2,Amotl2,Arhgef2,Arid2,Arpc2,Arsb,Bmp4,Cited2,Cnn2,Col1a1,Col3a1,Dcn,Ddr2,Dlc1,Dll4,Egfr,Fam89b,Fgf10,Fgf9,Flrt2,Flt1,Foxc2,Foxf1,Foxo3,Gata3,Gsk3b,Gsx2,Igf1r,Igf2,Igfbp3,Igfbp5,Insl3,Insm1,Irs1,Jun,Kiss1r,Klf4,Ldb1,Lef1,Lrp1,Myadm,Myc,Nipbl,Nkx2-1,Nkx6-1,Nog,Nr2e1,Nr4a3,Ntf3,Onecut1,Onecut2,Patz1,Pax6,Pdgfra,Pitx2,Prox1,Pten,Ptger4,Ptprg,Ptprt,Rap2b,Rhof,Sash1,Sema5a,…
GO:0045665	49	747	259	23679	2.77885e-24	negative_regulation_of_neuron_differentiation	Ascl1,Bcl11a,Casz1,Crmp1,Dio3,Dll1,Dlx1,Dlx2,Dnm3,Epha4,Fezf2,Foxa2,Foxg1,Foxo3,Gfi1,Gsk3b,Hes1,Id1,Id2,Isl1,Isl2,Lbx1,Lrp1,Meis1,Nfatc4,Nkx2-2,Nr2e1,Nr2f1,Olig2,Pax6,Phox2b,Pou4f2,Ptbp1,Pten,Ptprg,Rtn4rl2,Sema5a,Sema6a,Shh,Six3,Sox2,Sox21,Sox9,Tlx3,Vim,Wnt3a,Wnt5a,Zfp536,Zhx2
GO:0016477	87	747	798	23679	2.95802e-24	cell_migration	Abl1,Adgra2,Alx1,Ang,Arid5b,Arsb,Ascl1,Atoh1,Barhl1,Barhl2,Bax,Ccr10,Cd248,Cd34,Cdk5r2,Col5a1,Coro7,Dmrt1,Egfr,Egr3,Emx2,Epha4,Fcgr3,Fezf1,Fezf2,Fgf10,Flt1,Foxb1,Foxc1,Foxe1,Foxg1,Gata3,Gbx2,Gsk3b,Hes1,Isl1,Lef1,Lhx1,Lhx6,Lmx1b,Lox,Mnx1,Msx2,Myh9,Neurog2,Nkx2-1,Nkx2-3,Nkx6-1,Nr2e1,Nr2f1,Nrp2,Olig3,Pax3,Pax6,Pdgfra,Phox2b,Pitx2,Pou3f2,Pou3f3,Pou4f1,Ppp1r9b,Prox1,Prrxl1,Pten,Rhof,Robo3,Satb2,Sema5a…
GO:0009968	107	747	1149	23679	3.78703e-24	negative_regulation_of_signal_transduction	Abl1,Adgra2,Agap2,Arrdc3,Atf3,Avp,Barx1,Bax,Bcl6,Bcl9l,Bmf,Bmp4,Cbln1,Col2a1,Ctnnd1,Cyp26b1,Dcn,Ddit3,Dhrs3,Dlc1,Dll4,Dlx1,Dlx2,Dusp4,Dusp8,Erbin,Fam72a,Fam89b,Fgf10,Fgf9,Foxo3,Fst,Gas1,Gata3,Gata4,Grb10,Gsc,Gsk3b,Hic1,Hmga2,Igf1r,Igfbp5,Irs1,Isl1,Klf4,Lrp1,Lzts2,Mecom,Mllt3,Myadm,Neurod1,Nfatc4,Nkx2-1,Nkx2-5,Nog,Nr1d1,Onecut1,Onecut2,Otud7a,Pdx1,Per1,Prdm16,Ptch1,Pten,Ptprt,Rbms3,Rfx4,Rgs20,Runx…
GO:0001709	23	747	42	23679	5.45187e-24	cell_fate_determination	Ascl1,Atoh1,Barhl2,Bmp4,Cyp26b1,Ebf2,Fezf2,Foxg1,Gata3,Gata6,Hes1,Isl1,Lbx1,Nkx2-2,Ntf3,Otx2,Pax2,Pax6,Prox1,Prrx1,Ptch1,Sox17,Wnt1
GO:0010941	134	747	1675	23679	5.6462e-24	regulation_of_cell_death	Abl1,Actn4,Adamtsl4,Adcyap1,Agap2,Ascl1,Atf3,Atf4,Atoh1,Avp,Barhl1,Bax,Bbc3,Bcl2l11,Bcl6,Bdnf,Bmf,Bmp4,Btg1,Ccnd2,Cd248,Cd34,Cdkn2a,Cited2,Col2a1,Comp,Crlf1,Ddit3,Dlc1,Dll1,Dlx1,Eef1a1,Egfr,Egr3,En2,Fam72a,Fgf10,Foxa1,Foxb1,Foxc1,Foxc2,Foxl2,Foxo3,Gabrb2,Gadd45b,Gadd45g,Gas1,Gata3,Gata4,Gata6,Gdf6,Gsk3b,Hnf1b,Hoxa13,Hrk,Hspa8,Id1,Igf1r,Igfbp3,Ihh,Inhbb,Insl3,Isl1,Jak3,Jun,Klf4,Lef1,Lhx3,Lhx4,Lox,…
GO:0042981	125	747	1502	23679	7.97974e-24	regulation_of_apoptotic_process	Abl1,Actn4,Adamtsl4,Adcyap1,Agap2,Ascl1,Atf3,Atf4,Atoh1,Avp,Barhl1,Bax,Bbc3,Bcl2l11,Bcl6,Bdnf,Bmf,Bmp4,Btg1,Ccnd2,Cd248,Cdkn2a,Cited2,Col2a1,Comp,Crlf1,Ddit3,Dlc1,Dll1,Dlx1,Egfr,Egr3,En2,Fam72a,Fgf10,Foxa1,Foxb1,Foxc1,Foxc2,Foxl2,Foxo3,Gabrb2,Gadd45b,Gadd45g,Gas1,Gata3,Gata4,Gata6,Gdf6,Gsk3b,Hnf1b,Hoxa13,Hrk,Hspa8,Id1,Igf1r,Igfbp3,Ihh,Inhbb,Insl3,Isl1,Jak3,Jun,Klf4,Lef1,Lhx3,Lhx4,Lox,Lrp1,Msx1,Ms…
GO:0043067	126	747	1525	23679	9.69074e-24	regulation_of_programmed_cell_death	Abl1,Actn4,Adamtsl4,Adcyap1,Agap2,Ascl1,Atf3,Atf4,Atoh1,Avp,Barhl1,Bax,Bbc3,Bcl2l11,Bcl6,Bdnf,Bmf,Bmp4,Btg1,Ccnd2,Cd248,Cdkn2a,Cited2,Col2a1,Comp,Crlf1,Ddit3,Dlc1,Dll1,Dlx1,Egfr,Egr3,En2,Fam72a,Fgf10,Foxa1,Foxb1,Foxc1,Foxc2,Foxl2,Foxo3,Gabrb2,Gadd45b,Gadd45g,Gas1,Gata3,Gata4,Gata6,Gdf6,Gsk3b,Hnf1b,Hoxa13,Hrk,Hspa8,Id1,Igf1r,Igfbp3,Ihh,Inhbb,Insl3,Isl1,Jak3,Jun,Klf4,Lef1,Lhx3,Lhx4,Lox,Lrp1,Mecom,M…
GO:0045666	63	747	454	23679	3.11868e-23	positive_regulation_of_neuron_differentiation	Adcyap1,Arhgef2,Arsb,Ascl1,Atoh1,Bcl11a,Bcl6,Bdnf,Bmp4,Brinp1,Cdon,Crabp2,Dlx1,Dlx2,Duoxa1,Eef1a1,Efna5,Enc1,Epha4,Fezf1,Fezf2,Foxa1,Foxa2,Foxg1,Gdf6,Gsk3b,Hoxd3,Igf1r,Lin28a,Lrp1,Neurod1,Neurod2,Neurog1,Neurog2,Neurog3,Nkx2-2,Nkx2-5,Nkx6-1,Nlgn2,Pax6,Phox2b,Pou4f2,Prox1,Ptbp1,Pten,Qk,Rara,Sall1,Sema5a,Sgk1,Shank1,Shh,Slitrk1,Sox11,Sox2,Srf,Tcf4,Tgif1,Vegfa,Wnt3a,Wnt5a,Zeb2,Zmynd8
GO:0007417	30	747	92	23679	1.23469e-22	central_nervous_system_development	Adgra2,Ang,Arsb,Bcan,Cited2,Col2a1,Cyp26a1,Cyp26c1,Dmbx1,Gsx2,Helt,Nog,Otx2,Pax2,Pten,Runx1,Shh,Sox1,Sox2,Sox21,Sox9,Tlx1,Tlx3,Trp53bp2,Vax1,Zeb2,Zic1,Zic2,Zic4,Zic5
GO:0048870	90	747	903	23679	2.4009e-22	cell_motility	Abl1,Actb,Adgra2,Alx1,Ang,Arid5b,Arsb,Ascl1,Atoh1,Barhl1,Barhl2,Bax,Ccr10,Cd248,Cd34,Cdk5r2,Col5a1,Coro7,Dmrt1,Egfr,Egr3,Emx2,Epha4,Fcgr3,Fezf1,Fezf2,Fgf10,Flt1,Foxb1,Foxc1,Foxe1,Foxg1,Gata3,Gbx2,Gsk3b,Hes1,Ier2,Isl1,Lef1,Lhx1,Lhx6,Lmx1b,Lox,Mnx1,Msx2,Myh9,Neurog2,Nkx2-1,Nkx2-3,Nkx6-1,Nr2e1,Nr2f1,Nrp2,Olig3,Pax3,Pax6,Pdgfra,Phox2b,Pitx2,Pou3f2,Pou3f3,Pou4f1,Ppp1r9b,Prox1,Prrxl1,Pten,Rhof,Robo3,Sa…
GO:0060548	98	747	1046	23679	2.55804e-22	negative_regulation_of_cell_death	Abl1,Adcyap1,Agap2,Ascl1,Atf4,Atoh1,Avp,Barhl1,Bax,Bcl6,Bdnf,Bmf,Bmp4,Ccnd2,Cd34,Cited2,Col2a1,Comp,Crlf1,Dll1,Dlx1,Egfr,Egr3,En2,Fgf10,Foxb1,Foxc1,Foxc2,Gabrb2,Gas1,Gata3,Gata4,Gata6,Gsk3b,Hnf1b,Hspa8,Id1,Igf1r,Ihh,Insl3,Isl1,Jak3,Jun,Klf4,Lef1,Lhx3,Lhx4,Lrp1,Mecom,Msx1,Msx2,Myc,Neurod1,Nfatc4,Nkx2-5,Nkx2-6,Nog,Nr2e1,Nr4a3,Ntf3,Osr1,Pax2,Pdx1,Pou3f3,Pou4f1,Ppp1r10,Pten,Qk,Rara,Rarg,Sema5a,Sgk1,S…
GO:0040011	94	747	977	23679	3.13089e-22	locomotion	Abl1,Actb,Adgra2,Alx1,Ang,Arid5b,Arsb,Ascl1,Atoh1,Barhl1,Barhl2,Bax,Ccr10,Cd248,Cd34,Cdk5r2,Col5a1,Coro7,Dmrt1,Egfr,Egr3,Emx2,Epha4,Fcgr3,Fezf1,Fezf2,Fgf10,Flt1,Foxb1,Foxc1,Foxe1,Foxg1,Gata3,Gbx2,Gsk3b,Hes1,Id2,Ier2,Isl1,Lef1,Lhx1,Lhx6,Lmx1b,Lox,Lrp1,Mnx1,Msx2,Myh9,Neurog2,Nkx2-1,Nkx2-3,Nkx6-1,Nlgn2,Nr2e1,Nr2f1,Nrp2,Olig3,Pax3,Pax6,Pdgfra,Phox2b,Pitx2,Pou3f2,Pou3f3,Pou4f1,Ppp1r9b,Prox1,Prrxl1,Pte…
GO:0090092	44	747	230	23679	3.99216e-22	regulation_of_transmembrane_receptor_protein_serinethreonine_kinase_signaling_pathway	Abl1,Bcl9l,Bmp4,Cited2,Dlx1,Dmrt1,Fam89b,Fgf10,Fgf9,Foxd1,Fst,Gata4,Gata6,Gdf6,Hes1,Hoxa13,Inhbb,Lox,Msx1,Msx2,Nkx2-1,Nog,Numa1,Onecut1,Onecut2,Prdm16,Ski,Skor1,Skor2,Smad3,Smad6,Smad7,Sost,Sox11,Tbx20,Tcf7l2,Tfap2b,Thbs1,Vasn,Wnt1,Wnt5a,Zbtb7a,Zfp423,Zic2
GO:0021515	23	747	49	23679	5.78064e-22	cell_differentiation_in_spinal_cord	Ascl1,Dbx1,Gsx1,Gsx2,Isl1,Isl2,Lbx1,Lhx1,Lhx3,Lhx4,Lhx5,Nkx2-2,Olig2,Olig3,Pax3,Pax7,Ptch1,Shh,Sox4,Tal1,Tbx20,Wnt1,Wnt3a
GO:0043066	90	747	917	23679	6.88596e-22	negative_regulation_of_apoptotic_process	Abl1,Adcyap1,Agap2,Ascl1,Atoh1,Avp,Barhl1,Bax,Bcl6,Bdnf,Bmf,Bmp4,Ccnd2,Cited2,Col2a1,Comp,Crlf1,Dll1,Dlx1,Egfr,Egr3,En2,Fgf10,Foxb1,Foxc1,Foxc2,Gabrb2,Gas1,Gata3,Gata4,Gata6,Gsk3b,Hnf1b,Hspa8,Id1,Igf1r,Ihh,Insl3,Isl1,Jak3,Jun,Klf4,Lef1,Lhx3,Lhx4,Lrp1,Msx1,Msx2,Neurod1,Nfatc4,Nkx2-5,Nkx2-6,Nog,Nr2e1,Nr4a3,Ntf3,Osr1,Pax2,Pdx1,Pou3f3,Pou4f1,Ppp1r10,Pten,Qk,Rara,Rarg,Sema5a,Sgk1,Shc1,Shh,Sin3a,Six1,S…
GO:0035148	37	747	159	23679	6.94704e-22	tube_formation	Abl1,Alx1,Arid1a,Bcl2l11,Bmp4,Cited2,Dlc1,Fgf10,Fgfr2,Gata3,Hnf1b,Lhx2,Nfib,Nog,Pax2,Pax3,Ptch1,Rara,Rarg,Sall1,Sall4,Shh,Six1,Ski,Sox11,Sox4,Sox9,T,Tfap2a,Tgif1,Trim71,Twist1,Vegfa,Wnt5a,Zeb2,Zic2,Zic5
GO:0043069	91	747	936	23679	7.62602e-22	negative_regulation_of_programmed_cell_death	Abl1,Adcyap1,Agap2,Ascl1,Atoh1,Avp,Barhl1,Bax,Bcl6,Bdnf,Bmf,Bmp4,Ccnd2,Cited2,Col2a1,Comp,Crlf1,Dll1,Dlx1,Egfr,Egr3,En2,Fgf10,Foxb1,Foxc1,Foxc2,Gabrb2,Gas1,Gata3,Gata4,Gata6,Gsk3b,Hnf1b,Hspa8,Id1,Igf1r,Ihh,Insl3,Isl1,Jak3,Jun,Klf4,Lef1,Lhx3,Lhx4,Lrp1,Mecom,Msx1,Msx2,Neurod1,Nfatc4,Nkx2-5,Nkx2-6,Nog,Nr2e1,Nr4a3,Ntf3,Osr1,Pax2,Pdx1,Pou3f3,Pou4f1,Ppp1r10,Pten,Qk,Rara,Rarg,Sema5a,Sgk1,Shc1,Shh,Sin3a,…
GO:0030111	48	747	285	23679	1.51119e-21	regulation_of_Wnt_signaling_pathway	Abl1,Adgra2,Barx1,Col1a1,Ctnnd1,Ddit3,Dlx5,Egfr,Fgf10,Fgf9,Fgfr2,Foxl1,Foxo3,Fzd7,Grb10,Gsc,Gsk3b,Hic1,Hmga2,Hnf1b,Isl1,Lef1,Lrp1,Lzts2,Mllt3,Nfatc4,Nkx2-5,Nog,Rbms3,Sall1,Sema5a,Shh,Shisa6,Six3,Smad3,Sost,Sox17,Sox2,Sox4,Sox9,Tcf7l2,Tle3,Wnt10b,Wnt11,Wnt3a,Wnt5a,Wnt5b,Zeb2
GO:0060021	28	747	85	23679	2.37461e-21	roof_of_mouth_development	Alx1,Arid5b,Bcor,Bnc2,Col2a1,Dhrs3,Dlx5,Dlx6,Foxe1,Foxf2,Gas1,Lef1,Msx1,Osr1,Osr2,Pdgfra,Prdm16,Prrx1,Satb2,Shh,Ski,Snai1,Tcf21,Tfap2a,Vax1,Wnt11,Wnt3a,Wnt5a
GO:0048514	31	747	109	23679	2.41963e-21	blood_vessel_morphogenesis	Arid2,Bmp4,Cited2,Comp,Dll4,Fgf10,Flt1,Foxc1,Foxc2,Foxf1,Hes1,Hoxa13,Lox,Lrp1,Meis1,Nog,Pitx2,Prox1,Prrx1,Ptger4,Shb,Six1,Smad6,Smad7,Srf,Tbx20,Tfap2b,Thbs1,Vegfa,Wnt11,Zmiz1
GO:0048608	47	747	276	23679	2.49512e-21	reproductive_structure_development	Adcyap1,Arid5b,Bax,Bcl2l11,Bmp4,Cdx2,Cited2,Dmrt1,Ercc1,Fgf9,Fgfr2,Foxc1,Foxf2,Foxl2,Fst,Gata3,Gata4,Hes1,Hmga2,Hnf1b,Hoxa10,Hoxa11,Hoxa13,Hoxa9,Hoxd13,Insl3,Junb,Lhx1,Lhx3,Lhx4,Lhx8,Lhx9,Neurog1,Osr1,Patz1,Pdgfra,Rara,Rarg,Shh,Sox2,Sox9,Tcf21,Vegfa,Vgf,Wnt5a,Wt1,Zfp36l1
GO:0032879	179	747	2794	23679	3.50305e-21	regulation_of_localization	Abl1,Actb,Actn4,Adcyap1,Adgra2,Adgrb1,Ago2,Ahnak,Amotl2,Ang,Anxa2,Arhgef2,Arid2,Arpc2,Arsb,Atf4,Avp,Bax,Bbc3,Bcl6,Bmp4,Cacna1g,Camk4,Cd34,Cdk5r2,Cdkn2a,Cited2,Cnn2,Col1a1,Col3a1,Dcn,Ddit3,Ddr2,Dlc1,Dll1,Dll4,Dnm1,Dnm3,Duox2,Duoxa2,Efna5,Egfr,Fam89b,Fcgr3,Fev,Fezf2,Fgf10,Fgf9,Flrt2,Flt1,Foxa2,Foxc2,Foxf1,Foxl2,Foxo3,Gas1,Gata3,Gata4,Gnas,Grb10,Grm8,Gsk3b,Gsx2,Hes1,Hmga2,Hspa8,Htr1a,Igf1r,Igf2,Igfb…
GO:0048557	16	747	20	23679	3.54246e-21	embryonic_digestive_tract_morphogenesis	Fgf10,Fgfr2,Foxf1,Gata4,Hlx,Hnf1b,Id2,Ihh,Nipbl,Pdgfra,Pitx2,Shh,Six2,Sox11,Tcf21,Tcf7l2
GO:0007166	133	747	1793	23679	7.73592e-21	cell_surface_receptor_signaling_pathway	Abl1,Actn4,Adgra2,Adgrb1,Adgrb2,Adgrl2,Amotl2,Arid5b,Ascl1,Atoh1,Bax,Bcl2l11,Bcl9l,Bdnf,Bmp4,Ccnd1,Ccr10,Cdon,Cited2,Col1a1,Col1a2,Col3a1,Comp,Crmp1,Ddit3,Ddr2,Dhh,Dll1,Dll4,Dlx5,Duox2,Efna5,Egfr,Epha4,Fcgr3,Fgf10,Fgf9,Fgfr2,Flrt2,Flt1,Foxa1,Foxa2,Foxc1,Foxc2,Foxf1,Foxo3,Fst,Fzd2,Fzd7,Gata3,Gata4,Gdf6,Gm13276,Gm13277,Grb10,Grik3,Grm3,Grm8,Gsk3b,Helt,Hes1,Hes7,Hic1,Hnf1b,Hoxd3,Id1,Igf1r,Igf2,Ihh,I…
GO:0001764	34	747	141	23679	9.56142e-21	neuron_migration	Ascl1,Atoh1,Barhl1,Barhl2,Bax,Cdk5r2,Fezf1,Fezf2,Foxg1,Gata3,Lhx1,Lhx6,Lmx1b,Mnx1,Neurog2,Nkx2-1,Nkx6-1,Nr2f1,Nrp2,Olig3,Pax6,Phox2b,Pitx2,Prrxl1,Robo3,Satb2,Sema6a,Sox1,Srf,Tbx20,Tlx3,Twist1,Vax1,Vegfa
GO:0072073	25	747	70	23679	3.39573e-20	kidney_epithelium_development	Bdnf,Bmp4,Crlf1,Dll1,Fgfr2,Foxc1,Foxc2,Hnf1b,Lhx1,Nog,Osr1,Pax2,Pou3f3,Rara,Sall1,Sim1,Six1,Smad3,Smad6,Smad7,Sox9,Tcf21,Tfap2b,Wnt7b,Wt1
GO:0051128	163	747	2484	23679	3.40618e-20	regulation_of_cellular_component_organization	Abl1,Actn4,Adcyap1,Adgrb1,Adgrb2,Adgrl2,Akap13,Anxa2,Arhgef2,Arpc2,Arsb,Avp,Barhl2,Bax,Bbc3,Bcl11a,Bcl2l11,Bcl6,Bcl9l,Bcor,Bdnf,Bmf,Bmp4,Cbln1,Ccnd1,Ccnd2,Ccno,Cdc42ep2,Cdkn2a,Col16a1,Col5a1,Crabp2,Crmp1,Csmd3,Dcn,Ddr2,Dlc1,Dll1,Dmrt1,Dnm1,Dnm3,Eef1a1,Efna5,Egfr,Eml2,Enc1,Epha4,Ercc1,Fezf2,Fgfr2,Flrt2,Foxc2,Gas1,Gata3,Gfi1,Gsk3b,Hes1,Hnrnpa2b1,Hnrnpd,Hoxa13,Hspa8,Htr1a,Id1,Igf1r,Igf2,Igfbp3,Igfbp…
GO:0009953	25	747	72	23679	7.56488e-20	dorsalventral_pattern_formation	Bmp4,Foxa1,Foxa2,Foxg1,Gas1,Gsc,Gsx2,Hoxa11,Lhx1,Lhx2,Lhx3,Lmx1b,Mnx1,Nkx2-1,Nog,Otx2,Pax6,Pax7,Ptch1,Shh,Six3,Sp8,Tbx20,Tgif1,Wnt3a
GO:1903706	54	747	401	23679	1.87358e-19	regulation_of_hemopoiesis	Abl1,Bcl6,Bmp4,Cdkn2a,Cyp26b1,Dll1,Duxbl1,Egr3,Flt1,Foxc1,Foxo3,Gata3,Gnas,Gsk3b,Hes1,Hist1h4d,Hist1h4h,Hist1h4n,Hlx,Hoxa9,Hoxb8,Id2,Ihh,Jak3,Jun,Ldb1,Lef1,Lox,Mafb,Meis1,Meis2,Myc,Pou4f1,Pou4f2,Prdm16,Rara,Rarg,Runx1,Runx3,Shb,Shh,Smad7,Socs1,Tal1,Tob2,Twist2,Vegfa,Zbtb1,Zbtb7a,Zbtb7b,Zfp36l1,Zfp36l2,Zfp608,Zmiz1
GO:0065008	212	747	3723	23679	3.76987e-19	regulation_of_biological_quality	Abl1,Acoxl,Adamts5,Adcyap1,Adgrb1,Alkbh5,Aloxe3,Anxa2,Arid2,Arpc2,Arrdc3,Atf4,Avp,Bax,Bbc3,Bcl2l11,Bdnf,Bmp4,Cacna1g,Car14,Cbln1,Ccnd1,Ccr10,Cd34,Cdc42ep2,Cdkn2a,Chat,Cntnap1,Col1a2,Col2a1,Comp,Crabp2,Ctnnd1,Cyp26a1,Cyp26b1,Cyp26c1,Dcn,Ddit3,Dhrs3,Dio3,Dlc1,Dll1,Dnm1,Dnm3,Duox2,Duoxa1,Duoxa2,Ebf2,Efna5,Egfr,Emx1,Epha4,Erbin,Ercc1,Esrrg,Fev,Fgf10,Foxa1,Foxa2,Foxa3,Foxb1,Foxc1,Foxc2,Foxd1,Foxe1,Fox…
GO:0051098	53	747	395	23679	4.82423e-19	regulation_of_binding	Abl1,Actb,Anxa2,Bax,Bdnf,Bmp4,Cdkn2a,Cdon,Crmp1,Ddit3,Ebf2,Epha4,Foxc1,Gata3,Gsk3b,Hes1,Hnrnpl,Id1,Id2,Isl1,Jun,Klf4,Lef1,Lhx2,Lox,Lrp1,Msx1,Msx2,Myc,Neurod1,Nfatc4,Nfib,Nipbl,Nog,Pax6,Pax7,Pdx1,Pitx2,Pou4f1,Pou4f2,Rara,Sin3a,Ski,Smad3,Sox11,Sympk,Tcf7l2,Twist1,Twist2,Wnt3a,Wnt5a,Zbtb7a,Zfp462
GO:0003006	74	747	729	23679	6.16935e-19	developmental_process_involved_in_reproduction	4930447C04Rik,Adcyap1,Arid1a,Arid5b,Bax,Bcl2l11,Bmp4,Ccnd1,Cdx2,Cited2,Dhh,Dmrt1,Dmrt3,Egfr,Ercc1,Erf,Fgf10,Fgf9,Fgfr2,Foxa1,Foxc1,Foxd3,Foxf2,Foxl2,Foxo3,Fst,Gata3,Gata4,Hes1,Hmga2,Hnf1b,Hoxa10,Hoxa11,Hoxa13,Hoxa9,Hoxb13,Hoxd13,Igf1r,Igf2,Ihh,Inhbb,Insl3,Junb,Kmt2d,Lhx1,Lhx3,Lhx4,Lhx8,Lhx9,Lin28a,Neurog1,Nipbl,Nkx2-1,Nog,Osr1,Patz1,Pax2,Pdgfra,Pten,Qk,Rara,Rarg,Shh,Snai1,Sox2,Sox9,Tcf21,Tcf7l2,V…
GO:0010033	155	747	2382	23679	8.26352e-19	response_to_organic_substance	Abl1,Actb,Actg1,Ang,Arhgef2,Arid5b,Arpc2,Arsb,Atf4,Bax,Bmp4,Brinp1,Ccnd1,Cdc42ep2,Cdkn2a,Col16a1,Col1a1,Col1a2,Col2a1,Col3a1,Comp,Cyp26a1,Cyp26b1,Ddit3,Dll4,Dlx1,Dlx5,Dnajb14,Duox2,Eef1a1,Efna5,Egfr,Egr3,Epha4,Erbin,Flnb,Flt1,Fosl2,Foxa1,Foxa2,Foxc1,Foxc2,Foxd3,Foxf1,Gabrb2,Gata3,Gata4,Gata6,Gfi1,Gm13276,Gm13277,Gnas,Grb10,Gsk3b,H2afz,Hes1,Hnf1b,Hnrnpd,Hnrnph1,Hspa8,Ier2,Igf1r,Igf2,Igfbp5,Inhbb,I…
GO:0007167	60	747	505	23679	8.97307e-19	enzyme_linked_receptor_protein_signaling_pathway	Abl1,Arid5b,Bdnf,Bmp4,Cited2,Col1a1,Col1a2,Col3a1,Comp,Ddr2,Dlx5,Efna5,Egfr,Epha4,Fgf10,Fgf9,Fgfr2,Flrt2,Flt1,Foxc1,Foxc2,Foxo3,Fst,Gata4,Gdf6,Grb10,Gsk3b,Id1,Igf1r,Igf2,Inhbb,Irs1,Jak3,Jun,Lef1,Lox,Msx1,Msx2,Nfatc4,Nkx2-5,Nog,Nr4a3,Nrp2,Ntf3,Pdgfra,Pten,Ptprt,Runx2,Shc1,Smad3,Smad6,Smad7,Sox9,T,Tgif1,Trim71,Vegfa,Wnt1,Wnt3a,Zyx
GO:0098727	32	747	141	23679	9.38141e-19	maintenance_of_cell_number	Arid1a,Bcl9l,Cdkn2a,Cdx2,Dll1,Fgf10,Foxo3,Fzd7,Hes1,Hmga2,Klf4,Ldb1,Lin28a,Mecom,Nipbl,Nog,Nr2e1,Prdm16,Prox1,Prrx1,Sall1,Sall4,Six2,Ski,Sox2,Sox4,Sox9,Tcf7l2,Tfap2c,Trim8,Zfp36l2,Zhx2
GO:0009967	113	747	1481	23679	1.34342e-18	positive_regulation_of_signal_transduction	Abl1,Actn4,Adcyap1,Adgra2,Agap2,Akap12,Akap13,Ascl1,Atf3,Bax,Bbc3,Bcl2l11,Bdnf,Bmf,Bmp4,Cdkn2a,Cdon,Cited2,Col1a1,Col3a1,Crlf1,Dcn,Dll1,Dll4,Dlx5,Egfr,Epha4,Fgf10,Fgf9,Fgfr2,Flt1,Foxa1,Foxa2,Foxd1,Fzd2,Gadd45b,Gadd45g,Gas1,Gata3,Gata4,Gata6,Gdf6,Gfi1,Gnas,Grb10,Gsk3b,Gsx2,Hes1,Hic1,Igf1r,Igf2,Igfbp3,Igfbp5,Ihh,Inhbb,Insl3,Irs1,Isl1,Jak3,Jun,Kiss1r,Kmt2d,Lin28a,Lrp1,Mid1,Mllt3,Msx1,Msx2,Myc,Neurod…
GO:0050679	37	747	197	23679	1.59544e-18	positive_regulation_of_epithelial_cell_proliferation	Agap2,Ang,Bmp4,Ccnd1,Ccnd2,Dlx5,Dlx6,Egfr,Egr3,Esrp1,Fgf10,Fgf9,Fgfr2,Fzd7,Gas1,Hmga2,Id1,Igf2,Ihh,Jun,Myc,Nog,Nr4a3,Osr1,Osr2,Pax2,Prox1,Sema5a,Shh,Sox11,Sox9,Tcf7l2,Twist1,Twist2,Vegfa,Wnt3a,Wnt5a
GO:0042476	26	747	89	23679	1.93853e-18	odontogenesis	Bax,Bcl2l11,Bcor,Bmp4,Dll1,Dlx1,Dlx2,Fgf10,Fgfr2,Foxc1,Fst,Gas1,Lef1,Lhx8,Msx1,Msx2,Nkx2-3,Osr1,Osr2,Pax9,Pdgfra,Pitx2,Runx2,Shh,Tcf7l2,Wnt7b
GO:0051101	30	747	126	23679	2.71331e-18	regulation_of_DNA_binding	Ddit3,Foxc1,Gata3,Hes1,Id1,Id2,Isl1,Jun,Klf4,Lef1,Lhx2,Msx1,Msx2,Myc,Neurod1,Nfib,Nipbl,Pax6,Pdx1,Pitx2,Pou4f1,Pou4f2,Sin3a,Ski,Sox11,Twist1,Twist2,Wnt3a,Zbtb7a,Zfp462
GO:0002065	23	747	67	23679	3.07783e-18	columnarcuboidal_epithelial_cell_differentiation	Abl1,Ascl1,Atoh1,Cdx2,Dll1,Emx1,Fgfr2,Foxa1,Gata4,Gata6,Gfi1,Hes1,Insm1,Lef1,Neurod1,Nkx6-1,Pax6,Pdx1,Pou4f3,Prox1,Sox11,Sox4,Wnt11
GO:0019827	31	747	137	23679	3.60353e-18	stem_cell_population_maintenance	Arid1a,Bcl9l,Cdkn2a,Cdx2,Dll1,Fgf10,Foxo3,Fzd7,Hes1,Hmga2,Klf4,Ldb1,Lin28a,Nipbl,Nog,Nr2e1,Prdm16,Prox1,Prrx1,Sall1,Sall4,Six2,Ski,Sox2,Sox4,Sox9,Tcf7l2,Tfap2c,Trim8,Zfp36l2,Zhx2
GO:0071310	118	747	1610	23679	4.61077e-18	cellular_response_to_organic_substance	Abl1,Actb,Actg1,Arhgef2,Arid5b,Arpc2,Atf4,Bax,Bmp4,Brinp1,Ccnd1,Cdc42ep2,Col16a1,Col1a1,Col1a2,Col2a1,Col3a1,Cyp26a1,Cyp26b1,Dll4,Dlx1,Dlx5,Dnajb14,Eef1a1,Efna5,Egfr,Egr3,Epha4,Erbin,Flnb,Flt1,Foxc1,Foxd3,Foxf1,Gabrb2,Gata3,Gata4,Gata6,Gfi1,Gnas,Gsk3b,H2afz,Hes1,Hnrnpd,Hnrnph1,Hspa8,Igf1r,Igfbp5,Inhbb,Irs1,Jak3,Jarid2,Jun,Junb,Jund,Klf4,Lef1,Lin28a,Lox,Lrp1,Msx2,Myc,Neurod1,Nfatc4,Nfil3,Nog,Nr1d1…
GO:0035019	20	747	48	23679	5.41756e-18	somatic_stem_cell_population_maintenance	Bcl9l,Cdkn2a,Cdx2,Fgf10,Hes1,Hmga2,Ldb1,Nog,Nr2e1,Prdm16,Sall1,Six2,Ski,Sox2,Sox4,Sox9,Tcf7l2,Tfap2c,Zfp36l2,Zhx2
GO:0070887	131	747	1896	23679	6.39546e-18	cellular_response_to_chemical_stimulus	Abl1,Actb,Actg1,Arhgef2,Arid5b,Arpc2,Atf4,Bax,Bmp4,Brinp1,Ccnd1,Cdc42ep2,Cdkn2a,Col16a1,Col1a1,Col1a2,Col2a1,Col3a1,Cyp26a1,Cyp26b1,Dll4,Dlx1,Dlx5,Dnajb14,Eef1a1,Efna5,Egfr,Egr3,Epha4,Erbin,Flnb,Flt1,Foxa2,Foxc1,Foxd3,Foxf1,Foxo3,Gabrb2,Gata3,Gata4,Gata6,Gfi1,Gnas,Gsk3b,H2afz,Hes1,Hnrnpd,Hnrnph1,Hspa8,Id2,Igf1r,Igfbp5,Inhbb,Irs1,Jak3,Jarid2,Jun,Junb,Jund,Kdm6b,Klf4,Lef1,Lin28a,Lox,Lrp1,Msx2,Myc,N…
GO:0042692	28	747	112	23679	9.10376e-18	muscle_cell_differentiation	Akap13,Arid1a,Barx2,Bmp4,Cdon,Fgf10,Foxf1,Gata4,Gata6,Gsk3b,Igf2,Igfbp5,Kdm6b,Nfatc4,Nkx2-5,Ntf3,Pax3,Pitx2,Qk,Rara,Shh,Six1,Ski,Sox9,Srf,T,Wnt1,Wnt7b
GO:0065009	155	747	2455	23679	1.35619e-17	regulation_of_molecular_function	4930447C04Rik,Abl1,Actb,Adcyap1,Agap2,Ahnak,Akap13,Ang,Anxa2,Arhgap27,Arhgef2,Arid5b,Arrdc3,Avp,Bax,Bbc3,Bcl2l11,Bcl6,Bdnf,Bmp4,Btg1,Cbx8,Ccnd1,Ccnd2,Ccno,Cdk5r2,Cdkn2a,Cdon,Crmp1,Ddit3,Ddr2,Dlc1,Dusp4,Dusp8,Ebf2,Efna5,Egfr,Epha4,Erbin,Fam72a,Fgf10,Fgfr2,Flt1,Foxa1,Foxa2,Foxc1,Foxl2,Fzd2,Gadd45b,Gadd45g,Gata3,Gfi1,Gnas,Gsk3b,Hes1,Hmga2,Hnrnpa2b1,Hnrnpd,Hnrnpl,Hspa8,Id1,Id2,Igf1r,Igf2,Irs1,Isl1,Ju…
GO:0048701	18	747	38	23679	1.45628e-17	embryonic_cranial_skeleton_morphogenesis	Bmp4,Dlx2,Fgfr2,Foxc2,Gas1,Gnas,Nipbl,Pax5,Pdgfra,Prrx1,Runx2,Six1,Six2,Smad3,Tbx15,Tfap2a,Twist1,Twist2
GO:0042221	172	747	2857	23679	1.47032e-17	response_to_chemical	Abl1,Actb,Actg1,Ang,Arhgef2,Arid5b,Arpc2,Arsb,Atf4,Bax,Bckdhb,Bdnf,Bmp4,Brinp1,Cacna1g,Ccnd1,Cdc42ep2,Cdkn2a,Col16a1,Col1a1,Col1a2,Col2a1,Col3a1,Comp,Cyp26a1,Cyp26b1,Ddit3,Dll4,Dlx1,Dlx5,Dnajb14,Duox2,Eef1a1,Efna5,Egfr,Egr3,Emx1,Emx2,Epha4,Erbin,Flnb,Flt1,Fosl2,Foxa1,Foxa2,Foxc1,Foxc2,Foxd3,Foxf1,Foxo3,Gabrb2,Gata3,Gata4,Gata6,Gfi1,Gm13276,Gm13277,Gnas,Grb10,Gsk3b,H2afz,Hes1,Hnf1b,Hnrnpd,Hnrnph1,…
GO:0001822	31	747	144	23679	1.66389e-17	kidney_development	Arid5b,Bax,Bcl2l11,Bmp4,Ctnnd1,Foxc1,Foxc2,Foxd1,Gata3,Hnf1b,Hoxa11,Hoxc11,Id2,Irx1,Lhx1,Lzts2,Osr1,Osr2,Pax2,Pou3f3,Sall1,Shh,Six1,Six2,Tcf21,Tfap2a,Tfap2b,Tns2,Vegfa,Wnt11,Wt1
GO:1903707	32	747	155	23679	1.85408e-17	negative_regulation_of_hemopoiesis	Bcl6,Bmp4,Cdkn2a,Dll1,Hes1,Hist1h4d,Hist1h4h,Hist1h4n,Hlx,Hoxa9,Hoxb8,Id2,Ihh,Jak3,Ldb1,Mafb,Meis1,Meis2,Myc,Prdm16,Rara,Runx1,Runx3,Shh,Smad7,Socs1,Tal1,Tob2,Twist2,Zbtb7b,Zfp36l1,Zfp608
GO:2000177	27	747	106	23679	2.09043e-17	regulation_of_neural_precursor_cell_proliferation	Adcyap1,Ascl1,Bdnf,Cdon,Dll4,Dmrta2,Emx1,Foxg1,Foxo3,Id2,Insm1,Lhx2,Nog,Nr2e1,Otp,Pax6,Prox1,Sall1,Shh,Six3,Skor2,Sox2,Trim71,Vax1,Vegfa,Wnt3a,Wnt5a
GO:0072164	20	747	51	23679	2.29613e-17	mesonephric_tubule_development	Bdnf,Bmp4,Crlf1,Fgfr2,Foxc1,Foxc2,Hnf1b,Lhx1,Nog,Osr1,Pax2,Rara,Sall1,Sim1,Six1,Smad3,Smad6,Smad7,Tcf21,Wt1
GO:0035136	19	747	45	23679	2.72489e-17	forelimb_morphogenesis	Crabp2,Hoxa11,Hoxa13,Hoxa9,Hoxd10,Mecom,Msx1,Msx2,Nipbl,Osr1,Osr2,Runx2,Sall1,Sall3,Shh,Tfap2a,Tfap2b,Twist1,Wnt9a
GO:0072163	20	747	52	23679	3.62212e-17	mesonephric_epithelium_development	Bdnf,Bmp4,Crlf1,Fgfr2,Foxc1,Foxc2,Hnf1b,Lhx1,Nog,Osr1,Pax2,Rara,Sall1,Sim1,Six1,Smad3,Smad6,Smad7,Tcf21,Wt1
GO:0001657	19	747	46	23679	4.50683e-17	ureteric_bud_development	Bdnf,Bmp4,Crlf1,Fgfr2,Foxc1,Foxc2,Lhx1,Nog,Osr1,Pax2,Rara,Sall1,Sim1,Six1,Smad3,Smad6,Smad7,Tcf21,Wt1
GO:0001649	22	747	67	23679	4.98715e-17	osteoblast_differentiation	Bmp4,Col1a1,Dhh,Dlx5,Fgf9,Igf2,Igfbp3,Igfbp5,Ihh,Junb,Lef1,Lox,Mef2d,Msx2,Nog,Runx2,Smad3,Sox2,Twist1,Twist2,Wnt11,Wnt3a
GO:0048666	33	747	174	23679	8.54166e-17	neuron_development	Ascl1,Dio3,En2,Fgfr2,Foxg1,Fzd2,Gabrb2,Gbx2,Hoxd10,Ihh,Insm1,Isl1,Lhx6,Lhx8,Lmx1b,Neurod1,Neurod2,Neurog2,Ntf3,Onecut2,Pax6,Phox2b,Pou3f2,Pou4f1,Runx1,Sall3,Ski,Skor1,Skor2,Sox1,Tfap2a,Vegfa,Wnt5a
GO:0048706	19	747	48	23679	1.18009e-16	embryonic_skeletal_system_development	Bmp4,Col1a1,Dlx1,Dlx2,Ext1,Fgf9,Gas1,Hoxa9,Hoxc5,Hoxc6,Hoxc9,Ihh,Nog,Osr1,Osr2,Pax7,Shh,T,Wnt5a
GO:0048844	21	747	63	23679	1.81107e-16	artery_morphogenesis	Arid2,Bmp4,Cited2,Comp,Dll4,Foxc1,Foxc2,Foxf1,Hes1,Hoxa13,Lrp1,Nog,Prrx1,Ptger4,Six1,Smad7,Srf,Tfap2b,Vegfa,Wnt11,Zmiz1
GO:0032989	58	747	532	23679	1.90256e-16	cellular_component_morphogenesis	Abl1,Actb,Arhgef2,Bax,Bcl6,Bdnf,Bhlhe22,Cdh11,Cntnap1,Col12a1,Dlx5,Dmrt1,Egfr,Epha4,Fat1,Fgfr2,Flnb,Foxg1,Fzd7,Gata3,Gsk3b,Hes1,Hoxa13,Id1,Id2,Igf1r,Ihh,Isl1,Isl2,Klf7,Lef1,Mnx1,Msx1,Myh14,Myh9,Nfib,Nkx2-9,Nr2e1,Nrn1,Ntf3,Pax6,Phox2b,Pou4f2,Prox1,Prrxl1,Pten,Sgk1,Shank1,Slitrk1,Sox17,Srcin1,Srgap2,Vax2,Wnt3a,Wnt5a,Wnt7b,Zeb2,Zswim6
GO:0003151	20	747	56	23679	2.00575e-16	outflow_tract_morphogenesis	Bmp4,Cited2,Dhrs3,Fzd2,Gata4,Hes1,Isl1,Jun,Msx2,Nipbl,Nkx2-5,Nog,Six1,Sox11,Sox17,Tbx20,Tfap2a,Thbs1,Vegfa,Wnt11
GO:0030856	30	747	147	23679	2.63953e-16	regulation_of_epithelial_cell_differentiation	Ajap1,Ascl1,Atoh1,Bmp4,Btg1,Ccnd1,Dll1,Esrp1,Foxa3,Foxc1,Gata3,Hes1,Id1,Klf7,Lhx1,Msx2,Mycn,Numa1,Osr1,Pax2,Pax6,Ptch1,S1pr2,Sall1,Sox2,Sox9,Vegfa,Wnt10b,Zeb2,Zfp36l1
GO:0030900	23	747	80	23679	2.69116e-16	forebrain_development	Arid1a,Bmp4,Dlc1,Emx2,Fezf1,Fezf2,Foxg1,Gsc,Mecom,Msx1,Neurog2,Nfib,Nr2f1,Otx1,Otx2,Pax6,Rfx4,Shh,Sox1,Sox2,Srf,Vax2,Zic5
GO:0030278	37	747	230	23679	3.187e-16	regulation_of_ossification	Bcor,Bmp4,Comp,Ddr2,Dhrs3,Dlx5,Gnas,Gsk3b,Id1,Id2,Igfbp5,Jund,Msx2,Nipbl,Nog,Osr1,Osr2,Oxt,Ptch1,Ptger4,Runx2,Six2,Ski,Smad3,Smad6,Sost,Sox11,Sox2,Sox9,Tfap2a,Tob2,Twist1,Twist2,Vegfa,Wnt10b,Wnt5a,Wnt7b
GO:0031399	120	747	1747	23679	3.19176e-16	regulation_of_protein_modification_process	Abl1,Actb,Adcyap1,Adgrb1,Agap2,Akap13,Ang,Anxa2,Arhgef2,Arrdc3,Atf3,Avp,Bax,Bcl6,Bcor,Bdnf,Bmp4,Ccnd1,Ccnd2,Ccno,Cdk2ap1,Cdk5r2,Cdkn2a,Cdon,Crlf1,Ctdsp2,Ctnnd1,Ddr2,Dlc1,Dusp4,Dusp8,Efna5,Egfr,Epha4,Fam72a,Fgf10,Fgf9,Fgfr2,Flt1,Gadd45b,Gadd45g,Gata3,Gata4,Gdf6,Gfi1,Gm13276,Gm13277,Gnas,Gsk3b,Hes1,Id1,Igf1r,Igf2,Igfbp3,Inhbb,Insm1,Isl1,Jarid2,Jun,Kirrel,Kirrel2,Kiss1r,Klf4,Kmt2e,Lox,Lrp1,Mecom,Mid…
GO:0030178	30	747	148	23679	3.2134e-16	negative_regulation_of_Wnt_signaling_pathway	Barx1,Ctnnd1,Ddit3,Fgf9,Foxo3,Grb10,Gsc,Gsk3b,Hic1,Hmga2,Isl1,Lrp1,Lzts2,Mllt3,Nfatc4,Nkx2-5,Nog,Rbms3,Shh,Shisa6,Six3,Sost,Sox17,Sox2,Sox9,Tcf7l2,Tle3,Wnt11,Wnt5a,Wnt5b
GO:0030155	66	747	675	23679	3.57747e-16	regulation_of_cell_adhesion	Abl1,Actn4,Ajap1,Arpc2,B4galnt2,Bcl6,Bmp4,Cdkn2a,Cited2,Col16a1,Col1a1,Ddr2,Dlc1,Dll1,Efna5,Egr3,Foxc2,Foxf1,Fzd7,Gata3,Gsk3b,Hes1,Hlx,Igf2,Ihh,Jak3,Kif26b,Klf4,Ldb1,Lef1,Lrp1,Mex3b,Myadm,Nr4a3,Nuak1,Onecut1,Onecut2,Pcdh8,Pten,Ptger4,Rara,Runx1,Runx3,Sema5a,Sema6a,Shb,Shh,Smad3,Smad7,Socs1,Sox2,Sox9,Srcin1,Srf,Thbs1,Tmem102,Tpm1,Vegfa,Wnt1,Wnt3a,Wnt5a,Zbtb1,Zbtb7b,Zfhx3,Zfp608,Zmiz1
GO:0006351	42	747	298	23679	4.14029e-16	transcription_DNAtemplated	Ang,Atf4,Cdkn2a,Ddit3,Fosl2,Foxd3,Foxo3,Gata4,Gata6,Hivep2,Hnrnpd,Hoxa9,Hoxc9,Hoxd3,Id1,Jun,Junb,Jund,Klf4,Ldb1,Lef1,Lhx1,Msx2,Myc,Nfil3,Nkx2-9,Nkx6-1,Pax2,Pax6,Pdx1,Ppp1r1b,Runx3,Ski,Smad3,Sox17,Sp6,Srf,Tal1,Tfap2b,Ubtf,Zbtb1,Zbtb7a
GO:0007507	39	747	258	23679	4.35238e-16	heart_development	Akap13,Bcor,Bmp4,Cited2,Col3a1,Foxc1,Foxc2,Foxf1,Foxl1,Gata4,Gys1,Helt,Id1,Id2,Irx4,Isl1,Lox,Msx1,Nfatc4,Nipbl,Nkx2-5,Nkx2-6,Nrp2,Osr1,Pax3,Pitx2,Pou4f1,Pou4f2,Pten,Sall1,Sall4,Shc1,Shh,Sox4,Sox9,Srf,Trp53bp2,Wt1,Zfp36l1
GO:0097659	42	747	299	23679	4.6758e-16	nucleic_acidtemplated_transcription	Ang,Atf4,Cdkn2a,Ddit3,Fosl2,Foxd3,Foxo3,Gata4,Gata6,Hivep2,Hnrnpd,Hoxa9,Hoxc9,Hoxd3,Id1,Jun,Junb,Jund,Klf4,Ldb1,Lef1,Lhx1,Msx2,Myc,Nfil3,Nkx2-9,Nkx6-1,Pax2,Pax6,Pdx1,Ppp1r1b,Runx3,Ski,Smad3,Sox17,Sp6,Srf,Tal1,Tfap2b,Ubtf,Zbtb1,Zbtb7a
GO:0060606	26	747	109	23679	4.69614e-16	tube_closure	Abl1,Alx1,Arid1a,Bmp4,Cited2,Dlc1,Fgf10,Lhx2,Nog,Pax2,Pax3,Ptch1,Rara,Rarg,Sall1,Sall4,Ski,T,Tfap2a,Tgif1,Trim71,Twist1,Wnt5a,Zeb2,Zic2,Zic5
GO:0048534	36	747	221	23679	5.36445e-16	hematopoietic_or_lymphoid_organ_development	Abl1,Barx1,Bcl2l11,Cd248,Cd34,Cited2,Cnn2,Ercc1,Fgf10,Gata3,Gfi1,Hes1,Hoxa9,Id2,Jak3,Jarid2,Klf4,Mafb,Meis1,Nkx2-3,Nkx2-5,Onecut1,Pitx2,Runx1,Runx2,Runx3,Shb,Shh,Six1,Srf,Tal1,Tcf21,Tlx1,Wnt3a,Zbtb1,Zfp36l2
GO:0032268	151	747	2465	23679	5.66711e-16	regulation_of_cellular_protein_metabolic_process	Abl1,Actb,Adcyap1,Adgrb1,Agap2,Ago2,Akap13,Ang,Anxa2,Arhgef2,Arrdc3,Atf3,Avp,Barhl2,Bax,Bbc3,Bcl2l11,Bcl6,Bcor,Bdnf,Bmp4,Ccnd1,Ccnd2,Ccno,Cdk2ap1,Cdk5r2,Cdkn2a,Cdon,Crlf1,Ctdsp2,Ctnnd1,Ddr2,Dlc1,Dusp4,Dusp8,Efna5,Egfr,Enc1,Epha4,Fam72a,Fgf10,Fgf9,Fgfr2,Flt1,Foxl2,Foxo3,Gadd45b,Gadd45g,Gas1,Gata3,Gata4,Gdf6,Gfi1,Gm13276,Gm13277,Gnas,Gsk3b,Hes1,Hnrnpd,Hnrnpl,Hspa8,Id1,Igf1r,Igf2,Igfbp3,Igfbp5,Inhbb…
GO:0060070	23	747	83	23679	6.609e-16	canonical_Wnt_signaling_pathway	Bcl9l,Fzd2,Fzd7,Gata3,Gata4,Gsk3b,Klf4,Lef1,Myc,Nkx2-5,Pten,Shh,Sox17,T,Tcf7l2,Wnt1,Wnt10b,Wnt11,Wnt3a,Wnt5a,Wnt7b,Wnt8b,Wnt9a
GO:0051726	80	747	950	23679	1.18473e-15	regulation_of_cell_cycle	Abl1,Actb,Adcyap1,Ascl1,Bax,Bcl2l11,Bmp4,Brinp1,Btg1,Ccnd1,Ccnd2,Ccno,Cdkn2a,Cited2,Cks1b,Ctdsp2,Ddit3,Dmrt1,Egfr,Fgf10,Fgfr2,Foxa1,Foxc1,Foxg1,Gadd45b,Gadd45g,Gas1,Gata3,Gata4,Gata6,Hes1,Hmga2,Hoxa13,Hspa8,Id1,Id2,Igf1r,Igf2,Insm1,Jun,Junb,Jund,Klf4,Kmt2e,Lef1,Mecom,Meis2,Msx1,Msx2,Myc,Neurod1,Neurog1,Nipbl,Nr2e1,Nr4a3,Numa1,Pou4f1,Ppp1r10,Ppp2r3d,Prox1,Ptch1,Pten,Rara,Runx3,Sgk1,Shb,Sin3a,Six3,…
GO:0009719	79	747	931	23679	1.19235e-15	response_to_endogenous_stimulus	Actb,Ang,Arhgef2,Arpc2,Atf4,Bmp4,Ccnd1,Col16a1,Col1a1,Col1a2,Col2a1,Col3a1,Dll4,Dlx1,Dlx5,Eef1a1,Efna5,Egfr,Egr3,Epha4,Fosl2,Foxa1,Foxc1,Foxc2,Gabrb2,Gata3,Gata4,Gata6,Gnas,Grb10,Gsk3b,H2afz,Hes1,Hnrnpd,Ier2,Igf1r,Igfbp5,Inhbb,Irs1,Jun,Junb,Jund,Lox,Lrp1,Msx2,Nog,Nr1d1,Nr4a3,Oxt,Pdgfra,Phox2b,Pkm,Pou4f1,Pou4f2,Ppp1r9b,Pten,Ptger4,Runx1,Runx2,Runx3,Sgk1,Shc1,Six1,Smad3,Smad7,Socs1,Sost,Sox9,Srf,Vg…
GO:0030510	24	747	94	23679	1.19704e-15	regulation_of_BMP_signaling_pathway	Abl1,Bmp4,Dlx1,Foxd1,Gata4,Gata6,Hes1,Hoxa13,Msx1,Msx2,Nog,Numa1,Ski,Skor1,Skor2,Smad6,Smad7,Sost,Sox11,Tcf7l2,Tfap2b,Wnt1,Wnt5a,Zfp423
GO:0051246	158	747	2655	23679	1.29687e-15	regulation_of_protein_metabolic_process	Abl1,Actb,Adcyap1,Adgrb1,Agap2,Ago2,Akap13,Ang,Anxa2,Arhgef2,Arrdc3,Atf3,Avp,Barhl2,Bax,Bbc3,Bcl2l11,Bcl6,Bcor,Bdnf,Bmp4,Ccnd1,Ccnd2,Ccno,Cdk2ap1,Cdk5r2,Cdkn2a,Cdon,Crlf1,Ctdsp2,Ctnnd1,Ddr2,Dlc1,Dusp4,Dusp8,Efna5,Egfr,Enc1,Epha4,Fam72a,Fcgr3,Fgf10,Fgf9,Fgfr2,Flt1,Foxl2,Foxo3,Gadd45b,Gadd45g,Gas1,Gata3,Gata4,Gdf6,Gfi1,Gm13276,Gm13277,Gnas,Gsk3b,Hes1,Hnrnpd,Hnrnpl,Hspa8,Id1,Igf1r,Igf2,Igfbp3,Igfbp5…
GO:0051216	24	747	95	23679	1.55471e-15	cartilage_development	Anxa2,Bmp4,Col1a1,Col2a1,Comp,Dlx2,Gnas,Hoxa11,Hoxd3,Ihh,Msx1,Msx2,Nog,Pax7,Pitx1,Prrx1,Rara,Rarg,Satb2,Sox9,Srf,Thbs1,Wnt5a,Zbtb7a
GO:0008406	25	747	105	23679	1.80723e-15	gonad_development	Arid5b,Bax,Bcl2l11,Cited2,Dmrt1,Ercc1,Fgf9,Foxl2,Fst,Gata3,Gata4,Hmga2,Hoxa10,Hoxa11,Hoxa9,Insl3,Lhx8,Lhx9,Osr1,Patz1,Pdgfra,Rara,Sox9,Wnt5a,Wt1
GO:0021527	11	747	13	23679	2.11052e-15	spinal_cord_association_neuron_differentiation	Ascl1,Gsx1,Gsx2,Lhx1,Lhx3,Lhx5,Pax3,Pax7,Tal1,Wnt1,Wnt3a
GO:0001843	25	747	107	23679	2.90769e-15	neural_tube_closure	Abl1,Alx1,Arid1a,Bmp4,Cited2,Dlc1,Lhx2,Nog,Pax2,Pax3,Ptch1,Rara,Rarg,Sall1,Sall4,Ski,T,Tfap2a,Tgif1,Trim71,Twist1,Wnt5a,Zeb2,Zic2,Zic5
GO:0023056	121	747	1823	23679	2.9624e-15	positive_regulation_of_signaling	Abl1,Actn4,Adcyap1,Adgra2,Agap2,Akap12,Akap13,Anxa2,Ascl1,Atf3,Bax,Bbc3,Bcl2l11,Bdnf,Bmf,Bmp4,Cdkn2a,Cdon,Cited2,Col1a1,Col3a1,Crlf1,Dcn,Dll1,Dll4,Dlx5,Egfr,Epha4,Fgf10,Fgf9,Fgfr2,Flt1,Foxa1,Foxa2,Foxd1,Foxl2,Fzd2,Gadd45b,Gadd45g,Gas1,Gata3,Gata4,Gata6,Gdf6,Gfi1,Gnas,Grb10,Gsk3b,Gsx2,Hes1,Hic1,Igf1r,Igf2,Igfbp3,Igfbp5,Ihh,Inhbb,Insl3,Irs1,Isl1,Jak3,Jun,Kiss1r,Kmt2d,Lin28a,Lrp1,Mid1,Mllt3,Msx1,Msx…
GO:0110110	24	747	98	23679	3.33631e-15	positive_regulation_of_animal_organ_morphogenesis	Bax,Bmp4,Cd34,Cdkn2a,Fgf10,Fgfr2,Gata3,Hmga2,Hoxa11,Hoxb7,Hoxc11,Lhx1,Myc,Nog,Pax2,Pdgfra,Sall1,Six1,Sox9,Tfap2a,Twist1,Vegfa,Wnt3a,Wt1
GO:2000147	57	747	553	23679	4.20238e-15	positive_regulation_of_cell_motility	Abl1,Actn4,Adgra2,Ago2,Arhgef2,Arpc2,Bmp4,Col1a1,Ddr2,Duox2,Duoxa2,Egfr,Fam89b,Fgf10,Fgf9,Flt1,Foxc2,Foxf1,Gata3,Igf1r,Igf2,Igfbp5,Insl3,Insm1,Irs1,Jun,Lef1,Lrp1,Myadm,Myc,Nipbl,Nr4a3,Ntf3,Onecut1,Onecut2,Pax6,Pdgfra,Prox1,Ptger4,Sash1,Sema5a,Sema6a,Shh,Smad3,Snai1,Sox9,Sparc,Spry2,Tfap2a,Thbs1,Tmem102,Twist1,Twist2,Vegfa,Wnt11,Wnt5a,Wnt5b
GO:0051272	58	747	570	23679	4.23125e-15	positive_regulation_of_cellular_component_movement	Abl1,Actn4,Adgra2,Ago2,Arhgef2,Arpc2,Bcl6,Bmp4,Col1a1,Ddr2,Duox2,Duoxa2,Egfr,Fam89b,Fgf10,Fgf9,Flt1,Foxc2,Foxf1,Gata3,Igf1r,Igf2,Igfbp5,Insl3,Insm1,Irs1,Jun,Lef1,Lrp1,Myadm,Myc,Nipbl,Nr4a3,Ntf3,Onecut1,Onecut2,Pax6,Pdgfra,Prox1,Ptger4,Sash1,Sema5a,Sema6a,Shh,Smad3,Snai1,Sox9,Sparc,Spry2,Tfap2a,Thbs1,Tmem102,Twist1,Twist2,Vegfa,Wnt11,Wnt5a,Wnt5b
GO:0045995	27	747	130	23679	5.21224e-15	regulation_of_embryonic_development	Bmp4,Cdx2,Col5a1,Dll1,Foxa2,Fzd2,Fzd7,Gata3,Hes1,Hes7,Hnf1b,Klf4,Lhx1,Myadm,Nipbl,Osr1,Osr2,Otx2,Pax3,Shh,Six1,Snai1,Sox17,Tgif1,Wnt1,Wnt3a,Wnt5a
GO:0010647	120	747	1815	23679	5.23052e-15	positive_regulation_of_cell_communication	Abl1,Actn4,Adcyap1,Adgra2,Agap2,Akap12,Akap13,Ascl1,Atf3,Bax,Bbc3,Bcl2l11,Bdnf,Bmf,Bmp4,Cdkn2a,Cdon,Cited2,Col1a1,Col3a1,Crlf1,Dcn,Dll1,Dll4,Dlx5,Egfr,Epha4,Fgf10,Fgf9,Fgfr2,Flt1,Foxa1,Foxa2,Foxd1,Foxl2,Fzd2,Gadd45b,Gadd45g,Gas1,Gata3,Gata4,Gata6,Gdf6,Gfi1,Gnas,Grb10,Gsk3b,Gsx2,Hes1,Hic1,Igf1r,Igf2,Igfbp3,Igfbp5,Ihh,Inhbb,Insl3,Irs1,Isl1,Jak3,Jun,Kiss1r,Kmt2d,Lin28a,Lrp1,Mid1,Mllt3,Msx1,Msx2,Myc,…
GO:0070848	37	747	251	23679	5.66332e-15	response_to_growth_factor	Arpc2,Bmp4,Col2a1,Dll4,Dlx1,Dlx5,Eef1a1,Egfr,Egr3,Flt1,Foxc1,Gata3,Gata6,Gsk3b,Hes1,Ier2,Igf1r,Klf4,Msx2,Nog,Pax9,Phox2b,Runx1,Runx2,Runx3,Sema6a,Shc1,Smad3,Smad7,Sox2,Sox9,Sparc,Spry2,Vegfa,Zfhx3,Zfp36l1,Zfp36l2
GO:0060560	26	747	120	23679	5.68952e-15	developmental_growth_involved_in_morphogenesis	Abl1,Bdnf,Bmp4,Efna5,Emx1,Fgf10,Fgfr2,Hnf1b,Hoxd13,Kif26b,Lhx1,Lhx2,Lzts2,Nrn1,Nrp2,Pou4f2,Pou4f3,Rarg,Sall1,Sema5a,Shh,Spry2,Wnt3a,Wnt5a,Wnt7b,Zeb2
GO:0031018	14	747	26	23679	5.83333e-15	endocrine_pancreas_development	Foxa2,Hnf1b,Insm1,Mnx1,Neurod1,Neurog3,Nkx2-2,Nkx6-1,Nkx6-2,Onecut1,Onecut2,Pdx1,Sox4,Sox9
GO:1905330	25	747	111	23679	7.27995e-15	regulation_of_morphogenesis_of_an_epithelium	Abl1,Ajap1,Bmp4,Fgf10,Fgfr2,Fzd2,Gata3,Hnf1b,Hoxb7,Hoxd13,Lhx1,Mllt3,Nog,Pax2,Pdgfra,Pten,Sall1,Shh,Six1,Six2,Sox9,Vegfa,Wnt11,Wnt5a,Wnt7b
GO:0060411	22	747	83	23679	7.90322e-15	cardiac_septum_morphogenesis	Bmp4,Cited2,Dhrs3,Fgfr2,Fzd2,Gata4,Gata6,Hes1,Isl1,Msx2,Nkx2-5,Nog,Nrp2,Pitx2,Prox1,Rara,Smad6,Smad7,Sox11,Sox4,Tbx20,Wnt11
GO:0001654	26	747	122	23679	8.67685e-15	eye_development	Bmp4,Fgf10,Fgf9,Foxc1,Foxc2,Gas1,Ihh,Inhbb,Klf4,Lmx1b,Meis2,Neurod1,Nr2e1,Pax2,Pax6,Pitx2,Rara,Rarg,Shh,Six3,Six6,Ski,Vax1,Vax2,Vegfa,Wt1
GO:0009790	41	747	311	23679	9.70898e-15	embryo_development	Bcl2l11,Cdk2ap1,Cited2,Dll1,Emx1,Erf,Evx1,Fgfr2,Foxa2,Foxc1,Foxd3,Foxf1,Gata3,Gata4,Gata6,Hes1,Igf2,Ihh,Insl3,Junb,Kmt2d,Mecom,Msx1,Myh9,Nog,Osr2,Pdgfra,Pitx2,Ptch1,Runx1,Sall4,Sin3a,Smad3,Srf,Tpm1,Trp53bp2,Twist1,Vegfa,Wnt3a,Wnt7b,Zmiz1
GO:0009792	41	747	311	23679	9.70898e-15	embryo_development_ending_in_birth_or_egg_hatching	Bcl2l11,Cdk2ap1,Cited2,Dll1,Emx1,Erf,Evx1,Fgfr2,Foxa2,Foxc1,Foxd3,Foxf1,Gata3,Gata4,Gata6,Hes1,Igf2,Ihh,Insl3,Junb,Kmt2d,Mecom,Msx1,Myh9,Nog,Osr2,Pdgfra,Pitx2,Ptch1,Runx1,Sall4,Sin3a,Smad3,Srf,Tpm1,Trp53bp2,Twist1,Vegfa,Wnt3a,Wnt7b,Zmiz1
GO:0048568	30	747	168	23679	1.18484e-14	embryonic_organ_development	Arid2,Cited2,Col2a1,Egfr,En2,Fgf10,Fgf9,Fgfr2,Foxd3,Foxf1,Foxf2,Gata3,Hes1,Igf2,Junb,Pitx2,Ptch1,Rara,Rarg,Runx1,Sall1,Shh,Sox17,Sox2,Sox9,T,Tal1,Wnt1,Wnt7b,Zfp36l1
GO:0010464	17	747	45	23679	1.22576e-14	regulation_of_mesenchymal_cell_proliferation	Bmp4,Fgf9,Fgfr2,Foxf1,Gas1,Ihh,Irs1,Myc,Mycn,Nfib,Prrx1,Shh,Six1,Sox9,Vegfa,Wnt11,Wnt5a
GO:0019220	112	747	1661	23679	1.32309e-14	regulation_of_phosphate_metabolic_process	Abl1,Actb,Adcyap1,Agap2,Akap13,Ang,Anxa2,Arhgef2,Atf3,Avp,Bax,Bdnf,Bmp4,Ccnd1,Ccnd2,Ccno,Cdk2ap1,Cdk5r2,Cdkn2a,Cdon,Crlf1,Ctdsp2,Ctnnd1,Ddr2,Dlc1,Dusp4,Dusp8,Efna5,Egfr,Epha4,Fam72a,Fgf10,Fgf9,Fgfr2,Flt1,Foxa2,Fzd7,Gadd45b,Gadd45g,Gata4,Gdf6,Gm13276,Gm13277,Gnas,Grb10,Gsk3b,Hes1,Id1,Igf1r,Igf2,Igfbp3,Inhbb,Insm1,Irs1,Isl1,Jun,Kirrel,Kirrel2,Kiss1r,Klf4,Ldb1,Lox,Lrp1,Mecom,Mid1,Midn,Myadm,Myc,Nab2…
GO:0051174	112	747	1662	23679	1.37842e-14	regulation_of_phosphorus_metabolic_process	Abl1,Actb,Adcyap1,Agap2,Akap13,Ang,Anxa2,Arhgef2,Atf3,Avp,Bax,Bdnf,Bmp4,Ccnd1,Ccnd2,Ccno,Cdk2ap1,Cdk5r2,Cdkn2a,Cdon,Crlf1,Ctdsp2,Ctnnd1,Ddr2,Dlc1,Dusp4,Dusp8,Efna5,Egfr,Epha4,Fam72a,Fgf10,Fgf9,Fgfr2,Flt1,Foxa2,Fzd7,Gadd45b,Gadd45g,Gata4,Gdf6,Gm13276,Gm13277,Gnas,Grb10,Gsk3b,Hes1,Id1,Igf1r,Igf2,Igfbp3,Inhbb,Insm1,Irs1,Isl1,Jun,Kirrel,Kirrel2,Kiss1r,Klf4,Ldb1,Lox,Lrp1,Mecom,Mid1,Midn,Myadm,Myc,Nab2…
GO:0060828	34	747	219	23679	1.52376e-14	regulation_of_canonical_Wnt_signaling_pathway	Adgra2,Col1a1,Ctnnd1,Ddit3,Dlx5,Egfr,Fgf10,Fgf9,Fgfr2,Foxo3,Fzd7,Gsk3b,Isl1,Lzts2,Mllt3,Nkx2-5,Nog,Rbms3,Sema5a,Shh,Shisa6,Smad3,Sost,Sox17,Sox2,Sox4,Sox9,Tcf7l2,Tle3,Wnt10b,Wnt11,Wnt3a,Wnt5a,Wnt5b
GO:1905114	37	747	261	23679	1.99689e-14	cell_surface_receptor_signaling_pathway_involved_in_cellcell_signaling	Adgra2,Amotl2,Bcl9l,Bmp4,Ccnd1,Ddit3,Fzd2,Fzd7,Gata3,Gata4,Gsk3b,Hic1,Klf4,Ldb1,Lef1,Lzts2,Myc,Nkx2-5,Pitx2,Pten,Shh,Shisa6,Sost,Sox17,T,Tcf7l2,Tle3,Vax2,Wnt1,Wnt10b,Wnt11,Wnt3a,Wnt5a,Wnt5b,Wnt7b,Wnt8b,Wnt9a
GO:0090596	20	747	69	23679	2.00764e-14	sensory_organ_morphogenesis	Bax,Bmp4,Cited2,Col5a1,Cyp26b1,Fat1,Flt1,Foxf2,Foxl2,Gas1,Hoxc13,Ihh,Nipbl,Pax6,Rarg,Shh,Ski,Tfap2a,Vax2,Vegfa
GO:0051716	165	747	2913	23679	2.14255e-14	cellular_response_to_stimulus	Abl1,Actb,Actg1,Arhgef2,Arid5b,Arpc2,Atf3,Atf4,Bax,Bbc3,Bcl2l11,Bcl6,Bmf,Bmp4,Brinp1,Cbx3,Ccnd1,Ccnd2,Cdc42ep2,Cdkn2a,Chd2,Cited2,Cnn2,Col16a1,Col1a1,Col1a2,Col2a1,Col3a1,Cyp26a1,Cyp26b1,Ddit3,Dll4,Dlx1,Dlx5,Dnajb14,Eef1a1,Efna5,Egfr,Egr3,Epc2,Epha4,Erbin,Ercc1,Flnb,Flt1,Foxa2,Foxa3,Foxc1,Foxd3,Foxf1,Foxo3,Gabrb2,Gata3,Gata4,Gata6,Gfi1,Gnas,Gsk3b,H2afz,Hes1,Hic1,Hmga2,Hnrnpd,Hnrnph1,Hnrnpl,Hrk,Hs…
GO:0060425	14	747	28	23679	2.28517e-14	lung_morphogenesis	Bmp4,Fgf10,Foxa1,Foxf1,Gata4,Id1,Nog,Pitx2,Shh,Sox11,Spry2,Srf,Tcf21,Wnt7b
GO:0042325	104	747	1500	23679	2.30255e-14	regulation_of_phosphorylation	Abl1,Actb,Adcyap1,Agap2,Akap13,Ang,Anxa2,Arhgef2,Atf3,Avp,Bax,Bdnf,Bmp4,Ccnd1,Ccnd2,Ccno,Cdk2ap1,Cdk5r2,Cdkn2a,Cdon,Crlf1,Ctdsp2,Ctnnd1,Ddr2,Dusp4,Dusp8,Efna5,Egfr,Epha4,Fam72a,Fgf10,Fgf9,Fgfr2,Flt1,Foxa2,Fzd7,Gadd45b,Gadd45g,Gata4,Gdf6,Gm13276,Gm13277,Gnas,Grb10,Gsk3b,Hes1,Id1,Igf1r,Igf2,Igfbp3,Inhbb,Insm1,Irs1,Isl1,Jun,Kirrel,Kirrel2,Kiss1r,Klf4,Ldb1,Lox,Lrp1,Mecom,Mid1,Midn,Myadm,Myc,Nab2,Nog,…
GO:0014013	28	747	149	23679	2.38791e-14	regulation_of_gliogenesis	Adcyap1,Bmp4,Dlx1,Dlx2,Emx1,Epha4,Gsx2,Hes1,Hmga2,Id2,Lin28a,Lrp1,Myc,Mycn,Nkx2-2,Nkx6-1,Nkx6-2,Nog,Nr2e1,Ntf3,Olig2,Qk,Shh,Ski,Sox11,Tcf7l2,Vim,Zcchc24
GO:0048638	46	747	399	23679	3.56282e-14	regulation_of_developmental_growth	Abl1,Barhl2,Bcl11a,Bcl2l11,Bdnf,Bmp4,Cited2,Crabp2,Dio3,Dll1,Efna5,Fgf9,Fgfr2,Foxc1,Foxc2,Gata4,Gata6,Gnas,Gsk3b,Hlx,Hmga2,Hnf1b,Igf2,Jarid2,Lrp1,Meis1,Nipbl,Nkx2-5,Nkx6-1,Nog,Pou3f2,Pou4f2,Prox1,Ptch1,Pten,Ptger4,Sema5a,Sema6a,Six1,Srf,Tbx20,Tcf7l2,Vegfa,Wnt3a,Wnt5a,Wt1
GO:0030335	54	747	531	23679	3.98068e-14	positive_regulation_of_cell_migration	Abl1,Actn4,Adgra2,Ago2,Arhgef2,Arpc2,Bmp4,Col1a1,Ddr2,Egfr,Fam89b,Fgf10,Fgf9,Flt1,Foxc2,Foxf1,Gata3,Igf1r,Igf2,Igfbp5,Insl3,Insm1,Irs1,Jun,Lef1,Lrp1,Myadm,Myc,Nipbl,Nr4a3,Ntf3,Onecut1,Onecut2,Pax6,Pdgfra,Prox1,Ptger4,Sash1,Sema5a,Sema6a,Shh,Smad3,Snai1,Sox9,Sparc,Spry2,Tfap2a,Thbs1,Tmem102,Twist2,Vegfa,Wnt11,Wnt5a,Wnt5b
GO:0060349	16	747	41	23679	4.05817e-14	bone_morphogenesis	Cited2,Comp,Cyp26b1,Dhrs3,Dlx5,Fgfr2,Msx1,Msx2,Osr2,Rara,Rarg,Ski,Sox9,Sp5,T,Tfap2a
GO:0051130	90	747	1217	23679	4.17118e-14	positive_regulation_of_cellular_component_organization	Abl1,Actn4,Adcyap1,Adgrb1,Adgrb2,Adgrl2,Anxa2,Arpc2,Arsb,Bax,Bbc3,Bcl11a,Bcl2l11,Bcl6,Bdnf,Bmf,Bmp4,Cbln1,Cdc42ep2,Col16a1,Crabp2,Dcn,Ddr2,Dll1,Dmrt1,Dnm1,Dnm3,Eef1a1,Efna5,Enc1,Epha4,Ercc1,Flrt2,Foxc2,Gata3,Gsk3b,Hnrnpa2b1,Hnrnpd,Hoxa13,Htr1a,Id1,Igf1r,Igf2,Igfbp3,Isl1,Jarid2,Kirrel,Kiss1r,Kmt2e,Lrp1,Lrrc4b,Msx1,Msx2,Myadm,Myo3a,Neurod2,Neurog1,Nipbl,Nlgn2,Nphs1,Ntf3,Numa1,Oxt,Pax7,Plekhm1,Pou4f…
GO:0040017	57	747	585	23679	4.76901e-14	positive_regulation_of_locomotion	Abl1,Actn4,Adgra2,Ago2,Arhgef2,Arpc2,Bmp4,Col1a1,Ddr2,Duox2,Duoxa2,Egfr,Fam89b,Fgf10,Fgf9,Flt1,Foxc2,Foxf1,Gata3,Igf1r,Igf2,Igfbp5,Insl3,Insm1,Irs1,Jun,Lef1,Lrp1,Myadm,Myc,Nipbl,Nr4a3,Ntf3,Onecut1,Onecut2,Pax6,Pdgfra,Prox1,Ptger4,Sash1,Sema5a,Sema6a,Shh,Smad3,Snai1,Sox9,Sparc,Spry2,Tfap2a,Thbs1,Tmem102,Twist1,Twist2,Vegfa,Wnt11,Wnt5a,Wnt5b
GO:0032774	43	747	356	23679	4.88758e-14	RNA_biosynthetic_process	Ang,Atf4,Cdkn2a,Ddit3,Fosl2,Foxd3,Foxo3,Gata4,Gata6,Hivep2,Hnrnpd,Hoxa9,Hoxc9,Hoxd3,Id1,Jun,Junb,Jund,Klf4,Ldb1,Lef1,Lhx1,Msx2,Myc,Nfil3,Nkx2-9,Nkx6-1,Pax2,Pax6,Pdx1,Ppp1r1b,Runx3,Ski,Smad3,Sox17,Sp6,Srf,Tal1,Tcf4,Tfap2b,Ubtf,Zbtb1,Zbtb7a
GO:0021983	13	747	24	23679	5.0121e-14	pituitary_gland_development	Bmp4,Fgf10,Hes1,Hmga2,Isl1,Lhx3,Nkx2-1,Nog,Pax6,Pitx1,Pitx2,Six3,Tcf7l2
GO:0016055	36	747	255	23679	5.13692e-14	Wnt_signaling_pathway	Adgra2,Amotl2,Bcl9l,Ccnd1,Ddit3,Fzd2,Fzd7,Gata3,Gata4,Gsk3b,Hic1,Klf4,Ldb1,Lef1,Lzts2,Myc,Nkx2-5,Pitx2,Pten,Shh,Shisa6,Sost,Sox17,T,Tcf7l2,Tle3,Vax2,Wnt1,Wnt10b,Wnt11,Wnt3a,Wnt5a,Wnt5b,Wnt7b,Wnt8b,Wnt9a
GO:0090288	27	747	142	23679	5.14455e-14	negative_regulation_of_cellular_response_to_growth_factor_stimulus	Abl1,Adgra2,Bcl9l,Dcn,Dlx1,Fam72a,Fam89b,Gata3,Nkx2-1,Nog,Onecut1,Onecut2,Prdm16,Sema6a,Ski,Skor1,Skor2,Smad6,Smad7,Sost,Spry2,Tcf7l2,Thbs1,Vasn,Wnt1,Wnt5a,Zbtb7a
GO:0043010	22	747	91	23679	6.3336e-14	cameratype_eye_development	Bmp4,Fgf10,Foxc1,Foxc2,Gas1,Ihh,Klf4,Lmx1b,Neurod1,Nr2e1,Pax2,Pax6,Pitx2,Rara,Rarg,Shh,Six3,Ski,Vax1,Vax2,Vegfa,Wt1
GO:0040008	65	747	735	23679	7.21419e-14	regulation_of_growth	Abl1,Avp,Barhl2,Bbc3,Bcl11a,Bcl2l11,Bcl6,Bdnf,Bmp4,Cdkn2a,Cited2,Crabp2,Dio3,Dll1,Efna5,Egfr,Fgf9,Fgfr2,Foxc1,Foxc2,Gas1,Gata4,Gata6,Gnas,Gsk3b,Hlx,Hmga2,Hnf1b,Hoxb13,Igf2,Igfbp3,Igfbp5,Ihh,Jarid2,Lef1,Lrp1,Meis1,Msx1,Nipbl,Nkx2-5,Nkx6-1,Nog,Pou3f2,Pou4f2,Ppp1r9b,Prox1,Ptch1,Pten,Ptger4,Sema5a,Sema6a,Sgk1,Shc1,Six1,Smad3,Socs1,Sox17,Srf,Tbx20,Tcf7l2,Vegfa,Wnt11,Wnt3a,Wnt5a,Wt1
GO:0035115	15	747	36	23679	7.98649e-14	embryonic_forelimb_morphogenesis	Crabp2,Hoxa11,Hoxa13,Hoxa9,Mecom,Msx1,Msx2,Nipbl,Osr1,Osr2,Runx2,Shh,Tfap2a,Twist1,Wnt9a
GO:0007267	43	747	362	23679	8.78098e-14	cellcell_signaling	Barx1,Bdnf,Bmp4,Cacna1g,Camk4,Cd34,Chat,Dhh,Dll1,Dnm1,Egr3,Fgf10,Fgf9,Fgfr2,Foxa1,Foxl1,Fzd2,Gabrb2,Gata3,Gata4,Grik3,Grm3,Grm8,Hes1,Htr1a,Ihh,Lhx1,Lhx5,Ntf3,Pcdh8,Pten,Shh,Shisa6,Slc12a5,Slc17a6,Slc6a5,Wnt1,Wnt10b,Wnt11,Wnt3a,Wnt5a,Wnt5b,Wnt8b
GO:0045787	43	747	362	23679	8.78098e-14	positive_regulation_of_cell_cycle	Abl1,Ascl1,Bcl2l11,Ccnd1,Ccnd2,Ccno,Cdkn2a,Cited2,Dmrt1,Egfr,Fgf10,Fgfr2,Foxa1,Foxg1,Gata4,Gata6,Hes1,Hoxa13,Id2,Igf1r,Igf2,Insm1,Kmt2e,Lef1,Meis2,Msx1,Msx2,Myc,Neurog1,Nipbl,Nr2e1,Nr4a3,Numa1,Pou4f1,Ppp1r10,Prox1,Rara,Shb,Sin3a,Sox4,Tal1,Wnt10b,Wnt5a
GO:0010001	21	747	83	23679	8.88607e-14	glial_cell_differentiation	Abl1,Ascl1,Emx1,Fgf10,Hes1,Lef1,Nab2,Nfib,Nfix,Nkx2-1,Nkx2-2,Nkx6-1,Nkx6-2,Olig2,Otx2,Pax2,Pax6,Phox2b,Shh,Sox9,Vim
GO:0001701	38	747	288	23679	9.10123e-14	in_utero_embryonic_development	Bcl2l11,Cdk2ap1,Cited2,Dll1,Emx1,Erf,Fgfr2,Foxa2,Foxc1,Foxd3,Foxf1,Gata3,Gata4,Gata6,Hes1,Igf2,Ihh,Insl3,Junb,Kmt2d,Mecom,Msx1,Myh9,Nog,Pdgfra,Pitx2,Ptch1,Runx1,Sall4,Sin3a,Smad3,Srf,Tpm1,Twist1,Vegfa,Wnt3a,Wnt7b,Zmiz1
GO:0035137	17	747	50	23679	9.44118e-14	hindlimb_morphogenesis	Bmp4,Gnas,Hoxd10,Mecom,Msx1,Msx2,Osr1,Osr2,Pitx1,Pitx2,Ptch1,Rarg,Sall1,Sall3,Shh,Tfap2b,Twist1
GO:0060688	19	747	67	23679	1.40657e-13	regulation_of_morphogenesis_of_a_branching_structure	Abl1,Bcl11a,Bmp4,Fgf10,Fgfr2,Hnf1b,Hoxb7,Hoxd13,Lhx1,Nog,Pax2,Pdgfra,Sall1,Shh,Six1,Six2,Sox9,Vegfa,Wnt5a
GO:0007610	61	747	673	23679	1.50666e-13	behavior	Adcyap1,Asic4,Avp,Bdnf,Brinp1,Bsx,Camk4,Ccnd2,Chat,Cic,Dmbx1,Dmrt3,Dnm1,Egfr,Epha4,Fezf2,Foxa2,Foxb1,Gad1,Gfi1,Helt,Hoxb8,Hoxd10,Htr1a,Id2,Igf2,Jun,Lhx8,Lmx1b,Meis1,Meis2,Myh14,Neurod2,Neurog1,Nfatc4,Nkx2-1,Nlgn2,Nog,Nr2e1,Nr4a3,Ntf3,Oxt,Pax5,Pax6,Pcdh17,Pou4f1,Ppp1r1b,Pten,Runx1,Sdk1,Sgk1,Shank1,Six3,Slc12a5,Slitrk1,Srf,Tal1,Tbr1,Thbs1,Zfp385a,Zic1
GO:0010817	54	747	549	23679	1.55317e-13	regulation_of_hormone_levels	Adcyap1,Chat,Crabp2,Cyp26a1,Cyp26b1,Cyp26c1,Dhrs3,Dio3,Duox2,Duoxa1,Duoxa2,Efna5,Egfr,Foxa1,Foxa2,Foxd1,Foxe1,Foxl2,Gata3,Gfi1,Gnas,Hmga2,Hnf1b,Htr1a,Igf1r,Igf2,Igfbp3,Inhbb,Irs1,Isl1,Kiss1r,Klf7,Lrp1,Mafa,Midn,Neurod1,Nkx6-1,Nlgn2,Nr1d1,Pax6,Pdgfra,Pdx1,Ptbp1,Ptger4,Ptprn2,Runx1,Shh,Sin3a,Slc18a3,Sox11,Sox4,Tcf7l2,Tfap2b,Vgf
GO:0007154	57	747	602	23679	1.60237e-13	cell_communication	Atf3,Atf4,Barx1,Bdnf,Bmf,Bmp4,Cacna1g,Camk4,Cd34,Chat,Dhh,Dll1,Dll4,Dnm1,Egr3,Fgf10,Fgf9,Fgfr2,Foxa1,Foxa2,Foxa3,Foxb1,Foxl1,Fzd2,Gabrb2,Gata3,Gata4,Grik3,Grm3,Grm8,Hes1,Hnrnpl,Hrk,Htr1a,Ihh,Inhbb,Jun,Lhx1,Lhx5,Ntf3,Pcdh8,Pten,Rnase4,Shh,Shisa6,Slc12a5,Slc17a6,Slc6a5,Srf,Tcf7l2,Wnt1,Wnt10b,Wnt11,Wnt3a,Wnt5a,Wnt5b,Wnt8b
GO:0060562	23	747	105	23679	1.64847e-13	epithelial_tube_morphogenesis	Bmp4,Cited2,Dll1,Dll4,Epha4,Gata3,Gata4,Hes1,Hnf1b,Ihh,Lbx1,Lhx1,Nkx2-5,Osr1,Ptch1,Shh,Smad3,Sox17,Srf,Tbx20,Wnk4,Wnt3a,Wnt5a
GO:0043009	38	747	294	23679	1.75982e-13	chordate_embryonic_development	Bcl2l11,Cdk2ap1,Cited2,Dll1,Emx1,Erf,Fgfr2,Foxa2,Foxc1,Foxd3,Foxf1,Gata3,Gata4,Gata6,Hes1,Igf2,Ihh,Insl3,Junb,Kmt2d,Mecom,Msx1,Myh9,Nog,Pdgfra,Pitx2,Ptch1,Runx1,Sall4,Sin3a,Smad3,Srf,Tpm1,Twist1,Vegfa,Wnt3a,Wnt7b,Zmiz1
GO:0090183	18	747	60	23679	2.0928e-13	regulation_of_kidney_development	Bmp4,Foxd1,Gata3,Hnf1b,Hoxb7,Lhx1,Lin28a,Myc,Nog,Osr1,Pax2,Sall1,Shh,Six1,Six2,Sox9,Vegfa,Wt1
GO:0006366	28	747	162	23679	2.12573e-13	transcription_by_RNA_polymerase_II	Atf4,Ddit3,Fosl2,Gata4,Gata6,Hnrnpd,Jun,Junb,Jund,Klf4,Ldb1,Lef1,Lhx1,Msx2,Myc,Nfil3,Nkx2-9,Nkx6-1,Pax6,Pdx1,Runx3,Smad3,Sox17,Sp6,Srf,Tal1,Tfap2b,Zbtb1
GO:0010975	56	747	594	23679	3.15642e-13	regulation_of_neuron_projection_development	Abl1,Adcyap1,Arsb,Barhl2,Bcl11a,Bdnf,Bmp4,Crabp2,Crmp1,Csmd3,Dnm3,Eef1a1,Efna5,Enc1,Epha4,Fezf2,Gata3,Gfi1,Gsk3b,Hes1,Id1,Igf1r,Klf4,Lrp1,Neurog3,Nfatc4,Nkx6-1,Nlgn2,Nr2e1,Nr2f1,Pax6,Pou3f2,Pou4f2,Prrx1,Ptbp1,Pten,Ptprg,Qk,Rtn4rl2,Sdk1,Sema5a,Sema6a,Sgk1,Shank1,Skor2,Slitrk1,Srcin1,Srf,Tbr1,Vegfa,Vim,Wnt3a,Wnt5a,Zeb2,Zmynd8,Zswim6
GO:0071495	62	747	704	23679	3.37698e-13	cellular_response_to_endogenous_stimulus	Actb,Arhgef2,Arpc2,Atf4,Bmp4,Col16a1,Col1a1,Col1a2,Col2a1,Col3a1,Dll4,Dlx1,Dlx5,Eef1a1,Efna5,Egfr,Egr3,Epha4,Foxc1,Gabrb2,Gata3,Gata4,Gata6,Gnas,Gsk3b,H2afz,Hes1,Hnrnpd,Igf1r,Igfbp5,Inhbb,Irs1,Jun,Junb,Jund,Lrp1,Msx2,Nog,Nr4a3,Pdgfra,Phox2b,Pkm,Pou4f1,Pou4f2,Ppp1r9b,Pten,Ptger4,Runx1,Runx2,Sgk1,Six1,Smad3,Smad7,Socs1,Sost,Sox9,Vim,Wnt10b,Wt1,Zfp36l1,Zfp36l2,mt-Nd3
GO:0044093	97	747	1416	23679	3.99394e-13	positive_regulation_of_molecular_function	Abl1,Adcyap1,Agap2,Akap13,Ang,Anxa2,Arhgap27,Arhgef2,Arid5b,Arrdc3,Bax,Bbc3,Bcl2l11,Bdnf,Bmp4,Btg1,Ccnd1,Ccnd2,Cdk5r2,Cdkn2a,Ddit3,Ddr2,Dlc1,Ebf2,Egfr,Epha4,Fgf10,Fgfr2,Flt1,Foxa1,Foxc1,Foxl2,Fzd2,Gadd45b,Gadd45g,Gata3,Gnas,Gsk3b,Hes1,Hmga2,Hnrnpa2b1,Hnrnpd,Hnrnpl,Hspa8,Igf2,Irs1,Isl1,Kiss1r,Klf4,Lrp1,Mex3b,Myc,Nab2,Neurod1,Neurod2,Neurog1,Neurog2,Neurog3,Nipbl,Nkx2-2,Ntf3,Pax6,Pdgfra,Pdx1,Pitx2,…
GO:0031016	14	747	33	23679	4.0288e-13	pancreas_development	Fgf10,Foxf1,Gata6,Hes1,Hnf1b,Ihh,Isl1,Mnx1,Onecut1,Onecut2,Pax2,Pdx1,Ptf1a,Shh
GO:0048812	35	747	259	23679	4.30228e-13	neuron_projection_morphogenesis	Actb,Bdnf,Bhlhe22,Cdh11,Cntnap1,Dlx5,Egfr,Epha4,Fgfr2,Gsk3b,Igf1r,Isl1,Isl2,Klf7,Mnx1,Nfib,Nkx2-9,Nr2e1,Nrn1,Ntf3,Pax6,Phox2b,Pou4f2,Prrxl1,Pten,Sgk1,Shank1,Slitrk1,Srgap2,Vax2,Wnt3a,Wnt5a,Wnt7b,Zeb2,Zswim6
GO:1901861	29	747	179	23679	4.3794e-13	regulation_of_muscle_tissue_development	Bdnf,Bmp4,Cdon,Cited2,Cyp26b1,Dll1,Fgf9,Fgfr2,Fzd7,Gata4,Gata6,Gsk3b,Igfbp5,Jarid2,Lef1,Lox,Meis1,Nkx2-5,Nog,Pten,Shh,Six1,Smad3,Sox17,Tbx20,Tcf7l2,Twist1,Wnt10b,Wnt3a
GO:0071363	33	747	232	23679	4.72497e-13	cellular_response_to_growth_factor_stimulus	Arpc2,Bmp4,Col2a1,Dll4,Dlx1,Dlx5,Eef1a1,Egfr,Egr3,Flt1,Foxc1,Gata3,Gata6,Gsk3b,Hes1,Igf1r,Klf4,Msx2,Nog,Pax9,Phox2b,Runx1,Runx2,Sema6a,Shc1,Smad3,Smad7,Sox9,Sparc,Spry2,Vegfa,Zfp36l1,Zfp36l2
GO:0048634	29	747	180	23679	5.06724e-13	regulation_of_muscle_organ_development	Bdnf,Bmp4,Cdon,Cited2,Cyp26b1,Dll1,Fgf9,Fgfr2,Fzd7,Gata4,Gata6,Gsk3b,Jarid2,Lef1,Lox,Meis1,Neurog1,Nkx2-5,Nog,Pten,Shh,Six1,Smad3,Sox17,Tbx20,Tcf7l2,Twist1,Wnt10b,Wnt3a
GO:1902105	37	747	290	23679	5.4946e-13	regulation_of_leukocyte_differentiation	Abl1,Bcl6,Bmp4,Cdkn2a,Cyp26b1,Duxbl1,Egr3,Gata3,Gnas,Gsk3b,Hlx,Id2,Ihh,Jak3,Jun,Lef1,Mafb,Myc,Pou4f1,Pou4f2,Prdm16,Rara,Runx1,Runx3,Shb,Shh,Smad7,Socs1,Tal1,Tob2,Zbtb1,Zbtb7a,Zbtb7b,Zfp36l1,Zfp36l2,Zfp608,Zmiz1
GO:0001932	96	747	1402	23679	5.50263e-13	regulation_of_protein_phosphorylation	Abl1,Actb,Adcyap1,Agap2,Akap13,Ang,Anxa2,Arhgef2,Atf3,Avp,Bax,Bdnf,Bmp4,Ccnd1,Ccnd2,Ccno,Cdk2ap1,Cdk5r2,Cdkn2a,Cdon,Crlf1,Ctdsp2,Ctnnd1,Ddr2,Dusp4,Dusp8,Efna5,Egfr,Epha4,Fam72a,Fgf10,Fgf9,Fgfr2,Flt1,Gadd45b,Gadd45g,Gata4,Gdf6,Gm13276,Gm13277,Gnas,Gsk3b,Hes1,Id1,Igf1r,Igf2,Igfbp3,Inhbb,Insm1,Isl1,Jun,Kirrel,Kirrel2,Kiss1r,Klf4,Lox,Lrp1,Mecom,Mid1,Myadm,Nab2,Nog,Ntf3,Pax6,Pdgfra,Per1,Ppp1r15b,Ppp1r…
GO:0051146	19	747	72	23679	5.91432e-13	striated_muscle_cell_differentiation	Akap13,Arid1a,Barx2,Bmp4,Cdon,Gata4,Gata6,Gsk3b,Igf2,Igfbp5,Kdm6b,Nkx2-5,Pax3,Pitx2,Rara,Shh,Ski,T,Wnt1
GO:0061217	13	747	28	23679	6.68993e-13	regulation_of_mesonephros_development	Bmp4,Gata3,Hnf1b,Hoxb7,Lhx1,Nog,Pax2,Sall1,Six1,Six2,Sox9,Vegfa,Wt1
GO:0008584	20	747	82	23679	7.33223e-13	male_gonad_development	Arid5b,Bax,Bcl2l11,Cited2,Dmrt1,Ercc1,Fgf9,Gata3,Gata4,Hmga2,Hoxa10,Hoxa11,Hoxa9,Insl3,Lhx9,Patz1,Rara,Sox9,Wnt5a,Wt1
GO:0060485	17	747	56	23679	7.87098e-13	mesenchyme_development	Bmp4,Bnc2,Cited2,Fgf9,Fgfr2,Foxd1,Foxf1,Gata4,Nkx2-5,Osr1,Pax2,Shh,Six1,Thbs1,Wnt7b,Wt1,Zfp36l1
GO:0032990	37	747	294	23679	8.37767e-13	cell_part_morphogenesis	Actb,Bax,Bdnf,Bhlhe22,Cdh11,Cntnap1,Dlx5,Egfr,Epha4,Fgfr2,Gsk3b,Igf1r,Isl1,Isl2,Klf7,Mnx1,Myh14,Nfib,Nkx2-9,Nr2e1,Nrn1,Ntf3,Pax6,Phox2b,Pou4f2,Prrxl1,Pten,Sgk1,Shank1,Slitrk1,Srgap2,Vax2,Wnt3a,Wnt5a,Wnt7b,Zeb2,Zswim6
GO:0120039	35	747	265	23679	8.49089e-13	plasma_membrane_bounded_cell_projection_morphogenesis	Actb,Bdnf,Bhlhe22,Cdh11,Cntnap1,Dlx5,Egfr,Epha4,Fgfr2,Gsk3b,Igf1r,Isl1,Isl2,Klf7,Mnx1,Nfib,Nkx2-9,Nr2e1,Nrn1,Ntf3,Pax6,Phox2b,Pou4f2,Prrxl1,Pten,Sgk1,Shank1,Slitrk1,Srgap2,Vax2,Wnt3a,Wnt5a,Wnt7b,Zeb2,Zswim6
GO:0010942	60	747	682	23679	8.66505e-13	positive_regulation_of_cell_death	Abl1,Adamtsl4,Ascl1,Atf3,Atf4,Bax,Bbc3,Bcl2l11,Bcl6,Bmf,Bmp4,Btg1,Cd248,Cdkn2a,Ddit3,Dlc1,Eef1a1,Fam72a,Foxa1,Foxl2,Foxo3,Gadd45b,Gadd45g,Gata6,Gsk3b,Hoxa13,Hrk,Igfbp3,Inhbb,Jak3,Jun,Lrp1,Lzts2,Msx1,Msx2,Myc,Mycn,Neurod1,Nfatc4,Nr4a3,Pax6,Pdx1,Pou4f1,Pou4f2,Pten,Rarg,Runx3,Smad3,Sox4,Tcf7l2,Tfap2a,Tfap2b,Thbs1,Trp53bp2,Wnt10b,Wnt11,Wnt3a,Wnt5a,Wt1,mt-Co2
GO:0023052	45	747	422	23679	1.09114e-12	signaling	Barx1,Bdnf,Bmp4,Cacna1g,Camk4,Cd34,Chat,Dhh,Dll1,Dmrt3,Dnm1,Egr3,Fgf10,Fgf9,Fgfr2,Foxa1,Foxl1,Fzd2,Gabrb2,Gata3,Gata4,Grik3,Grm3,Grm8,Hes1,Htr1a,Ihh,Kcne4,Lhx1,Lhx5,Ntf3,Pcdh8,Pten,Shh,Shisa6,Slc12a5,Slc17a6,Slc6a5,Wnt1,Wnt10b,Wnt11,Wnt3a,Wnt5a,Wnt5b,Wnt8b
GO:0048839	18	747	66	23679	1.29771e-12	inner_ear_development	Atoh1,Bdnf,Col2a1,Dll1,Duox2,Gata3,Hoxa13,Maf,Myo3a,Neurod1,Neurog1,Phox2b,Pou4f3,Prox1,Shh,Six1,Sox2,Sox9
GO:0048858	35	747	269	23679	1.32066e-12	cell_projection_morphogenesis	Actb,Bdnf,Bhlhe22,Cdh11,Cntnap1,Dlx5,Egfr,Epha4,Fgfr2,Gsk3b,Igf1r,Isl1,Isl2,Klf7,Mnx1,Nfib,Nkx2-9,Nr2e1,Nrn1,Ntf3,Pax6,Phox2b,Pou4f2,Prrxl1,Pten,Sgk1,Shank1,Slitrk1,Srgap2,Vax2,Wnt3a,Wnt5a,Wnt7b,Zeb2,Zswim6
GO:0016043	235	747	4899	23679	1.44399e-12	cellular_component_organization	4930447C04Rik,Abl1,Actb,Actg1,Actn4,Adamtsl4,Adcyap1,Adgrb1,Adgrl2,Agap2,Ago2,Ahnak,Amotl2,Anxa2,Arhgef2,Arid1a,Arid2,Arpc2,Bahd1,Bax,Bbc3,Bcan,Bcl2l11,Bcl6,Bcor,Bdnf,Bhlhe22,Brd2,Cbx3,Cbx8,Ccno,Cd34,Cdc42ep2,Cdh11,Cdkn2a,Chat,Chd2,Chd3,Cnn2,Cntnap1,Col12a1,Col16a1,Col1a1,Col1a2,Col2a1,Col3a1,Col5a1,Comp,Coro7,Crb3,Crmp1,Ctnnd1,Cyp26b1,Cyp26c1,Ddit3,Ddr2,Dlc1,Dlx5,Dmrt1,Dnajb14,Dnm1,Dnm3,Dpf3,Eef…
GO:0048664	9	747	11	23679	1.5343e-12	neuron_fate_determination	Atoh1,Fezf2,Foxg1,Hes1,Lbx1,Nkx2-2,Otx2,Prrx1,Wnt1
GO:0051090	43	747	394	23679	1.61102e-12	regulation_of_DNAbinding_transcription_factor_activity	4930447C04Rik,Arhgef2,Arid5b,Bdnf,Cdkn2a,Ddit3,Ddr2,Erbin,Foxa1,Foxa2,Fzd2,Gfi1,Hmga2,Id1,Id2,Igf1r,Klf4,Msx2,Neurod1,Neurod2,Neurog1,Neurog2,Neurog3,Nkx2-2,Pou4f1,Pou4f2,Prox1,Ptch1,Pten,Shh,Smad7,Srf,T,Tcf7l2,Trim8,Twist1,Vegfa,Wnt1,Wnt10b,Wnt3a,Wnt5a,Zbtb7a,Zic2
GO:0042475	18	747	67	23679	1.72275e-12	odontogenesis_of_dentincontaining_tooth	Bax,Bcl2l11,Bmp4,Dll1,Dlx1,Dlx2,Fgf10,Foxc1,Fst,Lef1,Lhx8,Msx1,Nkx2-3,Pdgfra,Runx2,Shh,Tcf7l2,Wnt7b
GO:0016202	28	747	176	23679	1.75765e-12	regulation_of_striated_muscle_tissue_development	Bdnf,Bmp4,Cdon,Cited2,Cyp26b1,Dll1,Fgf9,Fgfr2,Fzd7,Gata4,Gata6,Gsk3b,Jarid2,Lef1,Lox,Meis1,Nkx2-5,Nog,Pten,Shh,Six1,Smad3,Sox17,Tbx20,Tcf7l2,Twist1,Wnt10b,Wnt3a
GO:0021879	13	747	30	23679	2.01853e-12	forebrain_neuron_differentiation	Ascl1,Dlx1,Dlx2,Dlx5,Gsx2,Lhx5,Lhx8,Nkx2-1,Otp,Sall1,Sox1,Sox2,Uncx
GO:0001704	17	747	59	23679	2.04012e-12	formation_of_primary_germ_layer	Arid1a,Bmp4,Foxa2,Foxc1,Foxc2,Gata4,Hnf1b,Lef1,Lhx1,Nog,Nr4a3,Smad3,Snai1,Sox17,Srf,Wnt11,Wnt5a
GO:2000677	16	747	51	23679	2.10417e-12	regulation_of_transcription_regulatory_region_DNA_binding	Ddit3,Foxc1,Gata3,Klf4,Lhx2,Msx1,Msx2,Neurod1,Pax6,Pou4f1,Pou4f2,Sin3a,Sox11,Twist1,Wnt3a,Zbtb7a
GO:0007420	27	747	165	23679	2.20674e-12	brain_development	Adgrl2,Atoh1,Cic,Dmbx1,Efna5,Emx1,Emx2,Ext1,Foxc1,Gsx2,Hmx2,Hmx3,Igf1r,Lhx2,Nipbl,Nkx2-1,Nog,Nr2e1,Ntf3,Pax6,Pou3f2,Pou3f3,Ptch1,Six3,Vax1,Zfhx3,Zic1
GO:0007155	64	747	775	23679	2.43202e-12	cell_adhesion	Abl1,Ajap1,Alcam,Bcan,Bcl2l11,Cbln1,Cd34,Cdh11,Cdon,Cntnap1,Col12a1,Col16a1,Col3a1,Col5a1,Comp,Ctnnd1,Ddr2,Efna5,Egfr,Epha4,Erf,Fat1,Flrt2,Foxf1,Fzd7,Gm37013,Gnas,Hes1,Hoxd3,Icam4,Icam5,Igsf21,Ihh,Kirrel,Kirrel2,Lef1,Lrrc4b,Myh9,Nlgn2,Nphs1,Nuak1,Pcdh1,Pcdh10,Pcdh11x,Pcdh17,Pcdh7,Pcdh8,Pdgfra,Ptprt,Rap2b,Sdk1,Shc1,Slitrk1,Smad6,Sox9,Srcin1,Srf,Srgap2,Sympk,Thbs1,Wnt3a,Wnt7b,Zfp36l1,Zyx
GO:0002053	14	747	37	23679	2.67283e-12	positive_regulation_of_mesenchymal_cell_proliferation	Fgf9,Fgfr2,Foxf1,Gas1,Ihh,Irs1,Myc,Mycn,Prrx1,Shh,Six1,Sox9,Vegfa,Wnt5a
GO:0030901	14	747	37	23679	2.67283e-12	midbrain_development	Barhl1,En2,Fgfr2,Foxb1,Hes1,Lmx1b,Msx1,Otx1,Otx2,Rfx4,Shh,Wnt1,Wnt3a,Wnt5a
GO:0120161	25	747	142	23679	2.70007e-12	regulation_of_coldinduced_thermogenesis	Adamts5,Adcyap1,Arrdc3,Atf4,Ddit3,Ebf2,Esrrg,Foxc2,Gadd45g,Gnas,Grb10,Hoxc10,Id1,Igf1r,Kdm6b,Nr1d1,Oxt,Phox2b,Prdm16,Tle3,Vegfa,Wnt10b,Zbtb7b,Zfp423,Zfp516
GO:0048592	17	747	60	23679	2.76394e-12	eye_morphogenesis	Bax,Bmp4,Cited2,Col5a1,Fat1,Flt1,Foxf2,Foxl2,Gas1,Ihh,Nipbl,Pax6,Rarg,Ski,Tfap2a,Vax2,Vegfa
GO:0009798	19	747	78	23679	2.82291e-12	axis_specification	Bmp4,Cdx2,Cited2,Dll1,Fgf10,Foxa2,Ldb1,Lhx1,Otx2,Pax6,Pitx2,Ptch1,Six2,Six3,Ski,Smad6,Vax2,Wnt1,Wnt5a
GO:0048863	19	747	78	23679	2.82291e-12	stem_cell_differentiation	Chd2,Fgfr2,Foxa1,Hnf1b,Isl1,Jarid2,Lin28a,Msx1,Msx2,Osr1,Pax2,Pdx1,Runx2,Six3,Sox17,Sox2,Sox21,Srf,Tal1
GO:0032270	99	747	1514	23679	3.49887e-12	positive_regulation_of_cellular_protein_metabolic_process	Abl1,Adcyap1,Agap2,Akap13,Ang,Anxa2,Arhgef2,Arrdc3,Avp,Barhl2,Bax,Bbc3,Bcl2l11,Bcl6,Bdnf,Bmp4,Ccnd1,Ccnd2,Cdk2ap1,Cdk5r2,Cdkn2a,Cdon,Crlf1,Ctnnd1,Ddr2,Dlc1,Efna5,Egfr,Epha4,Fgf10,Fgf9,Fgfr2,Flt1,Foxl2,Gadd45b,Gadd45g,Gata3,Gata4,Gdf6,Gm13276,Gm13277,Gnas,Gsk3b,Hes1,Hnrnpd,Hnrnpl,Hspa8,Igf1r,Igf2,Igfbp3,Inhbb,Isl1,Jarid2,Jun,Kiss1r,Klf4,Kmt2e,Lin28a,Lrp1,Mid1,Myc,Myh9,Nab2,Nipbl,Ntf3,Pax7,Pdgfra,P…
GO:0007409	25	747	144	23679	3.73081e-12	axonogenesis	Actb,Bhlhe22,Cdh11,Dlx5,Epha4,Fgfr2,Gsk3b,Igf1r,Isl1,Isl2,Klf7,Nfib,Nkx2-9,Nr2e1,Nrn1,Pax6,Phox2b,Pou4f2,Prrxl1,Pten,Slitrk1,Vax2,Wnt3a,Wnt5a,Zeb2
GO:0090184	15	747	45	23679	3.79779e-12	positive_regulation_of_kidney_development	Bmp4,Foxd1,Gata3,Hoxb7,Lhx1,Lin28a,Myc,Nog,Pax2,Sall1,Shh,Six1,Sox9,Vegfa,Wt1
GO:0045685	20	747	89	23679	3.80542e-12	regulation_of_glial_cell_differentiation	Bmp4,Dlx1,Dlx2,Epha4,Gsx2,Hes1,Hmga2,Id2,Lin28a,Mycn,Nkx2-2,Nkx6-1,Nkx6-2,Nog,Nr2e1,Ntf3,Olig2,Qk,Shh,Tcf7l2
GO:0022610	64	747	785	23679	4.25757e-12	biological_adhesion	Abl1,Ajap1,Alcam,Bcan,Bcl2l11,Cbln1,Cd34,Cdh11,Cdon,Cntnap1,Col12a1,Col16a1,Col3a1,Col5a1,Comp,Ctnnd1,Ddr2,Efna5,Egfr,Epha4,Erf,Fat1,Flrt2,Foxf1,Fzd7,Gm37013,Gnas,Hes1,Hoxd3,Icam4,Icam5,Igsf21,Ihh,Kirrel,Kirrel2,Lef1,Lrrc4b,Myh9,Nlgn2,Nphs1,Nuak1,Pcdh1,Pcdh10,Pcdh11x,Pcdh17,Pcdh7,Pcdh8,Pdgfra,Ptprt,Rap2b,Sdk1,Shc1,Slitrk1,Smad6,Sox9,Srcin1,Srf,Srgap2,Sympk,Thbs1,Wnt3a,Wnt7b,Zfp36l1,Zyx
GO:0022414	95	747	1434	23679	4.88642e-12	reproductive_process	4930447C04Rik,Adcyap1,Alkbh5,Arid1a,Arid5b,Avp,Bax,Bcl2l11,Bcl6,Bmp4,Brinp1,Ccnd1,Cdx2,Cited2,Cyp26b1,Dhh,Dmrt1,Dmrt3,Duox2,Egfr,Ercc1,Erf,Fgf10,Fgf9,Fgfr2,Foxa1,Foxa3,Foxc1,Foxd3,Foxf2,Foxl2,Foxo3,Fst,Gata3,Gata4,Hes1,Hmga2,Hmx3,Hnf1b,Hoxa10,Hoxa11,Hoxa13,Hoxa9,Hoxb13,Hoxd10,Hoxd13,Igf1r,Igf2,Igfbp5,Ihh,Inhbb,Insl3,Junb,Kmt2d,Lef1,Lhx1,Lhx3,Lhx4,Lhx8,Lhx9,Lin28a,Myh9,Neurog1,Nipbl,Nkx2-1,Nog,Osr…
GO:0048584	131	747	2268	23679	5.31115e-12	positive_regulation_of_response_to_stimulus	Abl1,Actn4,Adcyap1,Adgra2,Agap2,Akap12,Akap13,Ascl1,Atf3,Bax,Bbc3,Bcl2l11,Bdnf,Bmf,Bmp4,Cbx8,Cdkn2a,Cdon,Cited2,Col1a1,Col3a1,Crlf1,Dcn,Dll1,Dll4,Dlx5,Duox2,Egfr,Epha4,Fcgr3,Fgf10,Fgf9,Fgfr2,Flt1,Foxa1,Foxa2,Foxc2,Foxd1,Foxo3,Fzd2,Gadd45b,Gadd45g,Gas1,Gata3,Gata4,Gata6,Gdf6,Gfi1,Gm8909,Gnas,Grb10,Gsk3b,Gsx2,H60b,Hes1,Hic1,Hlx,Hspa8,Igf1r,Igf2,Igfbp3,Igfbp5,Ihh,Inhbb,Insl3,Irs1,Isl1,Jak3,Jun,Kiss1…
GO:0051271	37	747	313	23679	5.6045e-12	negative_regulation_of_cellular_component_movement	Actn4,Adgrb1,Arid2,Cited2,Cnn2,Col3a1,Dcn,Dlc1,Dll4,Foxo3,Gata3,Gsk3b,Igfbp3,Igfbp5,Kiss1r,Klf4,Lrp1,Nkx2-1,Nog,Patz1,Pten,Ptger4,Ptprg,Ptprt,Rap2b,Sema5a,Sema6a,Shh,Srf,Srgap2,Thbs1,Tmeff2,Tpm1,Wnt11,Wnt3a,Wnt5a,Zmynd8
GO:0030324	22	747	112	23679	5.71026e-12	lung_development	Bmp4,Fgf10,Fgf9,Fgfr2,Foxa1,Foxa2,Foxf1,Hes1,Lox,Mycn,Nfib,Nkx2-1,Nkx2-9,Pdgfra,Pitx2,Shh,Sim2,Sparc,Spry2,Vegfa,Wnt5a,Wnt7b
GO:0090101	22	747	112	23679	5.71026e-12	negative_regulation_of_transmembrane_receptor_protein_serinethreonine_kinase_signaling_pathway	Abl1,Bcl9l,Dlx1,Fam89b,Fst,Nkx2-1,Nog,Onecut1,Onecut2,Prdm16,Ski,Skor1,Skor2,Smad6,Smad7,Sost,Tbx20,Tcf7l2,Vasn,Wnt1,Wnt5a,Zbtb7a
GO:0040013	38	747	329	23679	5.87696e-12	negative_regulation_of_locomotion	Adgrb1,Arid2,Arrdc3,Cited2,Cnn2,Col3a1,Dcn,Dlc1,Dll4,Foxo3,Gata3,Gsk3b,Igfbp3,Igfbp5,Kiss1r,Klf4,Lrp1,Nkx2-1,Nog,Patz1,Pten,Ptger4,Ptprg,Ptprt,Rap2b,Sema5a,Sema6a,Shh,Srf,Srgap2,Thbs1,Tmeff2,Tpm1,Trim8,Wnt11,Wnt3a,Wnt5a,Zmynd8
GO:0051247	103	747	1619	23679	6.21377e-12	positive_regulation_of_protein_metabolic_process	Abl1,Adcyap1,Agap2,Akap13,Ang,Anxa2,Arhgef2,Arrdc3,Avp,Barhl2,Bax,Bbc3,Bcl2l11,Bcl6,Bdnf,Bmp4,Ccnd1,Ccnd2,Cdk2ap1,Cdk5r2,Cdkn2a,Cdon,Crlf1,Ctnnd1,Ddr2,Dlc1,Efna5,Egfr,Epha4,Fcgr3,Fgf10,Fgf9,Fgfr2,Flt1,Foxl2,Gadd45b,Gadd45g,Gata3,Gata4,Gdf6,Gm13276,Gm13277,Gnas,Gsk3b,Hes1,Hnrnpd,Hnrnpl,Hspa8,Igf1r,Igf2,Igfbp3,Inhbb,Isl1,Jarid2,Jun,Kiss1r,Klf4,Kmt2e,Ldb1,Lin28a,Lrp1,Mid1,Myc,Myh9,Nab2,Nipbl,Ntf3,Pa…
GO:0061448	17	747	63	23679	6.61826e-12	connective_tissue_development	Anxa2,Arid5b,Arrdc3,Col5a1,Comp,Ebf2,Foxa1,Foxa2,Foxd1,Hmga2,Id2,Lox,Mkx,Rara,Rarg,Thbs1,Zfp516
GO:0022008	19	747	82	23679	7.3637e-12	neurogenesis	Ascl1,Bhlhe22,Foxg1,Lhx2,Neurog1,Neurog2,Neurog3,Nkx6-1,Nr2e1,Ntf3,Prdm12,Prdm13,Prdm16,Ptf1a,Six1,Tal1,Wnt1,Wnt3a,Wnt5a
GO:0071840	235	747	4980	23679	8.15162e-12	cellular_component_organization_or_biogenesis	4930447C04Rik,Abl1,Actb,Actg1,Actn4,Adamtsl4,Adcyap1,Adgrb1,Adgrl2,Agap2,Ago2,Ahnak,Amotl2,Anxa2,Arhgef2,Arid1a,Arid2,Arpc2,Bahd1,Bax,Bbc3,Bcan,Bcl2l11,Bcl6,Bcor,Bdnf,Bhlhe22,Brd2,Cbx3,Cbx8,Ccno,Cd34,Cdc42ep2,Cdh11,Cdkn2a,Chat,Chd2,Chd3,Cnn2,Cntnap1,Col12a1,Col16a1,Col1a1,Col1a2,Col2a1,Col3a1,Col5a1,Comp,Coro7,Crb3,Crmp1,Ctnnd1,Cyp26b1,Cyp26c1,Ddit3,Ddr2,Dlc1,Dlx5,Dmrt1,Dnajb14,Dnm1,Dnm3,Dpf3,Eef…
GO:0060325	14	747	40	23679	9.30307e-12	face_morphogenesis	Arid5b,Cdk2ap1,Col1a1,Dlx5,Lef1,Msx1,Nipbl,Nog,Pax9,Pdgfra,Ski,Tcf7l2,Tfap2a,Twist2
GO:0110111	14	747	40	23679	9.30307e-12	negative_regulation_of_animal_organ_morphogenesis	Bcor,Bmp4,Casz1,Cdkn2a,Dio3,Foxc1,Foxc2,Gata3,Hnf1b,Nfib,Nog,Pax2,Sall1,Wnt5a
GO:0060537	23	747	127	23679	1.10241e-11	muscle_tissue_development	Bmp4,Flnb,Foxl2,Gata4,Gata6,Hlx,Hoxd10,Id2,Ihh,Myh14,Nkx2-5,Nphs1,Osr1,Pax7,Pitx1,Pitx2,Pten,Shh,Six1,Sox9,Srf,Tcf21,Vgll2
GO:1901342	38	747	338	23679	1.33295e-11	regulation_of_vasculature_development	Abl1,Adgra2,Adgrb1,Adgrb2,Ago2,Bmp4,Btg1,Cd34,Dcn,Dll1,Dll4,Fgf9,Flt1,Foxc1,Foxc2,Gata4,Gata6,Hmga2,Id1,Igf2,Isl1,Klf4,Nr2e1,Pkm,Ptger4,Runx1,Sash1,Sema5a,Sema6a,Shc1,Shh,Sparc,Spry2,Tcf4,Thbs1,Vegfa,Wnt5a,Wt1
GO:0071542	13	747	34	23679	1.39191e-11	dopaminergic_neuron_differentiation	Dmrta2,En2,Foxa2,Lmx1b,Otx2,Pax2,Pax5,Phox2b,Shh,Vegfa,Wnt1,Wnt3a,Wnt5a
GO:0031344	62	747	769	23679	1.49945e-11	regulation_of_cell_projection_organization	Abl1,Adcyap1,Arpc2,Arsb,Barhl2,Bcl11a,Bdnf,Bmp4,Cdc42ep2,Crabp2,Crmp1,Csmd3,Dnm3,Eef1a1,Efna5,Enc1,Epha4,Fezf2,Gata3,Gfi1,Gsk3b,Hes1,Id1,Igf1r,Klf4,Lrp1,Myo3a,Neurog3,Nfatc4,Nkx6-1,Nlgn2,Nr2e1,Nr2f1,Pax6,Plekhm1,Pou3f2,Pou4f2,Prrx1,Ptbp1,Pten,Ptprg,Qk,Rtn4rl2,Sdk1,Sema5a,Sema6a,Sgk1,Shank1,Skor2,Slitrk1,Spry2,Srcin1,Srf,Tbr1,Vegfa,Vim,Wnt1,Wnt3a,Wnt5a,Zeb2,Zmynd8,Zswim6
GO:0007178	26	747	166	23679	1.57274e-11	transmembrane_receptor_protein_serinethreonine_kinase_signaling_pathway	Bmp4,Cited2,Col1a2,Col3a1,Comp,Dlx5,Fst,Gata4,Gdf6,Id1,Inhbb,Jun,Lef1,Msx1,Msx2,Nkx2-5,Nog,Runx2,Smad3,Smad6,Smad7,T,Tgif1,Wnt1,Wnt3a,Zyx
GO:0050673	20	747	96	23679	1.68616e-11	epithelial_cell_proliferation	Bax,Bmp4,Ccnd1,Cd34,Fgf10,Fgfr2,Fst,Hnf1b,Id2,Igfbp3,Igfbp5,Nkx6-1,Prox1,Ptch1,Sema5a,Shh,Sox9,Tfap2c,Vegfa,Wnt5a
GO:0010717	19	747	86	23679	1.81245e-11	regulation_of_epithelial_to_mesenchymal_transition	Alx1,Bcl9l,Bmp4,Col1a1,Foxa1,Foxa2,Foxc1,Isl1,Lef1,Nkx2-1,Nog,Pten,Smad3,Smad7,Snai1,Tbx20,Twist1,Vasn,Vegfa
GO:0051248	76	747	1058	23679	1.94682e-11	negative_regulation_of_protein_metabolic_process	Abl1,Actb,Adgrb1,Agap2,Ago2,Ang,Anxa2,Atf3,Avp,Bax,Bcor,Bmp4,Cdkn2a,Ctdsp2,Dusp4,Dusp8,Egfr,Enc1,Epha4,Fam72a,Gadd45b,Gadd45g,Gas1,Gsk3b,Hnrnpd,Igf1r,Igfbp3,Igfbp5,Inhbb,Insm1,Jak3,Jarid2,Jun,Kirrel,Kirrel2,Klf4,Lef1,Lin28a,Mecom,Mllt6,Msx3,Myadm,Nog,Ntf3,Pax2,Pax5,Pax6,Per1,Ppp1r15b,Ppp1r1b,Ppp1r9b,Pten,Qk,Rara,Samd4,Sema6a,Shb,Shh,Sin3a,Smad3,Smad6,Smad7,Socs1,Sox4,Spry2,Srcin1,Thbs1,Trim71,Twi…
GO:0042733	17	747	67	23679	1.95763e-11	embryonic_digit_morphogenesis	Bmp4,Gas1,Hoxa11,Hoxc11,Hoxd12,Hoxd13,Ihh,Msx1,Msx2,Mycn,Nog,Osr1,Osr2,Sall1,Shh,Twist1,Wnt5a
GO:0045667	24	747	143	23679	2.12306e-11	regulation_of_osteoblast_differentiation	Bmp4,Ddr2,Dlx5,Gnas,Gsk3b,Id1,Id2,Igfbp5,Jund,Msx2,Nog,Ptch1,Ptger4,Runx2,Ski,Smad3,Smad6,Sox11,Sox2,Twist1,Twist2,Vegfa,Wnt10b,Wnt7b
GO:0001667	26	747	169	23679	2.38207e-11	ameboidaltype_cell_migration	Abl1,Adgra2,Alx1,Arid5b,Arsb,Egr3,Fgf10,Gbx2,Isl1,Myh9,Nrp2,Pax3,Pax6,Phox2b,Pitx2,Pten,Sema5a,Sema6a,Shh,Sox17,Srf,T,Twist1,Vegfa,Wnt5a,Zeb2
GO:0120035	61	747	760	23679	2.65496e-11	regulation_of_plasma_membrane_bounded_cell_projection_organization	Abl1,Adcyap1,Arpc2,Arsb,Barhl2,Bcl11a,Bdnf,Bmp4,Cdc42ep2,Crabp2,Crmp1,Csmd3,Dnm3,Eef1a1,Efna5,Enc1,Epha4,Fezf2,Gata3,Gfi1,Gsk3b,Hes1,Id1,Igf1r,Klf4,Lrp1,Myo3a,Neurog3,Nfatc4,Nkx6-1,Nlgn2,Nr2e1,Nr2f1,Pax6,Plekhm1,Pou3f2,Pou4f2,Prrx1,Ptbp1,Pten,Ptprg,Qk,Rtn4rl2,Sdk1,Sema5a,Sema6a,Sgk1,Shank1,Skor2,Slitrk1,Srcin1,Srf,Tbr1,Vegfa,Vim,Wnt1,Wnt3a,Wnt5a,Zeb2,Zmynd8,Zswim6
GO:0023019	11	747	23	23679	2.74056e-11	signal_transduction_involved_in_regulation_of_gene_expression	Foxa2,Gata4,Gsc,Msx1,Msx2,Neurod1,Pax6,Pdgfra,Smad3,Sox17,T
GO:0060441	11	747	23	23679	2.74056e-11	epithelial_tube_branching_involved_in_lung_morphogenesis	Bmp4,Esrp1,Fgf10,Fgfr2,Foxa1,Foxa2,Foxf1,Hmga2,Shh,Sox2,Sox9
GO:0009954	12	747	29	23679	2.82334e-11	proximaldistal_pattern_formation	Cyp26b1,Dll1,Dlx1,Dlx2,Hoxa10,Hoxa11,Hoxa9,Hoxc10,Hoxc11,Hoxd10,Irx1,Sp8
GO:0048762	18	747	78	23679	2.82545e-11	mesenchymal_cell_differentiation	Bmp4,Fgf10,Fgfr2,Foxc1,Gsk3b,Isl1,Lef1,Msx1,Msx2,Nog,Osr1,Pax2,Six2,Snai1,Sox9,Tcf21,Wnt11,Wnt5a
GO:0014014	15	747	51	23679	2.94454e-11	negative_regulation_of_gliogenesis	Adcyap1,Bmp4,Dlx1,Dlx2,Hes1,Hmga2,Id2,Lin28a,Mycn,Nkx6-1,Nkx6-2,Nog,Nr2e1,Ski,Sox11
GO:0021520	7	747	7	23679	3.02581e-11	spinal_cord_motor_neuron_cell_fate_specification	Hoxc10,Hoxd10,Isl1,Isl2,Lhx3,Mnx1,Olig3
GO:0061074	7	747	7	23679	3.02581e-11	regulation_of_neural_retina_development	Casz1,Dll4,Dlx1,Dlx2,Pou4f2,Ptf1a,Six3
GO:0045778	20	747	99	23679	3.06007e-11	positive_regulation_of_ossification	Bmp4,Ddr2,Dlx5,Gnas,Jund,Msx2,Nipbl,Osr1,Osr2,Oxt,Ptger4,Runx2,Smad3,Sox11,Tfap2a,Tob2,Vegfa,Wnt10b,Wnt5a,Wnt7b
GO:0060850	10	747	18	23679	3.20248e-11	regulation_of_transcription_involved_in_cell_fate_commitment	Dlx1,Dlx2,Evx1,Lbx1,Nkx6-1,Nkx6-2,Pax6,Prox1,Sox17,Zbtb7b
GO:0021675	13	747	36	23679	3.26976e-11	nerve_development	Bdnf,Hes1,Isl1,Mnx1,Neurog1,Nrp2,Ntf3,Pax2,Pou4f1,Pou4f3,Prrxl1,Sall1,Tfap2a
GO:0031401	82	747	1200	23679	3.62007e-11	positive_regulation_of_protein_modification_process	Abl1,Adcyap1,Agap2,Akap13,Ang,Anxa2,Arhgef2,Arrdc3,Avp,Bcl6,Bdnf,Bmp4,Ccnd1,Ccnd2,Cdk2ap1,Cdk5r2,Cdkn2a,Cdon,Crlf1,Ctnnd1,Ddr2,Dlc1,Efna5,Egfr,Epha4,Fgf10,Fgf9,Fgfr2,Flt1,Gadd45b,Gadd45g,Gata3,Gata4,Gdf6,Gm13276,Gm13277,Gnas,Gsk3b,Hes1,Igf1r,Igf2,Igfbp3,Inhbb,Isl1,Jarid2,Jun,Kiss1r,Kmt2e,Lrp1,Mid1,Nab2,Nipbl,Ntf3,Pax7,Pdgfra,Ppp1r15b,Prdm12,Prox1,Ptbp1,Pten,Ptger4,Rap2b,Rara,S1pr2,Sash1,Shc1,Smad…
GO:0021877	8	747	10	23679	4.02355e-11	forebrain_neuron_fate_commitment	Ascl1,Fezf2,Lhx6,Nkx2-1,Pax6,Satb2,Tbr1,Tfap2c
GO:0045637	29	747	214	23679	4.13636e-11	regulation_of_myeloid_cell_differentiation	Dll1,Foxo3,Gnas,Gsk3b,Hist1h4d,Hist1h4h,Hist1h4n,Hoxa9,Hoxb8,Id2,Jun,Ldb1,Lef1,Lox,Mafb,Meis1,Meis2,Myc,Pou4f1,Pou4f2,Prdm16,Rara,Rarg,Runx1,Tal1,Tob2,Twist2,Zbtb7a,Zfp36l1
GO:0043388	16	747	61	23679	4.43183e-11	positive_regulation_of_DNA_binding	Foxc1,Gata3,Hes1,Isl1,Klf4,Myc,Neurod1,Nipbl,Pax6,Pdx1,Pitx2,Pou4f1,Pou4f2,Ski,Twist1,Wnt3a
GO:0002521	36	747	320	23679	4.54444e-11	leukocyte_differentiation	Abl1,Bcl11a,Bcl6,Bmp4,Camk4,Cited2,Dll1,Dll4,Fzd7,Gadd45g,Gata3,Gm13276,Gm13277,Id2,Irf2bp2,Jak3,Jun,Junb,Lef1,Mafb,Nkx2-3,Onecut1,Ostm1,Patz1,Ptger4,Runx2,Shh,Sox4,Srf,Vegfa,Wnt1,Zbtb1,Zbtb7a,Zbtb7b,Zfp36l1,Zfp36l2
GO:0042474	11	747	24	23679	4.91558e-11	middle_ear_morphogenesis	Gas1,Gsc,Msx1,Myc,Nog,Osr1,Osr2,Prrx1,Six1,Six2,Tshz1
GO:0045785	41	747	404	23679	5.35663e-11	positive_regulation_of_cell_adhesion	Abl1,Arpc2,Bcl6,Cited2,Col16a1,Egr3,Foxc2,Foxf1,Gata3,Gsk3b,Hes1,Hlx,Igf2,Ihh,Jak3,Kif26b,Ldb1,Lef1,Mex3b,Myadm,Nr4a3,Ptger4,Rara,Runx1,Runx3,Shb,Shh,Smad3,Smad7,Socs1,Sox2,Thbs1,Tmem102,Tpm1,Vegfa,Wnt3a,Wnt5a,Zbtb1,Zbtb7b,Zfhx3,Zmiz1
GO:0043065	53	747	619	23679	5.39977e-11	positive_regulation_of_apoptotic_process	Abl1,Adamtsl4,Ascl1,Atf3,Atf4,Bax,Bbc3,Bcl2l11,Bcl6,Bmf,Bmp4,Btg1,Cd248,Cdkn2a,Ddit3,Dlc1,Fam72a,Foxa1,Foxl2,Foxo3,Gadd45b,Gadd45g,Gata6,Gsk3b,Hoxa13,Hrk,Igfbp3,Inhbb,Jak3,Jun,Msx1,Msx2,Myc,Neurod1,Nfatc4,Nr4a3,Pou4f1,Pou4f2,Pten,Rarg,Runx3,Smad3,Sox4,Tcf7l2,Tfap2a,Tfap2b,Thbs1,Trp53bp2,Wnt10b,Wnt11,Wnt3a,Wnt5a,Wt1
GO:2000179	16	747	62	23679	5.80022e-11	positive_regulation_of_neural_precursor_cell_proliferation	Ascl1,Cdon,Dll4,Dmrta2,Foxg1,Insm1,Lhx2,Nog,Nr2e1,Otp,Pax6,Prox1,Shh,Sox2,Vegfa,Wnt3a
GO:0051099	28	747	203	23679	5.87317e-11	positive_regulation_of_binding	Abl1,Anxa2,Bdnf,Bmp4,Ebf2,Epha4,Foxc1,Gata3,Gsk3b,Hes1,Hnrnpl,Isl1,Klf4,Lrp1,Myc,Neurod1,Nipbl,Pax6,Pdx1,Pitx2,Pou4f1,Pou4f2,Rara,Ski,Tcf7l2,Twist1,Wnt3a,Wnt5a
GO:0021904	10	747	19	23679	6.56974e-11	dorsalventral_neural_tube_patterning	Bmp4,Foxa1,Foxa2,Gas1,Gsc,Mnx1,Pax7,Ptch1,Shh,Wnt3a
GO:0007517	18	747	82	23679	6.91139e-11	muscle_organ_development	Adgrb1,Chat,Chd2,Foxl2,Lbx1,Mkx,Mnx1,Msx1,Nphs1,Pax3,Pax7,Pitx1,Pitx2,Sgcb,Tcf21,Twist1,Wt1,Zfhx3
GO:0060563	13	747	38	23679	7.22836e-11	neuroepithelial_cell_differentiation	Abl1,Ascl1,Atoh1,Dll1,Emx1,Gfi1,Hes1,Insm1,Lef1,Pou4f3,Sox11,Sox4,Wnt11
GO:0010453	12	747	31	23679	7.2447e-11	regulation_of_cell_fate_commitment	Bmp4,Casz1,Esrp1,Fgfr2,Fzd7,Gfi1,Hnf1b,Nkx6-2,Pax6,Pax7,Sox17,Wnt3a
GO:0043068	53	747	624	23679	7.2653e-11	positive_regulation_of_programmed_cell_death	Abl1,Adamtsl4,Ascl1,Atf3,Atf4,Bax,Bbc3,Bcl2l11,Bcl6,Bmf,Bmp4,Btg1,Cd248,Cdkn2a,Ddit3,Dlc1,Fam72a,Foxa1,Foxl2,Foxo3,Gadd45b,Gadd45g,Gata6,Gsk3b,Hoxa13,Hrk,Igfbp3,Inhbb,Jak3,Jun,Msx1,Msx2,Myc,Neurod1,Nfatc4,Nr4a3,Pou4f1,Pou4f2,Pten,Rarg,Runx3,Smad3,Sox4,Tcf7l2,Tfap2a,Tfap2b,Thbs1,Trp53bp2,Wnt10b,Wnt11,Wnt3a,Wnt5a,Wt1
GO:0006325	54	747	644	23679	7.72163e-11	chromatin_organization	Arid1a,Arid2,Bahd1,Bcor,Brd2,Cbx3,Cbx8,Cdkn2a,Chd2,Chd3,Dpf3,Epc2,Foxa1,Foxa2,Foxa3,Gata3,H2afz,Hist1h2af,Hist1h2bf,Hist1h2bp,Hist1h3d,Hist1h3g,Hist1h3i,Hist1h4d,Hist1h4h,Hist1h4n,Jarid2,Kansl1,Kdm6b,Kmt2d,Kmt2e,Ldb1,Lef1,Mecom,Msl2,Myc,Nipbl,Pax7,Per1,Ppp1r1b,Prdm16,Prmt8,Ptma,Satb2,Setd1b,Setd5,Sin3a,Snai1,Sox9,Ubtf,Zbtb1,Zbtb7a,Zfp462,Znfx1
GO:0001658	14	747	46	23679	8.06823e-11	branching_involved_in_ureteric_bud_morphogenesis	Bmp4,Foxd1,Hoxa11,Lhx1,Myc,Pax2,Ptch1,Sall1,Shh,Six1,Sox9,Tcf21,Wnt1,Wt1
GO:0061005	11	747	25	23679	8.52815e-11	cell_differentiation_involved_in_kidney_development	Basp1,Bmp4,Foxc2,Osr1,Pax2,Pou3f3,Ptch1,Sall1,Six2,Tcf21,Wt1
GO:0061213	11	747	25	23679	8.52815e-11	positive_regulation_of_mesonephros_development	Bmp4,Gata3,Hoxb7,Lhx1,Nog,Pax2,Sall1,Six1,Sox9,Vegfa,Wt1
GO:0033043	83	747	1244	23679	8.91662e-11	regulation_of_organelle_organization	Abl1,Akap13,Anxa2,Arhgef2,Arpc2,Avp,Bax,Bbc3,Bcl2l11,Bcl6,Bcor,Bmf,Bmp4,Cbln1,Ccnd1,Ccnd2,Ccno,Cdc42ep2,Cdkn2a,Dcn,Dlc1,Dmrt1,Efna5,Eml2,Ercc1,Fgfr2,Gata3,Gfi1,Gsk3b,Hnrnpa2b1,Hnrnpd,Hoxa13,Htr1a,Id1,Igf1r,Igf2,Isl1,Jarid2,Kirrel,Kiss1r,Kmt2e,Lrp1,Lrrc4b,Mid1,Mllt6,Msx1,Msx2,Msx3,Myadm,Myc,Myo3a,Neurog1,Nipbl,Nphs1,Ntf3,Numa1,Pax5,Pax7,Ppp1r10,Prdm12,Prox1,Ptbp1,Ptger4,Rhof,Sema5a,Setd5,Sgk1,Shan…
GO:0009880	15	747	55	23679	9.77204e-11	embryonic_pattern_specification	Dll1,Fgf10,Fgfr2,Foxa2,Ihh,Lhx1,Otx2,Ptch1,Satb2,Sim2,Smad3,Smad6,Tfap2a,Wnt1,Wnt5a
GO:0010562	76	747	1095	23679	9.81439e-11	positive_regulation_of_phosphorus_metabolic_process	Abl1,Adcyap1,Agap2,Akap13,Ang,Anxa2,Arhgef2,Avp,Bdnf,Bmp4,Ccnd1,Ccnd2,Cdk2ap1,Cdk5r2,Cdon,Crlf1,Ctnnd1,Ddr2,Dlc1,Efna5,Egfr,Epha4,Fgf10,Fgf9,Fgfr2,Flt1,Fzd7,Gadd45b,Gadd45g,Gata4,Gdf6,Gm13276,Gm13277,Gnas,Grb10,Gsk3b,Hes1,Igf1r,Igf2,Igfbp3,Inhbb,Irs1,Isl1,Jun,Kiss1r,Lrp1,Mid1,Myc,Nab2,Ntf3,Pdgfra,Ppp1r15b,Prox1,Ptbp1,Pten,Ptger4,Rap2b,Rara,S1pr2,Sash1,Shc1,Smad3,Sox2,Sox9,Spry2,Srcin1,Sympk,Tal1,…
GO:0045937	76	747	1095	23679	9.81439e-11	positive_regulation_of_phosphate_metabolic_process	Abl1,Adcyap1,Agap2,Akap13,Ang,Anxa2,Arhgef2,Avp,Bdnf,Bmp4,Ccnd1,Ccnd2,Cdk2ap1,Cdk5r2,Cdon,Crlf1,Ctnnd1,Ddr2,Dlc1,Efna5,Egfr,Epha4,Fgf10,Fgf9,Fgfr2,Flt1,Fzd7,Gadd45b,Gadd45g,Gata4,Gdf6,Gm13276,Gm13277,Gnas,Grb10,Gsk3b,Hes1,Igf1r,Igf2,Igfbp3,Inhbb,Irs1,Isl1,Jun,Kiss1r,Lrp1,Mid1,Myc,Nab2,Ntf3,Pdgfra,Ppp1r15b,Prox1,Ptbp1,Pten,Ptger4,Rap2b,Rara,S1pr2,Sash1,Shc1,Smad3,Sox2,Sox9,Spry2,Srcin1,Sympk,Tal1,…
GO:0008589	18	747	84	23679	1.05882e-10	regulation_of_smoothened_signaling_pathway	Fgf10,Fgf9,Fgfr2,Foxa1,Foxa2,Gas1,Ihh,Prrx1,Ptch1,Rfx4,Runx2,Sall1,Sall3,Shh,Skor2,Wnt7b,Wnt9a,Zic1
GO:0032269	71	747	992	23679	1.10797e-10	negative_regulation_of_cellular_protein_metabolic_process	Abl1,Actb,Adgrb1,Ago2,Ang,Anxa2,Atf3,Avp,Bax,Bcor,Bmp4,Cdkn2a,Ctdsp2,Dusp4,Dusp8,Enc1,Epha4,Fam72a,Gadd45b,Gadd45g,Gas1,Gsk3b,Hnrnpd,Igf1r,Igfbp3,Igfbp5,Insm1,Jarid2,Jun,Kirrel,Kirrel2,Klf4,Lef1,Lin28a,Mecom,Mllt6,Msx3,Myadm,Nog,Ntf3,Pax2,Pax5,Pax6,Per1,Ppp1r15b,Ppp1r1b,Ppp1r9b,Pten,Qk,Rara,Samd4,Sema6a,Shb,Shh,Sin3a,Smad6,Smad7,Socs1,Sox4,Spry2,Srcin1,Thbs1,Trim71,Twist1,Vegfa,Vps25,Wnt1,Wnt9a,W…
GO:0090090	21	747	118	23679	1.22229e-10	negative_regulation_of_canonical_Wnt_signaling_pathway	Ctnnd1,Ddit3,Foxo3,Gsk3b,Isl1,Lzts2,Mllt3,Nkx2-5,Nog,Rbms3,Shh,Shisa6,Sost,Sox17,Sox2,Sox9,Tcf7l2,Tle3,Wnt11,Wnt5a,Wnt5b
GO:1901214	38	747	365	23679	1.30515e-10	regulation_of_neuron_death	Abl1,Agap2,Ascl1,Atf4,Barhl1,Bax,Bbc3,Bcl2l11,Bdnf,Cd34,Crlf1,Ddit3,Dlx1,En2,Foxb1,Foxo3,Gabrb2,Gata3,Gsk3b,Hrk,Isl1,Jun,Lrp1,Nfatc4,Nr4a3,Ntf3,Pou4f1,Shh,Six1,Tfap2a,Tfap2b,Tfap2d,Tmem259,Trp53bp2,Vegfa,Wnt1,Wnt3a,Wnt5a
GO:0090189	11	747	26	23679	1.43618e-10	regulation_of_branching_involved_in_ureteric_bud_morphogenesis	Bmp4,Hnf1b,Hoxb7,Lhx1,Nog,Pax2,Sall1,Six1,Six2,Sox9,Vegfa
GO:0001569	13	747	40	23679	1.51539e-10	branching_involved_in_blood_vessel_morphogenesis	Dll4,Flt1,Foxc2,Gbx2,Ihh,Lef1,Nfatc4,Pitx2,Sema5a,Shh,Srf,Tbx20,Vegfa
GO:0035051	15	747	57	23679	1.70822e-10	cardiocyte_differentiation	Akap13,Anxa2,Arid1a,Bmp4,Gata4,Gata6,Isl1,Kdm6b,Nkx2-5,Pax3,Pitx2,Rara,Sox17,Srf,T
GO:0045686	12	747	33	23679	1.71887e-10	negative_regulation_of_glial_cell_differentiation	Bmp4,Dlx1,Dlx2,Hes1,Hmga2,Id2,Lin28a,Mycn,Nkx6-1,Nkx6-2,Nog,Nr2e1
GO:0045765	34	747	304	23679	1.8482e-10	regulation_of_angiogenesis	Abl1,Adgra2,Adgrb1,Adgrb2,Ago2,Btg1,Cd34,Dcn,Dll1,Dll4,Flt1,Foxc1,Foxc2,Gata4,Gata6,Hmga2,Id1,Igf2,Isl1,Klf4,Nr2e1,Pkm,Runx1,Sash1,Sema5a,Sema6a,Shc1,Shh,Sparc,Spry2,Tcf4,Thbs1,Vegfa,Wnt5a
GO:0001775	47	747	529	23679	2.01766e-10	cell_activation	Abl1,Bax,Bcl11a,Bcl6,Camk4,Dll1,Dll4,Egfr,Ercc1,Fcgr3,Fzd7,Gadd45g,Gata3,Gm13276,Gm13277,Gsk3b,H60b,Hoxa9,Id2,Irf2bp2,Jak3,Jun,Kmt2e,Lef1,Lrp1,Mafb,Nkx2-3,Nr4a3,Onecut1,Patz1,Ptger4,Raet1e,Rap2b,Runx2,Shb,Shh,Smad3,Sox4,Srf,Tcf4,Wnt1,Wnt3a,Zbtb1,Zbtb7a,Zbtb7b,Zfp36l1,Zfp36l2
GO:0030199	14	747	49	23679	2.08047e-10	collagen_fibril_organization	Anxa2,Col12a1,Col1a1,Col1a2,Col2a1,Col3a1,Col5a1,Comp,Ddr2,Foxc1,Foxc2,Lmx1b,Lox,Mkx
GO:0010769	36	747	338	23679	2.13394e-10	regulation_of_cell_morphogenesis_involved_in_differentiation	Abl1,Actn4,Arpc2,Barhl2,Bcl11a,Bdnf,Crabp2,Dnm3,Efna5,Epha4,Fezf2,Gsk3b,Id1,Lrp1,Myadm,Neurog3,Nfatc4,Nkx6-1,Nr2e1,Pou3f2,Pou4f2,Pten,Sema5a,Sema6a,Sgk1,Skor2,Slitrk1,Srcin1,Srf,Tbr1,Vegfa,Vim,Wnt3a,Wnt5a,Zeb2,Zswim6
GO:0010470	13	747	41	23679	2.15526e-10	regulation_of_gastrulation	Col5a1,Foxa2,Fzd7,Hnf1b,Klf4,Lhx1,Myadm,Osr1,Osr2,Otx2,Sox17,Tgif1,Wnt3a
GO:0045598	22	747	134	23679	2.25746e-10	regulation_of_fat_cell_differentiation	Ddit3,Gata3,Hes1,Id2,Mecom,Msx2,Nr1d1,Prdm16,Smad3,Tcf7l2,Trio,Vegfa,Wnt1,Wnt10b,Wnt3a,Wnt5a,Wnt5b,Zadh2,Zbtb7b,Zfp36l1,Zfp36l2,Zfp385a
GO:0021978	7	747	8	23679	2.35443e-10	telencephalon_regionalization	Bmp4,Gsx2,Lhx2,Otx2,Pax6,Shh,Six3
GO:0072197	7	747	8	23679	2.35443e-10	ureter_morphogenesis	Emx2,Gata3,Lhx1,Lzts2,Mecom,Pax2,Sox9
GO:1902866	7	747	8	23679	2.35443e-10	regulation_of_retina_development_in_cameratype_eye	Casz1,Dll4,Dlx1,Dlx2,Pou4f2,Ptf1a,Six3
GO:0061061	18	747	88	23679	2.39295e-10	muscle_structure_development	Adgrb1,Chat,Chd2,Foxl2,Lbx1,Mkx,Mnx1,Msx1,Nphs1,Pax3,Pax7,Pitx1,Pitx2,Sgcb,Tcf21,Twist1,Wt1,Zfhx3
GO:1902106	19	747	99	23679	2.42236e-10	negative_regulation_of_leukocyte_differentiation	Bcl6,Bmp4,Cdkn2a,Hlx,Id2,Ihh,Jak3,Mafb,Myc,Prdm16,Rara,Runx1,Runx3,Shh,Smad7,Socs1,Tob2,Zbtb7b,Zfp608
GO:0035116	12	747	34	23679	2.58051e-10	embryonic_hindlimb_morphogenesis	Bmp4,Gnas,Mecom,Msx1,Msx2,Osr1,Osr2,Pitx1,Pitx2,Rarg,Shh,Twist1
GO:0021700	27	747	203	23679	2.98268e-10	developmental_maturation	Ascl1,Bcan,Cdk5r2,Ddit3,Fev,Foxa1,Foxo3,Gata3,Hes1,Hoxb13,Id2,Igsf21,Ihh,Insl3,Irx5,Lhx6,Neurog2,Nfia,Pax2,Pten,Runx2,Runx3,Shank1,Six3,Tal1,Vegfa,Zbtb7a
GO:0001656	13	747	42	23679	3.03182e-10	metanephros_development	Bmp4,Foxc2,Hoxa11,Hoxc11,Id2,Irx1,Lhx1,Osr1,Osr2,Pax2,Shh,Six2,Wt1
GO:0007162	32	747	278	23679	3.04757e-10	negative_regulation_of_cell_adhesion	Abl1,Actn4,Ajap1,B4galnt2,Bcl6,Bmp4,Cdkn2a,Col1a1,Dlc1,Efna5,Fzd7,Hlx,Ihh,Jak3,Klf4,Lef1,Lrp1,Myadm,Pten,Runx1,Runx3,Sema5a,Sema6a,Shh,Smad7,Socs1,Srcin1,Thbs1,Vegfa,Wnt1,Zbtb7b,Zfp608
GO:2000146	32	747	278	23679	3.04757e-10	negative_regulation_of_cell_motility	Adgrb1,Arid2,Cited2,Cnn2,Col3a1,Dcn,Dlc1,Dll4,Foxo3,Gata3,Gsk3b,Igfbp3,Igfbp5,Kiss1r,Klf4,Lrp1,Nkx2-1,Nog,Patz1,Pten,Ptger4,Ptprg,Ptprt,Rap2b,Shh,Srf,Srgap2,Thbs1,Tmeff2,Tpm1,Wnt11,Zmynd8
GO:0001568	24	747	162	23679	3.1033e-10	blood_vessel_development	Arid1a,Bmp4,Cdx2,Cited2,Col1a1,Col1a2,Col3a1,Col5a1,Foxc1,Foxc2,Foxf1,Helt,Hes1,Junb,Lox,Lrp1,Osr1,Pax6,Shb,Shh,Smad6,Tcf7l2,Vegfa,Wt1
GO:0045682	17	747	79	23679	3.25854e-10	regulation_of_epidermis_development	Atoh1,Bmp4,Dll1,Esrp1,Foxc1,Fst,Hes1,Klf7,Msx2,Mycn,Nab2,Numa1,Ptch1,Tfap2c,Wnt10b,Wnt5a,Zfp36l1
GO:0003007	16	747	69	23679	3.30464e-10	heart_morphogenesis	Arid2,Col2a1,Col5a1,Dlc1,Flrt2,Foxc1,Foxc2,Gata4,Isl1,Msx1,Nipbl,Nkx2-5,Ptch1,T,Vegfa,Zmiz1
GO:0002064	22	747	137	23679	3.50657e-10	epithelial_cell_development	Adamtsl4,Bmp4,Dll1,Dmrt1,Fgfr2,Flnb,Fosl2,Foxc2,Insm1,Myadm,Nkx2-2,Onecut1,Onecut2,Pax6,Rara,Rarg,Sox9,Tfap2a,Tfap2c,Vim,Wnt5a,Wt1
GO:0060740	11	747	28	23679	3.76799e-10	prostate_gland_epithelium_morphogenesis	Bmp4,Fgf10,Fgfr2,Foxa1,Hoxa13,Hoxb13,Hoxd13,Igf1r,Nog,Rarg,Shh
GO:0048864	12	747	35	23679	3.81465e-10	stem_cell_development	Cited2,Cyp26a1,Cyp26c1,Foxc1,Foxc2,Hes1,Shh,Sox11,Sox9,Tfap2a,Twist1,Wnt7b
GO:0030336	31	747	265	23679	3.86299e-10	negative_regulation_of_cell_migration	Adgrb1,Arid2,Cited2,Cnn2,Col3a1,Dcn,Dlc1,Dll4,Foxo3,Gsk3b,Igfbp3,Igfbp5,Kiss1r,Klf4,Lrp1,Nkx2-1,Nog,Patz1,Pten,Ptger4,Ptprg,Ptprt,Rap2b,Shh,Srf,Srgap2,Thbs1,Tmeff2,Tpm1,Wnt11,Zmynd8
GO:0043586	8	747	12	23679	4.18386e-10	tongue_development	Bnc2,Lef1,Nkx2-5,Nkx2-6,Prdm16,Shh,Six1,Sox2
GO:0072175	13	747	43	23679	4.2209e-10	epithelial_tube_formation	Cited2,Fgf10,Fgfr2,Gata3,Hnf1b,Nog,Pax2,Ptch1,Shh,Six1,Sox11,Sox4,Sox9
GO:0098609	38	747	381	23679	4.51075e-10	cellcell_adhesion	Alcam,Cbln1,Cd34,Cdh11,Cdon,Comp,Ctnnd1,Efna5,Egfr,Erf,Fat1,Foxf1,Gnas,Icam4,Icam5,Igsf21,Ihh,Kirrel,Kirrel2,Lef1,Lrrc4b,Myh9,Nlgn2,Pcdh1,Pcdh10,Pcdh17,Pcdh8,Pdgfra,Ptprt,Rap2b,Sdk1,Shc1,Slitrk1,Sox9,Srf,Wnt3a,Wnt7b,Zfp36l1
GO:0045619	25	747	179	23679	4.77999e-10	regulation_of_lymphocyte_differentiation	Abl1,Bcl6,Bmp4,Cdkn2a,Cyp26b1,Duxbl1,Egr3,Gata3,Hlx,Id2,Ihh,Jak3,Rara,Runx1,Runx3,Shb,Shh,Smad7,Socs1,Zbtb1,Zbtb7b,Zfp36l1,Zfp36l2,Zfp608,Zmiz1
GO:0030858	15	747	61	23679	4.8583e-10	positive_regulation_of_epithelial_cell_differentiation	Atoh1,Bmp4,Btg1,Foxa3,Foxc1,Lhx1,Numa1,Pax2,Pax6,Ptch1,S1pr2,Sox2,Sox9,Wnt10b,Zeb2
GO:0050896	247	747	5525	23679	4.97856e-10	response_to_stimulus	Abl1,Actb,Actg1,Adamts4,Adamts5,Adcyap1,Adgrb1,Adgrl2,Alcam,Alkbh5,Ang,Arhgef2,Arid5b,Arpc2,Arsb,Ascl1,Asic4,Atf3,Atf4,Bax,Bbc3,Bckdhb,Bcl2l11,Bcl6,Bdnf,Bmf,Bmp4,Brinp1,Cacna1g,Camk4,Cbx3,Ccnd1,Ccnd2,Ccr10,Cdc42ep2,Cdkn2a,Chd2,Cited2,Cnn2,Col16a1,Col1a1,Col1a2,Col2a1,Col3a1,Comp,Cyp26a1,Cyp26b1,Ddit3,Dll4,Dlx1,Dlx5,Dnajb14,Duox2,Eef1a1,Efna5,Egfr,Egr3,Emx1,Emx2,Epc2,Epha4,Erbin,Ercc1,Fcgr3,Fgf10,…
GO:0045581	13	747	44	23679	5.81904e-10	negative_regulation_of_T_cell_differentiation	Bcl6,Bmp4,Cdkn2a,Hlx,Ihh,Jak3,Runx1,Runx3,Shh,Smad7,Socs1,Zbtb7b,Zfp608
GO:0031128	11	747	29	23679	5.89812e-10	developmental_induction	Bmp4,Fgf10,Hoxa11,Hoxc11,Nkx2-1,Sall1,Six1,Six3,Sox2,Sox9,Tfap2a
GO:0045620	14	747	53	23679	6.58962e-10	negative_regulation_of_lymphocyte_differentiation	Bcl6,Bmp4,Cdkn2a,Hlx,Id2,Ihh,Jak3,Runx1,Runx3,Shh,Smad7,Socs1,Zbtb7b,Zfp608
GO:1903844	19	747	105	23679	6.94436e-10	regulation_of_cellular_response_to_transforming_growth_factor_beta_stimulus	Bcl9l,Cited2,Dlx1,Fam89b,Lox,Nkx2-1,Onecut1,Onecut2,Prdm16,Ski,Skor1,Skor2,Smad3,Smad6,Smad7,Thbs1,Vasn,Wnt1,Zbtb7a
GO:0001570	17	747	84	23679	8.99014e-10	vasculogenesis	Cited2,Fgf9,Fgfr2,Foxf1,Gata4,Hoxa13,Junb,Nkx2-5,Pitx2,Qk,Shh,Sox17,T,Wnt7b,Wt1,Zfp36l1,Zmiz1
GO:1901700	85	747	1352	23679	9.64158e-10	response_to_oxygencontaining_compound	Abl1,Actb,Arhgef2,Arpc2,Atf4,Bmp4,Brinp1,Cdkn2a,Col16a1,Col1a1,Col1a2,Col3a1,Cyp26a1,Cyp26b1,Duox2,Efna5,Egfr,Epha4,Erbin,Fosl2,Foxa1,Gata4,Gfi1,Gnas,Grb10,Gsk3b,H2afz,Hnf1b,Hnrnpd,Igf1r,Igfbp5,Inhbb,Irs1,Jun,Junb,Jund,Kdm6b,Klf4,Lin28a,Lrp1,Mafa,Msx2,Neurod1,Nfatc4,Nkx2-1,Nr1d1,Nr4a3,Osr1,Oxt,Pax2,Pdgfra,Pdx1,Per1,Pkm,Pou4f1,Pou4f2,Ppp1r15b,Ppp1r1b,Ptch1,Pten,Ptger4,Rara,Rarg,Runx1,Scd2,Sgk1,Shc…
GO:1905332	12	747	38	23679	1.13463e-09	positive_regulation_of_morphogenesis_of_an_epithelium	Abl1,Bmp4,Gata3,Hoxb7,Lhx1,Nog,Pax2,Pdgfra,Sall1,Six1,Sox9,Vegfa
GO:0042327	70	747	1026	23679	1.18055e-09	positive_regulation_of_phosphorylation	Abl1,Adcyap1,Agap2,Akap13,Ang,Anxa2,Arhgef2,Avp,Bdnf,Bmp4,Ccnd1,Ccnd2,Cdk2ap1,Cdk5r2,Cdon,Crlf1,Ctnnd1,Ddr2,Efna5,Egfr,Epha4,Fgf10,Fgf9,Fgfr2,Flt1,Fzd7,Gadd45b,Gadd45g,Gata4,Gdf6,Gm13276,Gm13277,Gnas,Grb10,Gsk3b,Hes1,Igf1r,Igf2,Igfbp3,Inhbb,Irs1,Isl1,Jun,Kiss1r,Lrp1,Mid1,Myc,Nab2,Ntf3,Pdgfra,Prox1,Pten,Ptger4,Rap2b,Rara,S1pr2,Sash1,Shc1,Sox2,Sox9,Spry2,Srcin1,Tal1,Thbs1,Vegfa,Wnt1,Wnt3a,Wnt5a,Wnt…
GO:0021537	10	747	24	23679	1.20866e-09	telencephalon_development	Bmp4,Emx1,Fezf1,Fezf2,Hes1,Lhx1,Lhx2,Nkx2-1,Rfx4,Six3
GO:0002683	42	747	466	23679	1.23099e-09	negative_regulation_of_immune_system_process	Adcyap1,Bcl6,Bmp4,Cdkn2a,Col3a1,Dll1,Erbin,Foxf1,Hes1,Hist1h4d,Hist1h4h,Hist1h4n,Hlx,Hoxa9,Hoxb8,Id2,Igf2,Ihh,Jak3,Ldb1,Mafb,Meis1,Meis2,Myc,Nr1d1,Prdm16,Ptger4,Rara,Runx1,Runx3,Shh,Smad7,Socs1,Sox11,Sox9,Tal1,Thbs1,Tob2,Twist2,Zbtb7b,Zfp36l1,Zfp608
GO:0045638	18	747	97	23679	1.27414e-09	negative_regulation_of_myeloid_cell_differentiation	Dll1,Hist1h4d,Hist1h4h,Hist1h4n,Hoxa9,Hoxb8,Ldb1,Mafb,Meis1,Meis2,Myc,Prdm16,Rara,Runx1,Tal1,Tob2,Twist2,Zfp36l1
GO:0031400	47	747	560	23679	1.31391e-09	negative_regulation_of_protein_modification_process	Abl1,Actb,Adgrb1,Atf3,Bax,Bcor,Bmp4,Cdkn2a,Ctdsp2,Dusp4,Dusp8,Fam72a,Gadd45b,Gadd45g,Gsk3b,Igf1r,Igfbp3,Insm1,Jarid2,Jun,Kirrel,Kirrel2,Klf4,Mecom,Mllt6,Msx3,Myadm,Nog,Ntf3,Pax5,Pax6,Per1,Ppp1r15b,Ppp1r1b,Ppp1r9b,Pten,Sema6a,Shb,Sin3a,Smad6,Smad7,Socs1,Sox4,Spry2,Srcin1,Twist1,Vps25
GO:0043523	30	747	263	23679	1.36087e-09	regulation_of_neuron_apoptotic_process	Agap2,Ascl1,Atf4,Barhl1,Bax,Bbc3,Bcl2l11,Bdnf,Crlf1,Ddit3,Dlx1,En2,Foxb1,Foxo3,Gabrb2,Gata3,Gsk3b,Hrk,Isl1,Jun,Lrp1,Nfatc4,Nr4a3,Ntf3,Pou4f1,Six1,Tfap2a,Tfap2b,Tfap2d,Vegfa
GO:0045580	22	747	147	23679	1.39545e-09	regulation_of_T_cell_differentiation	Abl1,Bcl6,Bmp4,Cdkn2a,Cyp26b1,Duxbl1,Egr3,Gata3,Hlx,Ihh,Jak3,Rara,Runx1,Runx3,Shb,Shh,Smad7,Socs1,Zbtb1,Zbtb7b,Zfp608,Zmiz1
GO:0007346	44	747	506	23679	1.50961e-09	regulation_of_mitotic_cell_cycle	Abl1,Ascl1,Bmp4,Brinp1,Btg1,Ccnd1,Ccnd2,Ccno,Cdkn2a,Cks1b,Ctdsp2,Dmrt1,Egfr,Fgf10,Fgfr2,Foxa1,Foxc1,Foxg1,Gas1,Hes1,Hoxa13,Id2,Igf1r,Igf2,Klf4,Kmt2e,Meis2,Myc,Neurog1,Nipbl,Numa1,Ppp1r10,Ppp2r3d,Ptch1,Pten,Shb,Sin3a,Smad3,Sox4,Tal1,Wnt10b,Wnt9a,Zfp36l1,Zfp36l2
GO:1903845	15	747	66	23679	1.59642e-09	negative_regulation_of_cellular_response_to_transforming_growth_factor_beta_stimulus	Bcl9l,Dlx1,Fam89b,Nkx2-1,Onecut1,Onecut2,Prdm16,Ski,Skor1,Skor2,Smad6,Smad7,Vasn,Wnt1,Zbtb7a
GO:0009725	42	747	471	23679	1.69539e-09	response_to_hormone	Ang,Bmp4,Ccnd1,Efna5,Egfr,Fosl2,Foxa1,Foxc2,Gata4,Gata6,Gnas,Grb10,H2afz,Igf1r,Inhbb,Irs1,Jun,Junb,Jund,Lox,Msx2,Nr1d1,Nr4a3,Oxt,Pkm,Pou4f1,Pou4f2,Pten,Ptger4,Sgk1,Shc1,Six1,Sost,Srf,Vgf,Wnt10b,Wt1,Zbtb7b,Zfp36l1,Zfp36l2,mt-Cytb,mt-Nd3
GO:0007169	34	747	331	23679	1.75422e-09	transmembrane_receptor_protein_tyrosine_kinase_signaling_pathway	Abl1,Arid5b,Bdnf,Col1a1,Ddr2,Efna5,Egfr,Epha4,Fgf10,Fgf9,Fgfr2,Flrt2,Flt1,Foxc1,Foxc2,Foxo3,Grb10,Gsk3b,Igf1r,Igf2,Irs1,Lox,Nfatc4,Nog,Nr4a3,Nrp2,Ntf3,Pdgfra,Pten,Ptprt,Shc1,Sox9,Trim71,Vegfa
GO:1903708	26	747	206	23679	1.99427e-09	positive_regulation_of_hemopoiesis	Bcl6,Egr3,Flt1,Foxc1,Foxo3,Gata3,Gnas,Gsk3b,Hlx,Id2,Ihh,Jun,Lef1,Pou4f1,Pou4f2,Rara,Runx1,Runx3,Shb,Shh,Socs1,Tal1,Zbtb1,Zbtb7b,Zfp36l1,Zmiz1
GO:0051100	23	747	164	23679	2.17556e-09	negative_regulation_of_binding	Actb,Bax,Cdkn2a,Crmp1,Ddit3,Gsk3b,Id1,Id2,Isl1,Jun,Lef1,Lhx2,Msx1,Msx2,Myc,Nfatc4,Nfib,Nog,Sin3a,Sox11,Sympk,Twist2,Zfp462
GO:0048806	12	747	40	23679	2.2095e-09	genitalia_development	Bax,Foxf2,Hnf1b,Hoxa13,Hoxd13,Lhx1,Neurog1,Pdgfra,Shh,Sox2,Wnt5a,Wt1
GO:0042326	40	747	439	23679	2.24291e-09	negative_regulation_of_phosphorylation	Abl1,Actb,Atf3,Bax,Bmp4,Cdkn2a,Ctdsp2,Dusp4,Dusp8,Fam72a,Foxa2,Gadd45b,Gadd45g,Grb10,Gsk3b,Igf1r,Igfbp3,Insm1,Jun,Kirrel,Kirrel2,Klf4,Mecom,Midn,Myadm,Nog,Ntf3,Pax6,Per1,Ppp1r15b,Pten,Sema6a,Shb,Smad6,Smad7,Socs1,Spry2,Srcin1,Twist1,Vps25
GO:0022407	37	747	386	23679	2.29264e-09	regulation_of_cellcell_adhesion	Abl1,B4galnt2,Bcl6,Bmp4,Cdkn2a,Cited2,Efna5,Egr3,Gata3,Hes1,Hlx,Igf2,Ihh,Jak3,Kif26b,Klf4,Lef1,Mex3b,Myadm,Nr4a3,Pcdh8,Rara,Runx1,Runx3,Shb,Shh,Smad7,Socs1,Sox2,Vegfa,Wnt1,Wnt3a,Wnt5a,Zbtb1,Zbtb7b,Zfp608,Zmiz1
GO:0030098	28	747	238	23679	2.40183e-09	lymphocyte_differentiation	Abl1,Bcl11a,Bcl6,Dll1,Dll4,Fzd7,Gadd45g,Gata3,Gm13276,Gm13277,Id2,Irf2bp2,Jak3,Lef1,Mafb,Nkx2-3,Onecut1,Patz1,Ptger4,Runx2,Shh,Sox4,Wnt1,Zbtb1,Zbtb7a,Zbtb7b,Zfp36l1,Zfp36l2
GO:0010632	27	747	223	23679	2.46335e-09	regulation_of_epithelial_cell_migration	Abl1,Adgra2,Adgrb1,Arsb,Bmp4,Dcn,Dll4,Fgf10,Foxc2,Gata3,Igf2,Insl3,Jun,Klf4,Nr2e1,Patz1,Prox1,Pten,Ptprg,Sash1,Sema5a,Shh,Sox9,Sparc,Thbs1,Vegfa,Wnt5a
GO:0051145	11	747	33	23679	2.94015e-09	smooth_muscle_cell_differentiation	Bmp4,Fgf10,Foxf1,Gata6,Nfatc4,Ntf3,Pitx2,Six1,Sox9,Srf,Wnt7b
GO:0035914	14	747	59	23679	3.05932e-09	skeletal_muscle_cell_differentiation	Atf3,Bcl9l,Cdon,Cited2,Dmrta2,Gata4,Mef2d,Myc,Pax3,Pax5,Phox2b,Sox11,Vax1,Wnt3a
GO:0035282	15	747	69	23679	3.08846e-09	segmentation	Dll1,Foxb1,Foxc1,Foxc2,Foxf1,Hes1,Hes7,Lef1,Mafb,Pcdh8,Smad3,T,Wnt3a,Wnt5a,Zeb2
GO:0030878	10	747	26	23679	3.09131e-09	thyroid_gland_development	Duox2,Fgf10,Foxe1,Hoxd3,Nkx2-1,Nkx2-5,Shh,Six1,Smad3,Srf
GO:1901215	28	747	241	23679	3.1871e-09	negative_regulation_of_neuron_death	Agap2,Atf4,Barhl1,Bax,Bdnf,Cd34,Crlf1,Dlx1,En2,Foxb1,Gabrb2,Gsk3b,Isl1,Jun,Lrp1,Nfatc4,Nr4a3,Ntf3,Pou4f1,Shh,Six1,Tfap2a,Tfap2b,Tfap2d,Tmem259,Vegfa,Wnt1,Wnt3a
GO:0043392	13	747	50	23679	3.34027e-09	negative_regulation_of_DNA_binding	Ddit3,Id1,Id2,Jun,Lef1,Lhx2,Msx1,Msx2,Nfib,Sin3a,Sox11,Twist2,Zfp462
GO:0017015	18	747	103	23679	3.49001e-09	regulation_of_transforming_growth_factor_beta_receptor_signaling_pathway	Bcl9l,Cited2,Fam89b,Lox,Nkx2-1,Onecut1,Onecut2,Prdm16,Ski,Skor1,Skor2,Smad3,Smad6,Smad7,Thbs1,Vasn,Wnt1,Zbtb7a
GO:0061311	9	747	20	23679	3.6281e-09	cell_surface_receptor_signaling_pathway_involved_in_heart_development	Bmp4,Dll1,Dll4,Msx1,Msx2,Nog,Snai1,Wnt3a,Wnt5a
GO:0072009	9	747	20	23679	3.6281e-09	nephron_epithelium_development	Dll1,Foxc1,Foxc2,Hnf1b,Osr1,Pax2,Pou3f3,Tfap2b,Wnt7b
GO:0048639	26	747	212	23679	3.69504e-09	positive_regulation_of_developmental_growth	Bcl11a,Bdnf,Crabp2,Dio3,Dll1,Efna5,Fgf9,Fgfr2,Gata4,Gata6,Gsk3b,Hlx,Hmga2,Igf2,Lrp1,Nipbl,Pou3f2,Pou4f2,Prox1,Ptger4,Sema5a,Srf,Tbx20,Vegfa,Wnt3a,Wt1
GO:0030509	17	747	92	23679	3.91936e-09	BMP_signaling_pathway	Bmp4,Comp,Dlx5,Fst,Gata4,Gdf6,Id1,Lef1,Msx1,Msx2,Nkx2-5,Nog,Runx2,Smad6,T,Wnt1,Wnt3a
GO:0003156	12	747	42	23679	4.12715e-09	regulation_of_animal_organ_formation	Bmp4,Cited2,Fgf10,Hes1,Hoxa11,Hoxc11,Isl1,Shh,Six1,Wnt3a,Wnt5a,Wt1
GO:0014031	11	747	34	23679	4.22289e-09	mesenchymal_cell_development	Alx1,Cited2,Cyp26a1,Cyp26c1,Foxc1,Foxc2,Hes1,Sox11,Sox9,Tfap2a,Twist1
GO:0021533	10	747	27	23679	4.77122e-09	cell_differentiation_in_hindbrain	Cbln1,Foxa2,Ldb1,Lhx1,Lhx5,Nfix,Nog,Phox2b,Prox1,Skor2
GO:0046639	10	747	27	23679	4.77122e-09	negative_regulation_of_alphabeta_T_cell_differentiation	Bcl6,Hlx,Ihh,Jak3,Runx1,Runx3,Shh,Smad7,Socs1,Zbtb7b
GO:0001503	20	747	131	23679	5.46781e-09	ossification	Bmp4,Col1a1,Col2a1,Comp,Ddr2,Dlx5,Ext1,Foxc1,Foxc2,Gnas,Igf2,Ihh,Mef2d,Mn1,Msx2,Nab2,Runx2,Sost,Sox9,Twist1
GO:0010638	47	747	587	23679	5.90548e-09	positive_regulation_of_organelle_organization	Abl1,Anxa2,Arpc2,Bax,Bbc3,Bcl2l11,Bcl6,Bmf,Cdc42ep2,Dcn,Dmrt1,Ercc1,Gata3,Gsk3b,Hnrnpa2b1,Hnrnpd,Hoxa13,Htr1a,Id1,Igf1r,Igf2,Isl1,Jarid2,Kirrel,Kiss1r,Kmt2e,Msx1,Msx2,Neurog1,Nipbl,Nphs1,Ntf3,Numa1,Pax7,Ppp1r10,Prdm12,Prox1,Ptbp1,Sema5a,Sin3a,Smad3,Tal1,Tpm1,Vegfa,Wnt11,Wnt5a,Zbtb7b
GO:0001934	66	747	982	23679	6.55522e-09	positive_regulation_of_protein_phosphorylation	Abl1,Adcyap1,Agap2,Akap13,Ang,Anxa2,Arhgef2,Avp,Bdnf,Bmp4,Ccnd1,Ccnd2,Cdk2ap1,Cdk5r2,Cdon,Crlf1,Ctnnd1,Ddr2,Efna5,Egfr,Epha4,Fgf10,Fgf9,Fgfr2,Flt1,Gadd45b,Gadd45g,Gata4,Gdf6,Gm13276,Gm13277,Gnas,Gsk3b,Hes1,Igf1r,Igf2,Igfbp3,Inhbb,Isl1,Jun,Kiss1r,Lrp1,Mid1,Nab2,Ntf3,Pdgfra,Prox1,Pten,Ptger4,Rap2b,Rara,S1pr2,Sash1,Shc1,Sox2,Sox9,Spry2,Srcin1,Tal1,Thbs1,Vegfa,Wnt1,Wnt3a,Wnt5a,Wnt7b,Zeb2
GO:0002067	10	747	28	23679	7.21256e-09	glandular_epithelial_cell_differentiation	Ascl1,Fgfr2,Foxa1,Gata6,Insm1,Neurod1,Nkx6-1,Pax6,Pdx1,Prox1
GO:0014032	10	747	28	23679	7.21256e-09	neural_crest_cell_development	Cited2,Cyp26a1,Cyp26c1,Foxc1,Foxc2,Hes1,Sox11,Sox9,Tfap2a,Twist1
GO:0045599	13	747	53	23679	7.25822e-09	negative_regulation_of_fat_cell_differentiation	Ddit3,Gata3,Msx2,Smad3,Tcf7l2,Trio,Vegfa,Wnt1,Wnt10b,Wnt3a,Wnt5a,Zadh2,Zfp36l2
GO:0022604	43	747	514	23679	7.38211e-09	regulation_of_cell_morphogenesis	Abl1,Actn4,Arpc2,Barhl2,Bcl11a,Bcl9l,Bdnf,Cdc42ep2,Crabp2,Dlc1,Dnm3,Efna5,Epha4,Fezf2,Gsk3b,Id1,Lrp1,Myadm,Myh14,Myh9,Neurog3,Nfatc4,Nkx6-1,Nr2e1,Pou3f2,Pou4f2,Pten,Rhof,Sema5a,Sema6a,Sgk1,Skor2,Slitrk1,Sparc,Srcin1,Srf,Tbr1,Vegfa,Vim,Wnt3a,Wnt5a,Zeb2,Zswim6
GO:0021954	12	747	44	23679	7.42867e-09	central_nervous_system_neuron_development	Ascl1,Fgfr2,Foxg1,Gbx2,Lhx6,Lhx8,Lmx1b,Neurog2,Sall3,Sox1,Tfap2a,Wnt5a
GO:0035265	12	747	44	23679	7.42867e-09	organ_growth	Bnc2,Comp,Ddr2,Dll1,Fgf10,Fgfr2,Lmx1b,Msx2,Pdgfra,Pten,Shh,Spry2
GO:0048565	12	747	44	23679	7.42867e-09	digestive_tract_development	Col3a1,Fgf10,Fgf9,Fgfr2,Foxf1,Foxf2,Nkx2-2,Nkx2-3,Nkx2-6,Pdx1,Sall1,Wnt5a
GO:0050770	25	747	204	23679	7.47923e-09	regulation_of_axonogenesis	Abl1,Barhl2,Bcl11a,Bdnf,Crabp2,Efna5,Epha4,Fezf2,Gsk3b,Lrp1,Nkx6-1,Pou3f2,Pou4f2,Pten,Sema5a,Sema6a,Slitrk1,Srf,Tbr1,Vegfa,Vim,Wnt3a,Wnt5a,Zeb2,Zswim6
GO:0001933	37	747	404	23679	7.85743e-09	negative_regulation_of_protein_phosphorylation	Abl1,Actb,Atf3,Bax,Bmp4,Cdkn2a,Ctdsp2,Dusp4,Dusp8,Fam72a,Gadd45b,Gadd45g,Gsk3b,Igf1r,Igfbp3,Insm1,Jun,Kirrel,Kirrel2,Klf4,Mecom,Myadm,Nog,Ntf3,Pax6,Per1,Ppp1r15b,Pten,Sema6a,Shb,Smad6,Smad7,Socs1,Spry2,Srcin1,Twist1,Vps25
GO:0001838	11	747	36	23679	8.37173e-09	embryonic_epithelial_tube_formation	Cited2,Gata3,Hnf1b,Nog,Pax2,Ptch1,Shh,Six1,Sox11,Sox4,Sox9
GO:0072091	16	747	85	23679	8.49474e-09	regulation_of_stem_cell_proliferation	Bdnf,Bmp4,Dmrta2,Foxg1,Hmga2,Nr2e1,Otp,Pax6,Shh,Six3,Sox11,Sox17,Sox2,Vax1,Vegfa,Zfp36l1
GO:0014706	18	747	109	23679	8.88387e-09	striated_muscle_tissue_development	Flnb,Foxl2,Gata4,Gata6,Hlx,Hoxd10,Id2,Myh14,Nkx2-5,Nphs1,Pax7,Pitx1,Pitx2,Pten,Shh,Six1,Tcf21,Vgll2
GO:0060174	7	747	11	23679	8.9373e-09	limb_bud_formation	Col2a1,Fgf10,Fgfr2,Shh,Sox11,Sox4,Sox9
GO:0021987	13	747	54	23679	9.28566e-09	cerebral_cortex_development	Ascl1,Atoh1,Bax,Cdon,Col3a1,Emx1,Emx2,Foxg1,Lhx2,Nr2e1,Pax5,Sox2,Tfap2c
GO:0001756	14	747	64	23679	9.5142e-09	somitogenesis	Dll1,Foxb1,Foxc1,Foxc2,Foxf1,Hes1,Hes7,Lef1,Pcdh8,Smad3,T,Wnt3a,Wnt5a,Zeb2
GO:0003143	14	747	64	23679	9.5142e-09	embryonic_heart_tube_morphogenesis	Cited2,Dll1,Gata4,Hes1,Ihh,Lbx1,Nkx2-5,Shh,Smad3,Sox17,Srf,Tbx20,Wnt3a,Wnt5a
GO:0030512	14	747	64	23679	9.5142e-09	negative_regulation_of_transforming_growth_factor_beta_receptor_signaling_pathway	Bcl9l,Fam89b,Nkx2-1,Onecut1,Onecut2,Prdm16,Ski,Skor1,Skor2,Smad6,Smad7,Vasn,Wnt1,Zbtb7a
GO:2001053	8	747	16	23679	9.72186e-09	regulation_of_mesenchymal_cell_apoptotic_process	Hnf1b,Hoxa13,Msx1,Msx2,Pax2,Shh,Sox9,Wt1
GO:0002062	12	747	45	23679	9.84098e-09	chondrocyte_differentiation	Bmp4,Col2a1,Fgf9,Ihh,Mef2d,Nfib,Osr1,Osr2,Runx2,Runx3,Six2,Sox9
GO:0060415	16	747	86	23679	1.01346e-08	muscle_tissue_morphogenesis	Col3a1,Dll4,Fgfr2,Foxc1,Foxc2,Fzd2,Isl1,Nkx2-5,Nog,Pax7,Pitx2,Pou4f1,Prox1,Smad7,Tbx20,Tpm1
GO:0021545	9	747	22	23679	1.0152e-08	cranial_nerve_development	Hes1,Isl1,Neurog1,Pax2,Pou4f1,Pou4f3,Prrxl1,Sall1,Tfap2a
GO:0003148	10	747	29	23679	1.06982e-08	outflow_tract_septum_morphogenesis	Bmp4,Fgfr2,Gata6,Isl1,Msx2,Nkx2-5,Nrp2,Rara,Smad6,Tbx20
GO:0022612	10	747	29	23679	1.06982e-08	gland_morphogenesis	Bmp4,Ctnnd1,Egfr,Fgf10,Fgfr2,Hoxd13,Nkx2-3,Pax6,Sox9,Wnt5a
GO:0048588	17	747	99	23679	1.24913e-08	developmental_cell_growth	Abl1,Akap13,Bdnf,Efna5,Emx1,Gata4,Gsk3b,Kmt2d,Lhx2,Nrn1,Nrp2,Pou4f2,Pou4f3,Rarg,Sema5a,Sox9,Zeb2
GO:1902107	22	747	166	23679	1.40497e-08	positive_regulation_of_leukocyte_differentiation	Bcl6,Egr3,Gata3,Gnas,Gsk3b,Hlx,Id2,Ihh,Jun,Lef1,Pou4f1,Pou4f2,Rara,Runx1,Runx3,Shb,Shh,Socs1,Zbtb1,Zbtb7b,Zfp36l1,Zmiz1
GO:1902533	62	747	915	23679	1.43027e-08	positive_regulation_of_intracellular_signal_transduction	Abl1,Actn4,Adcyap1,Agap2,Akap12,Akap13,Bax,Bbc3,Bcl2l11,Bmp4,Cdkn2a,Cdon,Col3a1,Dcn,Egfr,Epha4,Fgf10,Fgf9,Fgfr2,Flt1,Gadd45b,Gadd45g,Gata3,Gata4,Gdf6,Gnas,Hic1,Igf1r,Igf2,Igfbp3,Igfbp5,Insl3,Jun,Kiss1r,Lin28a,Lrp1,Mid1,Msx1,Neurod2,Ntf3,Pdgfra,Ptbp1,Pten,Ptger4,Rara,Sash1,Sema5a,Shc1,Sox11,Sox2,Sox9,Spry2,Tcf7l2,Thbs1,Trim8,Vegfa,Wnt11,Wnt5a,Wnt7b,Zcchc3,Zeb2,Zfp385a
GO:0032870	28	747	258	23679	1.44899e-08	cellular_response_to_hormone_stimulus	Bmp4,Efna5,Egfr,Gata4,Gata6,Gnas,H2afz,Igf1r,Inhbb,Irs1,Jun,Junb,Jund,Msx2,Nr4a3,Pkm,Pou4f1,Pou4f2,Pten,Ptger4,Sgk1,Six1,Sost,Wnt10b,Wt1,Zfp36l1,Zfp36l2,mt-Nd3
GO:0042481	10	747	30	23679	1.55949e-08	regulation_of_odontogenesis	Bcor,Bmp4,Cd34,Dmrt3,Msx1,Pax9,Runx2,Shh,Sp6,Tfap2a
GO:0040019	11	747	38	23679	1.58292e-08	positive_regulation_of_embryonic_development	Foxa2,Gata3,Hes1,Lhx1,Osr1,Osr2,Otx2,Shh,Six1,Wnt1,Wnt3a
GO:0055007	11	747	38	23679	1.58292e-08	cardiac_muscle_cell_differentiation	Akap13,Arid1a,Bmp4,Gata4,Gata6,Kdm6b,Nkx2-5,Pax3,Pitx2,Rara,T
GO:0021772	9	747	23	23679	1.62118e-08	olfactory_bulb_development	Dlx2,Ext1,Fezf1,Id2,Lhx2,Nr2e1,Pax6,Sall1,Ski
GO:0030902	9	747	23	23679	1.62118e-08	hindbrain_development	En2,Gbx2,Hnf1b,Neurod1,Nfib,Pax6,Ptf1a,Shh,Tbr1
GO:0090190	9	747	23	23679	1.62118e-08	positive_regulation_of_branching_involved_in_ureteric_bud_morphogenesis	Bmp4,Hoxb7,Lhx1,Nog,Pax2,Sall1,Six1,Sox9,Vegfa
GO:0030030	60	747	876	23679	1.68046e-08	cell_projection_organization	Abl1,Actb,Adcyap1,Bdnf,Bhlhe22,Ccno,Cdh11,Chat,Cntnap1,Dlx5,Dnm3,Egfr,Epha4,Fezf2,Fgfr2,Gsk3b,Hes1,Igf1r,Isl1,Isl2,Jun,Klf7,Mnx1,Myh9,Myo3a,Nfib,Nkx2-9,Nr2e1,Nrn1,Ntf3,Onecut1,Onecut2,Pax6,Phox2b,Pou4f1,Pou4f2,Ppp1r9b,Prdm12,Prrxl1,Pten,Rfx4,Rtn4rl2,Runx3,S1pr2,Sema5a,Sgk1,Shank1,Shc1,Slitrk1,Srf,Srgap2,Tpm1,Ush1g,Vax2,Wnt3a,Wnt5a,Wnt7b,Zeb2,Zic2,Zswim6
GO:0048536	12	747	47	23679	1.68737e-08	spleen_development	Abl1,Barx1,Bcl2l11,Cited2,Fgf10,Jarid2,Nkx2-3,Nkx2-5,Onecut1,Pitx2,Tcf21,Tlx1
GO:0050680	20	747	140	23679	1.75492e-08	negative_regulation_of_epithelial_cell_proliferation	Bmp4,Cdkn2a,Dll4,Fgfr2,Flt1,Gas1,Gata3,Isl1,Nfib,Nkx2-9,Pax6,Ptch1,Pten,Runx3,Sox2,Sox9,Sparc,Thbs1,Wnt10b,Wnt5a
GO:0061035	14	747	67	23679	1.78256e-08	regulation_of_cartilage_development	Anxa2,Bmp4,Gdf6,Hoxa11,Maf,Nog,Rara,Rarg,Runx2,Six2,Smad3,Sox9,Wnt5a,Wnt9a
GO:0090185	8	747	17	23679	1.78552e-08	negative_regulation_of_kidney_development	Bmp4,Gata3,Hnf1b,Osr1,Pax2,Sall1,Shh,Wt1
GO:0001755	13	747	57	23679	1.88017e-08	neural_crest_cell_migration	Alx1,Gbx2,Isl1,Nrp2,Pax3,Pax6,Phox2b,Pitx2,Sema5a,Sema6a,Shh,Twist1,Zeb2
GO:0001944	13	747	57	23679	1.88017e-08	vasculature_development	Bmp4,Cited2,Foxf1,Hes1,Id1,Ihh,Lef1,Osr1,Pdgfra,Shh,Tcf21,Vegfa,Wnt7b
GO:0001947	13	747	57	23679	1.88017e-08	heart_looping	Cited2,Dll1,Gata4,Ihh,Lbx1,Nkx2-5,Shh,Smad3,Sox17,Srf,Tbx20,Wnt3a,Wnt5a
GO:0016049	17	747	102	23679	1.9881e-08	cell_growth	Abl1,Akap13,Bdnf,Efna5,Emx1,Gata4,Gsk3b,Kmt2d,Lhx2,Nrn1,Nrp2,Pou4f2,Pou4f3,Rarg,Sema5a,Sox9,Zeb2
GO:0072202	7	747	12	23679	2.08638e-08	cell_differentiation_involved_in_metanephros_development	Bmp4,Osr1,Pax2,Pou3f3,Sall1,Six2,Tcf21
GO:0030217	19	747	128	23679	2.10676e-08	T_cell_differentiation	Abl1,Bcl11a,Dll4,Fzd7,Gadd45g,Gata3,Lef1,Mafb,Nkx2-3,Patz1,Ptger4,Runx2,Shh,Sox4,Wnt1,Zbtb1,Zbtb7b,Zfp36l1,Zfp36l2
GO:0007492	11	747	39	23679	2.14223e-08	endoderm_development	Bmp4,Ext1,Hnf1b,Nkx2-1,Nkx2-5,Nog,Onecut1,Otx2,Pax9,Smad3,Sox17
GO:0010563	43	747	535	23679	2.37576e-08	negative_regulation_of_phosphorus_metabolic_process	Abl1,Actb,Atf3,Bax,Bmp4,Cdkn2a,Ctdsp2,Dusp4,Dusp8,Fam72a,Foxa2,Gadd45b,Gadd45g,Grb10,Gsk3b,Igf1r,Igfbp3,Insm1,Jun,Kirrel,Kirrel2,Klf4,Mecom,Midn,Myadm,Nog,Ntf3,Pax6,Pcdh11x,Per1,Ppp1r15b,Ppp1r1b,Ppp1r9b,Pten,Sema6a,Shb,Smad6,Smad7,Socs1,Spry2,Srcin1,Twist1,Vps25
GO:0045936	43	747	535	23679	2.37576e-08	negative_regulation_of_phosphate_metabolic_process	Abl1,Actb,Atf3,Bax,Bmp4,Cdkn2a,Ctdsp2,Dusp4,Dusp8,Fam72a,Foxa2,Gadd45b,Gadd45g,Grb10,Gsk3b,Igf1r,Igfbp3,Insm1,Jun,Kirrel,Kirrel2,Klf4,Mecom,Midn,Myadm,Nog,Ntf3,Pax6,Pcdh11x,Per1,Ppp1r15b,Ppp1r1b,Ppp1r9b,Pten,Sema6a,Shb,Smad6,Smad7,Socs1,Spry2,Srcin1,Twist1,Vps25
GO:0030198	26	747	232	23679	2.45252e-08	extracellular_matrix_organization	Adamtsl4,Anxa2,Col12a1,Col16a1,Col1a1,Col1a2,Col2a1,Col3a1,Col5a1,Comp,Ddr2,Flrt2,Foxc1,Foxc2,Foxf1,Foxf2,Ihh,Lmx1b,Lox,Mkx,Nr2e1,Pdgfra,Sox9,Tfap2a,Wnt3a,Wt1
GO:2000543	6	747	8	23679	2.56341e-08	positive_regulation_of_gastrulation	Foxa2,Lhx1,Osr1,Osr2,Otx2,Wnt3a
GO:0043062	28	747	265	23679	2.59565e-08	extracellular_structure_organization	Adamtsl4,Anxa2,Cd34,Col12a1,Col16a1,Col1a1,Col1a2,Col2a1,Col3a1,Col5a1,Comp,Ddr2,Flrt2,Foxc1,Foxc2,Foxf1,Foxf2,Ihh,Lipg,Lmx1b,Lox,Mkx,Nr2e1,Pdgfra,Sox9,Tfap2a,Wnt3a,Wt1
GO:0050807	28	747	265	23679	2.59565e-08	regulation_of_synapse_organization	Abl1,Adgrb1,Adgrb2,Adgrl2,Bdnf,Cbln1,Dnm3,Efna5,Epha4,Flrt2,Gsk3b,Hspa8,Lrrc4b,Neurod2,Nfatc4,Nlgn2,Nrp2,Oxt,Pcdh8,Pten,Shisa6,Six1,Slitrk1,Sparc,Srcin1,Wnt3a,Wnt5a,Zmynd8
GO:0021549	11	747	40	23679	2.871e-08	cerebellum_development	Cdk5r2,Foxc1,Gbx2,Igf1r,Ldb1,Lhx1,Lhx5,Neurod1,Nfix,Ptf1a,Wnt1
GO:0021521	5	747	5	23679	3.08421e-08	ventral_spinal_cord_interneuron_specification	Dbx1,Dmrt3,Lhx3,Shh,Sox1
GO:0060573	5	747	5	23679	3.08421e-08	cell_fate_specification_involved_in_pattern_specification	Dbx1,Dmrt3,Lhx3,Shh,Sox1
GO:0046620	18	747	118	23679	3.20301e-08	regulation_of_organ_growth	Bcl2l11,Cited2,Fgf9,Fgfr2,Foxc1,Foxc2,Gata4,Gata6,Hlx,Jarid2,Meis1,Nkx2-5,Nog,Prox1,Pten,Tbx20,Tcf7l2,Wt1
GO:0022404	16	747	93	23679	3.25127e-08	molting_cycle_process	Egfr,Fgf10,Fgfr2,Foxe1,Fst,Hoxc13,Igfbp5,Ldb1,Lhx2,Runx1,Runx3,Shh,Snai1,Sox21,Sox9,Tfap2c
GO:0022405	16	747	93	23679	3.25127e-08	hair_cycle_process	Egfr,Fgf10,Fgfr2,Foxe1,Fst,Hoxc13,Igfbp5,Ldb1,Lhx2,Runx1,Runx3,Shh,Snai1,Sox21,Sox9,Tfap2c
GO:0045444	18	747	119	23679	3.66432e-08	fat_cell_differentiation	Aloxe3,Arid5b,Ccnd1,Ebf2,Fgf10,Gdf6,Gsk3b,Inhbb,Klf4,Nipbl,Nr4a3,Prdm16,Smad6,Socs1,Tcf7l2,Tfap2b,Zbtb7a,Zfp516
GO:0022409	26	747	237	23679	3.79932e-08	positive_regulation_of_cellcell_adhesion	Bcl6,Cited2,Egr3,Gata3,Hes1,Hlx,Igf2,Ihh,Jak3,Kif26b,Lef1,Mex3b,Nr4a3,Rara,Runx1,Runx3,Shb,Shh,Smad7,Socs1,Sox2,Wnt3a,Wnt5a,Zbtb1,Zbtb7b,Zmiz1
GO:0060322	9	747	25	23679	3.82952e-08	head_development	Arsb,Col2a1,Dlx5,Dlx6,Ldb1,Lhx1,Osr2,Sox9,Ssbp3
GO:0044087	61	747	919	23679	3.95865e-08	regulation_of_cellular_component_biogenesis	Abl1,Adgrb1,Adgrb2,Adgrl2,Akap13,Arhgef2,Arpc2,Bax,Bbc3,Bcl2l11,Bdnf,Bmf,Cbln1,Cdc42ep2,Col16a1,Dlc1,Dnm3,Efna5,Eml2,Ercc1,Flrt2,Foxc2,Gsk3b,Id1,Insm1,Kirrel,Kiss1r,Ldb1,Lrp1,Lrrc4b,Myadm,Myo3a,Nlgn2,Nphs1,Numa1,Oxt,Plekhm1,Prox1,Pten,Ptger4,Sgk1,Shank1,Six1,Slitrk1,Smad3,Smad6,Snai1,Sost,Sox9,Srf,Tal1,Tbx20,Tmeff2,Tpm1,Vegfa,Wnt1,Wnt10b,Wnt11,Wnt3a,Wnt5a,Zmynd8
GO:0044089	41	747	507	23679	4.2658e-08	positive_regulation_of_cellular_component_biogenesis	Abl1,Adgrb1,Adgrb2,Adgrl2,Arpc2,Bax,Bbc3,Bcl2l11,Bdnf,Bmf,Cbln1,Cdc42ep2,Col16a1,Dnm3,Efna5,Ercc1,Flrt2,Foxc2,Gsk3b,Id1,Kirrel,Kiss1r,Lrrc4b,Myo3a,Nlgn2,Nphs1,Numa1,Oxt,Plekhm1,Prox1,Slitrk1,Smad3,Sox9,Srf,Tal1,Tpm1,Vegfa,Wnt1,Wnt10b,Wnt11,Zmynd8
GO:0045321	39	747	469	23679	4.36398e-08	leukocyte_activation	Abl1,Bax,Bcl11a,Bcl6,Camk4,Dll1,Dll4,Ercc1,Fcgr3,Fzd7,Gadd45g,Gata3,Gm13276,Gm13277,H60b,Id2,Irf2bp2,Jak3,Jun,Kmt2e,Lef1,Mafb,Nkx2-3,Nr4a3,Onecut1,Patz1,Ptger4,Raet1e,Runx2,Shb,Shh,Smad3,Sox4,Wnt1,Zbtb1,Zbtb7a,Zbtb7b,Zfp36l1,Zfp36l2
GO:0060272	7	747	13	23679	4.39709e-08	embryonic_skeletal_joint_morphogenesis	Bmp4,Col2a1,Hoxa11,Hoxc11,Nog,Osr1,Osr2
GO:0001889	15	747	83	23679	4.40007e-08	liver_development	Ccnd1,Cited2,Gata6,Hes1,Hlx,Hnf1b,Jarid2,Jun,Onecut1,Onecut2,Pdx1,Pkm,Rara,Runx1,Smad3
GO:0021522	10	747	33	23679	4.40958e-08	spinal_cord_motor_neuron_differentiation	Isl1,Isl2,Lbx1,Nkx2-2,Olig2,Olig3,Ptch1,Shh,Sox4,Tbx20
GO:0010810	24	747	208	23679	4.82035e-08	regulation_of_cellsubstrate_adhesion	Abl1,Actn4,Ajap1,Arpc2,Bcl6,Cdkn2a,Col16a1,Col1a1,Ddr2,Dlc1,Efna5,Foxf1,Fzd7,Gsk3b,Ldb1,Lrp1,Myadm,Onecut1,Onecut2,Pten,Smad3,Thbs1,Vegfa,Wnt1
GO:0045927	30	747	308	23679	5.27947e-08	positive_regulation_of_growth	Avp,Bcl11a,Bdnf,Crabp2,Dio3,Dll1,Efna5,Egfr,Fgf9,Fgfr2,Gata4,Gata6,Gsk3b,Hlx,Hmga2,Igf2,Lef1,Lrp1,Nipbl,Pou3f2,Pou4f2,Prox1,Ptger4,Sema5a,Sgk1,Srf,Tbx20,Vegfa,Wnt3a,Wt1
GO:0061351	13	747	62	23679	5.51774e-08	neural_precursor_cell_proliferation	Ascl1,Emx2,Gbx2,Hmga2,Lhx5,Pax6,Shh,Six3,Wnt1,Wnt3a,Wnt7b,Zeb2,Zfp503
GO:0034654	48	747	652	23679	5.59948e-08	nucleobasecontaining_compound_biosynthetic_process	Ang,Atf4,Cdkn2a,Cmas,Ddit3,Fosl2,Foxd3,Foxo3,Gata4,Gata6,Hivep2,Hnrnpd,Hoxa9,Hoxc9,Hoxd3,Id1,Jun,Junb,Jund,Klf4,Ldb1,Lef1,Lhx1,Lox,Msx2,Myc,Nfil3,Nkx2-9,Nkx6-1,Pax2,Pax6,Pdx1,Pkm,Ppp1r1b,Runx3,Ski,Smad3,Sox17,Sp6,Srf,Tal1,Tcf4,Tfap2b,Ubtf,Zbtb1,Zbtb7a,mt-Atp6,mt-Atp8
GO:2000679	9	747	26	23679	5.69326e-08	positive_regulation_of_transcription_regulatory_region_DNA_binding	Foxc1,Gata3,Klf4,Neurod1,Pax6,Pou4f1,Pou4f2,Twist1,Wnt3a
GO:0030514	12	747	52	23679	5.76731e-08	negative_regulation_of_BMP_signaling_pathway	Abl1,Dlx1,Nog,Ski,Skor1,Skor2,Smad6,Smad7,Sost,Tcf7l2,Wnt1,Wnt5a
GO:0051338	56	747	821	23679	5.9104e-08	regulation_of_transferase_activity	Abl1,Actb,Adcyap1,Agap2,Akap13,Ang,Arrdc3,Bmp4,Ccnd1,Ccnd2,Ccno,Cdk5r2,Cdkn2a,Ddr2,Dusp4,Dusp8,Egfr,Epha4,Fam72a,Fgf10,Flt1,Foxa2,Gadd45b,Gadd45g,Gsk3b,Hnrnpa2b1,Hnrnpd,Igf1r,Igf2,Irs1,Kiss1r,Klf4,Ldb1,Midn,Myc,Nab2,Ntf3,Pdgfra,Prox1,Pten,Rap2b,Sash1,Shb,Shc1,Smad7,Socs1,Spry2,Srcin1,Tal1,Thbs1,Vegfa,Vps25,Wnt3a,Wnt5a,Wnt7b,Zeb2
GO:1901698	56	747	822	23679	6.15649e-08	response_to_nitrogen_compound	Actb,Arhgef2,Arpc2,Atf4,Ccnd1,Cdkn2a,Col16a1,Col1a1,Col1a2,Col3a1,Dnajb14,Duox2,Egfr,Epha4,Erbin,Gabrb2,Gm13276,Gm13277,Gnas,Grb10,Gsk3b,H2afz,Hnrnpd,Igf1r,Igfbp5,Inhbb,Irs1,Jun,Junb,Jund,Lrp1,Myc,Nr4a3,Pdgfra,Per1,Pkm,Pou4f2,Ppp1r1b,Ppp1r9b,Pten,Sgk1,Shc1,Sin3a,Six1,Socs1,Sox9,Stt3b,Thbs1,Vgf,Vim,Wnt10b,Wt1,Zbtb7b,Zcchc3,Zfp36l1,mt-Cytb
GO:0021766	13	747	63	23679	6.75338e-08	hippocampus_development	Bcan,Cdk5r2,Dlx1,Dlx2,Gsk3b,Kdm6b,Lef1,Lhx5,Nkx2-1,Nr4a3,Srf,Wnt3a,Zeb2
GO:0046649	34	747	383	23679	6.79794e-08	lymphocyte_activation	Abl1,Bax,Bcl11a,Bcl6,Dll1,Dll4,Ercc1,Fzd7,Gadd45g,Gata3,Gm13276,Gm13277,H60b,Id2,Irf2bp2,Jak3,Lef1,Mafb,Nkx2-3,Onecut1,Patz1,Ptger4,Raet1e,Runx2,Shb,Shh,Smad3,Sox4,Wnt1,Zbtb1,Zbtb7a,Zbtb7b,Zfp36l1,Zfp36l2
GO:0031056	20	747	152	23679	7.17372e-08	regulation_of_histone_modification	Bcl6,Bcor,Gata3,Gfi1,Igf2,Isl1,Jarid2,Kmt2e,Mllt6,Msx3,Nipbl,Pax5,Pax7,Prdm12,Setd5,Sin3a,Tcf21,Twist1,Vegfa,Zbtb7b
GO:0045604	12	747	53	23679	7.24287e-08	regulation_of_epidermal_cell_differentiation	Atoh1,Bmp4,Dll1,Esrp1,Foxc1,Hes1,Klf7,Msx2,Mycn,Numa1,Ptch1,Zfp36l1
GO:0051091	26	747	245	23679	7.45222e-08	positive_regulation_of_DNAbinding_transcription_factor_activity	Arhgef2,Arid5b,Bdnf,Cdkn2a,Ddit3,Ddr2,Foxa1,Fzd2,Hmga2,Neurod1,Neurod2,Neurog1,Neurog2,Neurog3,Nkx2-2,Pten,Shh,Srf,Trim8,Vegfa,Wnt1,Wnt10b,Wnt3a,Wnt5a,Zbtb7a,Zic2
GO:0021796	6	747	9	23679	7.48413e-08	cerebral_cortex_regionalization	Bhlhe22,Dmrta2,Emx1,Emx2,Nr2f1,Pax6
GO:0045766	22	747	182	23679	7.56882e-08	positive_regulation_of_angiogenesis	Abl1,Ago2,Btg1,Cd34,Dll1,Flt1,Foxc2,Gata4,Gata6,Hmga2,Igf2,Isl1,Klf4,Nr2e1,Pkm,Runx1,Sash1,Sema5a,Shh,Thbs1,Vegfa,Wnt5a
GO:0045931	21	747	168	23679	8.35283e-08	positive_regulation_of_mitotic_cell_cycle	Abl1,Ccnd1,Ccnd2,Dmrt1,Egfr,Fgf10,Foxa1,Hes1,Hoxa13,Igf1r,Igf2,Kmt2e,Meis2,Neurog1,Nipbl,Numa1,Ppp1r10,Shb,Sin3a,Tal1,Wnt10b
GO:0060412	11	747	44	23679	8.48946e-08	ventricular_septum_morphogenesis	Cited2,Fzd2,Hes1,Nkx2-5,Nog,Pitx2,Prox1,Smad7,Sox11,Sox4,Wnt11
GO:0002068	8	747	20	23679	8.50554e-08	glandular_epithelial_cell_development	Bmp4,Dll1,Insm1,Nkx2-2,Pax6,Rara,Rarg,Wnt5a
GO:0003401	8	747	20	23679	8.50554e-08	axis_elongation	Bmp4,Fgf10,Fgfr2,Hoxd13,Shh,Spry2,Wnt3a,Wnt5a
GO:0060351	8	747	20	23679	8.50554e-08	cartilage_development_involved_in_endochondral_bone_morphogenesis	Anxa2,Col1a1,Col2a1,Comp,Hoxa11,Rara,Rarg,Thbs1
GO:0060231	7	747	14	23679	8.55423e-08	mesenchymal_to_epithelial_transition	Bmp4,Fzd7,Gata3,Pax2,Sall1,Six2,Wt1
GO:0001952	17	747	113	23679	9.48602e-08	regulation_of_cellmatrix_adhesion	Abl1,Ajap1,Bcl6,Cdkn2a,Col16a1,Ddr2,Dlc1,Efna5,Gsk3b,Ldb1,Lrp1,Onecut1,Onecut2,Pten,Smad3,Thbs1,Vegfa
GO:0010243	52	747	748	23679	9.81535e-08	response_to_organonitrogen_compound	Actb,Arhgef2,Arpc2,Atf4,Ccnd1,Cdkn2a,Col16a1,Col1a1,Col1a2,Col3a1,Dnajb14,Duox2,Egfr,Epha4,Erbin,Gabrb2,Gnas,Grb10,Gsk3b,H2afz,Hnrnpd,Igf1r,Igfbp5,Inhbb,Irs1,Jun,Junb,Jund,Lrp1,Myc,Nr4a3,Pdgfra,Per1,Pkm,Pou4f2,Ppp1r1b,Ppp1r9b,Pten,Sgk1,Shc1,Sin3a,Six1,Socs1,Sox9,Stt3b,Vgf,Vim,Wnt10b,Wt1,Zbtb7b,Zfp36l1,mt-Cytb
GO:0010594	20	747	155	23679	9.96603e-08	regulation_of_endothelial_cell_migration	Abl1,Adgra2,Adgrb1,Bmp4,Dcn,Dll4,Foxc2,Gata3,Igf2,Klf4,Nr2e1,Patz1,Prox1,Sash1,Sema5a,Shh,Sparc,Thbs1,Vegfa,Wnt5a
GO:0055024	16	747	101	23679	1.07991e-07	regulation_of_cardiac_muscle_tissue_development	Bmp4,Cited2,Dll1,Fgf9,Fgfr2,Fzd7,Gata4,Gata6,Gsk3b,Jarid2,Meis1,Nkx2-5,Nog,Pten,Tbx20,Wnt3a
GO:0030177	18	747	128	23679	1.15419e-07	positive_regulation_of_Wnt_signaling_pathway	Abl1,Adgra2,Col1a1,Dlx5,Egfr,Fgf10,Fgf9,Fgfr2,Mllt3,Sall1,Sema5a,Shh,Smad3,Sox4,Wnt10b,Wnt3a,Wnt5a,Zeb2
GO:0043588	12	747	56	23679	1.39006e-07	skin_development	Arrdc3,Col1a1,Col3a1,Col5a1,Comp,Gnas,Shh,Sox21,Tcf7l2,Tfap2a,Tfap2b,Tfap2c
GO:0048538	12	747	56	23679	1.39006e-07	thymus_development	Abl1,Bcl2l11,Cited2,Fgf10,Gata3,Hes1,Jarid2,Mafb,Shh,Six1,Srf,Zbtb1
GO:0048713	11	747	46	23679	1.39424e-07	regulation_of_oligodendrocyte_differentiation	Bmp4,Dlx1,Dlx2,Gsx2,Hes1,Id2,Nkx2-2,Olig2,Qk,Shh,Tcf7l2
GO:0030513	10	747	37	23679	1.48028e-07	positive_regulation_of_BMP_signaling_pathway	Bmp4,Foxd1,Gata4,Gata6,Hes1,Msx1,Msx2,Numa1,Sox11,Zfp423
GO:1902692	10	747	37	23679	1.48028e-07	regulation_of_neuroblast_proliferation	Bdnf,Dmrta2,Foxg1,Otp,Pax6,Shh,Six3,Sox2,Vax1,Vegfa
GO:0035850	7	747	15	23679	1.56017e-07	epithelial_cell_differentiation_involved_in_kidney_development	Basp1,Bmp4,Foxc2,Pax2,Sall1,Six2,Wt1
GO:0061029	7	747	15	23679	1.56017e-07	eyelid_development_in_cameratype_eye	Egfr,Jun,Osr2,Sox11,Srf,Tfap2a,Twist1
GO:0007530	9	747	29	23679	1.67618e-07	sex_determination	Cited2,Dhh,Dmrt1,Fgf9,Foxl2,Igf1r,Sox9,Tcf21,Wt1
GO:0042490	9	747	29	23679	1.67618e-07	mechanoreceptor_differentiation	Atoh1,Bdnf,Bmp4,Dll1,Gfi1,Hes1,Ntf3,Pou4f3,Ush1g
GO:0046637	13	747	68	23679	1.75028e-07	regulation_of_alphabeta_T_cell_differentiation	Bcl6,Gata3,Hlx,Ihh,Jak3,Rara,Runx1,Runx3,Shb,Shh,Smad7,Socs1,Zbtb7b
GO:0001707	11	747	47	23679	1.7687e-07	mesoderm_formation	Bmp4,Foxc1,Foxc2,Lef1,Nog,Nr4a3,Smad3,Snai1,Srf,Wnt11,Wnt5a
GO:0120163	11	747	47	23679	1.7687e-07	negative_regulation_of_coldinduced_thermogenesis	Adamts5,Arrdc3,Atf4,Ddit3,Foxc2,Hoxc10,Id1,Nr1d1,Tle3,Wnt10b,Zfp423
GO:0021559	5	747	6	23679	1.80219e-07	trigeminal_nerve_development	Isl1,Neurog1,Pou4f1,Prrxl1,Tfap2a
GO:0048793	5	747	6	23679	1.80219e-07	pronephros_development	Hnf1b,Lhx1,Osr1,Osr2,Pax2
GO:0072074	5	747	6	23679	1.80219e-07	kidney_mesenchyme_development	Foxd1,Osr1,Pax2,Six1,Wt1
GO:0001823	6	747	10	23679	1.82091e-07	mesonephros_development	Gata3,Lhx1,Osr1,Osr2,Pax2,Wt1
GO:0043393	25	747	240	23679	1.89546e-07	regulation_of_protein_binding	Abl1,Actb,Anxa2,Bax,Bdnf,Bmp4,Cdkn2a,Cdon,Crmp1,Epha4,Gsk3b,Hes1,Id1,Isl1,Lef1,Lox,Lrp1,Myc,Nfatc4,Nog,Pax7,Sympk,Tcf7l2,Wnt3a,Wnt5a
GO:0043524	21	747	177	23679	2.05226e-07	negative_regulation_of_neuron_apoptotic_process	Agap2,Barhl1,Bax,Bdnf,Crlf1,Dlx1,En2,Foxb1,Gabrb2,Isl1,Jun,Lrp1,Nfatc4,Nr4a3,Ntf3,Pou4f1,Six1,Tfap2a,Tfap2b,Tfap2d,Vegfa
GO:0097435	35	747	421	23679	2.16326e-07	supramolecular_fiber_organization	Abl1,Actn4,Anxa2,Arhgef2,Arpc2,Cdkn2a,Col12a1,Col1a1,Col1a2,Col2a1,Col3a1,Col5a1,Comp,Coro7,Ddr2,Fat1,Foxc1,Foxc2,Lmx1b,Lox,Marcks,Mkx,Nkx2-5,Numa1,Pdgfra,Ppp1r9b,Prox1,Rhof,Sgk1,Shh,Srf,Tchh,Tpm1,Vim,Zyx
GO:0048511	25	747	242	23679	2.22259e-07	rhythmic_process	Atf4,Bdnf,Cbx3,Chat,Dbp,Egfr,Foxo3,Gsk3b,Hes7,Hnf1b,Hnrnpd,Id1,Id2,Igf1r,Nfil3,Nkx2-1,Nr1d1,Pdgfra,Per1,Prox1,Pten,Sin3a,Six3,Twist1,Zfhx3
GO:0032330	11	747	48	23679	2.22955e-07	regulation_of_chondrocyte_differentiation	Anxa2,Bmp4,Gdf6,Hoxa11,Maf,Rarg,Runx2,Six2,Smad3,Sox9,Wnt9a
GO:0048660	20	747	163	23679	2.29909e-07	regulation_of_smooth_muscle_cell_proliferation	Ang,Bmp4,Egfr,Fgf9,Fgfr2,Gsk3b,Id2,Igf1r,Igfbp3,Igfbp5,Jun,Klf4,Mef2d,Myc,Nr4a3,Pten,Shc1,Tcf7l2,Thbs1,Vegfa
GO:0001958	9	747	30	23679	2.32771e-07	endochondral_ossification	Bmp4,Col1a1,Col2a1,Dlx5,Foxc1,Gnas,Mef2d,Nab2,Runx2
GO:0036075	9	747	30	23679	2.32771e-07	replacement_ossification	Bmp4,Col1a1,Col2a1,Dlx5,Foxc1,Gnas,Mef2d,Nab2,Runx2
GO:0048469	19	747	149	23679	2.5012e-07	cell_maturation	Ascl1,Fev,Foxa1,Foxo3,Gata3,Hes1,Hoxb13,Id2,Ihh,Insl3,Irx5,Lhx6,Neurog2,Runx2,Runx3,Six3,Tal1,Vegfa,Zbtb7a
GO:0007219	17	747	121	23679	2.61985e-07	Notch_signaling_pathway	Ascl1,Atoh1,Dll1,Dll4,Foxa1,Foxa2,Foxc1,Foxc2,Helt,Hes1,Hes7,Hnf1b,Hoxd3,Onecut1,Snai1,Sox9,Zfp423
GO:0061053	7	747	16	23679	2.69803e-07	somite_development	Ihh,Nog,Ptch1,Shh,Sox11,Wnt11,Wnt5a
GO:0019438	50	747	731	23679	2.83993e-07	aromatic_compound_biosynthetic_process	Ang,Atf4,Cdkn2a,Cmas,Ddit3,Fosl2,Foxd3,Foxo3,Gata3,Gata4,Gata6,Hivep2,Hnrnpd,Hoxa9,Hoxc9,Hoxd3,Id1,Insm1,Jun,Junb,Jund,Klf4,Ldb1,Lef1,Lhx1,Lox,Msx2,Myc,Nfil3,Nkx2-9,Nkx6-1,Pax2,Pax6,Pdx1,Pkm,Ppp1r1b,Runx3,Ski,Smad3,Sox17,Sp6,Srf,Tal1,Tcf4,Tfap2b,Ubtf,Zbtb1,Zbtb7a,mt-Atp6,mt-Atp8
GO:0008593	14	747	83	23679	3.02225e-07	regulation_of_Notch_signaling_pathway	Ascl1,Bcl6,Dll1,Dll4,Dlx1,Dlx2,Fgf10,Gsx2,Hes1,Sox2,Tspan5,Wnt1,Zbtb7a,Zmiz1
GO:0048048	8	747	23	23679	3.04369e-07	embryonic_eye_morphogenesis	Cited2,Foxf2,Foxl2,Ihh,Pax6,Rarg,Tfap2a,Vax2
GO:0051129	49	747	712	23679	3.12494e-07	negative_regulation_of_cellular_component_organization	Actn4,Arhgef2,Avp,Bcl11a,Bcor,Bmp4,Crmp1,Dlc1,Dmrt1,Dnm3,Efna5,Eml2,Epha4,Ercc1,Fgfr2,Gfi1,Gsk3b,Hes1,Hspa8,Id1,Jarid2,Lrp1,Mid1,Mllt6,Msx3,Myadm,Neurod2,Nfatc4,Nr2f1,Pax5,Pten,Ptger4,Ptprg,Rtn4rl2,Sema5a,Sema6a,Sgk1,Shank1,Sin3a,Smad6,Sost,Spry2,Tbx20,Tmeff2,Tpm1,Twist1,Vim,Wnt3a,Wnt5a
GO:0090100	16	747	109	23679	3.1869e-07	positive_regulation_of_transmembrane_receptor_protein_serinethreonine_kinase_signaling_pathway	Bmp4,Cited2,Fgf9,Foxd1,Gata4,Gata6,Gdf6,Hes1,Inhbb,Msx1,Msx2,Numa1,Sox11,Thbs1,Zfp423,Zic2
GO:0003208	9	747	31	23679	3.18843e-07	cardiac_ventricle_morphogenesis	Dll4,Fgf9,Foxf1,Gata3,Gata4,Isl1,Nkx2-5,Sox4,Tbx20
GO:0048709	9	747	31	23679	3.18843e-07	oligodendrocyte_differentiation	Ascl1,Nkx2-1,Nkx2-2,Nkx6-1,Nkx6-2,Olig2,Otx2,Shh,Sox9
GO:0046883	28	747	299	23679	3.29972e-07	regulation_of_hormone_secretion	Adcyap1,Efna5,Egfr,Foxa2,Foxl2,Gnas,Hmga2,Htr1a,Igfbp3,Inhbb,Irs1,Isl1,Kiss1r,Klf7,Lrp1,Midn,Nkx6-1,Nlgn2,Nr1d1,Pax6,Pdx1,Ptbp1,Ptger4,Runx1,Sox11,Sox4,Tcf7l2,Tfap2b
GO:0045747	10	747	40	23679	3.3067e-07	positive_regulation_of_Notch_signaling_pathway	Ascl1,Dll1,Dll4,Fgf10,Gsx2,Hes1,Sox2,Tspan5,Wnt1,Zmiz1
GO:2000826	10	747	40	23679	3.3067e-07	regulation_of_heart_morphogenesis	Bmp4,Foxc1,Foxc2,Hes1,Isl1,Nog,Six1,Sox9,Twist1,Wnt3a
GO:0034645	57	747	888	23679	3.38693e-07	cellular_macromolecule_biosynthetic_process	Ang,Atf4,B3gnt3,Cdkn2a,Dars2,Ddit3,Eef1a1,Egfr,Ext1,Fosl2,Foxd3,Foxl1,Foxo3,Gata4,Gata6,Gys1,Hivep2,Hnrnpd,Hoxa9,Hoxc9,Hoxd3,Hs3st3b1,Id1,Jun,Junb,Jund,Klf4,Ldb1,Lef1,Lhx1,Lox,Mrps18b,Msx2,Myc,Nfia,Nfib,Nfil3,Nfix,Nkx2-9,Nkx6-1,Nr1d1,Pax2,Pax6,Pdx1,Ppp1r1b,Runx3,Sin3a,Ski,Smad3,Sox17,Sp6,Srf,Tal1,Tfap2b,Ubtf,Zbtb1,Zbtb7a
GO:0043370	11	747	50	23679	3.48009e-07	regulation_of_CD4positive_alphabeta_T_cell_differentiation	Bcl6,Gata3,Hlx,Jak3,Rara,Runx1,Runx3,Shb,Smad7,Socs1,Zbtb7b
GO:0060043	11	747	50	23679	3.48009e-07	regulation_of_cardiac_muscle_cell_proliferation	Cited2,Fgf9,Fgfr2,Gata4,Gata6,Jarid2,Meis1,Nkx2-5,Nog,Pten,Tbx20
GO:2001222	11	747	50	23679	3.48009e-07	regulation_of_neuron_migration	Arhgef2,Col3a1,Flrt2,Gsk3b,Nipbl,Nkx6-1,Pax6,Sema6a,Sox14,Srgap2,Zswim6
GO:0018130	49	747	716	23679	3.6853e-07	heterocycle_biosynthetic_process	Ang,Atf4,Cdkn2a,Cmas,Ddit3,Fosl2,Foxd3,Foxo3,Gata4,Gata6,Hivep2,Hnrnpd,Hoxa9,Hoxc9,Hoxd3,Id1,Jun,Junb,Jund,Klf4,Ldb1,Lef1,Lhx1,Lox,Msx2,Myc,Nfil3,Nkx2-9,Nkx6-1,Pax2,Pax6,Pdx1,Pkm,Ppp1r1b,Runx3,Ski,Smad3,Sox17,Sp6,Srf,Tal1,Tcf4,Tfap2b,Ubtf,Urad,Zbtb1,Zbtb7a,mt-Atp6,mt-Atp8
GO:0010812	12	747	61	23679	3.75366e-07	negative_regulation_of_cellsubstrate_adhesion	Actn4,Ajap1,Bcl6,Cdkn2a,Col1a1,Dlc1,Efna5,Fzd7,Lrp1,Pten,Thbs1,Wnt1
GO:0030323	6	747	11	23679	3.89876e-07	respiratory_tube_development	Bmp4,Foxf1,Nkx2-9,Shh,Tcf21,Wnt7b
GO:0035883	6	747	11	23679	3.89876e-07	enteroendocrine_cell_differentiation	Gata6,Insm1,Neurod1,Nkx6-1,Pax6,Pdx1
GO:0046532	6	747	11	23679	3.89876e-07	regulation_of_photoreceptor_cell_differentiation	Casz1,Dio3,Dlx1,Dlx2,Shh,Sox9
GO:0050890	29	747	320	23679	4.06203e-07	cognition	Bdnf,Brinp1,Camk4,Ccnd2,Chat,Cic,Egfr,Foxb1,Gnas,Igf2,Jun,Lhx8,Lmx1b,Meis2,Neurod2,Neurog1,Nfatc4,Nipbl,Nog,Ntf3,Pax6,Ppp1r1b,Pten,Sgk1,Shank1,Slc12a5,Srf,Tbr1,Zfp385a
GO:0009628	61	747	983	23679	4.10261e-07	response_to_abiotic_stimulus	Actb,Alkbh5,Ang,Arsb,Bax,Bbc3,Bmf,Ccnd1,Ccnd2,Cited2,Cnn2,Col1a1,Col3a1,Egfr,Ercc1,Flt1,Fosl2,Foxb1,Gata4,Gata6,Grm8,Gsk3b,Hspa8,Id2,Jun,Junb,Jund,Meis2,Myc,Neurod2,Nfatc4,Nipbl,Nkx2-1,Nog,Pax2,Per1,Pou4f2,Ppp1r1b,Prdm12,Prrxl1,Pten,Ptger4,Sema5a,Sgk1,Slc12a5,Smad3,Sox2,Sox4,Sox9,Thbs1,Trp53bp2,Tsc22d2,Twist1,Vasn,Vegfa,Vgf,Wnt11,Zbtb1,Zfp36l1,Zfp516,mt-Cytb
GO:0055008	13	747	73	23679	4.16385e-07	cardiac_muscle_tissue_morphogenesis	Dll4,Fgfr2,Foxc1,Foxc2,Isl1,Nkx2-5,Nog,Pitx2,Pou4f1,Prox1,Smad7,Tbx20,Tpm1
GO:0051049	100	747	1919	23679	4.20611e-07	regulation_of_transport	Abl1,Actb,Actn4,Adcyap1,Ahnak,Ang,Anxa2,Arpc2,Atf4,Avp,Bax,Bbc3,Bmp4,Cacna1g,Camk4,Cd34,Cdk5r2,Cdkn2a,Cnn2,Dll1,Dnm1,Dnm3,Efna5,Egfr,Fcgr3,Fev,Fgf10,Foxa2,Foxf1,Foxl2,Gas1,Gata3,Gnas,Grb10,Grm8,Gsk3b,Hes1,Hmga2,Hspa8,Htr1a,Igfbp3,Inhbb,Irs1,Isl1,Jak3,Kcnc3,Kcnc4,Kcne4,Kcnh3,Kiss1r,Klf7,Lipg,Lmx1b,Lrp1,Mex3b,Midn,Mllt6,Myc,Neurog1,Nkx2-5,Nkx6-1,Nlgn2,Nphs1,Nr1d1,Nr3c2,Nr4a3,Nrn1,Ntf3,Numa1,Osr1,Ox…
GO:0060487	9	747	32	23679	4.31233e-07	lung_epithelial_cell_differentiation	Ascl1,Fgf10,Foxa1,Foxa2,Gata6,Nfib,Nkx2-1,Numa1,Sox9
GO:1904018	22	747	201	23679	4.36482e-07	positive_regulation_of_vasculature_development	Abl1,Ago2,Btg1,Cd34,Dll1,Flt1,Foxc2,Gata4,Gata6,Hmga2,Igf2,Isl1,Klf4,Nr2e1,Pkm,Runx1,Sash1,Sema5a,Shh,Thbs1,Vegfa,Wnt5a
GO:0002089	7	747	17	23679	4.46166e-07	lens_morphogenesis_in_cameratype_eye	Cited2,Meis1,Prox1,Ski,Sox1,Sox11,Tfap2a
GO:0021846	7	747	17	23679	4.46166e-07	cell_proliferation_in_forebrain	Emx2,Hmga2,Lhx5,Six3,Wnt3a,Wnt7b,Zeb2
GO:0042659	7	747	17	23679	4.46166e-07	regulation_of_cell_fate_specification	Esrp1,Fzd7,Gfi1,Hnf1b,Pax6,Sox17,Wnt3a
GO:0048384	7	747	17	23679	4.46166e-07	retinoic_acid_receptor_signaling_pathway	Actn4,Cyp26a1,Cyp26b1,Esrrg,Ptf1a,Rara,Rarg
GO:0048485	7	747	17	23679	4.46166e-07	sympathetic_nervous_system_development	Ascl1,Gata3,Phox2b,Sox11,Sox4,Tfap2a,Tfap2b
GO:0072080	7	747	17	23679	4.46166e-07	nephron_tubule_development	Dll1,Hnf1b,Osr1,Pax2,Pou3f3,Tfap2b,Wnt7b
GO:1904748	7	747	17	23679	4.46166e-07	regulation_of_apoptotic_process_involved_in_development	Bax,Cdkn2a,Foxc1,Foxc2,Hnf1b,Pax2,Wt1
GO:0007611	27	747	286	23679	4.54913e-07	learning_or_memory	Bdnf,Brinp1,Camk4,Ccnd2,Chat,Cic,Egfr,Foxb1,Igf2,Jun,Lhx8,Lmx1b,Meis2,Neurod2,Neurog1,Nfatc4,Nog,Ntf3,Pax6,Ppp1r1b,Pten,Sgk1,Shank1,Slc12a5,Srf,Tbr1,Zfp385a
GO:0043549	49	747	725	23679	5.30939e-07	regulation_of_kinase_activity	Abl1,Actb,Adcyap1,Agap2,Akap13,Ang,Bmp4,Ccnd1,Ccnd2,Ccno,Cdk5r2,Cdkn2a,Ddr2,Dusp4,Dusp8,Egfr,Epha4,Fam72a,Fgf10,Flt1,Foxa2,Gadd45b,Gadd45g,Gsk3b,Igf1r,Irs1,Kiss1r,Ldb1,Midn,Nab2,Ntf3,Pdgfra,Prox1,Pten,Rap2b,Sash1,Shb,Shc1,Socs1,Spry2,Srcin1,Tal1,Thbs1,Vegfa,Vps25,Wnt3a,Wnt5a,Wnt7b,Zeb2
GO:0046636	10	747	42	23679	5.42181e-07	negative_regulation_of_alphabeta_T_cell_activation	Bcl6,Hlx,Ihh,Jak3,Runx1,Runx3,Shh,Smad7,Socs1,Zbtb7b
GO:0072089	10	747	42	23679	5.42181e-07	stem_cell_proliferation	Ascl1,Cd34,Mecom,Shb,Shh,Six2,Trim71,Wnt1,Wnt10b,Wnt5a
GO:0001525	26	747	271	23679	5.43373e-07	angiogenesis	Adgra2,Amotl2,Ang,Anxa2,Bmp4,Dll4,Fgf9,Fgfr2,Flt1,Foxc1,Jun,Lef1,Meis1,Myh9,Nrp2,Pdgfra,Pten,Shb,Shc1,Shh,Sox17,Tal1,Tcf21,Thbs1,Vegfa,Wnt7b
GO:0010634	18	747	142	23679	5.63566e-07	positive_regulation_of_epithelial_cell_migration	Abl1,Adgra2,Bmp4,Fgf10,Foxc2,Gata3,Igf2,Insl3,Jun,Prox1,Sash1,Sema5a,Shh,Sox9,Sparc,Thbs1,Vegfa,Wnt5a
GO:0044092	61	747	993	23679	5.75987e-07	negative_regulation_of_molecular_function	Abl1,Actb,Adcyap1,Anxa2,Avp,Bax,Bmp4,Cdkn2a,Crmp1,Ddit3,Dusp4,Dusp8,Erbin,Fam72a,Foxa2,Gadd45b,Gadd45g,Gfi1,Gsk3b,Id1,Id2,Igf1r,Isl1,Jun,Kcne4,Klf4,Lef1,Lhx2,Midn,Msx1,Msx2,Myc,Nfatc4,Nfib,Nog,Osr1,Pax2,Pcdh11x,Pou4f2,Ppp1r1b,Ppp1r9b,Prox1,Ptch1,Pten,Ptprn2,Shb,Sin3a,Smad7,Sox11,Spry2,Srcin1,Sympk,T,Tcf7l2,Thbs1,Twist1,Twist2,Vegfa,Vps25,Wnt9a,Zfp462
GO:0060479	9	747	33	23679	5.7641e-07	lung_cell_differentiation	Ascl1,Fgf10,Foxa1,Foxa2,Gata6,Nfib,Nkx2-1,Numa1,Sox9
GO:0071772	9	747	33	23679	5.7641e-07	response_to_BMP	Bmp4,Col2a1,Dlx1,Dlx5,Gata3,Gata6,Nog,Phox2b,Runx2
GO:0071773	9	747	33	23679	5.7641e-07	cellular_response_to_BMP_stimulus	Bmp4,Col2a1,Dlx1,Dlx5,Gata3,Gata6,Nog,Phox2b,Runx2
GO:0009791	16	747	114	23679	5.95111e-07	postembryonic_development	Abl1,Ago2,Arid5b,Bax,Bcl2l11,Bmp4,Emx1,Fgfr2,Gata3,Gnas,Helt,Lhx1,Mecom,Mnx1,Nkx2-3,Tcf7l2
GO:0021902	5	747	7	23679	6.14305e-07	commitment_of_neuronal_cell_to_specific_neuron_type_in_forebrain	Ascl1,Fezf2,Pax6,Satb2,Tbr1
GO:0032808	5	747	7	23679	6.14305e-07	lacrimal_gland_development	Fgf10,Fgfr2,Foxc1,Pax6,Sox9
GO:0072161	5	747	7	23679	6.14305e-07	mesenchymal_cell_differentiation_involved_in_kidney_development	Bmp4,Osr1,Pax2,Six2,Tcf21
GO:2001012	5	747	7	23679	6.14305e-07	mesenchymal_cell_differentiation_involved_in_renal_system_development	Bmp4,Osr1,Pax2,Six2,Tcf21
GO:0014015	14	747	88	23679	6.35471e-07	positive_regulation_of_gliogenesis	Gsx2,Hes1,Id2,Lrp1,Myc,Nkx2-2,Nkx6-1,Nkx6-2,Nog,Ntf3,Olig2,Qk,Shh,Vim
GO:2000243	14	747	88	23679	6.35471e-07	positive_regulation_of_reproductive_process	Ago2,Cited2,Dmrt1,Igf1r,Inhbb,Msx1,Msx2,Oxt,Ptger4,Runx1,Shh,Sox9,Wnt5a,Wt1
GO:0007519	12	747	64	23679	6.48969e-07	skeletal_muscle_tissue_development	Flnb,Foxl2,Hlx,Hoxd10,Myh14,Nphs1,Pax7,Pitx1,Pitx2,Six1,Tcf21,Vgll2
GO:0021885	11	747	53	23679	6.5155e-07	forebrain_cell_migration	Egfr,Emx2,Fezf2,Foxb1,Foxg1,Lhx6,Nkx2-1,Nrp2,Pou3f2,Pou3f3,Srf
GO:0030097	16	747	115	23679	6.71353e-07	hemopoiesis	Cd34,Cnn2,Ercc1,Gata3,Gfi1,Hoxa9,Klf4,Meis1,Nkx2-5,Runx1,Runx2,Runx3,Shb,Tal1,Wnt3a,Zfp36l2
GO:0021542	7	747	18	23679	7.10204e-07	dentate_gyrus_development	Emx2,Fezf2,Lef1,Neurod1,Nr2e1,Prox1,Pten
GO:0021895	7	747	18	23679	7.10204e-07	cerebral_cortex_neuron_differentiation	Dlx1,Dlx2,Emx1,Fezf2,Lhx6,Nkx2-1,Nr2e1
GO:0031069	9	747	34	23679	7.62062e-07	hair_follicle_morphogenesis	Fgf10,Fgfr2,Foxe1,Fst,Igfbp5,Runx1,Runx3,Shh,Snai1
GO:0055010	11	747	54	23679	7.95083e-07	ventricular_cardiac_muscle_tissue_morphogenesis	Dll4,Fgfr2,Foxc1,Foxc2,Isl1,Nkx2-5,Nog,Pou4f1,Prox1,Smad7,Tpm1
GO:2000648	11	747	54	23679	7.95083e-07	positive_regulation_of_stem_cell_proliferation	Bmp4,Dmrta2,Foxg1,Hmga2,Nr2e1,Otp,Pax6,Shh,Sox11,Sox2,Vegfa
GO:0000902	25	747	259	23679	7.99469e-07	cell_morphogenesis	Abl1,Arhgef2,Bcl6,Cdh11,Col12a1,Dmrt1,Egfr,Fat1,Flnb,Foxg1,Fzd7,Gata3,Hes1,Hoxa13,Id1,Id2,Ihh,Lef1,Mnx1,Msx1,Myh9,Prox1,Sox17,Srcin1,Srgap2
GO:0007498	10	747	44	23679	8.636e-07	mesoderm_development	Ext1,Foxf1,Lhx2,Nog,Osr1,Pou4f1,Snai1,T,Vegfa,Wnt3a
GO:0021884	8	747	26	23679	8.91691e-07	forebrain_neuron_development	Fgfr2,Gbx2,Lhx6,Lhx8,Sall3,Sox1,Tfap2a,Wnt5a
GO:1901862	13	747	78	23679	9.20659e-07	negative_regulation_of_muscle_tissue_development	Bdnf,Bmp4,Cited2,Dll1,Fzd7,Igfbp5,Jarid2,Lef1,Meis1,Nog,Pten,Shh,Twist1
GO:0009059	60	747	985	23679	9.42635e-07	macromolecule_biosynthetic_process	Ang,Atf4,B3gnt3,Cdkn2a,Col5a1,Dars2,Ddit3,Eef1a1,Egfr,Ext1,Fosl2,Foxd3,Foxl1,Foxo3,Gadd45g,Gata4,Gata6,Gys1,Hivep2,Hnrnpd,Hoxa9,Hoxc9,Hoxd3,Hs3st3b1,Id1,Jun,Junb,Jund,Klf4,Ldb1,Lef1,Lhx1,Lox,Mrps18b,Msx2,Myc,Nfia,Nfib,Nfil3,Nfix,Nkx2-9,Nkx6-1,Nr1d1,Pax2,Pax6,Pdx1,Ppp1r1b,Runx3,Sin3a,Ski,Smad3,Sox17,Sp6,Srf,Tal1,Tcf4,Tfap2b,Ubtf,Zbtb1,Zbtb7a
GO:0021797	4	747	4	23679	9.82755e-07	forebrain_anteriorposterior_pattern_specification	Fezf1,Fezf2,Six3,Wnt1
GO:0021913	4	747	4	23679	9.82755e-07	regulation_of_transcription_from_RNA_polymerase_II_promoter_involved_in_ventral_spinal_cord_interneuron_specification	Evx1,Nkx6-1,Nkx6-2,Pax6
GO:0060534	4	747	4	23679	9.82755e-07	trachea_cartilage_development	Rara,Rarg,Sox9,Srf
GO:0061031	4	747	4	23679	9.82755e-07	endodermal_digestive_tract_morphogenesis	Fgfr2,Id2,Pitx2,Sox17
GO:0072498	4	747	4	23679	9.82755e-07	embryonic_skeletal_joint_development	Ext1,Ihh,Osr1,Osr2
GO:1902869	4	747	4	23679	9.82755e-07	regulation_of_amacrine_cell_differentiation	Casz1,Dlx1,Dlx2,Pou4f2
GO:1902275	21	747	195	23679	1.03748e-06	regulation_of_chromatin_organization	Bcl6,Bcor,Gata3,Gfi1,Igf2,Isl1,Jarid2,Kmt2e,Mllt6,Msx3,Nipbl,Pax5,Pax7,Prdm12,Setd5,Sin3a,Tal1,Tcf21,Twist1,Vegfa,Zbtb7b
GO:1902893	10	747	45	23679	1.07915e-06	regulation_of_primiRNA_transcription_by_RNA_polymerase_II	Bmp4,Gata6,Jun,Nfatc4,Nfib,Smad3,Smad6,Sox9,Srf,Wt1
GO:0003180	7	747	19	23679	1.09387e-06	aortic_valve_morphogenesis	Bmp4,Gata3,Gata4,Smad6,Sox9,Tbx20,Twist1
GO:0042789	7	747	19	23679	1.09387e-06	mRNA_transcription_by_RNA_polymerase_II	Atf4,Ddit3,Hnrnpd,Runx3,Sox17,Srf,Zbtb1
GO:0061326	7	747	19	23679	1.09387e-06	renal_tubule_development	Dll1,Hnf1b,Osr1,Pax2,Pou3f3,Tfap2b,Wnt7b
GO:0007163	19	747	164	23679	1.11514e-06	establishment_or_maintenance_of_cell_polarity	Amotl2,Cdx2,Coro7,Crb3,Cyp26b1,Fam89b,Fat1,Foxf1,Gsk3b,Hes1,Igf1r,Kif26b,Lhx2,Myh9,Rhof,Shh,Wnt11,Wnt5a,Wnt7b
GO:0003279	11	747	56	23679	1.16784e-06	cardiac_septum_development	Cited2,Gata3,Gata4,Hes1,Hoxa13,Lrp1,Nkx2-5,Sall1,Sall4,Smad6,Tbx20
GO:0048661	15	747	106	23679	1.19783e-06	positive_regulation_of_smooth_muscle_cell_proliferation	Bmp4,Egfr,Fgf9,Fgfr2,Gsk3b,Id2,Igf1r,Igfbp5,Jun,Mef2d,Myc,Nr4a3,Shc1,Thbs1,Vegfa
GO:0022408	20	747	181	23679	1.2454e-06	negative_regulation_of_cellcell_adhesion	Abl1,B4galnt2,Bcl6,Bmp4,Cdkn2a,Hlx,Ihh,Jak3,Klf4,Lef1,Myadm,Runx1,Runx3,Shh,Smad7,Socs1,Vegfa,Wnt1,Zbtb7b,Zfp608
GO:2000241	20	747	181	23679	1.2454e-06	regulation_of_reproductive_process	Ago2,Bmp4,Cited2,Dmrt1,Fgfr2,Hoxd13,Igf1r,Inhbb,Insl3,Msx1,Msx2,Oxt,Ptger4,Runx1,Shb,Shh,Snai1,Sox9,Wnt5a,Wt1
GO:0003206	9	747	36	23679	1.29263e-06	cardiac_chamber_morphogenesis	Dll4,Fgf9,Foxf1,Gata3,Gata4,Isl1,Nkx2-5,Sox4,Tbx20
GO:1902531	84	747	1568	23679	1.33007e-06	regulation_of_intracellular_signal_transduction	Abl1,Actn4,Adcyap1,Agap2,Akap12,Akap13,Arhgef2,Arrdc3,Atf3,Bax,Bbc3,Bcl2l11,Bcl6,Bmp4,Cdkn2a,Cdon,Col3a1,Dcn,Ddit3,Dlc1,Dusp4,Dusp8,Egfr,Epha4,Erbin,Fgf10,Fgf9,Fgfr2,Flt1,Gadd45b,Gadd45g,Gata3,Gata4,Gdf6,Gnas,Gsk3b,Hic1,Id1,Igf1r,Igf2,Igfbp3,Igfbp5,Inhbb,Insl3,Jun,Kiss1r,Klf4,Lin28a,Lrp1,Mecom,Mid1,Msx1,Myadm,Neurod2,Ntf3,Otud7a,Pdgfra,Pdx1,Per1,Ptbp1,Pten,Ptger4,Rara,Sash1,Sema5a,Sema6a,Shc1,Sna…
GO:0010718	10	747	46	23679	1.34018e-06	positive_regulation_of_epithelial_to_mesenchymal_transition	Alx1,Bcl9l,Bmp4,Col1a1,Foxc1,Isl1,Lef1,Smad3,Snai1,Twist1
GO:0048505	6	747	13	23679	1.37168e-06	regulation_of_timing_of_cell_differentiation	Ascl1,Dll1,Fgf9,Hes1,Nr2e1,Pax6
GO:0060442	6	747	13	23679	1.37168e-06	branching_involved_in_prostate_gland_morphogenesis	Bmp4,Fgfr2,Hoxa13,Hoxb13,Hoxd13,Shh
GO:0042592	81	747	1497	23679	1.42287e-06	homeostatic_process	Abl1,Acoxl,Adcyap1,Aloxe3,Arid2,Arrdc3,Atf4,Avp,Bax,Bbc3,Bcl2l11,Bmp4,Cacna1g,Car14,Ccr10,Cd34,Cdkn2a,Col2a1,Cyp26b1,Dcn,Ddit3,Dll1,Egfr,Emx1,Ercc1,Foxa1,Foxa3,Foxc1,Foxo3,Fzd2,Gata3,Gnas,Hnrnpa2b1,Hoxa13,Igf1r,Igfbp5,Ihh,Jak3,Ldb1,Lin28a,Lipg,Lox,Lrp1,Mecom,Myc,Napsa,Neurod1,Nkx2-3,Nr1d1,Nr3c2,Nr4a3,Nr5a2,Oxt,Pax2,Pax6,Pdgfra,Pdx1,Pou3f3,Ptch1,Ptger4,Qsox2,Rhcg,Sgk1,Sin3a,Slc12a5,Slc25a23,Slc4a4…
GO:0044057	41	747	579	23679	1.42609e-06	regulation_of_system_process	Avp,Cacna1g,Cbln1,Egfr,Fgf10,Foxl2,Gata4,Gnas,Grm3,Gsk3b,Gsx2,Igfbp5,Inhbb,Irx5,Jarid2,Kcnc4,Kcne4,Klf4,Neurod1,Neurog1,Nkx2-5,Nlgn2,Nphs1,Nr4a3,Oxt,Phox2b,Pten,Ptger4,Runx1,S1pr2,Shank1,Shc1,Shisa6,Smad3,Smad6,Smad7,Srf,Tlx3,Tpm1,Wnk4,Zmynd8
GO:0045582	14	747	94	23679	1.44617e-06	positive_regulation_of_T_cell_differentiation	Bcl6,Egr3,Gata3,Hlx,Ihh,Rara,Runx1,Runx3,Shb,Shh,Socs1,Zbtb1,Zbtb7b,Zmiz1
GO:0014070	44	747	643	23679	1.46641e-06	response_to_organic_cyclic_compound	Actb,Arpc2,Atf4,Bmp4,Cdkn2a,Duox2,Efna5,Egfr,Fosl2,Foxa1,Foxf1,Gabrb2,Gm13276,Gm13277,Gnas,H2afz,Hnrnpd,Igf2,Igfbp5,Inhbb,Irs1,Jun,Junb,Jund,Lox,Msx2,Nfatc4,Nr4a3,Oxt,Per1,Pou4f1,Pou4f2,Ppp1r1b,Ppp1r9b,Ptch1,Six1,Socs1,Sp5,Wnt10b,Wt1,Zcchc3,Zfp36l1,Zfp36l2,mt-Nd3
GO:0045669	12	747	69	23679	1.50799e-06	positive_regulation_of_osteoblast_differentiation	Bmp4,Ddr2,Dlx5,Gnas,Jund,Msx2,Ptger4,Runx2,Sox11,Vegfa,Wnt10b,Wnt7b
GO:0090068	24	747	251	23679	1.56412e-06	positive_regulation_of_cell_cycle_process	Ccnd1,Ccnd2,Cdkn2a,Dmrt1,Egfr,Fgf10,Gata6,Hoxa13,Id2,Igf1r,Igf2,Insm1,Kmt2e,Lef1,Msx1,Msx2,Neurog1,Nipbl,Numa1,Pou4f1,Sin3a,Sox4,Wnt10b,Wnt5a
GO:0048341	5	747	8	23679	1.59542e-06	paraxial_mesoderm_formation	Foxc1,Foxc2,Lef1,Wnt11,Wnt5a
GO:1904746	5	747	8	23679	1.59542e-06	negative_regulation_of_apoptotic_process_involved_in_development	Foxc1,Foxc2,Hnf1b,Pax2,Wt1
GO:0042110	23	747	234	23679	1.60258e-06	T_cell_activation	Abl1,Bax,Bcl11a,Dll4,Fzd7,Gadd45g,Gata3,Gm13276,Gm13277,Lef1,Mafb,Nkx2-3,Patz1,Ptger4,Runx2,Shh,Smad3,Sox4,Wnt1,Zbtb1,Zbtb7b,Zfp36l1,Zfp36l2
GO:0030099	20	747	184	23679	1.61324e-06	myeloid_cell_differentiation	Bmp4,Camk4,Cited2,Gata3,Hoxb7,Id2,Jak3,Jun,Junb,Kmt2e,Ldb1,Lef1,Myh9,Nkx2-3,Ostm1,Runx1,Srf,Tal1,Vegfa,Zfp385a
GO:0050918	7	747	20	23679	1.63708e-06	positive_chemotaxis	Fgf10,Lrp1,Robo3,Sema5a,Vegfa,Wnt5a,Wnt7b
GO:0060065	7	747	20	23679	1.63708e-06	uterus_development	Foxl2,Gata3,Hoxa10,Hoxa11,Hoxa9,Lhx1,Wnt5a
GO:0030279	14	747	95	23679	1.64754e-06	negative_regulation_of_ossification	Bcor,Id1,Id2,Igfbp5,Nog,Ptch1,Ski,Smad3,Smad6,Sost,Sox2,Sox9,Twist1,Twist2
GO:0045684	9	747	37	23679	1.66054e-06	positive_regulation_of_epidermis_development	Atoh1,Bmp4,Foxc1,Fst,Msx2,Numa1,Ptch1,Wnt10b,Wnt5a
GO:0045880	9	747	37	23679	1.66054e-06	positive_regulation_of_smoothened_signaling_pathway	Fgf9,Foxa1,Foxa2,Gas1,Ihh,Prrx1,Shh,Skor2,Wnt9a
GO:0048146	12	747	70	23679	1.76828e-06	positive_regulation_of_fibroblast_proliferation	Anxa2,Ddr2,Egfr,Fgf10,Fosl2,Jun,Myc,Pdgfra,Tgif1,Wnt1,Wnt5a,Zmiz1
GO:0002761	16	747	124	23679	1.8718e-06	regulation_of_myeloid_leukocyte_differentiation	Gnas,Gsk3b,Id2,Jun,Lef1,Mafb,Myc,Pou4f1,Pou4f2,Prdm16,Rara,Runx1,Tal1,Tob2,Zbtb7a,Zfp36l1
GO:0010595	14	747	96	23679	1.87358e-06	positive_regulation_of_endothelial_cell_migration	Abl1,Adgra2,Bmp4,Foxc2,Gata3,Igf2,Prox1,Sash1,Sema5a,Shh,Sparc,Thbs1,Vegfa,Wnt5a
GO:0010660	14	747	96	23679	1.87358e-06	regulation_of_muscle_cell_apoptotic_process	Adcyap1,Atf4,Cdkn2a,Gata4,Gata6,Gsk3b,Hspa8,Igf1r,Igfbp3,Nkx2-5,Pou4f2,Ppp1r10,Pten,Qk
GO:0120162	14	747	96	23679	1.87358e-06	positive_regulation_of_coldinduced_thermogenesis	Adcyap1,Ebf2,Esrrg,Gadd45g,Gnas,Grb10,Igf1r,Kdm6b,Oxt,Phox2b,Prdm16,Vegfa,Zbtb7b,Zfp516
GO:0051347	39	747	544	23679	1.91061e-06	positive_regulation_of_transferase_activity	Abl1,Adcyap1,Agap2,Akap13,Ang,Arrdc3,Bmp4,Ccnd1,Ccnd2,Cdk5r2,Ddr2,Egfr,Epha4,Fgf10,Flt1,Gadd45b,Gadd45g,Hnrnpa2b1,Hnrnpd,Igf2,Irs1,Kiss1r,Klf4,Myc,Nab2,Ntf3,Pdgfra,Prox1,Pten,Sash1,Shc1,Srcin1,Tal1,Thbs1,Vegfa,Wnt3a,Wnt5a,Wnt7b,Zeb2
GO:0045786	32	747	404	23679	2.02883e-06	negative_regulation_of_cell_cycle	Abl1,Adcyap1,Bmp4,Brinp1,Btg1,Ccnd1,Cdkn2a,Ctdsp2,Ddit3,Dmrt1,Egfr,Fgf10,Fgfr2,Foxc1,Gas1,Gata3,Klf4,Kmt2e,Myc,Ppp1r10,Ppp2r3d,Pten,Runx3,Smad3,Sox2,Sox4,Tcf7l2,Thbs1,Wnt10b,Wnt9a,Zfp36l1,Zfp36l2
GO:0061387	16	747	125	23679	2.08472e-06	regulation_of_extent_of_cell_growth	Abl1,Barhl2,Bcl11a,Bdnf,Crabp2,Efna5,Gsk3b,Lrp1,Nkx6-1,Pou4f2,Sema5a,Sema6a,Srf,Vegfa,Wnt3a,Wnt5a
GO:1901701	57	747	941	23679	2.11337e-06	cellular_response_to_oxygencontaining_compound	Abl1,Actb,Arhgef2,Arpc2,Atf4,Bmp4,Brinp1,Cdkn2a,Col16a1,Col1a1,Col1a2,Col3a1,Cyp26a1,Cyp26b1,Efna5,Egfr,Epha4,Gfi1,Gnas,Gsk3b,H2afz,Hnrnpd,Igf1r,Igfbp5,Inhbb,Irs1,Jun,Kdm6b,Lin28a,Lrp1,Msx2,Neurod1,Nfatc4,Nr1d1,Nr4a3,Osr1,Pax2,Pdgfra,Pkm,Pou4f1,Pou4f2,Ptch1,Pten,Ptger4,Rara,Rarg,Sgk1,Sin3a,Six1,Socs1,Sox4,Sox9,Thbs1,Vim,Wnt10b,Wt1,Zfp36l1
GO:0060420	13	747	84	23679	2.19627e-06	regulation_of_heart_growth	Cited2,Fgf9,Fgfr2,Gata4,Gata6,Jarid2,Meis1,Nkx2-5,Nog,Prox1,Pten,Tbx20,Wt1
GO:0000904	18	747	156	23679	2.25412e-06	cell_morphogenesis_involved_in_differentiation	Abl1,Col12a1,Fat1,Flnb,Foxg1,Fzd7,Hes1,Hoxa13,Id1,Id2,Ihh,Lef1,Mnx1,Myh9,Prox1,Sox17,Srcin1,Srgap2
GO:0030949	6	747	14	23679	2.33628e-06	positive_regulation_of_vascular_endothelial_growth_factor_receptor_signaling_pathway	Bmp4,Fgf10,Fgf9,Flt1,Grb10,Vegfa
GO:0048672	6	747	14	23679	2.33628e-06	positive_regulation_of_collateral_sprouting	Bcl11a,Bdnf,Crabp2,Efna5,Lrp1,Wnt3a
GO:0048699	6	747	14	23679	2.33628e-06	generation_of_neurons	Ascl1,Nr2e1,Ntf3,Ptf1a,Six1,Tal1
GO:0060602	6	747	14	23679	2.33628e-06	branch_elongation_of_an_epithelium	Bmp4,Fgf10,Fgfr2,Hoxd13,Shh,Spry2
GO:0061548	6	747	14	23679	2.33628e-06	ganglion_development	Ascl1,Insm1,Nrp2,Phox2b,Pou4f2,Six1
GO:0072079	6	747	14	23679	2.33628e-06	nephron_tubule_formation	Gata3,Hnf1b,Nog,Pax2,Six1,Sox9
GO:1905941	6	747	14	23679	2.33628e-06	positive_regulation_of_gonad_development	Cited2,Dmrt1,Ptger4,Runx1,Sox9,Wt1
GO:0021510	7	747	21	23679	2.38883e-06	spinal_cord_development	Dll1,Foxb1,Lhx1,Nog,Sox11,Sox4,Zic1
GO:0030534	20	747	189	23679	2.45106e-06	adult_behavior	Ccnd2,Chat,Dmbx1,Dmrt3,Dnm1,Epha4,Foxa2,Hoxb8,Hoxd10,Id2,Nlgn2,Nr4a3,Pax5,Pcdh17,Ppp1r1b,Pten,Sdk1,Shank1,Slitrk1,Zic1
GO:1901699	36	747	488	23679	2.47945e-06	cellular_response_to_nitrogen_compound	Actb,Arhgef2,Arpc2,Atf4,Col16a1,Col1a1,Col1a2,Col3a1,Egfr,Epha4,Gabrb2,Gnas,Gsk3b,H2afz,Hnrnpd,Igf1r,Igfbp5,Inhbb,Irs1,Lrp1,Nr4a3,Pdgfra,Pkm,Pou4f2,Ppp1r9b,Pten,Sgk1,Six1,Socs1,Sox9,Thbs1,Vim,Wnt10b,Wt1,Zcchc3,Zfp36l1
GO:0030010	13	747	85	23679	2.51886e-06	establishment_of_cell_polarity	Amotl2,Coro7,Crb3,Cyp26b1,Fam89b,Foxf1,Gsk3b,Hes1,Igf1r,Kif26b,Myh9,Shh,Wnt5a
GO:0045844	13	747	85	23679	2.51886e-06	positive_regulation_of_striated_muscle_tissue_development	Bmp4,Cdon,Cyp26b1,Dll1,Fgf9,Fgfr2,Gata4,Gata6,Gsk3b,Shh,Sox17,Tbx20,Wnt3a
GO:0048636	13	747	85	23679	2.51886e-06	positive_regulation_of_muscle_organ_development	Bmp4,Cdon,Cyp26b1,Dll1,Fgf9,Fgfr2,Gata4,Gata6,Gsk3b,Shh,Sox17,Tbx20,Wnt3a
GO:0007626	23	747	241	23679	2.65393e-06	locomotory_behavior	Avp,Bsx,Ccnd2,Chat,Dmbx1,Dmrt3,Dnm1,Epha4,Fezf2,Foxa2,Gad1,Hoxb8,Hoxd10,Id2,Lmx1b,Meis1,Nkx2-1,Nlgn2,Ppp1r1b,Pten,Tal1,Zfp385a,Zic1
GO:0010977	19	747	174	23679	2.72929e-06	negative_regulation_of_neuron_projection_development	Bcl11a,Crmp1,Dnm3,Epha4,Gfi1,Gsk3b,Hes1,Id1,Lrp1,Nfatc4,Nr2f1,Pten,Ptprg,Rtn4rl2,Sema5a,Sema6a,Vim,Wnt3a,Wnt5a
GO:0045859	44	747	659	23679	2.78582e-06	regulation_of_protein_kinase_activity	Abl1,Actb,Adcyap1,Agap2,Akap13,Ang,Bmp4,Ccnd1,Ccnd2,Ccno,Cdk5r2,Cdkn2a,Ddr2,Dusp4,Dusp8,Egfr,Epha4,Fam72a,Fgf10,Flt1,Gadd45b,Gadd45g,Gsk3b,Igf1r,Kiss1r,Nab2,Ntf3,Prox1,Pten,Rap2b,Sash1,Shb,Shc1,Socs1,Spry2,Srcin1,Tal1,Thbs1,Vegfa,Vps25,Wnt3a,Wnt5a,Wnt7b,Zeb2
GO:0071417	34	747	450	23679	2.79432e-06	cellular_response_to_organonitrogen_compound	Actb,Arhgef2,Arpc2,Atf4,Col16a1,Col1a1,Col1a2,Col3a1,Egfr,Epha4,Gabrb2,Gnas,Gsk3b,H2afz,Hnrnpd,Igf1r,Igfbp5,Inhbb,Irs1,Lrp1,Nr4a3,Pdgfra,Pkm,Pou4f2,Ppp1r9b,Pten,Sgk1,Six1,Socs1,Sox9,Vim,Wnt10b,Wt1,Zfp36l1
GO:1901343	16	747	128	23679	2.86035e-06	negative_regulation_of_vasculature_development	Adgrb1,Adgrb2,Bmp4,Dcn,Dll4,Fgf9,Foxc1,Klf4,Ptger4,Sema6a,Shc1,Sparc,Spry2,Tcf4,Thbs1,Wt1
GO:1901863	13	747	86	23679	2.88279e-06	positive_regulation_of_muscle_tissue_development	Bmp4,Cdon,Cyp26b1,Dll1,Fgf9,Fgfr2,Gata4,Gata6,Gsk3b,Shh,Sox17,Tbx20,Wnt3a
GO:0061036	8	747	30	23679	2.9872e-06	positive_regulation_of_cartilage_development	Anxa2,Bmp4,Gdf6,Hoxa11,Runx2,Smad3,Sox9,Wnt5a
GO:0022029	10	747	50	23679	3.01371e-06	telencephalon_cell_migration	Egfr,Fezf2,Foxb1,Foxg1,Lhx6,Nkx2-1,Nrp2,Pou3f2,Pou3f3,Srf
GO:0045926	25	747	279	23679	3.10009e-06	negative_regulation_of_growth	Bbc3,Bcl11a,Bcl6,Bmp4,Cdkn2a,Cited2,Gas1,Gnas,Igfbp5,Jarid2,Meis1,Msx1,Nog,Ppp1r9b,Ptch1,Pten,Sema5a,Sema6a,Smad3,Sox17,Tcf7l2,Wnt11,Wnt3a,Wnt5a,Wt1
GO:0007224	12	747	74	23679	3.25032e-06	smoothened_signaling_pathway	Cdon,Dhh,Foxf1,Hes1,Ihh,Nkx2-2,Nkx6-1,Pax6,Pdx1,Ptch1,Shh,Wnt10b
GO:0060041	12	747	74	23679	3.25032e-06	retina_development_in_cameratype_eye	Bax,Dll1,Lhx1,Lhx2,Nr2e1,Pax6,Pou4f2,Rarg,Ski,Sox9,Tgif1,Vax2
GO:0045668	11	747	62	23679	3.3566e-06	negative_regulation_of_osteoblast_differentiation	Id1,Id2,Igfbp5,Nog,Ptch1,Ski,Smad3,Smad6,Sox2,Twist1,Twist2
GO:0060348	11	747	62	23679	3.3566e-06	bone_development	Akap13,Bmp4,Col2a1,Fgfr2,Gnas,Hoxa11,Ptger4,Rara,Rarg,Sparc,Wnt1
GO:2000736	11	747	62	23679	3.3566e-06	regulation_of_stem_cell_differentiation	Bmp4,Foxc1,Gata4,Gata6,Gsk3b,Hes1,Nkx2-5,Pdgfra,Sox9,Wnt3a,Zfp36l2
GO:0048103	7	747	22	23679	3.40835e-06	somatic_stem_cell_division	Arhgef2,Cdkn2a,Fgfr2,Fzd7,Lef1,Wnt3a,Zfp36l2
GO:0048546	7	747	22	23679	3.40835e-06	digestive_tract_morphogenesis	Egfr,Fgfr2,Id2,Pitx2,Shh,Sox17,Wnt5a
GO:1901362	52	747	842	23679	3.45382e-06	organic_cyclic_compound_biosynthetic_process	Ang,Atf4,Cdkn2a,Cmas,Cyb5r1,Ddit3,Fosl2,Foxd3,Foxo3,Gata3,Gata4,Gata6,Hivep2,Hnrnpd,Hoxa9,Hoxc9,Hoxd3,Id1,Insm1,Jun,Junb,Jund,Klf4,Ldb1,Lef1,Lhx1,Lox,Msx2,Myc,Nfil3,Nkx2-9,Nkx6-1,Pax2,Pax6,Pdx1,Pkm,Ppp1r1b,Runx3,Ski,Smad3,Sox17,Sp6,Srf,Tal1,Tcf4,Tfap2b,Ubtf,Urad,Zbtb1,Zbtb7a,mt-Atp6,mt-Atp8
GO:0003309	5	747	9	23679	3.49615e-06	type_B_pancreatic_cell_differentiation	Gata6,Insm1,Nkx6-1,Pax6,Pdx1
GO:0046533	5	747	9	23679	3.49615e-06	negative_regulation_of_photoreceptor_cell_differentiation	Casz1,Dio3,Dlx1,Dlx2,Sox9
GO:0061004	5	747	9	23679	3.49615e-06	pattern_specification_involved_in_kidney_development	Bmp4,Foxd1,Irx1,Osr1,Pax2
GO:0072172	5	747	9	23679	3.49615e-06	mesonephric_tubule_formation	Gata3,Hnf1b,Nog,Pax2,Six1
GO:0072178	5	747	9	23679	3.49615e-06	nephric_duct_morphogenesis	Epha4,Gata3,Hnf1b,Lhx1,Osr1
GO:0072217	5	747	9	23679	3.49615e-06	negative_regulation_of_metanephros_development	Bmp4,Hnf1b,Pax2,Sall1,Wt1
GO:0051147	18	747	161	23679	3.54933e-06	regulation_of_muscle_cell_differentiation	Adgrb1,Akap13,Bdnf,Bmp4,Cyp26b1,Dll1,Fgf9,Fgfr2,Foxf1,Fzd7,Gsk3b,Igf2,Msx1,Nkx2-5,Prox1,Ptbp1,Shh,Wnt3a
GO:0048286	10	747	51	23679	3.6436e-06	lung_alveolus_development	Bmp4,Cic,Fgf10,Fgfr2,Foxf1,Igfbp5,Man1a2,Sox2,Tcf21,Vegfa
GO:0042060	12	747	75	23679	3.7596e-06	wound_healing	Cnn2,Col1a1,Col3a1,Egfr,Fgf10,Lox,Msx2,Nog,Pdgfra,Plec,Tpm1,Wnt5a
GO:0010092	6	747	15	23679	3.78978e-06	specification_of_animal_organ_identity	Bmp4,Fgf10,Isl1,Pax2,Pax3,Tbr1
GO:0010454	6	747	15	23679	3.78978e-06	negative_regulation_of_cell_fate_commitment	Casz1,Fzd7,Gfi1,Nkx6-2,Sox17,Wnt3a
GO:0040034	6	747	15	23679	3.78978e-06	regulation_of_development_heterochronic	Ascl1,Dll1,Fgf9,Hes1,Nr2e1,Pax6
GO:0060538	6	747	15	23679	3.78978e-06	skeletal_muscle_organ_development	Foxl2,Mnx1,Pax3,Pitx2,Tcf21,Wt1
GO:1901213	6	747	15	23679	3.78978e-06	regulation_of_transcription_from_RNA_polymerase_II_promoter_involved_in_heart_development	Bmp4,Msx1,Msx2,Nog,Srf,T
GO:1902894	6	747	15	23679	3.78978e-06	negative_regulation_of_primiRNA_transcription_by_RNA_polymerase_II	Bmp4,Gata6,Nfatc4,Nfib,Sox9,Srf
GO:0046887	18	747	162	23679	3.87752e-06	positive_regulation_of_hormone_secretion	Adcyap1,Egfr,Foxl2,Inhbb,Irs1,Isl1,Kiss1r,Lrp1,Nkx6-1,Nlgn2,Pax6,Pdx1,Ptbp1,Ptger4,Runx1,Sox11,Sox4,Tcf7l2
GO:0016331	8	747	31	23679	3.91532e-06	morphogenesis_of_embryonic_epithelium	Fgf10,Fgfr2,Nog,Pax2,Pcdh8,Pdx1,T,Tfap2a
GO:2000514	11	747	63	23679	3.95184e-06	regulation_of_CD4positive_alphabeta_T_cell_activation	Bcl6,Gata3,Hlx,Jak3,Rara,Runx1,Runx3,Shb,Smad7,Socs1,Zbtb7b
GO:0009948	9	747	41	23679	4.17705e-06	anteriorposterior_axis_specification	Bmp4,Cdx2,Foxa2,Ldb1,Lhx1,Otx2,Six2,Ski,Wnt5a
GO:1901216	15	747	118	23679	4.71084e-06	positive_regulation_of_neuron_death	Abl1,Ascl1,Atf4,Bax,Bbc3,Bcl2l11,Ddit3,Foxo3,Gsk3b,Hrk,Jun,Tfap2a,Tfap2b,Trp53bp2,Wnt5a
GO:0080135	43	747	651	23679	4.73947e-06	regulation_of_cellular_response_to_stress	Abl1,Atf4,Bax,Bcl6,Cbx8,Cd34,Cdkn2a,Egfr,Epha4,Ercc1,Fgf10,Foxo3,Gadd45b,Gadd45g,Gata4,Gdf6,Hic1,Hmga2,Igf1r,Klf4,Lrp1,Mecom,Mid1,Myc,Nr4a3,Nuak1,Pdx1,Per1,Ppp1r10,Ppp1r15b,Prrx1,Pten,Sash1,Snai1,Tmem259,Twist1,Vegfa,Wnt1,Wnt5a,Wnt7b,Zbtb7b,Zeb2,Zfp385a
GO:0030325	7	747	23	23679	4.76633e-06	adrenal_gland_development	Arid5b,Cited2,Hmga2,Igf1r,Pdgfra,Smad3,Wt1
GO:0043371	7	747	23	23679	4.76633e-06	negative_regulation_of_CD4positive_alphabeta_T_cell_differentiation	Bcl6,Hlx,Jak3,Runx1,Runx3,Smad7,Zbtb7b
GO:0060113	7	747	23	23679	4.76633e-06	inner_ear_receptor_cell_differentiation	Atoh1,Bmp4,Dll1,Gfi1,Hes1,Pou4f3,Ush1g
GO:0021778	4	747	5	23679	4.79041e-06	oligodendrocyte_cell_fate_specification	Ascl1,Nkx2-2,Olig2,Pax6
GO:0021780	4	747	5	23679	4.79041e-06	glial_cell_fate_specification	Ascl1,Nkx2-2,Olig2,Pax6
GO:0061642	4	747	5	23679	4.79041e-06	chemoattraction_of_axon	Lrp1,Robo3,Wnt5a,Wnt7b
GO:0072075	4	747	5	23679	4.79041e-06	metanephric_mesenchyme_development	Osr1,Pax2,Six1,Wt1
GO:0045687	10	747	53	23679	5.25276e-06	positive_regulation_of_glial_cell_differentiation	Gsx2,Hes1,Id2,Nkx2-2,Nkx6-1,Nkx6-2,Ntf3,Olig2,Qk,Shh
GO:0002682	79	747	1501	23679	5.42775e-06	regulation_of_immune_system_process	Abl1,Adcyap1,Bax,Bcl6,Bmp4,Cdkn2a,Col3a1,Cyp26b1,Dll1,Duxbl1,Egr3,Erbin,Fcgr3,Fgf10,Flt1,Foxc1,Foxf1,Foxo3,Gata3,Gfi1,Gm8909,Gnas,Gsk3b,H60b,Hes1,Hist1h4d,Hist1h4h,Hist1h4n,Hlx,Hoxa9,Hoxb8,Hspa8,Id2,Igf2,Ihh,Jak3,Jun,Ldb1,Lef1,Lox,Mafb,Meis1,Meis2,Myc,Nr1d1,Nr4a3,Pou4f1,Pou4f2,Prdm16,Ptger4,Raet1e,Rara,Rarg,Runx1,Runx3,Shb,Shh,Sin3a,Smad3,Smad7,Socs1,Sox11,Sox9,Tal1,Thbs1,Tmem102,Tob2,Twist2,Vegf…
GO:0010463	6	747	16	23679	5.90177e-06	mesenchymal_cell_proliferation	Bmp4,Fgfr2,Msx1,Osr1,Shh,Six2
GO:0071425	6	747	16	23679	5.90177e-06	hematopoietic_stem_cell_proliferation	Cd34,Mecom,Shb,Wnt1,Wnt10b,Wnt5a
GO:1902337	6	747	16	23679	5.90177e-06	regulation_of_apoptotic_process_involved_in_morphogenesis	Bax,Cdkn2a,Foxc1,Foxc2,Hnf1b,Pax2
GO:0001558	32	747	426	23679	6.15061e-06	regulation_of_cell_growth	Abl1,Avp,Barhl2,Bbc3,Bcl11a,Bcl6,Bdnf,Cdkn2a,Crabp2,Efna5,Egfr,Gas1,Gsk3b,Igfbp3,Igfbp5,Lef1,Lrp1,Msx1,Nkx6-1,Pou4f2,Ppp1r9b,Sema5a,Sema6a,Sgk1,Smad3,Sox17,Srf,Vegfa,Wnt11,Wnt3a,Wnt5a,Wt1
GO:0040036	8	747	33	23679	6.51678e-06	regulation_of_fibroblast_growth_factor_receptor_signaling_pathway	Fgfr2,Gata3,Nog,Runx2,Spry2,Tcf7l2,Thbs1,Wnt5a
GO:0035050	7	747	24	23679	6.54614e-06	embryonic_heart_tube_development	Foxc1,Foxc2,Gata4,Nkx2-5,Nkx2-6,Sox17,Tbx20
GO:0043525	12	747	79	23679	6.56836e-06	positive_regulation_of_neuron_apoptotic_process	Ascl1,Atf4,Bax,Bbc3,Bcl2l11,Ddit3,Foxo3,Gsk3b,Hrk,Jun,Tfap2a,Tfap2b
GO:0003149	5	747	10	23679	6.81021e-06	membranous_septum_morphogenesis	Bmp4,Fgfr2,Fzd2,Id2,Nog
GO:0045607	5	747	10	23679	6.81021e-06	regulation_of_inner_ear_auditory_receptor_cell_differentiation	Atoh1,Dll1,Esrp1,Hes1,Mycn
GO:0045631	5	747	10	23679	6.81021e-06	regulation_of_mechanoreceptor_differentiation	Atoh1,Dll1,Esrp1,Hes1,Mycn
GO:0090009	5	747	10	23679	6.81021e-06	primitive_streak_formation	Foxa2,Lhx1,Otx2,Srf,Wnt5a
GO:2000980	5	747	10	23679	6.81021e-06	regulation_of_inner_ear_receptor_cell_differentiation	Atoh1,Dll1,Esrp1,Hes1,Mycn
GO:0045621	14	747	107	23679	6.91904e-06	positive_regulation_of_lymphocyte_differentiation	Bcl6,Egr3,Gata3,Hlx,Ihh,Rara,Runx1,Runx3,Shb,Shh,Socs1,Zbtb1,Zbtb7b,Zmiz1
GO:0048145	14	747	108	23679	7.72224e-06	regulation_of_fibroblast_proliferation	Anxa2,Bax,Ddr2,Egfr,Fgf10,Fosl2,Jun,Myc,Pdgfra,Ski,Tgif1,Wnt1,Wnt5a,Zmiz1
GO:0031345	20	747	204	23679	7.85782e-06	negative_regulation_of_cell_projection_organization	Bcl11a,Crmp1,Dnm3,Epha4,Gfi1,Gsk3b,Hes1,Id1,Lrp1,Nfatc4,Nr2f1,Pten,Ptprg,Rtn4rl2,Sema5a,Sema6a,Spry2,Vim,Wnt3a,Wnt5a
GO:0050730	23	747	258	23679	8.28876e-06	regulation_of_peptidyltyrosine_phosphorylation	Abl1,Arhgef2,Crlf1,Ctnnd1,Efna5,Egfr,Epha4,Fam72a,Fgf10,Hes1,Igf2,Isl1,Ntf3,Pdgfra,Ptger4,Rap2b,Socs1,Srcin1,Tal1,Tmem102,Vegfa,Vps25,Wnt3a
GO:1905939	7	747	25	23679	8.84498e-06	regulation_of_gonad_development	Cited2,Dmrt1,Insl3,Ptger4,Runx1,Sox9,Wt1
GO:2000738	7	747	25	23679	8.84498e-06	positive_regulation_of_stem_cell_differentiation	Bmp4,Foxc1,Gata4,Gata6,Gsk3b,Nkx2-5,Sox9
GO:0001655	6	747	17	23679	8.87755e-06	urogenital_system_development	Foxb1,Lhx1,Nog,Osr1,Osr2,Pax2
GO:1900746	6	747	17	23679	8.87755e-06	regulation_of_vascular_endothelial_growth_factor_signaling_pathway	Adgra2,Dcn,Dll1,Sema6a,Spry2,Tcf4
GO:0007613	16	747	140	23679	9.22103e-06	memory	Bdnf,Brinp1,Camk4,Ccnd2,Chat,Cic,Igf2,Lmx1b,Nfatc4,Nog,Ntf3,Ppp1r1b,Pten,Sgk1,Shank1,Srf
GO:1902667	9	747	45	23679	9.43863e-06	regulation_of_axon_guidance	Fezf2,Pou4f2,Sema5a,Sema6a,Tbr1,Vegfa,Wnt3a,Wnt5a,Zswim6
GO:1903670	11	747	69	23679	9.85782e-06	regulation_of_sprouting_angiogenesis	Abl1,Dll1,Dll4,Foxc2,Klf4,Nr2e1,Pkm,Sema6a,Shh,Thbs1,Vegfa

## Sheet: ocun_fibroblast_DMV_go
#db_category	genes_in_category	genes	db_category	db	p-value	category_name	gene_list
GO:0032502	368	703	4875	17808	2.38912e-46	developmental_process	A2M,ABCA12,ABT1,ADAMTS5,ADCYAP1,ADGRB3,ADM,AFF3,ALCAM,ALOXE3,ALX1,ALX4,AMOTL2,ANK3,ANP32B,ANXA1,ARHGEF2,ARID1A,ARID2,ARID4B,ARID5B,ARRDC3,ASXL1,ATOH1,BARHL2,BARX2,BCL2L11,BCL6,BCOR,BDNF,BICC1,BMP4,BMP5,BNC2,CA10,CDH11,CDH12,CDH7,CDK5RAP3,CDK6,CDKN2C,CDON,CFTR,CITED2,CLCF1,CNTNAP2,COL11A1,COL12A1,COL19A1,COL1A1,COL1A2,COL3A1,COL5A2,COL8A1,CRABP2,CREB3L1,CRISPLD1,CRYBA2,CSNK1A1,CTNNA2,CXADR,CYP26B1…
GO:0006357	255	703	2682	17808	9.54811e-46	regulation_of_transcription_by_RNA_polymerase_II	ABT1,ADCYAP1,ALX1,ALX4,ARHGEF2,ARID1A,ARID2,ARID4B,ARID5B,ASXL1,ATOH1,BARHL2,BARX2,BAZ2B,BCL11A,BCL6,BCOR,BMP4,BMP5,BNC2,BRD2,BSX,CBX5,CCND3,CCNL1,CDK5RAP3,CDK6,CDON,CITED2,CPEB3,CREB3,CREB3L1,CREBZF,DACH2,DBX1,DCN,DDN,DDX17,DHX36,DKK1,DLX5,DLX6,DMBX1,DMRT2,DMRT3,DMRTA2,DNAJB4,DPF3,DRGX,EBF2,EED,EFNA1,EGLN1,EHMT2,ELP4,EMX1,ENO1,EOMES,EVX1,EVX2,FEV,FEZF1,FEZF2,FGF9,FOSL2,FOXA2,FOXB2,FOXO3,FOXP2,FS…
GO:0009653	173	703	1371	17808	2.28171e-45	anatomical_structure_morphogenesis	ADM,AFF3,ALX1,ALX4,ANK3,ARHGEF2,ARID2,ARID5B,ASXL1,ATOH1,BCL2L11,BCL6,BCOR,BDNF,BMP4,BMP5,CDH11,CDH12,CDH7,CDON,CITED2,CNTNAP2,COL11A1,COL12A1,COL1A1,COL1A2,COL3A1,COL5A2,COL8A1,CRABP2,CRISPLD1,CSNK1A1,CTNNA2,CYP26B1,DCN,DKK1,DLX5,DLX6,EFNA1,EFNB2,EGLN1,EMX1,EOMES,EPHA7,ERBB4,EVX2,EXT1,FAT4,FGF9,FLNB,FLOT1,FOXA2,FOXB2,FOXO3,FZD1,FZD2,FZD7,GDF11,HAND1,HAS2,HES7,HNF1B,HOXA1,HOXA10,HOXA11,HOXA2,HOXA…
GO:0045893	179	703	1512	17808	4.04502e-43	positive_regulation_of_transcription_DNAtemplated	ADCYAP1,ALX1,ALX4,ARHGEF2,ARID1A,ARID4B,ASXL1,ATOH1,BARHL2,BARX2,BMP4,BMP5,BSX,CDK5RAP3,CDON,CITED2,COL1A1,CREB3,CREB3L1,DCN,DDN,DDX17,DHX36,DLX5,DLX6,DMRT2,DPF3,EBF2,EGLN1,EOMES,ERBB4,EVX1,FEZF1,FEZF2,FOSL2,FOXA2,FOXO3,FZD1,FZD2,FZD7,GCM2,GFI1,GPBP1,HAND1,HELT,HNF1B,HNRNPD,HNRNPU,HOXA1,HOXA10,HOXA11,HOXA2,HOXA4,HOXA5,HOXA7,HOXB2,HOXB3,HOXB5,HOXB9,HOXC10,HOXC11,HOXC4,HOXD10,HOXD13,HOXD4,HOXD9,ICE…
GO:0010628	205	703	1936	17808	1.97688e-42	positive_regulation_of_gene_expression	ADCYAP1,ALX1,ALX4,ANK3,ARHGEF2,ARID1A,ARID4B,ASXL1,ATOH1,BARHL2,BARX2,BCL11A,BMP4,BMP5,BSX,CALCR,CDK5RAP3,CDK6,CDON,CITED2,COL1A1,CPEB3,CREB3,CREB3L1,CYP26B1,DCN,DDN,DDX17,DHX36,DKK1,DLX5,DLX6,DMRT2,DPF3,EBF2,EGLN1,ENO1,EOMES,ERBB4,EVX1,FEV,FEZF1,FEZF2,FGF9,FOSL2,FOXA2,FOXO3,FZD1,FZD2,FZD7,GCM2,GFI1,GPBP1,GSK3B,HAND1,HELT,HNF1B,HNRNPD,HNRNPU,HOXA1,HOXA10,HOXA11,HOXA2,HOXA4,HOXA5,HOXA7,HOXB2,HOXB3…
GO:0051254	188	703	1683	17808	8.19856e-42	positive_regulation_of_RNA_metabolic_process	ABT1,ADCYAP1,ALX1,ALX4,ARHGEF2,ARID1A,ARID4B,ARID5B,ASXL1,ATOH1,BARHL2,BARX2,BMP4,BMP5,BSX,CDK5RAP3,CDON,CITED2,COL1A1,CPEB3,CREB3,CREB3L1,DCN,DDN,DDX17,DHX36,DLX5,DLX6,DMRT2,DPF3,EBF2,EGLN1,EOMES,ERBB4,EVX1,FEZF1,FEZF2,FOSL2,FOXA2,FOXO3,FZD1,FZD2,FZD7,GCM2,GFI1,GPBP1,HAND1,HELT,HNF1B,HNRNPD,HNRNPR,HNRNPU,HOXA1,HOXA10,HOXA11,HOXA2,HOXA4,HOXA5,HOXA7,HOXB2,HOXB3,HOXB5,HOXB9,HOXC10,HOXC11,HOXC4,HOXD…
GO:1903508	182	703	1597	17808	1.47575e-41	positive_regulation_of_nucleic_acidtemplated_transcription	ABT1,ADCYAP1,ALX1,ALX4,ARHGEF2,ARID1A,ARID4B,ARID5B,ASXL1,ATOH1,BARHL2,BARX2,BMP4,BMP5,BSX,CDK5RAP3,CDON,CITED2,COL1A1,CREB3,CREB3L1,DCN,DDN,DDX17,DHX36,DLX5,DLX6,DMRT2,DPF3,EBF2,EGLN1,EOMES,ERBB4,EVX1,FEZF1,FEZF2,FOSL2,FOXA2,FOXO3,FZD1,FZD2,FZD7,GCM2,GFI1,GPBP1,HAND1,HELT,HNF1B,HNRNPD,HNRNPU,HOXA1,HOXA10,HOXA11,HOXA2,HOXA4,HOXA5,HOXA7,HOXB2,HOXB3,HOXB5,HOXB9,HOXC10,HOXC11,HOXC4,HOXD10,HOXD13,HOX…
GO:1902680	182	703	1598	17808	1.61233e-41	positive_regulation_of_RNA_biosynthetic_process	ABT1,ADCYAP1,ALX1,ALX4,ARHGEF2,ARID1A,ARID4B,ARID5B,ASXL1,ATOH1,BARHL2,BARX2,BMP4,BMP5,BSX,CDK5RAP3,CDON,CITED2,COL1A1,CREB3,CREB3L1,DCN,DDN,DDX17,DHX36,DLX5,DLX6,DMRT2,DPF3,EBF2,EGLN1,EOMES,ERBB4,EVX1,FEZF1,FEZF2,FOSL2,FOXA2,FOXO3,FZD1,FZD2,FZD7,GCM2,GFI1,GPBP1,HAND1,HELT,HNF1B,HNRNPD,HNRNPU,HOXA1,HOXA10,HOXA11,HOXA2,HOXA4,HOXA5,HOXA7,HOXB2,HOXB3,HOXB5,HOXB9,HOXC10,HOXC11,HOXC4,HOXD10,HOXD13,HOX…
GO:0006355	290	703	3502	17808	4.23122e-41	regulation_of_transcription_DNAtemplated	ABT1,ADCYAP1,AFF3,ALX1,ALX4,ARHGEF2,ARID1A,ARID2,ARID4B,ARID5B,ASXL1,ATOH1,BARHL2,BARX2,BAZ2B,BCL11A,BCL6,BCOR,BMP4,BMP5,BNC2,BRD2,BSX,BTG1,CAMK1D,CBX5,CCND3,CCNL1,CDK5RAP3,CDK6,CDON,CITED2,COL1A1,CPEB3,CRABP2,CREB3,CREB3L1,CREBZF,DACH2,DBX1,DCN,DDN,DDX17,DHX36,DKK1,DLX5,DLX6,DMBX1,DMRT2,DMRT3,DMRTA2,DNAJB4,DPF3,DRGX,EBF2,EED,EFNA1,EGLN1,EHMT2,ELAVL2,ELP4,EMX1,ENO1,EOMES,ERBB4,EVX1,EVX2,FAM172A,F…
GO:0045944	153	703	1183	17808	4.72998e-41	positive_regulation_of_transcription_by_RNA_polymerase_II	ADCYAP1,ALX1,ALX4,ARHGEF2,ARID4B,ASXL1,ATOH1,BARHL2,BARX2,BMP4,BMP5,BSX,CDK5RAP3,CDON,CITED2,CREB3,CREB3L1,DCN,DDN,DDX17,DHX36,DLX5,DLX6,DMRT2,DPF3,EBF2,EGLN1,EOMES,EVX1,FEZF2,FOSL2,FOXA2,FOXO3,GCM2,GFI1,HAND1,HELT,HNF1B,HNRNPU,HOXA1,HOXA10,HOXA2,HOXA4,HOXA5,HOXA7,HOXB2,HOXB3,HOXB5,HOXB9,HOXC10,HOXC11,HOXC4,HOXD10,HOXD13,HOXD4,HOXD9,IHH,INHBA,ISL1,JAG1,JUN,KLF10,KLF12,KLF7,LDB1,LDB2,LHX1,LHX4,LHX…
GO:0048856	278	703	3273	17808	4.73918e-41	anatomical_structure_development	ABCA12,ADAMTS5,ADCYAP1,ADM,ALX1,ALX4,ANP32B,ANXA1,ARID1A,ARID2,ARID4B,ARID5B,ARRDC3,ASXL1,ATOH1,BARHL2,BARX2,BCL2L11,BCL6,BCOR,BDNF,BICC1,BMP4,BMP5,BNC2,CA10,CDH11,CDK5RAP3,CDK6,CDON,CITED2,CNTNAP2,COL11A1,COL19A1,COL1A1,COL1A2,COL3A1,COL5A2,CRABP2,CREB3L1,CRYBA2,CXADR,CYP26B1,DCN,DKK1,DLL3,DLX5,DLX6,DMBX1,DMRT2,DPF3,DRGX,EBF2,EED,EFNA5,EFNB2,EGLN1,EMP1,EMX1,ENPP1,EOMES,EPHA7,ERBB4,EVX1,EXT1,FAM1…
GO:2000112	311	703	3928	17808	7.50215e-41	regulation_of_cellular_macromolecule_biosynthetic_process	ABT1,ADCYAP1,AFF3,ALX1,ALX4,ARHGEF2,ARID1A,ARID2,ARID4B,ARID5B,ASXL1,ATOH1,BARHL2,BARX2,BAZ2B,BCL11A,BCL6,BCOR,BMP4,BMP5,BNC2,BRD2,BSX,BTG1,CAMK1D,CAPRIN1,CBX5,CCDC88A,CCND3,CCNL1,CDK5RAP3,CDK6,CDON,CITED2,COL1A1,CPEB3,CRABP2,CREB3,CREB3L1,CREBZF,DACH2,DBX1,DCN,DDN,DDX17,DHX36,DKK1,DLX5,DLX6,DMBX1,DMRT2,DMRT3,DMRTA2,DNAJB4,DPF3,DRGX,DYRK2,EBF2,EED,EFNA1,EGLN1,EHMT2,EIF4EBP2,ELAVL2,ELP4,EMX1,ENO1,…
GO:0045935	195	703	1829	17808	1.55696e-40	positive_regulation_of_nucleobasecontaining_compound_metabolic_process	ABT1,ADCYAP1,ALX1,ALX4,ARHGEF2,ARID1A,ARID4B,ARID5B,ASXL1,ATOH1,BARHL2,BARX2,BMP4,BMP5,BSX,CDK5RAP3,CDON,CITED2,CLCF1,COL1A1,CPEB3,CREB3,CREB3L1,DCN,DDN,DDX17,DHX36,DLX5,DLX6,DMRT2,DPF3,EBF2,EGLN1,ENO1,EOMES,ERBB4,EVX1,FEZF1,FEZF2,FOSL2,FOXA2,FOXO3,FZD1,FZD2,FZD7,GCM2,GFI1,GPBP1,HAND1,HELT,HNF1B,HNRNPD,HNRNPR,HNRNPU,HOXA1,HOXA10,HOXA11,HOXA2,HOXA4,HOXA5,HOXA7,HOXB2,HOXB3,HOXB5,HOXB9,HOXC10,HOXC11…
GO:0051252	304	703	3811	17808	2.67313e-40	regulation_of_RNA_metabolic_process	ABT1,ADCYAP1,AFF3,ALX1,ALX4,ARHGEF2,ARID1A,ARID2,ARID4B,ARID5B,ASXL1,ATOH1,BARHL2,BARX2,BAZ2B,BCL11A,BCL6,BCOR,BMP4,BMP5,BNC2,BRD2,BSX,BTG1,CAMK1D,CBX5,CCND3,CCNL1,CDK5RAP3,CDK6,CDON,CITED2,CLK1,COL1A1,CPEB3,CRABP2,CREB3,CREB3L1,CREBZF,DACH2,DBX1,DCN,DDN,DDX17,DHX36,DKK1,DLX5,DLX6,DMBX1,DMRT2,DMRT3,DMRTA2,DNAJB4,DPF3,DRGX,EBF2,EED,EFNA1,EGLN1,EHMT2,ELAVL2,ELP4,EMX1,ENO1,EOMES,ERBB4,ESRP1,EVX1,EVX…
GO:1903506	291	703	3559	17808	3.54889e-40	regulation_of_nucleic_acidtemplated_transcription	ABT1,ADCYAP1,AFF3,ALX1,ALX4,ARHGEF2,ARID1A,ARID2,ARID4B,ARID5B,ASXL1,ATOH1,BARHL2,BARX2,BAZ2B,BCL11A,BCL6,BCOR,BMP4,BMP5,BNC2,BRD2,BSX,BTG1,CAMK1D,CBX5,CCND3,CCNL1,CDK5RAP3,CDK6,CDON,CITED2,COL1A1,CPEB3,CRABP2,CREB3,CREB3L1,CREBZF,DACH2,DBX1,DCN,DDN,DDX17,DHX36,DKK1,DLX5,DLX6,DMBX1,DMRT2,DMRT3,DMRTA2,DNAJB4,DPF3,DRGX,EBF2,EED,EFNA1,EGLN1,EHMT2,ELAVL2,ELP4,EMX1,ENO1,EOMES,ERBB4,EVX1,EVX2,FAM172A,F…
GO:2001141	291	703	3567	17808	5.55592e-40	regulation_of_RNA_biosynthetic_process	ABT1,ADCYAP1,AFF3,ALX1,ALX4,ARHGEF2,ARID1A,ARID2,ARID4B,ARID5B,ASXL1,ATOH1,BARHL2,BARX2,BAZ2B,BCL11A,BCL6,BCOR,BMP4,BMP5,BNC2,BRD2,BSX,BTG1,CAMK1D,CBX5,CCND3,CCNL1,CDK5RAP3,CDK6,CDON,CITED2,COL1A1,CPEB3,CRABP2,CREB3,CREB3L1,CREBZF,DACH2,DBX1,DCN,DDN,DDX17,DHX36,DKK1,DLX5,DLX6,DMBX1,DMRT2,DMRT3,DMRTA2,DNAJB4,DPF3,DRGX,EBF2,EED,EFNA1,EGLN1,EHMT2,ELAVL2,ELP4,EMX1,ENO1,EOMES,ERBB4,EVX1,EVX2,FAM172A,F…
GO:0010556	315	703	4053	17808	7.78037e-40	regulation_of_macromolecule_biosynthetic_process	ABT1,ADCYAP1,AFF3,ALX1,ALX4,ARHGEF2,ARID1A,ARID2,ARID4B,ARID5B,ASXL1,ATOH1,BARHL2,BARX2,BAZ2B,BCL11A,BCL6,BCOR,BMP4,BMP5,BNC2,BRD2,BSX,BTG1,CAMK1D,CAPRIN1,CBX5,CCDC88A,CCND3,CCNL1,CDK5RAP3,CDK6,CDON,CITED2,COL1A1,CPEB3,CRABP2,CREB3,CREB3L1,CREBZF,DACH2,DBX1,DCN,DDN,DDX17,DHX36,DKK1,DLX5,DLX6,DMBX1,DMRT2,DMRT3,DMRTA2,DNAJB4,DPF3,DRGX,DYRK2,EBF2,EED,EFNA1,EGLN1,EHMT2,EIF4EBP2,ELAVL2,ELP4,EMX1,ENO1,…
GO:0031326	321	703	4181	17808	1.01543e-39	regulation_of_cellular_biosynthetic_process	ABT1,ADCYAP1,ADM,AFF3,ALX1,ALX4,ANXA1,ARHGEF2,ARID1A,ARID2,ARID4B,ARID5B,ASXL1,ATOH1,BARHL2,BARX2,BAZ2B,BCL11A,BCL6,BCOR,BMP4,BMP5,BNC2,BRD2,BSX,BTG1,CAMK1D,CAPRIN1,CBX5,CCDC88A,CCND3,CCNL1,CDK5RAP3,CDK6,CDON,CITED2,COL1A1,CPEB3,CRABP2,CREB3,CREB3L1,CREBZF,DACH2,DBX1,DCN,DDN,DDX17,DHX36,DKK1,DLX5,DLX6,DMBX1,DMRT2,DMRT3,DMRTA2,DNAJB4,DPF3,DRGX,DYRK2,EBF2,EED,EFNA1,EGLN1,EHMT2,EIF4EBP2,ELAVL2,ELP4,…
GO:0009889	324	703	4255	17808	1.88684e-39	regulation_of_biosynthetic_process	ABT1,ADCYAP1,ADM,AFF3,ALX1,ALX4,ANXA1,ARHGEF2,ARID1A,ARID2,ARID4B,ARID5B,ASXL1,ATOH1,BARHL2,BARX2,BAZ2B,BCL11A,BCL6,BCOR,BMP4,BMP5,BNC2,BRD2,BSX,BTG1,CAMK1D,CAPRIN1,CBX5,CCDC88A,CCND3,CCNL1,CDK5RAP3,CDK6,CDON,CITED2,COL1A1,CPEB3,CRABP2,CREB3,CREB3L1,CREBZF,DACH2,DBX1,DCN,DDN,DDX17,DHX36,DKK1,DLX5,DLX6,DMBX1,DMRT2,DMRT3,DMRTA2,DNAJB4,DPF3,DRGX,DYRK2,EBF2,EED,EFNA1,EGLN1,EHMT2,EIF4EBP2,ELAVL2,ELP4,…
GO:0031328	199	703	1934	17808	3.62401e-39	positive_regulation_of_cellular_biosynthetic_process	ABT1,ADCYAP1,ADM,ALX1,ALX4,ANXA1,ARHGEF2,ARID1A,ARID4B,ARID5B,ASXL1,ATOH1,BARHL2,BARX2,BMP4,BMP5,BSX,CDK5RAP3,CDON,CITED2,COL1A1,CPEB3,CREB3,CREB3L1,DCN,DDN,DDX17,DHX36,DLX5,DLX6,DMRT2,DPF3,DYRK2,EBF2,EGLN1,ENO1,EOMES,EPM2AIP1,ERBB4,EVX1,FEZF1,FEZF2,FOSL2,FOXA2,FOXO3,FZD1,FZD2,FZD7,GCM2,GFI1,GPBP1,HAND1,HAS2,HELT,HNF1B,HNRNPD,HNRNPU,HOXA1,HOXA10,HOXA11,HOXA2,HOXA4,HOXA5,HOXA7,HOXB2,HOXB3,HOXB5,HO…
GO:0019219	311	703	4015	17808	7.53093e-39	regulation_of_nucleobasecontaining_compound_metabolic_process	ABT1,ADCYAP1,AFF3,ALX1,ALX4,ARHGEF2,ARID1A,ARID2,ARID4B,ARID5B,ASXL1,ATOH1,BARHL2,BARX2,BAZ2B,BCL11A,BCL6,BCOR,BMP4,BMP5,BNC2,BRD2,BSX,BTG1,CAMK1D,CBX5,CCND3,CCNL1,CDK5RAP3,CDK6,CDON,CITED2,CLCF1,CLK1,COL1A1,CPEB3,CRABP2,CREB3,CREB3L1,CREBZF,DACH2,DBX1,DCN,DDN,DDX17,DHX36,DKK1,DLX5,DLX6,DMBX1,DMRT2,DMRT3,DMRTA2,DNAJB4,DPF3,DRGX,EBF2,EED,EFNA1,EGLN1,EHMT2,ELAVL2,ELP4,EMX1,ENO1,EOMES,ERBB4,ESRP1,EV…
GO:0009891	200	703	1965	17808	1.09215e-38	positive_regulation_of_biosynthetic_process	ABT1,ADCYAP1,ADM,ALX1,ALX4,ANXA1,ARHGEF2,ARID1A,ARID4B,ARID5B,ASXL1,ATOH1,BARHL2,BARX2,BMP4,BMP5,BSX,CDK5RAP3,CDON,CITED2,COL1A1,CPEB3,CREB3,CREB3L1,DCN,DDN,DDX17,DHX36,DLX5,DLX6,DMRT2,DPF3,DYRK2,EBF2,EGLN1,ENO1,EOMES,EPM2AIP1,ERBB4,EVX1,FEZF1,FEZF2,FOSL2,FOXA2,FOXO3,FZD1,FZD2,FZD7,GCM2,GFI1,GPBP1,HAND1,HAS2,HELT,HNF1B,HNRNPD,HNRNPU,HOXA1,HOXA10,HOXA11,HOXA2,HOXA4,HOXA5,HOXA7,HOXB2,HOXB3,HOXB5,HO…
GO:0010557	192	703	1848	17808	3.21831e-38	positive_regulation_of_macromolecule_biosynthetic_process	ABT1,ADCYAP1,ALX1,ALX4,ARHGEF2,ARID1A,ARID4B,ARID5B,ASXL1,ATOH1,BARHL2,BARX2,BMP4,BMP5,BSX,CDK5RAP3,CDON,CITED2,COL1A1,CPEB3,CREB3,CREB3L1,DCN,DDN,DDX17,DHX36,DLX5,DLX6,DMRT2,DPF3,DYRK2,EBF2,EGLN1,EOMES,EPM2AIP1,ERBB4,EVX1,FEZF1,FEZF2,FOSL2,FOXA2,FOXO3,FZD1,FZD2,FZD7,GCM2,GFI1,GPBP1,HAND1,HAS2,HELT,HNF1B,HNRNPD,HNRNPU,HOXA1,HOXA10,HOXA11,HOXA2,HOXA4,HOXA5,HOXA7,HOXB2,HOXB3,HOXB5,HOXB9,HOXC10,HOXC…
GO:0010468	323	703	4424	17808	2.10333e-35	regulation_of_gene_expression	ABT1,ADCYAP1,AFF3,ALX1,ALX4,ANK3,ARHGEF2,ARID1A,ARID2,ARID4B,ARID5B,ASXL1,ATOH1,BARHL2,BARX2,BAZ2B,BCL11A,BCL6,BCOR,BMP4,BMP5,BNC2,BRD2,BSX,BTG1,CALCR,CAMK1D,CAPRIN1,CBX5,CCND3,CCNL1,CDK5RAP3,CDK6,CDON,CITED2,CLK1,COL1A1,CPEB3,CRABP2,CREB3,CREB3L1,CREBZF,CYP26B1,DACH2,DBX1,DCN,DDN,DDX17,DHX36,DKK1,DLX5,DLX6,DMBX1,DMRT2,DMRT3,DMRTA2,DNAJB4,DPF3,DRGX,EBF2,EED,EFNA1,EGLN1,EHMT2,EIF4EBP2,ELAVL2,ELP4,…
GO:0080090	390	703	5965	17808	2.66359e-34	regulation_of_primary_metabolic_process	A2M,AADAC,ABT1,ADCY4,ADCYAP1,ADM,AFF3,AKAP9,ALX1,ALX4,ANP32B,ANXA1,ARHGEF2,ARID1A,ARID2,ARID4B,ARID5B,ARL6IP5,ARRDC3,ASXL1,ATOH1,BARHL2,BARX2,BAZ2B,BCL11A,BCL2L11,BCL6,BCOR,BDNF,BMP4,BMP5,BNC2,BRD2,BSX,BTG1,CALCR,CAMK1D,CAPRIN1,CBX5,CCDC88A,CCND3,CCNL1,CDK5RAP3,CDK6,CDKN2C,CDON,CISH,CITED2,CKS1B,CLCF1,CLK1,COL1A1,CPEB3,CRABP2,CREB3,CREB3L1,CREBZF,CSNK1A1,DACH2,DBX1,DCN,DDN,DDX17,DEPTOR,DHX36,DKK1…
GO:0031323	398	703	6157	17808	3.34813e-34	regulation_of_cellular_metabolic_process	A2M,AADAC,ABT1,ADCY4,ADCYAP1,ADM,AFF3,AKAP9,ALX1,ALX4,ANKRD13B,ANP32B,ANXA1,ARHGEF2,ARID1A,ARID2,ARID4B,ARID5B,ARL6IP5,ARRDC3,ASXL1,ATOH1,ATP6V0D2,BARHL2,BARX2,BAZ2B,BCL11A,BCL2L11,BCL6,BCOR,BDNF,BMP4,BMP5,BNC2,BRD2,BSX,BTG1,CALCR,CAMK1D,CAPRIN1,CBX5,CCDC88A,CCND3,CCNL1,CDK5RAP3,CDK6,CDKN2C,CDON,CISH,CITED2,CKS1B,CLCF1,CLK1,COL1A1,CPEB3,CRABP2,CREB3,CREB3L1,CREBZF,CSNK1A1,DACH2,DBX1,DCN,DDN,DDX17…
GO:2000026	192	703	1977	17808	4.17022e-34	regulation_of_multicellular_organismal_development	ADAMTS12,ADCYAP1,ADGRB3,ADM,ALX1,ANXA1,ARHGEF2,ASAP1,ATOH1,BARHL2,BCL11A,BCL6,BCOR,BDNF,BMP4,BMP5,BTG1,CAMK1D,CAPRIN1,CCDC88A,CDK5RAP3,CDK6,CDON,CHN1,CITED2,CLCF1,COL1A1,COL3A1,COL5A2,CPEB3,CRABP2,CREB3L1,CSMD3,CTNNA2,CXADR,CYP26B1,DCN,DDX17,DHX36,DKK1,DLL3,DMRT2,DMRT3,DMRTA2,DNM3,DUSP6,EED,EFNA1,EFNA5,EFNB2,EGLN1,EMX1,ENPP1,EOMES,EPHA3,EPHA7,ERAP1,ERBB4,ESRP1,FAT4,FERMT1,FEZF1,FEZF2,FGF9,FLOT1,F…
GO:0051171	380	703	5757	17808	6.70024e-34	regulation_of_nitrogen_compound_metabolic_process	A2M,ABT1,ADCY4,ADCYAP1,AFF3,AKAP9,ALX1,ALX4,ANP32B,ARHGEF2,ARID1A,ARID2,ARID4B,ARID5B,ARL6IP5,ARRDC3,ASXL1,ATOH1,BARHL2,BARX2,BAZ2B,BCL11A,BCL2L11,BCL6,BCOR,BDNF,BMP4,BMP5,BNC2,BRD2,BSX,BTG1,CALCR,CAMK1D,CAPRIN1,CBX5,CCDC88A,CCND3,CCNL1,CDK5RAP3,CDK6,CDKN2C,CDON,CITED2,CKS1B,CLCF1,CLK1,COL1A1,CPEB3,CRABP2,CREB3,CREB3L1,CREBZF,CSNK1A1,DACH2,DBX1,DCN,DDN,DDX17,DEPTOR,DHX36,DKK1,DLX5,DLX6,DMBX1,DMRT…
GO:0010604	260	703	3258	17808	5.16972e-33	positive_regulation_of_macromolecule_metabolic_process	ABT1,ADCY4,ADCYAP1,AKAP9,ALX1,ALX4,ANK3,ANP32B,ARHGEF2,ARID1A,ARID4B,ARID5B,ARL6IP5,ARRDC3,ASXL1,ATOH1,BARHL2,BARX2,BCL11A,BCL2L11,BCL6,BDNF,BMP4,BMP5,BSX,CALCR,CCDC88A,CCND3,CDK5RAP3,CDK6,CDON,CITED2,CKS1B,CLCF1,COL1A1,CPEB3,CREB3,CREB3L1,CSNK1A1,CYP26B1,DCN,DDN,DDX17,DHX36,DKK1,DLX5,DLX6,DMRT2,DPF3,DUSP6,DYRK2,EBF2,EED,EFNA1,EFNA5,EGLN1,ENO1,EOMES,EPHA7,EPM2AIP1,ERBB4,EVX1,FEV,FEZF1,FEZF2,FGF9,…
GO:0048598	78	703	402	17808	1.71872e-32	embryonic_morphogenesis	ADM,AFF3,ALX1,ALX4,ATOH1,BMP4,BMP5,CDON,COL11A1,CRABP2,CYP26B1,DKK1,DLX5,DLX6,EOMES,EXT1,FGF9,FZD2,HAND1,HNF1B,HOXA1,HOXA10,HOXA11,HOXA2,HOXA4,HOXA5,HOXA7,HOXB2,HOXB3,HOXB5,HOXB6,HOXB8,HOXC10,HOXC11,HOXC4,HOXC9,HOXD10,HOXD12,HOXD13,HOXD4,HOXD9,IHH,IRX5,LBX1,LDB1,LHX1,LRP6,MBNL1,MMP16,MSX2,MYO3A,NKX3-2,NOG,OTX1,PAX2,PAX5,PAX6,PBX1,PCDH8,PRRX1,RDH10,RUNX2,SATB2,SHH,SHOX2,SIX1,SOBP,SOX9,SRF,TBX20,TB…
GO:0051173	250	703	3088	17808	1.76538e-32	positive_regulation_of_nitrogen_compound_metabolic_process	ABT1,ADCY4,ADCYAP1,AKAP9,ALX1,ALX4,ANP32B,ARHGEF2,ARID1A,ARID4B,ARID5B,ARL6IP5,ARRDC3,ASXL1,ATOH1,BARHL2,BARX2,BCL2L11,BCL6,BDNF,BMP4,BMP5,BSX,CALCR,CCDC88A,CCND3,CDK5RAP3,CDON,CITED2,CKS1B,CLCF1,COL1A1,CPEB3,CREB3,CREB3L1,CSNK1A1,DCN,DDN,DDX17,DHX36,DKK1,DLX5,DLX6,DMRT2,DPF3,DUSP6,EBF2,EED,EFNA1,EFNA5,EGLN1,ENO1,EOMES,EPHA7,ERBB4,EVX1,FEZF1,FEZF2,FGF9,FLOT1,FOSL2,FOXA2,FOXO3,FZD1,FZD2,FZD7,GCM2,…
GO:0019222	411	703	6596	17808	5.70755e-32	regulation_of_metabolic_process	A2M,AADAC,ABT1,ADAMTS5,ADCY4,ADCYAP1,ADM,AFF3,AKAP9,ALX1,ALX4,ANK3,ANKRD13B,ANP32B,ANXA1,ARHGEF2,ARID1A,ARID2,ARID4B,ARID5B,ARL6IP5,ARRDC3,ASXL1,ATOH1,ATP6V0D2,BARHL2,BARX2,BAZ2B,BCL11A,BCL2L11,BCL6,BCOR,BDNF,BMP4,BMP5,BNC2,BRD2,BSX,BTG1,CALCR,CAMK1D,CAPRIN1,CBX5,CCDC88A,CCND3,CCNL1,CDK5RAP3,CDK6,CDKN2C,CDON,CISH,CITED2,CKS1B,CLCF1,CLK1,COL1A1,CPEB3,CRABP2,CREB3,CREB3L1,CREBZF,CSNK1A1,CYP26B1,DAC…
GO:0031325	256	703	3233	17808	8.07472e-32	positive_regulation_of_cellular_metabolic_process	AADAC,ABT1,ADCY4,ADCYAP1,ADM,AKAP9,ALX1,ALX4,ANP32B,ANXA1,ARHGEF2,ARID1A,ARID4B,ARID5B,ARL6IP5,ARRDC3,ASXL1,ATOH1,BARHL2,BARX2,BCL2L11,BCL6,BDNF,BMP4,BMP5,BSX,CALCR,CCDC88A,CCND3,CDK5RAP3,CDON,CITED2,CKS1B,CLCF1,COL1A1,CPEB3,CREB3,CREB3L1,CSNK1A1,DCN,DDN,DDX17,DHX36,DKK1,DLX5,DLX6,DMRT2,DPF3,DUSP6,DYRK2,EBF2,EED,EFNA1,EFNA5,EGLN1,ENO1,EOMES,EPHA7,EPM2AIP1,ERBB4,EVX1,FEZF1,FEZF2,FGF9,FLOT1,FOSL2,F…
GO:0009893	270	703	3525	17808	1.80267e-31	positive_regulation_of_metabolic_process	AADAC,ABT1,ADCY4,ADCYAP1,ADM,AKAP9,ALX1,ALX4,ANK3,ANP32B,ANXA1,ARHGEF2,ARID1A,ARID4B,ARID5B,ARL6IP5,ARRDC3,ASXL1,ATOH1,BARHL2,BARX2,BCL11A,BCL2L11,BCL6,BDNF,BMP4,BMP5,BSX,CALCR,CAMK1D,CCDC88A,CCND3,CDK5RAP3,CDK6,CDON,CITED2,CKS1B,CLCF1,COL1A1,CPEB3,CREB3,CREB3L1,CSNK1A1,CYP26B1,DCN,DDN,DDX17,DHX36,DKK1,DLX5,DLX6,DMRT2,DPF3,DUSP6,DYRK2,EBF2,EED,EFNA1,EFNA5,EGLN1,ENO1,EOMES,EPHA7,EPM2AIP1,ERBB4,EVX…
GO:0060255	388	703	6084	17808	1.96943e-31	regulation_of_macromolecule_metabolic_process	A2M,ABT1,ADCY4,ADCYAP1,AFF3,AKAP9,ALX1,ALX4,ANK3,ANKRD13B,ANP32B,ARHGEF2,ARID1A,ARID2,ARID4B,ARID5B,ARL6IP5,ARRDC3,ASXL1,ATOH1,BARHL2,BARX2,BAZ2B,BCL11A,BCL2L11,BCL6,BCOR,BDNF,BMP4,BMP5,BNC2,BRD2,BSX,BTG1,CALCR,CAMK1D,CAPRIN1,CBX5,CCDC88A,CCND3,CCNL1,CDK5RAP3,CDK6,CDKN2C,CDON,CITED2,CKS1B,CLCF1,CLK1,COL1A1,CPEB3,CRABP2,CREB3,CREB3L1,CREBZF,CSNK1A1,CYP26B1,DACH2,DBX1,DCN,DDN,DDX17,DEPTOR,DHX36,DKK…
GO:0009887	83	703	482	17808	1.17786e-30	animal_organ_morphogenesis	ADM,ALX1,ALX4,ARID2,ARID5B,ASXL1,BCL2L11,BCOR,BMP4,COL11A1,COL12A1,COL1A1,COL1A2,COL5A2,COL8A1,CTNNA2,CYP26B1,DCN,EFNB2,EMX1,FAT4,FOXO3,GDF11,HAND1,HAS2,HNF1B,HOXA11,HOXA2,HOXA4,HOXA5,HOXA7,HOXB2,HOXB3,HOXB5,HOXB6,HOXB8,HOXC11,HOXC4,HOXC9,HOXD10,HOXD4,HOXD9,ID1,ID3,IHH,INHBA,IRX5,KDM5B,LHX1,LHX4,LHX8,LHX9,LRP6,LZTS2,MMP16,NKX3-2,NKX6-1,NOG,NRP2,ONECUT2,PAX1,PAX2,PAX3,PAX5,PAX6,PITX2,PRRX1,PTEN,RU…
GO:0050793	214	703	2512	17808	4.25611e-30	regulation_of_developmental_process	ADAMTS12,ADCYAP1,ADGRB3,ADM,ALX1,ANP32B,ANXA1,ARHGEF2,ASAP1,ASXL1,ATOH1,BARHL2,BCL11A,BCL2L11,BCL6,BCOR,BDNF,BMP4,BMP5,BOC,BTG1,CAMK1D,CAPRIN1,CCDC88A,CDK5RAP3,CDK6,CDON,CHN1,CITED2,CLCF1,COL1A1,COL3A1,COL5A2,CPEB3,CRABP2,CREB3L1,CSMD3,CTNNA2,CXADR,CYP26B1,DCN,DDX17,DHX36,DKK1,DLL3,DMRT2,DMRT3,DMRTA2,DNM3,DUSP6,EED,EFNA1,EFNA5,EFNB2,EGLN1,EMX1,ENPP1,EOMES,EPHA3,EPHA7,ERAP1,ERBB4,ESRP1,FAT4,FERMT1…
GO:0045595	170	703	1766	17808	2.36999e-29	regulation_of_cell_differentiation	ADAMTS12,ADCYAP1,ADGRB3,ADM,ALX1,ANP32B,ANXA1,ARHGEF2,ASAP1,ASXL1,ATOH1,BARHL2,BCL11A,BCL6,BDNF,BMP4,BMP5,BOC,BTG1,CAMK1D,CAPRIN1,CCDC88A,CDK5RAP3,CDK6,CDON,CHN1,CLCF1,COL1A1,COL3A1,COL5A2,CPEB3,CRABP2,CSMD3,CTNNA2,CYP26B1,DDX17,DHX36,DKK1,DLL3,DMRTA2,DNM3,EFNA1,EFNA5,EFNB2,EMX1,ENPP1,EOMES,EPHA3,EPHA7,ERBB4,ESRP1,FAT4,FEZF1,FEZF2,FGF9,FLOT1,FOXA2,FOXO3,FZD1,FZD7,GDF11,GFI1,GRID2,GSK3B,HAS2,HELT,…
GO:0003002	58	703	243	17808	2.61636e-29	regionalization	ALX1,ALX4,BMP4,CDON,CITED2,CYP26B1,DLL3,DMRTA2,EMX1,EOMES,FEZF1,FEZF2,GDF11,HES7,HNF1B,HOXA10,HOXA11,HOXA2,HOXA4,HOXA5,HOXA7,HOXB2,HOXB3,HOXB5,HOXB6,HOXB8,HOXB9,HOXC10,HOXC11,HOXC4,HOXC6,HOXC9,HOXD10,HOXD11,HOXD13,HOXD4,HOXD9,ISL1,LHX1,LRP6,MLLT3,MSX2,NOG,OTX1,PAX1,PAX2,PAX6,PAX7,PBX1,PCDH8,SHH,SMARCD3,SSBP3,TBX20,TRA2B,WNT1,WNT5A,WT1
GO:0007389	71	703	372	17808	3.76937e-29	pattern_specification_process	ALX1,ALX4,BCOR,BICC1,BMP4,BMP5,CDON,CITED2,CYP26B1,DLL3,DMRTA2,EMX1,EOMES,ERBB4,FEZF1,FEZF2,GDF11,HES7,HNF1B,HOXA10,HOXA11,HOXA2,HOXA4,HOXA5,HOXA7,HOXB2,HOXB3,HOXB5,HOXB6,HOXB8,HOXB9,HOXC10,HOXC11,HOXC4,HOXC6,HOXC9,HOXD10,HOXD11,HOXD12,HOXD13,HOXD4,HOXD9,IHH,ISL1,LDB1,LHX1,LRP6,MLLT3,MSX2,NKX3-2,NOG,OTX1,PAX1,PAX2,PAX6,PAX7,PBX1,PCDH8,PITX2,SATB2,SHH,SIX1,SMARCD3,SSBP3,TBX20,TBX5,TRA2B,WNT1,WNT3,…
GO:0051239	239	703	3029	17808	4.97403e-29	regulation_of_multicellular_organismal_process	ADAMTS12,ADAMTS5,ADCYAP1,ADGRB3,ADM,AKAP9,ALX1,ANXA1,ARHGEF2,ARRDC3,ASAP1,ATOH1,BARHL2,BCL11A,BCL2L11,BCL6,BCOR,BDNF,BMP4,BMP5,BTG1,CACNB3,CACNG3,CAMK1D,CAPN7,CAPRIN1,CCDC88A,CDK5RAP3,CDK6,CDON,CHN1,CITED2,CLCF1,COL1A1,COL3A1,COL5A2,CPEB3,CRABP2,CREB3L1,CSMD3,CTNNA2,CTNNA3,CXADR,CYP26B1,DCN,DDX17,DHX36,DKK1,DLL3,DMRT2,DMRT3,DMRTA2,DNM3,DUSP6,EBF2,EED,EFNA1,EFNA5,EFNB2,EGLN1,EMX1,ENO1,ENPP1,EOMES,…
GO:0010558	147	703	1420	17808	2.07815e-28	negative_regulation_of_macromolecule_biosynthetic_process	ALX1,ARID1A,ARID5B,BARX2,BCL11A,BCL6,BCOR,BMP4,CAPRIN1,CBX5,CCND3,CDK6,CITED2,CPEB3,CREB3L1,CREBZF,DHX36,DKK1,DMBX1,DNAJB4,DPF3,EED,EFNA1,EHMT2,EIF4EBP2,ENO1,ENPP1,EOMES,FAM172A,FEV,FEZF1,FEZF2,FGF9,FOXO3,FOXP2,FST,FZD1,GFI1,GSK3B,HAND1,HELT,HES7,HIVEP1,HNF1B,HNRNPD,HNRNPR,HNRNPU,HOXA2,HOXA7,HOXB13,HOXB3,HOXB8,HOXC6,HOXD9,ID1,ID3,IGF2BP1,IGF2BP3,IGFBP5,INHBA,INHBB,ISL1,JUN,KDM5B,KLF10,KLF12,LARP1…
GO:0050767	104	703	792	17808	4.6961e-28	regulation_of_neurogenesis	ADCYAP1,ADGRB3,ARHGEF2,ASAP1,ATOH1,BARHL2,BCL11A,BCL6,BDNF,BMP4,BMP5,CAMK1D,CAPRIN1,CCDC88A,CDK5RAP3,CDON,CHN1,CLCF1,COL3A1,CPEB3,CRABP2,CSMD3,CTNNA2,DHX36,DKK1,DLL3,DMRTA2,DNM3,EFNA1,EFNA5,EFNB2,EMX1,EOMES,EPHA3,EPHA7,ERBB4,ESRP1,FEZF1,FEZF2,FOXO3,FZD1,GDF11,GFI1,GRID2,GSK3B,HELT,HES7,HOXA2,HOXB3,ID1,ID3,IGSF10,ISL1,JAG1,LBX1,LMX1A,MACF1,MAGI2,MAN2A1,MEIS1,NCK1,NEDD4,NEGR1,NFE2L2,NKX2-2,NKX6-1,N…
GO:2000113	141	703	1339	17808	6.02414e-28	negative_regulation_of_cellular_macromolecule_biosynthetic_process	ALX1,ARID1A,ARID5B,BARX2,BCL11A,BCL6,BCOR,BMP4,CAPRIN1,CBX5,CCND3,CDK6,CITED2,CPEB3,CREB3L1,CREBZF,DHX36,DKK1,DMBX1,DNAJB4,DPF3,EED,EFNA1,EHMT2,EIF4EBP2,ENO1,ENPP1,EOMES,FAM172A,FEZF1,FEZF2,FGF9,FOXO3,FOXP2,FST,FZD1,GFI1,GSK3B,HAND1,HELT,HES7,HIVEP1,HNF1B,HNRNPD,HNRNPR,HNRNPU,HOXA2,HOXA7,HOXB13,HOXB3,HOXB8,HOXD9,ID1,ID3,IGF2BP1,IGF2BP3,IGFBP5,ISL1,JUN,KDM5B,KLF10,KLF12,LARP1,LDB1,LDB2,LHX1,LHX9,M…
GO:0000122	105	703	822	17808	2.53078e-27	negative_regulation_of_transcription_by_RNA_polymerase_II	ALX1,ARID1A,ARID5B,BARX2,BCL11A,BCL6,BCOR,BMP4,CBX5,CCND3,CDK6,CITED2,CPEB3,CREB3L1,DKK1,DMBX1,DNAJB4,EED,EFNA1,EHMT2,ENO1,EOMES,FEZF1,FEZF2,FGF9,FOXO3,FOXP2,FST,GFI1,HAND1,HELT,HES7,HIVEP1,HNF1B,HNRNPU,HOXA2,HOXA7,HOXB13,HOXB3,HOXB8,HOXD9,ID1,ID3,ISL1,JUN,KLF10,KLF12,LDB1,LDB2,MAP2K5,MEIS2,MLIP,MSC,MSX2,MTA3,MYC,NCK1,NEDD4,NFIA,NFIB,NKX3-2,NKX6-1,NOG,NR1D1,NR2E1,NR3C1,NR4A2,OLIG3,PAF1,PAWR,PAX5,…
GO:0031327	148	703	1471	17808	2.70168e-27	negative_regulation_of_cellular_biosynthetic_process	ALX1,ARID1A,ARID5B,BARX2,BCL11A,BCL6,BCOR,BMP4,BMP5,CAPRIN1,CBX5,CCND3,CDK6,CITED2,CPEB3,CREB3L1,CREBZF,DHX36,DKK1,DMBX1,DNAJB4,DPF3,EED,EFNA1,EHMT2,EIF4EBP2,ENO1,ENPP1,EOMES,FAM172A,FEV,FEZF1,FEZF2,FGF9,FOXO3,FOXP2,FST,FZD1,GFI1,GSK3B,HAND1,HELT,HES7,HIVEP1,HNF1B,HNRNPD,HNRNPR,HNRNPU,HOXA2,HOXA7,HOXB13,HOXB3,HOXB8,HOXC6,HOXD9,ID1,ID3,IGF2BP1,IGF2BP3,IGFBP5,INHBA,INHBB,ISL1,JUN,KDM5B,KLF10,KLF12,…
GO:0051960	110	703	894	17808	3.11573e-27	regulation_of_nervous_system_development	ADCYAP1,ADGRB3,ARHGEF2,ASAP1,ATOH1,BARHL2,BCL11A,BCL6,BDNF,BMP4,BMP5,CAMK1D,CAPRIN1,CCDC88A,CDK5RAP3,CDON,CHN1,CLCF1,COL3A1,CPEB3,CRABP2,CSMD3,CTNNA2,DHX36,DKK1,DLL3,DMRTA2,DNM3,EFNA1,EFNA5,EFNB2,EMX1,EOMES,EPHA3,EPHA7,ERBB4,ESRP1,FEZF1,FEZF2,FOXO3,FZD1,FZD2,GDF11,GFI1,GRID2,GSK3B,HELT,HES7,HOXA2,HOXB3,ID1,ID3,IGSF10,ISL1,JAG1,LBX1,LMX1A,LRFN5,MACF1,MAGI2,MAN2A1,MEIS1,NCK1,NEDD4,NEGR1,NFE2L2,NKX2…
GO:0048513	132	703	1233	17808	8.89112e-27	animal_organ_development	ADCYAP1,ADM,ALX4,ANXA1,ARID2,ARID5B,ARRDC3,ASXL1,BARHL2,BARX2,BCL2L11,BCOR,BICC1,BMP4,BMP5,BNC2,CA10,CDK5RAP3,CITED2,CNTNAP2,COL1A1,COL3A1,COL5A2,CXADR,CYP26B1,DCN,DMBX1,EED,EOMES,EPHA7,ERBB4,FGF9,FOXP2,GCM2,GDF11,GFI1,HAND1,HAS2,HELT,HNF1B,HNRNPD,HOXA10,HOXA11,HOXA5,HOXB3,HOXB9,HOXC11,HOXC4,HOXD13,HOXD9,ID1,ID3,IHH,INHBA,IRX5,ISL1,JAG1,JUN,KCNAB1,LBX1,LHX1,LHX4,LHX8,LHX9,LMO4,MACROD2,MAN2A1,MAP2…
GO:0045892	126	703	1145	17808	1.25047e-26	negative_regulation_of_transcription_DNAtemplated	ALX1,ARID1A,ARID5B,BARX2,BCL11A,BCL6,BCOR,BMP4,CBX5,CCND3,CDK6,CITED2,CPEB3,CREB3L1,CREBZF,DKK1,DMBX1,DNAJB4,DPF3,EED,EFNA1,EHMT2,ENO1,EOMES,FAM172A,FEZF1,FEZF2,FGF9,FOXO3,FOXP2,FST,FZD1,GFI1,HAND1,HELT,HES7,HIVEP1,HNF1B,HNRNPU,HOXA2,HOXA7,HOXB13,HOXB3,HOXB8,HOXD9,ID1,ID3,ISL1,JUN,KDM5B,KLF10,KLF12,LDB1,LDB2,LHX1,LHX9,MAP2K5,MDFIC,MECOM,MEIS2,MLIP,MSC,MSX2,MTA3,MYC,NCK1,NEDD4,NFIA,NFIB,NKX3-2,NKX…
GO:0009890	148	703	1494	17808	1.38055e-26	negative_regulation_of_biosynthetic_process	ALX1,ARID1A,ARID5B,BARX2,BCL11A,BCL6,BCOR,BMP4,BMP5,CAPRIN1,CBX5,CCND3,CDK6,CITED2,CPEB3,CREB3L1,CREBZF,DHX36,DKK1,DMBX1,DNAJB4,DPF3,EED,EFNA1,EHMT2,EIF4EBP2,ENO1,ENPP1,EOMES,FAM172A,FEV,FEZF1,FEZF2,FGF9,FOXO3,FOXP2,FST,FZD1,GFI1,GSK3B,HAND1,HELT,HES7,HIVEP1,HNF1B,HNRNPD,HNRNPR,HNRNPU,HOXA2,HOXA7,HOXB13,HOXB3,HOXB8,HOXC6,HOXD9,ID1,ID3,IGF2BP1,IGF2BP3,IGFBP5,INHBA,INHBB,ISL1,JUN,KDM5B,KLF10,KLF12,…
GO:0051253	135	703	1287	17808	1.54339e-26	negative_regulation_of_RNA_metabolic_process	ALX1,ARID1A,ARID5B,BARX2,BCL11A,BCL6,BCOR,BMP4,CBX5,CCND3,CDK6,CITED2,CPEB3,CREB3L1,CREBZF,DHX36,DKK1,DMBX1,DNAJB4,DPF3,EED,EFNA1,EHMT2,ENO1,EOMES,FAM172A,FEV,FEZF1,FEZF2,FGF9,FOXO3,FOXP2,FST,FZD1,GFI1,HAND1,HELT,HES7,HIVEP1,HNF1B,HNRNPD,HNRNPU,HOXA2,HOXA7,HOXB13,HOXB3,HOXB8,HOXC6,HOXD9,ID1,ID3,IGF2BP1,ISL1,JUN,KDM5B,KLF10,KLF12,LARP1,LDB1,LDB2,LHX1,LHX9,MAP2K5,MDFIC,MECOM,MEIS2,MLIP,MSC,MSX2,MTA…
GO:1903507	129	703	1197	17808	2.02537e-26	negative_regulation_of_nucleic_acidtemplated_transcription	ALX1,ARID1A,ARID5B,BARX2,BCL11A,BCL6,BCOR,BMP4,CBX5,CCND3,CDK6,CITED2,CPEB3,CREB3L1,CREBZF,DKK1,DMBX1,DNAJB4,DPF3,EED,EFNA1,EHMT2,ENO1,EOMES,FAM172A,FEV,FEZF1,FEZF2,FGF9,FOXO3,FOXP2,FST,FZD1,GFI1,HAND1,HELT,HES7,HIVEP1,HNF1B,HNRNPU,HOXA2,HOXA7,HOXB13,HOXB3,HOXB8,HOXC6,HOXD9,ID1,ID3,ISL1,JUN,KDM5B,KLF10,KLF12,LDB1,LDB2,LHX1,LHX9,MAP2K5,MDFIC,MECOM,MEIS2,MLIP,MSC,MSX2,MTA3,MYC,NCK1,NEDD4,NFIA,NFIB,…
GO:1902679	129	703	1199	17808	2.37263e-26	negative_regulation_of_RNA_biosynthetic_process	ALX1,ARID1A,ARID5B,BARX2,BCL11A,BCL6,BCOR,BMP4,CBX5,CCND3,CDK6,CITED2,CPEB3,CREB3L1,CREBZF,DKK1,DMBX1,DNAJB4,DPF3,EED,EFNA1,EHMT2,ENO1,EOMES,FAM172A,FEV,FEZF1,FEZF2,FGF9,FOXO3,FOXP2,FST,FZD1,GFI1,HAND1,HELT,HES7,HIVEP1,HNF1B,HNRNPU,HOXA2,HOXA7,HOXB13,HOXB3,HOXB8,HOXC6,HOXD9,ID1,ID3,ISL1,JUN,KDM5B,KLF10,KLF12,LDB1,LDB2,LHX1,LHX9,MAP2K5,MDFIC,MECOM,MEIS2,MLIP,MSC,MSX2,MTA3,MYC,NCK1,NEDD4,NFIA,NFIB,…
GO:0048523	307	703	4582	17808	4.90657e-26	negative_regulation_of_cellular_process	A2M,ADAMTS12,ADCYAP1,ADM,ALX1,ANKRD13B,ANP32B,ANXA1,ARHGEF2,ARID1A,ARID2,ARID5B,ARRDC3,ASAP1,ASXL1,ATOH1,ATOX1,BARX2,BCL11A,BCL6,BCOR,BDNF,BICC1,BMP4,BMP5,BTG1,CAMK1D,CAPRIN1,CBX5,CCND3,CDK5RAP3,CDK6,CDKN2C,CISH,CITED2,CLCF1,COL1A1,COL3A1,COL5A2,CPEB3,CREB3,CREB3L1,CREBZF,CSNK1A1,CTNNA2,CXADR,CYP26B1,DCN,DEPTOR,DHX36,DIPK2A,DKK1,DLG2,DLL3,DMBX1,DNAJB4,DNM3,DPF3,DUSP6,DYRK2,EED,EFNA1,EFNA5,EFNB2,E…
GO:0048869	216	703	2725	17808	4.97003e-26	cellular_developmental_process	A2M,ABT1,ADGRB3,ADM,ALOXE3,ANK3,ANXA1,ARHGEF2,ARID1A,ARID4B,ARID5B,ASXL1,ATOH1,BARHL2,BARX2,BCL6,BDNF,BMP4,BMP5,CDH11,CDH12,CDH7,CDK6,CDKN2C,CDON,CFTR,CITED2,CLCF1,CNTNAP2,COL11A1,COL12A1,COL19A1,COL1A1,COL8A1,CREB3L1,CSNK1A1,CTNNA2,CXADR,CYP26B1,DBX1,DDX17,DKK1,DLX5,DLX6,DMRT3,DMRTA2,DUSP6,EBF2,EFNA1,EMX1,EOMES,ERAP1,ERBB4,FAM172A,FAT4,FBXO9,FEV,FEZF1,FEZF2,FGF9,FLNB,FLOT1,FOSL2,FOXA2,FOXB2,FOXO…
GO:0048522	338	703	5290	17808	1.16194e-25	positive_regulation_of_cellular_process	AADAC,ABT1,ACER3,ADCY10,ADCY4,ADCYAP1,ADGRB3,ADM,AKAP9,ALX1,ALX4,ANK3,ANP32B,ANXA1,ARHGEF12,ARHGEF2,ARID1A,ARID4B,ARID5B,ARL6IP5,ARRDC3,ASAP1,ASXL1,ATOH1,BARHL2,BARX2,BCL2L11,BCL6,BDNF,BMP4,BMP5,BOC,BSX,BTG1,CACNB3,CACNG3,CALCR,CAMK1D,CAPN7,CAPRIN1,CCDC88A,CCND3,CDK5RAP3,CDK6,CDON,CFTR,CHN1,CITED2,CKS1B,CLCF1,COL1A1,COL3A1,CPEB3,CRABP2,CREB3,CREB3L1,CRHR2,CSNK1A1,CTNNA2,CYP26B1,DCN,DDN,DDX17,DHX3…
GO:0048731	92	703	698	17808	6.17887e-25	system_development	ALX4,ANP32B,ATOH1,BARHL2,BDNF,BMP4,BMP5,CDH11,CNTNAP2,COL19A1,COL1A1,COL1A2,COL3A1,COL5A2,DLL3,DLX5,DLX6,DMBX1,DMRT2,DPF3,EFNA5,ERBB4,EXT1,FGF14,FGF9,GDF11,HELT,HES7,HOXA10,HOXA11,HOXA13,HOXA4,HOXB9,HOXC10,HOXC4,HOXC6,HOXD12,HOXD13,HOXD4,ID1,ID3,IGFBP4,IHH,INHBA,ISL1,JAG1,KLF10,LHX1,MBNL1,MEF2D,MET,MMP16,NELL1,NKX2-6,NKX3-2,NOG,NR2E1,NTF3,PAX1,PAX2,PAX3,PAX6,PAX7,PBX1,PCDH1,PCDHAC2,PLPPR1,POU3F3,…
GO:0060284	107	703	910	17808	7.42271e-25	regulation_of_cell_development	ADCYAP1,ADGRB3,ARHGEF2,ASAP1,ATOH1,BARHL2,BCL11A,BCL6,BDNF,BMP4,BMP5,CAMK1D,CAPRIN1,CCDC88A,CDK5RAP3,CDON,CHN1,CLCF1,COL3A1,CPEB3,CRABP2,CSMD3,CTNNA2,DHX36,DKK1,DLL3,DMRTA2,DNM3,EFNA1,EFNA5,EFNB2,EMX1,EOMES,EPHA3,EPHA7,ERBB4,ESRP1,FEZF1,FEZF2,FOXO3,FZD1,GDF11,GFI1,GRID2,GSK3B,HAS2,HELT,HES7,HOXA11,HOXA2,HOXB3,ID1,ID3,IGSF10,ISL1,JAG1,LBX1,LMX1A,MACF1,MAGI2,MAN2A1,MEIS1,NCK1,NEDD4,NEDD9,NEGR1,NFE2…
GO:0030182	53	703	244	17808	9.31447e-25	neuron_differentiation	ABT1,BARHL2,BMP4,DLX5,DMRTA2,EMX1,EOMES,ERBB4,FOXA2,FZD1,FZD2,FZD7,GRID2,HELT,ID1,ID3,INHBA,IRX5,ISL1,JAG1,LBX1,LDB1,LHX1,LHX4,LHX5,LHX8,LHX9,LMO4,LMX1A,LRP6,MDGA2,MET,NEUROG2,NKX2-2,NR2E1,NR4A2,OTX2,PAX7,PITX2,POU4F1,POU4F2,PPP1CC,RUNX2,SHH,SOX9,TBX20,VEGFA,WNT1,WNT11,WNT3,WNT5A,WNT5B,WNT9B
GO:0048562	38	703	121	17808	3.08237e-24	embryonic_organ_morphogenesis	ALX1,ALX4,BMP4,COL11A1,HNF1B,HOXA11,HOXA2,HOXA4,HOXA5,HOXA7,HOXB2,HOXB3,HOXB5,HOXB6,HOXB8,HOXC11,HOXC4,HOXC9,HOXD10,HOXD4,HOXD9,IHH,IRX5,LRP6,MMP16,NOG,PAX5,PAX6,PRRX1,RUNX2,SATB2,SHH,SHOX2,SIX1,TFAP2A,WNT11,WNT5A,WNT9B
GO:0045934	136	703	1380	17808	4.09914e-24	negative_regulation_of_nucleobasecontaining_compound_metabolic_process	ALX1,ARID1A,ARID5B,BARX2,BCL11A,BCL6,BCOR,BMP4,CBX5,CCND3,CDK6,CITED2,CPEB3,CREB3L1,CREBZF,DHX36,DKK1,DMBX1,DNAJB4,DPF3,EED,EFNA1,EHMT2,ENO1,EOMES,FAM172A,FEV,FEZF1,FEZF2,FGF9,FOXO3,FOXP2,FST,FZD1,GFI1,HAND1,HELT,HES7,HIVEP1,HNF1B,HNRNPD,HNRNPU,HOXA2,HOXA7,HOXB13,HOXB3,HOXB8,HOXC6,HOXD9,ID1,ID3,IGF2BP1,ISL1,JUN,KDM5B,KLF10,KLF12,LARP1,LDB1,LDB2,LHX1,LHX9,MAP2K5,MDFIC,MECOM,MEIS2,MLH1,MLIP,MSC,MSX…
GO:0009952	42	703	153	17808	4.41866e-24	anteriorposterior_pattern_specification	ALX1,ALX4,BMP4,CDON,DLL3,FEZF1,FEZF2,GDF11,HES7,HNF1B,HOXA10,HOXA11,HOXA2,HOXA4,HOXA5,HOXA7,HOXB2,HOXB3,HOXB5,HOXB6,HOXB8,HOXB9,HOXC10,HOXC11,HOXC4,HOXC6,HOXC9,HOXD10,HOXD13,HOXD4,HOXD9,LHX1,LRP6,MLLT3,MSX2,OTX1,PAX1,PBX1,PCDH8,WNT1,WNT5A,WT1
GO:0051093	106	703	917	17808	5.00963e-24	negative_regulation_of_developmental_process	ADAMTS12,ADCYAP1,ADGRB3,ANP32B,ANXA1,ARHGEF2,ASAP1,ASXL1,BCL11A,BCL6,BCOR,BDNF,BMP4,BMP5,CDK6,COL3A1,COL5A2,CREB3L1,CXADR,DCN,DKK1,DLL3,DNM3,EFNA1,EFNA5,EFNB2,ENPP1,EPHA7,ERBB4,FERMT1,FEZF2,FGF9,FOXA2,FOXO3,FZD7,GDF11,GFI1,GSK3B,HNF1B,HNRNPU,HOXA2,HOXA5,HOXA7,HOXB8,ID1,ID3,IGFBP5,IHH,INHBA,ISL1,JAG1,KLF7,LBX1,LDB1,LMX1A,MAP2K5,MEIS1,MEIS2,MSX2,MYC,NFE2L2,NFIB,NKX2-2,NKX3-2,NKX6-1,NOG,NR2E1,PAF1,P…
GO:0045664	86	703	638	17808	5.32358e-24	regulation_of_neuron_differentiation	ADCYAP1,ADGRB3,ARHGEF2,ASAP1,ATOH1,BARHL2,BCL11A,BCL6,BDNF,BMP4,BMP5,CAMK1D,CAPRIN1,CCDC88A,CDK5RAP3,CDON,CHN1,CPEB3,CRABP2,CSMD3,CTNNA2,DHX36,DKK1,DNM3,EFNA1,EFNA5,EFNB2,EOMES,EPHA3,EPHA7,ESRP1,FEZF1,FEZF2,FOXO3,FZD1,GDF11,GFI1,GRID2,GSK3B,HOXA2,ID1,ID3,ISL1,JAG1,LBX1,LMX1A,MACF1,MAGI2,MEIS1,NCK1,NEDD4,NEGR1,NFE2L2,NKX2-2,NKX6-1,NR2E1,NTF3,PAX6,PBX1,POU4F2,PPP3CA,PRRX1,PTEN,PTPRG,RNF6,SEMA3B,SEM…
GO:0048519	325	703	5120	17808	9.52445e-24	negative_regulation_of_biological_process	A2M,ADAMTS12,ADAMTS5,ADCYAP1,ADGRB3,ADM,ALX1,ANK3,ANKRD13B,ANP32B,ANXA1,ARHGEF2,ARID1A,ARID2,ARID5B,ARL6IP5,ARRDC3,ASAP1,ASXL1,ATOH1,ATOX1,BARX2,BCL11A,BCL6,BCOR,BDNF,BICC1,BMP4,BMP5,BTG1,CACNB3,CAMK1D,CAPRIN1,CBX5,CCND3,CDK5RAP3,CDK6,CDKN2C,CISH,CITED2,CLCF1,COL1A1,COL3A1,COL5A2,CPEB3,CREB3,CREB3L1,CREBZF,CSNK1A1,CTNNA2,CXADR,CYP26B1,DCN,DDX17,DEPTOR,DHX36,DIPK2A,DKK1,DLG2,DLL3,DMBX1,DNAJB4,DNM3…
GO:0010629	150	703	1631	17808	1.27778e-23	negative_regulation_of_gene_expression	ALX1,ARID1A,ARID5B,BARX2,BCL11A,BCL6,BCOR,BMP4,CAPRIN1,CBX5,CCND3,CDK6,CITED2,CPEB3,CREB3L1,CREBZF,DDX17,DHX36,DKK1,DMBX1,DNAJB4,DPF3,EED,EFNA1,EHMT2,EIF4EBP2,ENO1,EOMES,FAM172A,FERMT1,FEZF1,FEZF2,FGF9,FOXO3,FOXP2,FST,FZD1,GFI1,HAND1,HELT,HES7,HIVEP1,HNF1B,HNRNPD,HNRNPR,HNRNPU,HOXA2,HOXA7,HOXB13,HOXB3,HOXB8,HOXD9,ID1,ID3,IGF2BP1,IGF2BP3,IGFBP5,ISL1,JUN,KDM5B,KLF10,KLF12,LARP1,LDB1,LDB2,LHX1,LHX9,…
GO:0032501	244	703	3425	17808	4.18331e-23	multicellular_organismal_process	ABCA12,ADCY4,ADCYAP1,ADGRB3,ADM,AKAP9,ALOXE3,ALX1,ALX4,AMPD2,ANXA1,ARID1A,ARID5B,ARRDC3,BCL2L11,BCOR,BDNF,BICC1,BMP4,BMP5,BNC2,BSX,CACNB3,CACNG3,CBX5,CDH11,CDON,CFTR,CITED2,CNTNAP2,COL11A1,COL1A1,COL1A2,COL5A2,CPEB3,CREB3L1,CTNNA3,CYP26B1,DHX36,DKK1,DLG2,DLL3,DLX5,DMBX1,DMRT3,DMRTA2,DRGX,EIF4EBP2,EMP1,EMX1,ENTPD1,EOMES,EPHA7,ERBB4,EVX1,EXT1,FAT4,FEZF1,FEZF2,FOXA2,FOXO3,FOXP2,FZD2,FZD7,G2E3,GABRA1…
GO:0001501	43	703	170	17808	4.48376e-23	skeletal_system_development	ALX4,BMP5,CDH11,COL19A1,COL1A1,COL1A2,COL3A1,COL5A2,DLL3,DLX5,DLX6,DMRT2,EXT1,FGF9,GDF11,HES7,HOXA10,HOXA11,HOXA13,HOXA4,HOXB9,HOXC10,HOXC4,HOXC6,HOXD12,HOXD13,HOXD4,IGFBP4,IHH,KLF10,MMP16,NKX3-2,NOG,PAX1,PAX7,PBX1,PRELP,SHH,SHOX2,SOX9,TGFB2,WNT11,WNT5A
GO:0048704	31	703	82	17808	8.93465e-23	embryonic_skeletal_system_morphogenesis	ALX1,ALX4,BMP4,COL11A1,HOXA11,HOXA2,HOXA4,HOXA5,HOXA7,HOXB2,HOXB3,HOXB5,HOXB6,HOXB8,HOXC11,HOXC4,HOXC9,HOXD10,HOXD4,HOXD9,IRX5,MMP16,NOG,PAX5,PRRX1,RUNX2,SATB2,SHOX2,SIX1,TFAP2A,WNT9B
GO:0045596	87	703	688	17808	2.34269e-22	negative_regulation_of_cell_differentiation	ADAMTS12,ADCYAP1,ANP32B,ANXA1,ARHGEF2,ASAP1,ASXL1,BCL11A,BCL6,BDNF,BMP4,BMP5,CDK6,COL3A1,COL5A2,DKK1,DLL3,DNM3,EFNA1,EFNA5,EFNB2,ENPP1,EPHA7,ERBB4,FEZF2,FGF9,FOXA2,FOXO3,FZD7,GDF11,GFI1,GSK3B,HNRNPU,HOXA2,HOXA5,HOXA7,HOXB8,ID1,ID3,IGFBP5,IHH,INHBA,ISL1,JAG1,LBX1,LDB1,LMX1A,MEIS1,MEIS2,MSX2,MYC,NFE2L2,NKX2-2,NKX3-2,NKX6-1,NOG,NR2E1,PAF1,PAX6,PBX1,PIK3R1,POU4F2,PPP3CA,PTEN,PTPRG,RNF6,RUNX1T1,SEMA3B…
GO:0048705	34	703	111	17808	2.01612e-21	skeletal_system_morphogenesis	ALX1,ALX4,ARID5B,BMP4,COL11A1,HOXA11,HOXA2,HOXA4,HOXA5,HOXA7,HOXB2,HOXB3,HOXB5,HOXB6,HOXB8,HOXC11,HOXC4,HOXC9,HOXD10,HOXD4,HOXD9,IRX5,MMP16,NKX3-2,NOG,PAX5,PRRX1,RUNX2,SATB2,SHOX2,SIX1,TFAP2A,WNT9B,ZFAND5
GO:0031324	190	703	2466	17808	4.58372e-21	negative_regulation_of_cellular_metabolic_process	A2M,ALX1,ANKRD13B,ARID1A,ARID5B,BARX2,BCL11A,BCL6,BCOR,BMP4,BMP5,CAPRIN1,CBX5,CCND3,CDK5RAP3,CDK6,CDKN2C,CITED2,CPEB3,CREB3L1,CREBZF,DEPTOR,DHX36,DKK1,DLG2,DMBX1,DNAJB4,DPF3,DUSP6,EED,EFNA1,EHMT2,EIF4EBP2,ENO1,ENPP1,EOMES,FAM172A,FEV,FEZF1,FEZF2,FGF9,FOXA2,FOXO3,FOXP2,FST,FZD1,GFI1,GPATCH2,GSK3B,HAND1,HELT,HES7,HIVEP1,HNF1B,HNRNPD,HNRNPR,HNRNPU,HOXA2,HOXA7,HOXB13,HOXB3,HOXB8,HOXC6,HOXD9,IBTK,ID1,…
GO:0030154	156	703	1840	17808	5.34094e-21	cell_differentiation	A2M,ABT1,ADM,ALOXE3,ANXA1,ARID1A,ARID5B,BARHL2,BARX2,BCL6,BMP4,CDK6,CDKN2C,CDON,CITED2,CLCF1,COL11A1,COL12A1,COL19A1,COL1A1,COL8A1,CREB3L1,DBX1,DDX17,DLX5,DLX6,DMRTA2,DUSP6,EBF2,EFNA1,EMX1,EOMES,ERAP1,ERBB4,FAT4,FBXO9,FEV,FGF9,FOXA2,FOXB2,FST,FZD1,FZD2,FZD7,GRID2,GSK3B,HAND1,HAS2,HELT,HES7,HNF1B,HNRNPH3,HNRNPU,HOXA5,HOXA7,HOXB3,HOXB5,ID1,ID3,IGFBP5,IHH,INA,INHBA,INHBB,IRX5,ISL1,ITGB5,JAG1,JUN,KCN…
GO:0048518	357	703	6045	17808	5.47668e-21	positive_regulation_of_biological_process	AADAC,ABCA12,ABT1,ACER3,ADCY10,ADCY4,ADCYAP1,ADGRB3,ADM,AKAP9,ALX1,ALX4,ANK3,ANP32B,ANXA1,ARHGEF12,ARHGEF2,ARID1A,ARID4B,ARID5B,ARL6IP5,ARRDC3,ASAP1,ASXL1,ATOH1,BARHL2,BARX2,BCL11A,BCL2L11,BCL6,BDNF,BMP4,BMP5,BOC,BSX,BTG1,CACNB3,CACNG3,CALCR,CAMK1D,CAPN7,CAPRIN1,CCDC80,CCDC88A,CCND3,CDK5RAP3,CDK6,CDON,CFTR,CHN1,CITED2,CKS1B,CLCF1,COL1A1,COL3A1,COL8A1,CPEB3,CRABP2,CREB3,CREB3L1,CRHR2,CSNK1A1,CTNNA…
GO:0051172	179	703	2269	17808	7.79006e-21	negative_regulation_of_nitrogen_compound_metabolic_process	A2M,ALX1,ARID1A,ARID5B,BARX2,BCL11A,BCL6,BCOR,BMP4,CAPRIN1,CBX5,CCND3,CDK5RAP3,CDK6,CDKN2C,CITED2,CPEB3,CREB3L1,CREBZF,DEPTOR,DHX36,DKK1,DMBX1,DNAJB4,DPF3,DUSP6,EED,EFNA1,EHMT2,EIF4EBP2,ENO1,ENPP1,EOMES,FAM172A,FEV,FEZF1,FEZF2,FGF9,FOXO3,FOXP2,FST,FZD1,GFI1,GSK3B,HAND1,HELT,HES7,HIVEP1,HNF1B,HNRNPD,HNRNPR,HNRNPU,HOXA2,HOXA7,HOXB13,HOXB3,HOXB8,HOXC6,HOXD9,IBTK,ID1,ID3,IGF2BP1,IGF2BP3,IGFBP5,INHBA,…
GO:0009888	78	703	601	17808	8.64588e-21	tissue_development	ADM,ARID5B,ARRDC3,ASXL1,BARHL2,BARX2,BMP4,BMP5,BNC2,COL11A1,COL19A1,COL1A1,COL1A2,CRABP2,DCN,DLL3,EBF2,EMP1,ENPP1,ERBB4,EXT1,FGF9,FLNB,FOXP2,GDF11,HAND1,HES7,HNF1B,HOXA5,HOXB13,HOXC11,HOXD10,HOXD9,IHH,JAG1,KCNAB1,KLF10,LHX1,MSC,MSX2,MYMX,NEDD4,NKX2-6,NOG,NRP2,ONECUT1,PAX1,PAX2,PAX7,PGM5,PHOSPHO1,POU3F3,POU4F1,POU4F2,PPP3CA,PTEN,RBBP6,SHH,SIX1,SLC40A1,SLIT2,SMAD7,SOX9,SPRY1,SRF,TBL1XR1,TBX5,TFAP2B…
GO:0051241	114	703	1153	17808	3.04414e-20	negative_regulation_of_multicellular_organismal_process	ADAMTS12,ADAMTS5,ADCYAP1,ADGRB3,ADM,ANXA1,ARHGEF2,ARRDC3,ASAP1,BCL11A,BCL6,BCOR,BMP4,BMP5,CACNB3,CDK6,COL3A1,COL5A2,CREB3L1,CXADR,DCN,DKK1,DLL3,DNM3,EFNA1,EFNB2,EPHA7,ERBB4,FERMT1,FEZF2,FGF9,FOXA2,FOXO3,FZD7,GDF11,GFI1,GSK3B,HNF1B,HOXA2,HOXA5,HOXA7,HOXB8,HOXC10,ID1,ID3,IGFBP5,IHH,INHBA,INHBB,ISL1,JAG1,KLF7,LBX1,LDB1,LMNA,LMX1A,MAP2K5,MEIS1,MEIS2,MLIP,MSX2,MYC,NDRG2,NFE2L2,NFIB,NKX2-2,NKX3-2,NKX6-…
GO:0030326	28	703	81	17808	1.81365e-19	embryonic_limb_morphogenesis	AFF3,ALX1,ALX4,BMP4,CRABP2,CYP26B1,DKK1,DLX5,DLX6,FGF9,HOXA10,HOXA11,HOXC10,HOXD10,HOXD9,LRP6,MBNL1,MSX2,PBX1,PRRX1,RDH10,RUNX2,SHH,SHOX2,TBX5,TFAP2A,TGFB2,WNT3
GO:0035113	28	703	81	17808	1.81365e-19	embryonic_appendage_morphogenesis	AFF3,ALX1,ALX4,BMP4,CRABP2,CYP26B1,DKK1,DLX5,DLX6,FGF9,HOXA10,HOXA11,HOXC10,HOXD10,HOXD9,LRP6,MBNL1,MSX2,PBX1,PRRX1,RDH10,RUNX2,SHH,SHOX2,TBX5,TFAP2A,TGFB2,WNT3
GO:0035107	30	703	96	17808	2.48224e-19	appendage_morphogenesis	AFF3,ALX1,ALX4,BMP4,CRABP2,CYP26B1,DKK1,DLX5,DLX6,EVX2,FGF9,HOXA10,HOXA11,HOXC10,HOXD10,HOXD9,LRP6,MBNL1,MSX2,PBX1,PRRX1,RDH10,RUNX2,SHH,SHOX2,TBX5,TFAP2A,TFAP2B,TGFB2,WNT3
GO:0035108	30	703	96	17808	2.48224e-19	limb_morphogenesis	AFF3,ALX1,ALX4,BMP4,CRABP2,CYP26B1,DKK1,DLX5,DLX6,EVX2,FGF9,HOXA10,HOXA11,HOXC10,HOXD10,HOXD9,LRP6,MBNL1,MSX2,PBX1,PRRX1,RDH10,RUNX2,SHH,SHOX2,TBX5,TFAP2A,TFAP2B,TGFB2,WNT3
GO:0048646	83	703	710	17808	3.53974e-19	anatomical_structure_formation_involved_in_morphogenesis	ADGRB3,ADM,ALX1,AMOTL2,ARID1A,BCL2L11,BCL6,BMP4,BMP5,CDON,CITED2,COL1A1,COL8A1,DKK1,DLL3,DLX5,DLX6,EFNA1,EGLN1,EOMES,ERAP1,FAP,FGF9,FOXA2,HAND1,HES7,HNF1B,HOXA1,HOXA7,HOXB13,HOXB3,ID1,IHH,JAG1,JUN,LHX1,LMO4,LRP6,MEGF11,MEIS1,MSX2,MYMX,NFIB,NKX3-2,NOG,NR2E1,NRP2,OTX2,PAX1,PAX2,PAX6,PCDH8,PFN1,PGM5,PTEN,PTPN14,RDH10,SDCCAG8,SH3PXD2A,SHC1,SHH,SIX1,SKIL,SLC40A1,SMARCD3,SOX9,SRF,SSBP3,TBX20,TBX5,TFAP2…
GO:0009892	199	703	2779	17808	1.80014e-18	negative_regulation_of_metabolic_process	A2M,ADAMTS5,ALX1,ANKRD13B,ARID1A,ARID5B,ARRDC3,BARX2,BCL11A,BCL6,BCOR,BMP4,BMP5,CAPRIN1,CBX5,CCND3,CDK5RAP3,CDK6,CDKN2C,CITED2,CPEB3,CREB3L1,CREBZF,DDX17,DEPTOR,DHX36,DKK1,DLG2,DMBX1,DNAJB4,DPF3,DUSP6,EED,EFNA1,EHMT2,EIF4EBP2,ENO1,ENPP1,EOMES,FAM172A,FERMT1,FEV,FEZF1,FEZF2,FGF9,FOXA2,FOXO3,FOXP2,FST,FZD1,GFI1,GPATCH2,GSK3B,HAND1,HELT,HES7,HIVEP1,HNF1B,HNRNPD,HNRNPR,HNRNPU,HOXA2,HOXA7,HOXB13,HOXB3…
GO:0010605	186	703	2543	17808	4.171e-18	negative_regulation_of_macromolecule_metabolic_process	A2M,ALX1,ANKRD13B,ARID1A,ARID5B,BARX2,BCL11A,BCL6,BCOR,BMP4,CAPRIN1,CBX5,CCND3,CDK5RAP3,CDK6,CDKN2C,CITED2,CPEB3,CREB3L1,CREBZF,DDX17,DEPTOR,DHX36,DKK1,DMBX1,DNAJB4,DPF3,DUSP6,EED,EFNA1,EHMT2,EIF4EBP2,ENO1,ENPP1,EOMES,FAM172A,FERMT1,FEV,FEZF1,FEZF2,FGF9,FOXO3,FOXP2,FST,FZD1,GFI1,GSK3B,HAND1,HELT,HES7,HIVEP1,HNF1B,HNRNPD,HNRNPR,HNRNPU,HOXA2,HOXA7,HOXB13,HOXB3,HOXB8,HOXC6,HOXD9,IBTK,ID1,ID3,IGF2BP1…
GO:0048729	55	703	375	17808	2.77458e-17	tissue_morphogenesis	ADM,BMP4,BMP5,COL11A1,COL12A1,COL3A1,EFNB2,EGLN1,EPHA7,FAT4,FZD1,FZD2,HAND1,HNF1B,HOXA11,HOXA5,HOXB13,HOXB2,HOXD11,HOXD13,IHH,ISL1,JAG1,KDM5B,LBX1,LHX1,LRP6,MET,MSX2,MYC,NOG,NRP2,PAX2,PAX7,PBX1,PCDH8,POU4F1,RDH10,SHH,SHOX2,SIX1,SLIT2,SMAD7,SOX9,SRF,TBX20,TBX5,TFAP2A,TGFB2,VEGFA,WNT1,WNT11,WNT5A,WNT9B,WT1
GO:0050794	531	703	10842	17808	4.01957e-17	regulation_of_cellular_process	A2M,AADAC,ABT1,ACER3,ADAMTS12,ADCY10,ADCY4,ADCYAP1,ADGRB3,ADM,AFF3,AKAP9,ALCAM,ALOXE3,ALX1,ALX4,AMOTL2,ANK3,ANKRD13B,ANP32B,ANXA1,ARHGAP27,ARHGEF12,ARHGEF2,ARHGEF40,ARID1A,ARID2,ARID4B,ARID5B,ARL6IP5,ARRDC3,ASAP1,ASXL1,ATOH1,ATOX1,ATP6V0D2,BARHL2,BARX2,BAZ2B,BCL11A,BCL2L11,BCL6,BCOR,BDNF,BICC1,BMP4,BMP5,BNC2,BOC,BRD2,BSX,BTG1,CACNB3,CACNG3,CALCR,CAMK1D,CAPN7,CAPRIN1,CBX5,CCDC88A,CCND3,CCNL1,CCR10…
GO:0050768	47	703	283	17808	4.39129e-17	negative_regulation_of_neurogenesis	ADCYAP1,ARHGEF2,ASAP1,BCL11A,COL3A1,DKK1,DLL3,DNM3,EFNA1,EFNB2,EPHA7,ERBB4,FEZF2,FOXO3,GDF11,GFI1,GSK3B,HOXA2,ID1,ID3,ISL1,JAG1,LBX1,LMX1A,MEIS1,NKX2-2,NKX6-1,NOG,NR2E1,PAX6,PBX1,POU4F2,PPP3CA,PTEN,PTPRG,RNF6,SEMA3B,SEMA5A,SHH,SLIT2,SOX9,TLX2,TLX3,VAX1,VIM,WNT3,WNT5A
GO:0065007	578	703	12210	17808	4.66496e-17	biological_regulation	A2M,AADAC,ABCA12,ABT1,ACER3,ADAMTS12,ADAMTS5,ADCY10,ADCY4,ADCYAP1,ADGRB3,ADM,AFF3,AKAP9,ALCAM,ALOXE3,ALX1,ALX4,AMOTL2,AMPD2,ANK3,ANKRD13B,ANO4,ANP32B,ANXA1,AOPEP,ARHGAP27,ARHGEF12,ARHGEF2,ARHGEF40,ARID1A,ARID2,ARID4B,ARID5B,ARL6IP5,ARRDC3,ASAP1,ASXL1,ATOH1,ATOX1,ATP6V0D2,BARHL2,BARX2,BAZ2B,BCL11A,BCL2L11,BCL6,BCOR,BDNF,BICC1,BMP4,BMP5,BNC2,BOC,BRD2,BSX,BTG1,CACNB3,CACNG3,CALCR,CAMK1D,CAPN7,CAPRIN…
GO:0022603	100	703	1045	17808	8.38105e-17	regulation_of_anatomical_structure_morphogenesis	ADAMTS12,ADGRB3,ADM,ANXA1,BARHL2,BCL11A,BCL6,BCOR,BDNF,BMP4,BTG1,CAPRIN1,CHN1,CITED2,COL5A2,CRABP2,CREB3L1,DCN,DHX36,DKK1,DMRT2,DMRT3,DNM3,EFNA1,EFNA5,EFNB2,EGLN1,EPHA7,ERAP1,FEZF2,FGD6,FLOT1,FOXA2,FOXP2,FZD1,FZD2,FZD7,GAS2,GSK3B,HAS2,HES7,HNF1B,HOXA11,HOXA5,HOXC11,HOXD13,ID1,ISL1,JAG1,LHX1,MACF1,MAGI2,MAP2K5,MLLT3,MYC,NEDD4,NEDD9,NFE2L2,NFIB,NKX6-1,NOG,NR2E1,OTX2,PAX2,PFN1,PIM1,POU4F2,PPP3CA,PSM…
GO:0050789	554	703	11532	17808	9.57927e-17	regulation_of_biological_process	A2M,AADAC,ABCA12,ABT1,ACER3,ADAMTS12,ADAMTS5,ADCY10,ADCY4,ADCYAP1,ADGRB3,ADM,AFF3,AKAP9,ALCAM,ALOXE3,ALX1,ALX4,AMOTL2,ANK3,ANKRD13B,ANP32B,ANXA1,ARHGAP27,ARHGEF12,ARHGEF2,ARHGEF40,ARID1A,ARID2,ARID4B,ARID5B,ARL6IP5,ARRDC3,ASAP1,ASXL1,ATOH1,ATOX1,ATP6V0D2,BARHL2,BARX2,BAZ2B,BCL11A,BCL2L11,BCL6,BCOR,BDNF,BICC1,BMP4,BMP5,BNC2,BOC,BRD2,BSX,BTG1,CACNB3,CACNG3,CALCR,CAMK1D,CAPN7,CAPRIN1,CBX5,CCDC80,CCD…
GO:0051961	48	703	301	17808	1.07888e-16	negative_regulation_of_nervous_system_development	ADCYAP1,ARHGEF2,ASAP1,BCL11A,COL3A1,DKK1,DLL3,DNM3,EFNA1,EFNB2,EPHA7,ERBB4,FEZF2,FOXO3,GDF11,GFI1,GSK3B,HOXA2,ID1,ID3,ISL1,JAG1,LBX1,LMX1A,MEIS1,NKX2-2,NKX6-1,NOG,NR2E1,PAX6,PBX1,POU4F2,PPP3CA,PTEN,PTPRG,RFX4,RNF6,SEMA3B,SEMA5A,SHH,SLIT2,SOX9,TLX2,TLX3,VAX1,VIM,WNT3,WNT5A
GO:0001708	23	703	65	17808	1.73569e-16	cell_fate_specification	ATOH1,CDON,DBX1,DMRT3,DMRTA2,EOMES,FEV,FOXA2,HNF1B,HOXA11,HOXC10,HOXD10,IHH,ISL1,NKX2-2,OLIG3,PAX2,PAX6,POU4F1,SHH,SIX1,SOX9,TLX3
GO:0007411	42	703	239	17808	2.68273e-16	axon_guidance	ALCAM,ATOH1,BDNF,BOC,CHN1,DLX5,DRGX,EFNA1,EFNA5,EFNB2,EMB,EPHA3,EPHA7,EXT1,FEZF1,FEZF2,HOXA2,ISL1,KLF7,LHX1,LHX4,LHX9,LMX1A,NFIB,NOG,NRP2,NRXN1,NRXN3,OTX2,PAX6,PIK3R1,POU4F2,ROBO3,SEMA3B,SHC1,SHH,SLIT2,SPTBN2,VAX1,VEGFA,WNT3,WNT5A
GO:0097485	42	703	241	17808	3.65542e-16	neuron_projection_guidance	ALCAM,ATOH1,BDNF,BOC,CHN1,DLX5,DRGX,EFNA1,EFNA5,EFNB2,EMB,EPHA3,EPHA7,EXT1,FEZF1,FEZF2,HOXA2,ISL1,KLF7,LHX1,LHX4,LHX9,LMX1A,NFIB,NOG,NRP2,NRXN1,NRXN3,OTX2,PAX6,PIK3R1,POU4F2,ROBO3,SEMA3B,SHC1,SHH,SLIT2,SPTBN2,VAX1,VEGFA,WNT3,WNT5A
GO:0021953	25	703	82	17808	4.81415e-16	central_nervous_system_neuron_differentiation	ABT1,DLX5,EMX1,EOMES,ERBB4,GRID2,INHBA,ISL1,LBX1,LDB1,LHX1,LHX5,LMO4,LMX1A,LRP6,MDGA2,NKX2-2,NR2E1,NR4A2,PAX7,POU4F1,SHH,TBX20,WNT1,WNT9B
GO:0035239	43	703	264	17808	2.03287e-15	tube_morphogenesis	ARID2,BMP4,EFNB2,EPHA7,FAT4,HAND1,HNF1B,HOXA1,HOXA11,HOXA5,HOXD11,ID1,IHH,JAG1,KDM5B,LBX1,LHX1,LRP6,LZTS2,MET,MSX2,MYC,NEDD4,NOG,PAX2,PBX1,PRRX1,RDH10,SHH,SIX1,SLIT2,SMAD7,SOX9,SRF,TBX20,TFAP2B,TGFB2,VEGFA,WNT1,WNT11,WNT5A,WNT9B,WT1
GO:0010721	48	703	325	17808	2.39272e-15	negative_regulation_of_cell_development	ADCYAP1,ARHGEF2,ASAP1,BCL11A,COL3A1,DKK1,DLL3,DNM3,EFNA1,EFNA5,EFNB2,EPHA7,ERBB4,FEZF2,FOXO3,GDF11,GFI1,GSK3B,HOXA2,ID1,ID3,ISL1,JAG1,LBX1,LMX1A,MEIS1,NKX2-2,NKX6-1,NOG,NR2E1,PAX6,PBX1,POU4F2,PPP3CA,PTEN,PTPRG,RNF6,SEMA3B,SEMA5A,SHH,SLIT2,SOX9,TLX2,TLX3,VAX1,VIM,WNT3,WNT5A
GO:0045665	39	703	221	17808	2.75753e-15	negative_regulation_of_neuron_differentiation	ASAP1,BCL11A,DKK1,DNM3,EFNA1,EFNB2,EPHA7,FEZF2,FOXO3,GDF11,GFI1,GSK3B,HOXA2,ID1,ID3,ISL1,JAG1,LBX1,LMX1A,MEIS1,NKX2-2,NR2E1,PAX6,PBX1,POU4F2,PPP3CA,PTEN,PTPRG,RNF6,SEMA3B,SEMA5A,SHH,SLIT2,SOX9,TLX2,TLX3,VIM,WNT3,WNT5A
GO:0051094	112	703	1327	17808	7.81967e-15	positive_regulation_of_developmental_process	ADCYAP1,ADGRB3,ADM,ALX1,ANXA1,ARHGEF2,ATOH1,BCL6,BDNF,BMP4,BMP5,BOC,BTG1,CAMK1D,CAPRIN1,CDON,CITED2,CLCF1,COL1A1,CPEB3,CRABP2,CTNNA2,CYP26B1,DCN,DHX36,DKK1,DMRT2,DMRTA2,EFNA5,EFNB2,EOMES,EPHA3,ERAP1,ERBB4,FEZF1,FEZF2,FGF9,FLOT1,FOXA2,FOXO3,FOXP2,FST,FZD1,GRID2,HAS2,HNRNPU,HOXA11,HOXA5,HOXC11,IHH,INHBA,ISL1,JAG1,JUN,KDM5B,KLF10,LHX1,LMNA,MACF1,MAGI2,MAN2A1,MLH1,MSX2,MYC,NCK1,NEDD9,NEGR1,NELL1,NFE2…
GO:0001763	31	703	148	17808	1.59575e-14	morphogenesis_of_a_branching_structure	ADM,BMP4,EPHA7,FAT4,HNF1B,HOXA11,HOXA5,HOXB13,HOXD11,HOXD13,IHH,KDM5B,LHX1,LRP6,MET,MSX2,MYC,PAX2,PBX1,RDH10,SHH,SIX1,SLIT2,SOX9,SRF,TBX20,VEGFA,WNT1,WNT5A,WNT9B,WT1
GO:0061138	30	703	139	17808	1.8205e-14	morphogenesis_of_a_branching_epithelium	ADM,BMP4,FAT4,HNF1B,HOXA11,HOXA5,HOXB13,HOXD11,HOXD13,IHH,KDM5B,LHX1,LRP6,MET,MSX2,MYC,PAX2,PBX1,RDH10,SHH,SIX1,SLIT2,SOX9,SRF,TBX20,VEGFA,WNT1,WNT5A,WNT9B,WT1
GO:2000027	40	703	251	17808	4.18296e-14	regulation_of_animal_organ_morphogenesis	BCOR,BMP4,CITED2,DKK1,DMRT3,FOXP2,FZD1,FZD2,FZD7,HNF1B,HOXA11,HOXC11,HOXD13,ISL1,JAG1,LHX1,MAGI2,MLLT3,MYC,NFIB,NOG,PAX2,PFN1,PIM1,PSMD14,PSMD3,RUNX2,SHH,SIX1,SOX9,SPRY1,TBX5,TFAP2A,TGFB2,VEGFA,WNT1,WNT11,WNT5A,WNT9B,WT1
GO:0048754	27	703	119	17808	1.02851e-13	branching_morphogenesis_of_an_epithelial_tube	BMP4,FAT4,HNF1B,HOXA11,HOXA5,HOXD11,IHH,KDM5B,LHX1,LRP6,MET,MSX2,MYC,PAX2,PBX1,RDH10,SHH,SIX1,SLIT2,SOX9,SRF,TBX20,VEGFA,WNT1,WNT5A,WNT9B,WT1
GO:0010975	57	703	482	17808	1.15235e-13	regulation_of_neuron_projection_development	ADCYAP1,ADGRB3,ASAP1,BARHL2,BCL11A,BDNF,BMP5,CAMK1D,CAPRIN1,CCDC88A,CHN1,CPEB3,CRABP2,CSMD3,CTNNA2,DHX36,DKK1,DNM3,EFNA1,EFNA5,EFNB2,EPHA3,EPHA7,FEZF2,FZD1,GFI1,GRID2,GSK3B,ID1,MACF1,MAGI2,NCK1,NEDD4,NEGR1,NFE2L2,NKX6-1,NR2E1,POU4F2,PPP3CA,PRRX1,PTEN,PTPRG,RNF6,SEMA3B,SEMA5A,SEZ6,SHOX2,SKIL,SLIT2,SLITRK1,SNAP25,SRF,TLX2,VEGFA,VIM,WNT3,WNT5A
GO:0010033	150	703	2112	17808	2.36434e-13	response_to_organic_substance	ADAMTS12,ADCY4,ADCYAP1,ADM,AFF3,AKAP9,ANXA1,ARHGEF2,ARID5B,ASXL1,BCL11A,BCL2L11,BMP4,CALCR,CFTR,COL1A1,COL1A2,COL3A1,COL5A2,CPEB3,CRHR2,CYP26B1,DCN,DHX36,DKK1,DLX5,DNAJB4,DUSP6,EED,EFNA5,ENPP1,EPHA3,EPM2AIP1,ERBB4,FIBIN,FLNB,FLOT1,FOXA2,FOXO3,FOXP2,FZD7,GABRA1,GABRB2,GABRB3,GFI1,GLRA3,GSK3B,HAS2,HNF1B,HNRNPD,HNRNPU,HOXA2,HOXB13,HOXD13,ID1,ID3,IGFBP5,IHH,INA,INHBA,INHBB,ISL1,JAG1,JUN,KCNC2,KDM5B,K…
GO:0002009	41	703	278	17808	2.87902e-13	morphogenesis_of_an_epithelium	ADM,BMP4,BMP5,EFNB2,EPHA7,FAT4,HAND1,HNF1B,HOXA11,HOXA5,HOXB13,HOXB2,HOXD11,HOXD13,IHH,JAG1,KDM5B,LBX1,LHX1,LRP6,MET,MSX2,MYC,NOG,PAX2,PBX1,PCDH8,RDH10,SHH,SIX1,SLIT2,SOX9,SRF,TBX20,TBX5,VEGFA,WNT1,WNT11,WNT5A,WNT9B,WT1
GO:0060021	22	703	80	17808	2.982e-13	roof_of_mouth_development	ALX1,ALX4,ANP32B,ARID5B,BCOR,BNC2,DLX5,DLX6,GABRB3,GDF11,INHBA,LRP6,MSC,PRRX1,SATB2,SHH,TFAP2A,TGFB2,VAX1,WNT11,WNT5A,WNT9B
GO:0071310	109	703	1352	17808	3.9484e-13	cellular_response_to_organic_substance	ADAMTS12,ADCY4,ADCYAP1,AKAP9,ANXA1,ARHGEF2,ARID5B,BCL11A,BCL2L11,BMP4,CFTR,COL1A1,COL1A2,COL3A1,COL5A2,CPEB3,CRHR2,CYP26B1,DLX5,EED,EFNA5,ENPP1,EPHA3,ERBB4,FLNB,FLOT1,FOXO3,FZD7,GABRA1,GABRB2,GABRB3,GFI1,GSK3B,HAS2,HNRNPD,HNRNPU,HOXA2,ID1,ID3,IGFBP5,INA,INHBA,INHBB,ISL1,JUN,KDM5B,KLF10,KLRK1,LARP1,LHX1,LRP6,MAGI2,MAP2K5,MSC,MSX2,MT-ND3,MYO1C,NFE2L2,NKX6-1,NR1D1,NR3C1,NR4A2,NRP2,NUGGC,OPRM1,PAF1,P…
GO:1901700	108	703	1336	17808	4.34548e-13	response_to_oxygencontaining_compound	ADCY4,ADCYAP1,ADM,AKAP9,ANXA1,ARHGEF2,ASXL1,BCL11A,CALCR,CFTR,COL1A1,COL1A2,COL3A1,COL5A2,CPEB3,CRHR2,CYP26B1,DCN,DHX36,DKK1,EFNA5,EGLN1,ENPP1,EPHA3,EPM2AIP1,FIBIN,FOXO3,FOXP2,FZD7,GFI1,GLRA3,GSK3B,HNF1B,HNRNPD,HOXA2,HOXB13,HOXD13,ID1,ID3,IGFBP5,IHH,INHBA,INHBB,JAG1,JUN,KCNC2,KLF10,KLRK1,LARP1,LRP6,MAPKAPK3,MSX2,MT-CYB,MT-ND1,MT-ND4,MT-ND5,MT-ND6,NFE2L2,NKX2-2,NKX6-1,NR1D1,NR3C1,NR4A2,NUGGC,OPRM1…
GO:0042127	121	703	1579	17808	5.50886e-13	regulation_of_cell_population_proliferation	ACER3,ADCYAP1,ADM,ANXA1,ARHGEF2,ARID2,BCL6,BMP4,BMP5,BTG1,CCDC88A,CCND3,CDK6,CDKN2C,CDON,CLCF1,CXADR,DLX5,DLX6,DMRTA2,EFNB2,EMX1,ENPP3,ERBB4,FAP,FERMT1,FEZF1,FEZF2,FGF9,FOSL2,FOXO3,FOXP2,FZD7,GDF11,HAS2,HNRNPU,HOXA5,HOXC10,HOXD13,HPSE2,HTR1A,ID1,IGFBP5,IHH,INHBA,ISL1,ITGA1,JAG1,JUN,KDM5B,KLF10,LBX1,LMNA,LZTS2,MAGI2,MAP2K5,MEF2D,MEIS1,MEIS2,MSX2,MTA3,MYC,NCK1,NDRG2,NELL1,NFIB,NKX2-6,NKX2-8,NOG,NR1…
GO:0010464	15	703	34	17808	7.02286e-13	regulation_of_mesenchymal_cell_proliferation	BMP4,FGF9,FOXP2,IHH,LMNA,MYC,NFIB,PRRX1,SHH,SHOX2,SIX1,SOX9,VEGFA,WNT11,WNT5A
GO:0001709	16	703	41	17808	1.20596e-12	cell_fate_determination	ATOH1,BARHL2,BMP4,CYP26B1,EBF2,FEZF2,HOXA2,ISL1,JAG1,LBX1,MCL1,NKX2-2,PAX2,PAX6,PRRX1,WNT1
GO:0048665	13	703	25	17808	1.70187e-12	neuron_fate_specification	ATOH1,DBX1,DMRT3,DMRTA2,FEV,HOXC10,HOXD10,ISL1,NKX2-2,OLIG3,POU4F1,SIX1,TLX3
GO:0009719	89	703	1029	17808	1.75495e-12	response_to_endogenous_stimulus	ADAMTS12,ADCY4,ADCYAP1,ADM,AKAP9,ANXA1,ARHGEF2,BCL11A,BCL2L11,BMP4,CALCR,CFTR,COL1A1,COL1A2,COL3A1,COL5A2,CPEB3,CRHR2,DLX5,EFNA5,ENPP1,EPM2AIP1,ERBB4,FIBIN,FOXO3,FOXP2,GABRA1,GABRB2,GABRB3,GSK3B,HAS2,HNRNPD,HNRNPU,HOXB13,HOXD13,ID1,IGFBP5,IHH,INHBA,INHBB,ISL1,JUN,KCNC2,KDM5B,KLF10,LARP1,LHX1,LRP6,MAGI2,MSX2,MT-CYB,MT-ND3,NFE2L2,NKX2-2,NKX6-1,NR1D1,NR3C1,NR4A2,OPRM1,PAX2,PIK3R1,POU4F1,POU4F2,PTEN,…
GO:0042221	172	703	2633	17808	3.85844e-12	response_to_chemical	ADAMTS12,ADCY10,ADCY4,ADCYAP1,ADM,AFF3,AKAP9,ANK3,ANXA1,ARHGEF2,ARID5B,ASXL1,BCKDHB,BCL11A,BCL2L11,BMP4,CACNB3,CALCR,CFTR,COL1A1,COL1A2,COL3A1,COL5A2,CPEB3,CRHR2,CYP26B1,DCN,DHX36,DKK1,DLG2,DLX5,DNAJB4,DUSP6,EED,EFNA5,EGLN1,EMX1,ENPP1,EPHA3,EPM2AIP1,ERBB4,FIBIN,FLNB,FLOT1,FOXA2,FOXO3,FOXP2,FZD1,FZD7,GABRA1,GABRB2,GABRB3,GAD1,GAD2,GFI1,GLRA3,GSK3B,HAS2,HNF1B,HNRNPD,HNRNPU,HOXA2,HOXB13,HOXD13,ID1,I…
GO:0071495	69	703	710	17808	3.89178e-12	cellular_response_to_endogenous_stimulus	ADAMTS12,ADCY4,ADCYAP1,AKAP9,ANXA1,ARHGEF2,BCL11A,BCL2L11,BMP4,CFTR,COL1A1,COL1A2,COL3A1,COL5A2,CPEB3,CRHR2,DLX5,EFNA5,ENPP1,ERBB4,FOXO3,GABRA1,GABRB2,GABRB3,GSK3B,HAS2,HNRNPD,HNRNPU,ID1,IGFBP5,INHBA,INHBB,ISL1,JUN,KDM5B,KLF10,LARP1,LHX1,MAGI2,MSX2,MT-ND3,NFE2L2,NKX6-1,NR3C1,NR4A2,OPRM1,PAX2,PIK3R1,POU4F1,POU4F2,PTEN,RAB10,RUNX2,SESN3,SIX1,SLIT2,SMAD7,SNCA,SOCS2,SOX9,SPIDR,TFPI,VIM,WNT1,WNT5A,WT1…
GO:0070887	122	703	1654	17808	5.88777e-12	cellular_response_to_chemical_stimulus	ADAMTS12,ADCY10,ADCY4,ADCYAP1,AKAP9,ANK3,ANXA1,ARHGEF2,ARID5B,BCL11A,BCL2L11,BMP4,CACNB3,CFTR,COL1A1,COL1A2,COL3A1,COL5A2,CPEB3,CRHR2,CYP26B1,DHX36,DLG2,DLX5,EED,EFNA5,ENPP1,EPHA3,ERBB4,FLNB,FLOT1,FOXA2,FOXO3,FZD7,GABRA1,GABRB2,GABRB3,GFI1,GSK3B,HAS2,HNRNPD,HNRNPU,HOXA2,ID1,ID3,IGFBP5,INA,INHBA,INHBB,ISL1,JUN,KCNC2,KDM5B,KLF10,KLRK1,LARP1,LHX1,LMNA,LRP6,MAGI2,MAP2K5,MSC,MSX2,MT-ND3,MYC,MYO1C,NFE2…
GO:0045597	82	703	941	17808	9.92331e-12	positive_regulation_of_cell_differentiation	ADCYAP1,ADM,ALX1,ANXA1,ARHGEF2,ATOH1,BCL6,BDNF,BMP4,BMP5,BOC,BTG1,CAMK1D,CAPRIN1,CDON,CLCF1,COL1A1,CPEB3,CRABP2,CTNNA2,CYP26B1,DHX36,DKK1,DMRTA2,EFNA5,EFNB2,EOMES,EPHA3,FEZF1,FEZF2,FLOT1,FOXO3,FZD1,HAS2,HNRNPU,HOXA11,HOXA5,IHH,INHBA,ISL1,JAG1,JUN,KLF10,LHX1,MACF1,MAGI2,MAN2A1,MSX2,NCK1,NEDD9,NEGR1,NELL1,NFE2L2,NKX2-2,NKX6-1,OPRM1,PAX2,PAX6,POU4F1,POU4F2,PPP1CC,PTEN,RUNX2,SEMA5A,SHH,SHOX2,SKIL,SLI…
GO:0048589	40	703	298	17808	1.19523e-11	developmental_growth	ADM,ALCAM,ARID5B,BDNF,BMP4,BNC2,DMBX1,EFNA5,EMX1,ERBB4,FOXO3,GAS2,HELT,HNF1B,HOXA11,HOXA5,HOXD13,IHH,KDM5B,LHX1,LRP6,LZTS2,MSX2,MYMX,NRP2,PAX7,POU4F2,PPP3CA,PTEN,RBBP6,RDH10,SHH,SLIT2,SLITRK1,SOX9,SPRY1,SPTBN2,SRF,TBL1XR1,USP9X
GO:0040012	82	703	948	17808	1.44851e-11	regulation_of_locomotion	AMOTL2,ANXA1,ARHGEF2,ARID2,ARRDC3,BMP4,BMP5,CAMK1D,CAPN7,CDK6,CITED2,COL1A1,COL3A1,CREB3,CTNNA2,DCN,EFNA1,EFNB2,ERBB4,FEZF2,FGF9,FOXO3,HAS2,HOXA7,IGFBP5,IGSF10,JAG1,JUN,KLRK1,LDB1,LDB2,LMNA,LMO4,MACF1,MAGI2,MAP2K5,MAPRE2,MET,MYO1C,NCK1,NEDD9,NFE2L2,NKX6-1,NOG,NR2E1,NRP2,NTF3,ONECUT1,ONECUT2,PAX6,PFN1,PIK3R1,POU4F2,PPP3CA,PTEN,PTPRG,PTPRR,RAP2B,RNF41,SEMA3B,SEMA5A,SGK1,SHH,SLIT2,SMAD7,SNCA,SOX14,S…
GO:0051270	82	703	948	17808	1.44851e-11	regulation_of_cellular_component_movement	AMOTL2,ANXA1,ARHGEF2,ARID2,BCL6,BMP4,BMP5,CAMK1D,CAPN7,CDK6,CITED2,COL1A1,COL3A1,CREB3,CTNNA2,CTNNA3,DCN,EFNA1,ERBB4,FEZF2,FGF9,FOXO3,HAS2,HOXA7,IGFBP5,IGSF10,JAG1,JUN,KLRK1,LDB1,LDB2,LMNA,LMO4,MACF1,MAGI2,MAP2K5,MAPRE2,MET,MYO1C,NCK1,NEDD9,NFE2L2,NKX6-1,NOG,NR2E1,NRP2,NTF3,ONECUT1,ONECUT2,PAX6,PFN1,PIK3R1,PKHD1,POU4F2,PPP3CA,PTEN,PTPRG,PTPRR,RAP2B,RNF41,SEMA3B,SEMA5A,SGK1,SHH,SLIT2,SMAD7,SOX14,S…
GO:0040007	40	703	306	17808	2.75763e-11	growth	ADM,ALCAM,ARID5B,BDNF,BMP4,BNC2,DMBX1,EFNA5,EMX1,ERBB4,FOXO3,GAS2,HELT,HNF1B,HOXA11,HOXA5,HOXD13,IHH,KDM5B,LHX1,LRP6,LZTS2,MSX2,MYMX,NRP2,PAX7,POU4F2,PPP3CA,PTEN,RBBP6,RDH10,SHH,SLIT2,SLITRK1,SOX9,SPRY1,SPTBN2,SRF,TBL1XR1,USP9X
GO:0043067	113	703	1523	17808	2.90923e-11	regulation_of_programmed_cell_death	ACER3,ADCY10,ADCYAP1,ADM,ALX4,ANP32B,ANXA1,ARHGEF12,ARHGEF2,ARL6IP5,ATOH1,ATOX1,BCL2L11,BCL6,BDNF,BMP4,BMP5,BTG1,CAMK1D,CITED2,CLCF1,CREB3,CREB3L1,DEPTOR,DIPK2A,DKK1,DUSP6,EFNA1,ENO1,EPHA7,FAP,FOXO3,GABRB2,GABRB3,GDF11,GRID2,GRIK2,GSK3B,HNF1B,HOXA5,ID1,ID3,IHH,IL20RA,INHBA,INHBB,ISL1,ITGA1,JUN,KLRK1,LHX4,LMNA,LRP6,MAP2K5,MCL1,MECOM,MET,MSX2,MYC,NCK1,NFE2L2,NKX2-6,NKX3-2,NOG,NR2E1,NR4A2,NTF3,NUGGC…
GO:0048706	14	703	36	17808	3.33061e-11	embryonic_skeletal_system_development	COL1A1,DMRT2,EXT1,FGF9,HOXB9,HOXC6,IHH,NKX3-2,NOG,PAX7,PBX1,SHH,WNT11,WNT5A
GO:0010941	119	703	1644	17808	3.84327e-11	regulation_of_cell_death	ACER3,ADCY10,ADCYAP1,ADM,ALX4,ANP32B,ANXA1,ARHGEF12,ARHGEF2,ARL6IP5,ATOH1,ATOX1,BCL2L11,BCL6,BDNF,BMP4,BMP5,BTG1,CALCR,CAMK1D,CITED2,CLCF1,CREB3,CREB3L1,DEPTOR,DIPK2A,DKK1,DUSP6,EFNA1,EFNB2,EGLN1,ENO1,EPHA7,FAP,FOXO3,FZD1,GABRB2,GABRB3,GDF11,GRID2,GRIK2,GSK3B,HNF1B,HOXA5,ID1,ID3,IHH,IL20RA,INHBA,INHBB,ISL1,ITGA1,JUN,KLRK1,LHX4,LMNA,LRP6,MAP2K5,MCL1,MECOM,MET,MSX2,MT-CO2,MYC,NCK1,NFE2L2,NKX2-6,NKX…
GO:0030334	73	703	814	17808	4.06224e-11	regulation_of_cell_migration	AMOTL2,ANXA1,ARHGEF2,ARID2,BMP4,BMP5,CAMK1D,CAPN7,CITED2,COL1A1,COL3A1,CREB3,CTNNA2,DCN,EFNA1,ERBB4,FGF9,FOXO3,HAS2,HOXA7,IGFBP5,IGSF10,JAG1,JUN,KLRK1,LDB1,LDB2,LMNA,LMO4,MACF1,MAGI2,MAP2K5,MAPRE2,MET,MYO1C,NCK1,NEDD9,NFE2L2,NKX6-1,NOG,NR2E1,NRP2,NTF3,ONECUT1,ONECUT2,PAX6,PFN1,PIK3R1,PPP3CA,PTEN,PTPRG,PTPRR,RAP2B,RNF41,SEMA3B,SEMA5A,SGK1,SHH,SLIT2,SMAD7,SOX14,SOX9,SPARC,SPRED1,SRF,TBX5,TGFB2,THBS…
[truncated: 176 more rows]

## Sheet: cfam_fibroblast_DMV_go
#db_category	genes_in_category	genes	db_category	db	p-value	category_name	gene_list
[truncated: 210 more rows]

## Sheet: btau_fibroblast_DMV_go
#db_category	genes_in_category	genes	db_category	db	p-value	category_name	gene_list
[truncated: 217 more rows]

## Sheet: sscr_fibroblast_DMV_go
#db_category	genes_in_category	genes	db_category	db	p-value	category_name	gene_list
[truncated: 336 more rows]

[truncated: 1 more sheets: ggal_fibroblast_DMV_go]
