# Supplementary material for: A comparative methylome analysis reveals conservation and divergence of DNA methylation patterns and functions in vertebrates
Source: BMC Biol. 2022 Mar 23;20:70. doi: 10.1186/s12915-022-01270-x (PMC8941758; doi:10.1186/s12915-022-01270-x)
Supplement: Supplementary file 5 — Additional file 5: Table S4. Table of predicted imprinted DMRs. [file 12915_2022_1270_MOESM5_ESM.xlsx]

## Sheet: mmus_fibroblast
chr	start	end	Size	Number_CpG	Closest_gene_TSS	region_methylation	percent_reads_fully_meth_unmeth	percent_reads_fully_meth	percent_reads_fully_unmeth	diff_meth_unmeth	overlapping/close genes	prediction mode
chr6	4747362	4748922	1560	113	Peg10*	45.1397	100	46.087	53.913	-7.82609	Peg10,Sgce	stringent			regions overlapping known mouse imprinted DMR
chr7	143295051	143296591	1540	98	Cdkn1c*	51.3277	96.8085	50	46.8085	3.19149	Gm27539,Gm37364,Kcnq1ot1	stringent		*	known imprinted gene
chr18	12972694	12974014	1320	86	Impact*	43.75	100	44.6602	55.3398	-10.6796	Impact	stringent
chr7	6729170	6730380	1210	65	Peg3*	56.5232	100	58.4416	41.5584	16.8831	Gm27675,Peg3,Usp29	stringent
chr2	152686514	152687624	1110	65	Mcts2*	47.3442	95.5056	47.191	48.3146	-1.1236	H13,Mcts2	stringent
chr10	13089805	13090885	1080	51	Plagl1*	44.4974	93.9394	40.9091	53.0303	-12.1212	Gm27741,Plagl1	stringent
chr2	174295025	174296105	1080	55	Gnas*	49.1663	96.1538	48.7179	47.4359	1.28205	Gm27849,Gm27869,Gnas,Nespas	stringent
chr11	12025456	12026446	990	113	Grb10*	52.4056	96.7213	50.8197	45.9016	4.91803	Grb10	stringent
chr13	71957191	71958161	970	40	Irx1	42.8768	90.5405	36.4865	54.0541	-17.5676	.	stringent
chr15	97055019	97055979	960	48	Slc38a4*	54.8797	98.2759	55.1724	43.1034	12.069	Slc38a4	stringent
chr2	174284487	174285447	960	77	Gnas*	48.8853	100	50	50	0	Gm27899,Gnas,Nespas	stringent
chr6	58906400	58907350	950	58	Nap1l5*	53.9921	96.4286	48.2143	48.2143	0	Herc3,Nap1l5	stringent
chr7	128687845	128688575	730	58	Inpp5f*	52.9572	96.1538	48.0769	48.0769	0	Gm16044,Gm43580,Inpp5f	stringent
chr6	30736765	30737485	720	31	Mest*	52.5529	96.7742	50	46.7742	3.22581	Gm27522,Gm27568,Gm44296,Mest,Mir335	stringent
chr7	6730573	6731293	720	27	Usp29*	50.5556	96.6102	49.1525	47.4576	1.69492	Gm27675,Peg3,Usp29	stringent
chr11	22971609	22972309	700	31	Zrsr1*	49.3349	90.3226	41.9355	48.3871	-6.45161	Commd1,Zrsr1	stringent
chr2	157559530	157560230	700	40	Nnat*	53.9243	93.6508	52.381	41.2698	11.1111	Blcap,Gm23134,Nnat	stringent
chr15	72810029	72810719	690	34	Trappc9	49.8707	100	52.3077	47.6923	4.61538	Peg13	stringent
chr2	174298898	174299558	660	43	Gnas*	49.0917	100	50	50	0	Gm27849,Gm27869,Gnas,Nespas	stringent
chr11	22973402	22974042	640	20	Zrsr1*	45.4115	93.4783	43.4783	50	-6.52174	Commd1,Zrsr1	stringent
chr10	13091146	13091776	630	28	Plagl1*	33.7682	97.8723	31.9149	65.9574	-34.0426	Gm27741,Plagl1	stringent
chr1	63261124	63261724	600	24	Zdbf2*	54.2446	95.7447	53.1915	42.5532	10.6383	.	stringent
chr6	30738425	30739025	600	24	Mest*	57.0745	100	57.7778	42.2222	15.5556	Gm27522,Gm27568,Gm44296,Mest,Mir335	stringent
chr2	174296216	174296806	590	23	Gnas*	50.5306	94.8718	46.1538	48.7179	-2.5641	Gm27849,Gm27869,Gnas,Nespas	stringent
chr2	174285560	174286130	570	32	Gnas*	48.9207	100	53.125	46.875	6.25	Gm27899,Gnas,Nespas	stringent
chr2	174300518	174301058	540	35	Gnas*	42.8971	100	41.3793	58.6207	-17.2414	Gnas	stringent
chr11	22972522	22973042	520	39	Zrsr1*	59.2428	100	60	40	20	Commd1,Zrsr1	stringent
chr2	174299738	174300218	480	39	Gnas*	35.9178	100	37.037	62.963	-25.9259	Gm27849,Gm27869,Gnas,Nespas	stringent
chr2	174297147	174297617	470	31	Gnas*	42.1238	96.7742	38.7097	58.0645	-19.3548	Gm27849,Gm27869,Gnas,Nespas	stringent
chr1	8410680	8411140	460	30	Sntg1	56.9711	91.4286	48.5714	42.8571	5.71429	.	stringent
chr16	32149170	32149620	450	29	Nrros	47.2113	100	50	50	0	Nrros	stringent
chr18	12974204	12974614	410	30	Impact*	46.3385	97.4359	46.1538	51.2821	-5.12821	Impact	stringent
chr2	174327514	174327864	350	32	Gnas*	43.5671	96.6667	43.3333	53.3333	-10	Gnas	stringent
chr15	97053881	97054511	630	19	Slc38a4*	34.3006	95.5556	37.7778	57.7778	-20	Slc38a4	lenient
chr7	6728316	6728746	430	13	Peg3*	53.7202	95.8333	45.8333	50	-4.16667	Gm27675,Peg3,Usp29	lenient
chr7	6727307	6727717	410	13	Peg3*	53.9098	90.625	46.875	43.75	3.125	Gm27675,Peg3,Usp29	lenient
chr1	63263810	63264180	370	15	Zdbf2*	39.7421	91.1765	32.3529	58.8235	-26.4706	.	lenient
chr5	38598424	38598794	370	16	Wdr1	51.7749	95.4545	50	45.4545	4.54545	.	lenient
chr7	60004555	60004895	340	16	Snurf/Snrpn*	37.6042	100	37.5	62.5	-25	Gm38393,Snrpn,Snurf	lenient
chr6	7983002	7983332	330	15	C1galt1	52.3667	95.8333	50	45.8333	4.16667	Gm9825	lenient
chr18	12972125	12972445	320	10	Impact*	46.8293	90.9091	39.3939	51.5152	-12.1212	Impact	lenient
chr7	142580082	142580392	310	20	Mrpl23	48.8737	96.2963	51.8519	44.4444	7.40741	Gm27483,Gm27786,H19,Mir675	lenient
chr9	121128005	121128315	310	40	Ulk4	54.0115	91.4286	51.4286	40	11.4286	.	lenient
chr11	6006651	6006951	300	21	Ykt6	58.9577	100	60	40	20	.	lenient
chr8	33833308	33833608	300	18	Rbpms	42.5484	93.1034	41.3793	51.7241	-10.3448	.	lenient
chr18	30267095	30267375	280	18	Pik3c3	51.6201	92.8571	50	42.8571	7.14286	.	lenient
chr12	109540572	109540842	270	10	Meg3*	59.765	91.6667	62.5	29.1667	33.3333	Gm27300,Gm27596,Meg3,Mir1906-1,Rtl1	lenient
chr2	174286384	174286654	270	10	Gnas*	32.3306	95.6522	30.4348	65.2174	-34.7826	Gm27899,Gnas,Nespas	lenient
chr7	142581608	142581878	270	10	Mrpl23	56.278	95	45	50	-5	Gm27483,Gm27786,H19,Mir675	lenient
chr1	63264322	63264572	250	11	Zdbf2*	44.3691	94.7368	42.1053	52.6316	-10.5263	.	lenient
chr11	71429896	71430146	250	19	Nlrp1b	56.495	90	55	35	20	.	lenient
chr2	173770186	173770436	250	24	Vapb	58.0288	100	63.6364	36.3636	27.2727	Vapb	lenient
chr2	174298370	174298620	250	14	Gnas*	51.1746	100	53.3333	46.6667	6.66667	Gm27849,Gm27869,Gnas,Nespas	lenient
chr7	137315599	137315839	240	11	Ebf3	37.4088	93.75	31.25	62.5	-31.25	Ebf3	lenient
chr14	72869489	72869719	230	10	Fndc3a	54.8718	91.6667	58.3333	33.3333	25	.	lenient
chr3	107597242	107597452	210	12	Alx3	37.987	90.4762	28.5714	61.9048	-33.3333	Alx3	lenient
chr12	109528264	109528464	200	26	Dlk1*	39.431	94.7368	36.8421	57.8947	-21.0526	Gm27528	lenient
chr2	34764545	34764745	200	16	Hspa5	55.0192	95.2381	57.1429	38.0952	19.0476	.	lenient
chr7	60005041	60005241	200	14	Snurf/Snrpn*	37.5	100	42.8571	57.1429	-14.2857	Gm38393,Snrpn,Snurf	lenient
chr9	84069055	84069255	200	10	Bckdhb	38.3929	90	35	55	-20	.	lenient
chr9	122655696	122655886	190	13	Topaz1	32.381	100	33.3333	66.6667	-33.3333	.	lenient
chr11	106584173	106584353	180	20	Tex2	37.3727	93.75	34.375	59.375	-25	Tex2	lenient
chr2	157560426	157560606	180	20	Nnat*	49.0058	100	50	50	0	Blcap,Gm23134,Nnat	lenient
chr11	106031904	106032074	170	10	Dcaf7	55.573	100	57.1429	42.8571	14.2857	Dcaf7	lenient
chr4	89876033	89876203	170	16	Dmrta1	47.2727	90	40	50	-10	.	lenient
chr1	63309801	63309961	160	10	Zdbf2*	40.6841	95.6522	39.1304	56.5217	-17.3913	.	lenient
chr15	43387651	43387791	140	17	Emc2	49.1235	100	50	50	0	.	lenient
chr18	25478451	25478581	130	14	AW554918	58.3689	93.3333	53.3333	40	13.3333	.	lenient
chr16	95659650	95659770	120	11	Ets2	48.3557	90.4762	42.8571	47.619	-4.7619	.	lenient
chr1	176945469	176945579	110	11	Sdccag8	34.618	100	35.4839	64.5161	-29.0323	.	lenient
chr17	82552449	82552549	100	12	Gm6594	54.2459	91.3043	52.1739	39.1304	13.0435	.	lenient
chr2	118555220	118555320	100	10	Bmf	40	100	42.8571	57.1429	-14.2857	.	lenient
chr2	158839381	158839481	100	16	Dhx35	42.2102	94.1176	41.1765	52.9412	-11.7647	.	lenient
chr13	119488291	119488381	90	13	3110070M22Rik	51.3853	95	50	45	5	3110070M22Rik,Tmem267	lenient
chr7	4508063	4508153	90	19	Tnnt1	56.0978	100	60	40	20	Tnnt1	lenient
chr17	86720295	86720375	80	13	Epas1	47.0077	93.75	43.75	50	-6.25	.	lenient
chr3	58987267	58987337	70	11	Med12l	35.6482	100	33.3333	66.6667	-33.3333	Rpl13-ps6	lenient
chr1	63264731	63264791	60	10	Zdbf2*	48.2424	92.8571	42.8571	50	-7.14286	.	lenient

## Sheet: hsap_fibroblast
chr	start	end	Size	Number_CpG	Closest_gene_TSS	region_methylation	percent_reads_fully_meth_unmeth	percent_reads_fully_meth	percent_reads_fully_unmeth	diff_meth_unmeth	overlapping/close genes	Prediction mode
chr7	130492105	130493425	1320	102	MEST*	54.16	97.2603	52.0548	45.2055	6.84932	MEST	stringent
chr6	169654366	169655516	1150	58	WDR27	45.8495	90.1235	44.4444	45.679	-1.23457	WDR27	stringent
chr19	53537996	53539136	1140	81	ZNF331*	47.8995	93.8462	44.6154	49.2308	-4.61538	ZNF331	stringent
chr20	58841623	58842663	1040	64	GNAS*	47.1034	95.1613	46.7742	48.3871	-1.6129	GNAS	stringent
chr10	484584	485614	1030	49	DIP2C	48.2135	95.3125	48.4375	46.875	1.5625	DIP2C	stringent
chr20	58839731	58840691	960	75	GNAS*	54.9617	96.2963	51.8519	44.4444	7.40741	GNAS	stringent
chr7	94656730	94657690	960	43	PEG10*	40.367	100	40.3226	59.6774	-19.3548	PEG10,SGCE	stringent
chr6	144007534	144008454	920	99	PLAGL1*	54.7485	93.75	54.1667	39.5833	14.5833	PLAGL1	stringent
chr4	88697135	88697935	800	53	NAP1L5*	48.2035	98.1132	49.0566	49.0566	0	NAP1L5	stringent
chr8	140098875	140099675	800	53	TRAPPC9	40.0631	97.619	40.4762	57.1429	-16.6667	PEG13	stringent
chr8	140099818	140100588	770	55	TRAPPC9	53.9438	97.6744	53.4884	44.186	9.30233	PEG13	stringent
chr11	2698717	2699377	660	36	CDKN1C*	50.2603	97.7273	52.2727	45.4545	6.81818	CDKN1C,KCNQ1OT1	stringent
chr7	23490523	23491183	660	42	IGF2BP3	52.2232	95.8333	50	45.8333	4.16667	IGF2BP3	stringent
chr14	100827448	100828078	630	43	RTL1*	55.9561	100	57.1429	42.8571	14.2857	RTL1,MEG3	stringent
chr19	56840058	56840688	630	59	PEG3*	49.3041	100	50	50	0	PEG3,ZIM2	stringent
chr20	31546857	31547487	630	37	HM13*	54.1655	95	53.3333	41.6667	11.6667	HM13	stringent
chr15	98865659	98866269	610	32	IGF1R	46.0392	93.75	43.75	50	-6.25	IGF1R	stringent
chr6	3849623	3850223	600	51	FAM50B	55.9506	97.3684	55.2632	42.1053	13.1579	FAM50B	stringent
chr13	48319590	48320180	590	29	RB1*	56.2184	90.1961	52.9412	37.2549	15.6863	RB1	stringent
chr7	27143065	27143655	590	63	HOXA5	54.8998	95.2381	54.7619	40.4762	14.2857	HOXA5	stringent
chr19	53554495	53555065	570	50	ZNF331*	39.7864	93.5484	38.7097	54.8387	-16.129	ZNF331	stringent
chr18	80147167	80147727	560	41	ADNP2	37.0706	100	40	60	-20	ADNP2	stringent
chr1	119000276	119000766	490	31	TBX15	48.4507	94.5946	48.6486	45.9459	2.7027	TBX15	stringent
chr14	100825746	100826236	490	31	RTL1*	52.4361	96.4286	53.5714	42.8571	10.7143	RTL1,MEG3	stringent
chr22	41682069	41682559	490	41	SNU13*	47.5323	96.6667	43.3333	53.3333	-10	SNU13	stringent
chr9	95313018	95313498	480	29	FANCC	40.8161	90.4762	38.0952	52.381	-14.2857	FANCC	stringent
chr11	2699796	2700266	470	48	CDKN1C*	52.0926	96.6667	53.3333	43.3333	10	CDKN1C,KCNQ1OT1	stringent
chr21	46161081	46161551	470	51	FTCD	50.0632	100	50	50	0	FTCD	stringent
chr1	118979939	118980399	460	30	TBX15	39.1112	91.6667	37.5	54.1667	-16.6667	TBX15	stringent
chr1	118988986	118989446	460	28	TBX15	32.9351	100	34.375	65.625	-31.25	TBX15	stringent
chr2	130252210	130252660	450	27	TUBA3E	37.524	93.1034	34.4828	58.6207	-24.1379	TUBA3E	stringent
chr7	130491243	130491673	430	32	MEST*	48.2823	96.4286	46.4286	50	-3.57143	MEST	stringent
chr20	58888359	58888779	420	31	GNAS*	56.9683	96.5517	55.1724	41.3793	13.7931	GNAS	stringent
chr15	39976385	39976795	410	46	EIF2AK4	40.1969	93.75	37.5	56.25	-18.75	EIF2AK4	stringent
chr20	37521576	37521986	410	29	BLCAP*	55.1987	96.1538	53.8462	42.3077	11.5385	BLCAP,NNAT	stringent
chr20	43514414	43514824	410	30	L3MBTL1*	49.3228	100	52	48	4	L3MBTL1	stringent
chr20	58854903	58855313	410	43	GNAS*	50.5985	100	51.3514	48.6486	2.7027	GNAS	stringent
chr14	100826494	100826874	380	20	RTL1*	39.2965	90.4762	42.8571	47.619	-4.7619	RTL1,MEG3	stringent
chr20	58841072	58841452	380	34	GNAS*	47.5031	100	47.0588	52.9412	-5.88235	GNAS	stringent
chr15	24954951	24955321	370	26	SNURF/SNRPN*	39.173	96.4286	35.7143	60.7143	-25	SNRPN,SNURF	stringent
chr10	119818522	119818882	360	44	INPP5F*	47.2647	95.2381	42.8571	52.381	-9.52381	INPP5F	stringent
chr1	39559149	39559579	430	17	PABPC4	42.8275	90.9091	42.4242	48.4848	-6.06061	PABPC4	lenient
chr1	118979258	118979658	400	15	TBX15	37.7839	92	36	56	-20	TBX15	lenient
chr3	62374442	62374832	390	16	FEZF2	58.6025	91.6667	58.3333	33.3333	25	FEZF2	lenient
chr20	15700211	15700591	380	14	MACROD2	43.5097	94.7368	47.3684	47.3684	0	MACROD2	lenient
chr7	101900175	101900545	370	18	CUX1	34.5	94.2857	31.4286	62.8571	-31.4286	CUX1	lenient
chr19	18777779	18778119	340	22	COMP	40.0656	92.8571	35.7143	57.1429	-21.4286	COMP	lenient
chr20	58889414	58889734	320	20	GNAS*	46.0853	100	47.619	52.381	-4.7619	GNAS	lenient
chr6	144006948	144007268	320	11	PLAGL1*	42.3276	93.1034	37.931	55.1724	-17.2414	PLAGL1	lenient
chr15	24955772	24956082	310	19	SNURF*	44.4	96	44	52	-8	SNRPN,SNURF	lenient
chr12	7639993	7640293	300	25	APOBEC1	47.7435	100	46.1538	53.8462	-7.69231	APOBEC1	lenient
chr21	36709511	36709801	290	11	SIM2	56.8051	94.4444	50	44.4444	5.55556	SIM2	lenient
chr11	2002020	2002290	270	19	MRPL23	32.6484	93.3333	26.6667	66.6667	-40	H19	lenient
chr13	48320912	48321182	270	21	RB1*	48.9286	94.4444	44.4444	50	-5.55556	RB1	lenient
chr16	67163259	67163529	270	37	HSF4	56.612	90.9091	54.5455	36.3636	18.1818	HSF4	lenient
chr19	56839367	56839637	270	11	PEG3*	49.5899	95	45	50	-5	PEG3,ZIM2	lenient
chr5	8457274	8457544	270	17	MTRR	36.1172	100	38.4615	61.5385	-23.0769	MTRR	lenient
chr11	8339649	8339909	260	11	LMO1	38.2684	90.9091	27.2727	63.6364	-36.3636	LMO1	lenient
chr2	28437482	28437742	260	13	PLB1	57.5059	94.7368	52.6316	42.1053	10.5263	PLB1	lenient
chr2	223052938	223053198	260	12	KCNE4	50.641	92.3077	46.1538	46.1538	0	KCNE4	lenient
chr20	43513776	43514036	260	16	L3MBTL1*	33.3072	95.2381	33.3333	61.9048	-28.5714	L3MBTL1	lenient
chr21	36704947	36705207	260	14	SIM2	40.2206	92.3077	38.4615	53.8462	-15.3846	SIM2	lenient
chr6	10720108	10720368	260	26	TMEM14C	36.075	100	38.4615	61.5385	-23.0769	TMEM14C	lenient
chr19	53553905	53554155	250	10	ZNF331*	46.1111	93.3333	40	53.3333	-13.3333	ZNF331	lenient
chr20	57438052	57438302	250	12	RBM38	54.0286	90.4762	52.381	38.0952	14.2857	RBM38	lenient
chr22	18092184	18092434	250	10	PEX26	34.6286	92	32	60	-28	PEX26	lenient
chr7	130490879	130491129	250	26	MEST*	46.7883	94.7368	42.1053	52.6316	-10.5263	MEST	lenient
chr11	2700379	2700619	240	24	CDKN1C*	55.6939	100	60	40	20	CDKN1C,KCNQ1OT1	lenient
chr16	54176090	54176330	240	10	IRX3	38.2565	93.5484	35.4839	58.0645	-22.5806	IRX3	lenient
chr20	58017202	58017442	240	11	C20orf85	54.7756	90.9091	40.9091	50	-9.09091	C20orf85	lenient
chr9	128655690	128655930	240	12	WDR34	58.5269	93.3333	60	33.3333	26.6667	WDR34	lenient
chr16	18790647	18790877	230	14	RPS15A	40.5094	92.8571	42.8571	50	-7.14286	RPS15A	lenient
chr13	48320528	48320748	220	13	RB1*	41.4071	94.1176	35.2941	58.8235	-23.5294	RB1	lenient
chr5	178589193	178589413	220	12	COL23A1	53.8933	93.75	50	43.75	6.25	COL23A1	lenient
chr12	53993693	53993903	210	12	HOXC6	57.2123	93.75	56.25	37.5	18.75	HOXC6	lenient
chr13	110341091	110341301	210	14	COL4A2	44.237	100	50	50	0	COL4A2	lenient
chr8	144273053	144273263	210	27	SCX	34.683	91.6667	33.3333	58.3333	-25	SCX	lenient
chr11	2002885	2003085	200	15	MRPL23	49.3712	94.4444	44.4444	50	-5.55556	H19	lenient
chr11	128451886	128452086	200	11	ETS1	37.5541	100	40	60	-20	ETS1	lenient
chr3	75395580	75395780	200	15	FRG2C	33.3936	93.75	31.25	62.5	-31.25	FRG2C	lenient
chr4	153488696	153488896	200	13	KIAA0922	43.6973	94.1176	41.1765	52.9412	-11.7647	KIAA0922	lenient
chr5	108559864	108560064	200	17	FBXL17	39.8601	100	40	60	-20	FBXL17	lenient
chr7	27136507	27136707	200	10	HOXA3	58.0017	95	55	40	15	HOXA3	lenient
chr8	130448962	130449152	190	10	ASAP1	33.8667	90.4762	38.0952	52.381	-14.2857	ASAP1	lenient
chr10	133528475	133528655	180	19	CYP2E1	33.0747	100	33.3333	66.6667	-33.3333	CYP2E1	lenient
chr17	48537080	48537260	180	10	HOXB1	48.3234	93.75	43.75	50	-6.25	HOXB1	lenient
chr17	83122974	83123154	180	11	METRNL	33.2602	94.7368	31.5789	63.1579	-31.5789	METRNL	lenient
chr19	56838503	56838683	180	10	PEG3*	46.5197	90.9091	45.4545	45.4545	0	PEG3,ZIM2	lenient
chr20	57348366	57348546	180	19	RAE1	43.6142	90	40	50	-10	RAE1	lenient
chr7	463705	463885	180	14	PDGFA	41.1134	92.3077	38.4615	53.8462	-15.3846	PDGFA	lenient
chr17	44353988	44354158	170	32	GRN	44.7751	91.6667	41.6667	50	-8.33333	GRN	lenient
chr6	161444656	161444826	170	11	PARK2	35.5347	94.7368	42.1053	52.6316	-10.5263	PARK2	lenient
chr1	18055273	18055433	160	11	IGSF21	36.9464	91.6667	41.6667	50	-8.33333	IGSF21	lenient
chr12	131808810	131808970	160	14	MMP17	46.2412	100	44.4444	55.5556	-11.1111	MMP17	lenient
chr9	89605976	89606136	160	16	GADD45G	40	94.1176	35.2941	58.8235	-23.5294	GADD45G	lenient
chr1	230177196	230177346	150	10	GALNT2	48.7729	95.8333	50	45.8333	4.16667	GALNT2	lenient
chr12	114414410	114414550	140	12	TBX5	44.3305	100	44.4444	55.5556	-11.1111	TBX5	lenient
chr16	88186600	88186740	140	15	BANP	39.9909	90	40	50	-10	BANP	lenient
chr19	18777373	18777513	140	19	COMP	48.2197	100	46.1538	53.8462	-7.69231	COMP	lenient
chr9	131290279	131290419	140	11	PLPP7	57.1759	94.4444	55.5556	38.8889	16.6667	PLPP7	lenient
chr15	98865374	98865504	130	13	IGF1R	59.5833	100	54.5455	45.4545	9.09091	IGF1R	lenient
chr3	57197143	57197273	130	11	HESX1	33.3071	92.8571	28.5714	64.2857	-35.7143	HESX1	lenient
chr9	42288354	42288484	130	13	SPATA31A6	40.4714	100	44.4444	55.5556	-11.1111	SPATA31A6	lenient
chr10	21508814	21508934	120	11	SKIDA1	48.1972	100	50	50	0	SKIDA1	lenient
chr11	400478	400598	120	19	PKP3	57.8571	90	50	40	10	PKP3	lenient
chr2	174342227	174342347	120	15	SP9	57.5905	100	62.5	37.5	25	SP9	lenient
chr14	94218322	94218432	110	12	PPP4R4	48.2804	94.4444	44.4444	50	-5.55556	PPP4R4	lenient
chr2	87825621	87825731	110	13	RGPD2	30	100	30	70	-40	RGPD2	lenient
chr9	126482645	126482755	110	12	LMX1B	46.0679	91.6667	41.6667	50	-8.33333	LMX1B	lenient
chr21	36709093	36709193	100	11	SIM2	56.9174	100	58.3333	41.6667	16.6667	SIM2	lenient
chr21	46161892	46161992	100	13	FTCD	55.8201	100	55.5556	44.4444	11.1111	FTCD	lenient
chr17	47423414	47423494	80	15	EFCAB13	42.8979	100	37.5	62.5	-25	EFCAB13	lenient

## Sheet: ocun_fibroblast
chr	start	end	Size	Number_CpG	Closest_gene_TSS	region_methylation	percent_reads_fully_meth_unmeth	percent_reads_fully_meth	percent_reads_fully_unmeth	diff_meth_unmeth	overlapping/close genes	prediction mode
chrUn0057	263395	264745	1350	141	GNAS*	55.8881	91.5254	52.5424	38.9831	13.5593	GNAS	stringent
chrUn0004	6272096	6273286	1190	87	MAB21L1	58.1575	92.8571	54.7619	38.0952	16.6667	MAB21L1	stringent
chr3	155366206	155367266	1060	128	KCNK9	39.0369	93.5065	35.0649	58.4416	-23.3766	.	stringent
chr7	14147419	14148389	970	125	MEST*	42.8881	100	43.9024	56.0976	-12.1951	MEST, Mir-335	stringent
chrUn0047	2067266	2068226	960	132	GRB10*	47.3045	96	44	52	-8	.	stringent
chrUn0057	253566	254476	910	94	ENSOCUG00000021234	46.6235	98.7342	46.8354	51.8987	-5.06329	ENSOCUG00000021234	stringent
chr3	155367381	155368271	890	84	KCNK9	41.0916	97.3684	39.4737	57.8947	-18.4211	.	stringent
chrUn0130	659871	660661	790	66	ZNF597	45.4555	94.9153	45.7627	49.1525	-3.38983	ZNF597	stringent
chr12	149786614	149787364	750	69	IGF2R*	46.9635	90.3846	42.3077	48.0769	-5.76923	.	stringent
chrUn0017	3919255	3920005	750	47	GMDS	40.8743	92	38	54	-16	.	stringent
chr12	149788882	149789592	710	88	IGF2R*	40.1981	97.2973	40.5405	56.7568	-16.2162	IGF2R	stringent
chrUn0130	649629	650329	700	67	ZNF597	48.6133	91.4286	42.8571	48.5714	-5.71429	.	stringent
chrUn0057	255279	255939	660	65	ENSOCUG00000021234	34.4603	96.2963	33.3333	62.963	-29.6296	ENSOCUG00000021234	stringent
chrUn0113	653919	654559	640	67	PEG3*	46.4418	94.1176	44.1176	50	-5.88235	.	stringent
chr12	134738032	134738662	630	75	PLAGL1*	42.735	100	42.8571	57.1429	-14.2857	.	stringent
chrUn0303	183164	183764	600	94	KCNQ1*	54.4906	96.7742	54.8387	41.9355	12.9032	.	stringent
chrUn2240	7455	7995	540	38	ENSOCUG00000022364	48.2426	91.0714	42.8571	48.2143	-5.35714	ENSOCUG00000022364,ENSOCUG00000029821	stringent
chr17	81387602	81388132	530	24	SNRPN*	39.5041	90.3226	38.7097	51.6129	-12.9032	SNRPN	stringent
chr4	2714774	2715304	530	60	ENSOCUG00000014583	38.9821	91.3043	34.7826	56.5217	-21.7391	BLCAP,ENSOCUG00000014583	stringent
chrUn0055	1595308	1595838	530	51	PGPEP1L	45.3271	96.6667	43.3333	53.3333	-10	.	stringent
chr14	19530192	19530702	510	26	ENSOCUG00000000764	41.9229	90.9091	40	50.9091	-10.9091	.	stringent
chr13	98215534	98216034	500	40	ENSOCUG00000024881	45.7179	94.7368	42.1053	52.6316	-10.5263	ENSOCUG00000024881	stringent
chr8	99976759	99977249	490	29	FARP1	49.6849	90.566	49.0566	41.5094	7.54717	.	stringent
chrUn0055	1592706	1593176	470	52	PGPEP1L	57.9431	92.5926	55.5556	37.037	18.5185	IGF1R	stringent
chr1	114386865	114387325	460	34	ENSOCUG00000034499	58.6018	92.3077	57.6923	34.6154	23.0769	.	stringent
chrUn0004	6265891	6266351	460	24	MAB21L1	30.0755	94.5455	29.0909	65.4545	-36.3636	MAB21L1	stringent
chrUn0113	653156	653586	430	52	PEG3*	49.4359	95.6522	47.8261	47.8261	0	.	stringent
chr12	149790025	149790435	410	41	IGF2R*	39.1709	94.7368	36.8421	57.8947	-21.0526	IGF2R	stringent
chrUn0057	296269	296679	410	62	GNAS*	45.5901	100	47.8261	52.1739	-4.34783	GNAS	stringent
chr3	80514936	80515336	400	22	BHLHE22	37.9472	96.4286	32.1429	64.2857	-32.1429	BHLHE22	stringent
chrUn0130	648980	649380	400	43	ZNF597	54.0778	100	53.125	46.875	6.25	.	stringent
chr9	14165158	14165528	370	30	ENSOCUG00000027570	56.0584	90	53.3333	36.6667	16.6667	ENSOCUG00000027570	stringent
chrUn0147	41484	41854	370	40	ENSOCUG00000014989	35.8056	96.7742	35.4839	61.2903	-25.8065	ENSOCUG00000014989,UNK	stringent
chr5	13663080	13663440	360	20	ENSOCUG00000027621	44.0139	95	40	55	-15	ENSOCUG00000027621,ENSOCUG00000037002	stringent
chr2	87490964	87491314	350	22	POU3F3	42.2798	91.3043	39.1304	52.1739	-13.0435	.	stringent
chrUn0057	297052	297382	330	46	GNAS*	35.4534	100	36.8421	63.1579	-26.3158	GNAS	lenient
chr13	22836742	22837062	320	12	PRRX1	31.8548	92.8571	32.1429	60.7143	-28.5714	.	lenient
chr17	81768343	81768653	310	18	ENSOCUG00000032204	44.2307	100	47.619	52.381	-4.7619	ENSOCUG00000024436,ENSOCUG00000032204	lenient
chr7	91293068	91293378	310	15	STAM2	58.601	90	50	40	10	.	lenient
chrUn0303	182147	182457	310	15	KCNQ1*	36.9539	91.6667	33.3333	58.3333	-25	.	lenient
chr7	2246948	2247248	300	15	CREB3L2	52.1327	93.75	50	43.75	6.25	.	lenient
chr17	81388991	81389271	280	27	SNRPN*	33.2706	96.1538	34.6154	61.5385	-26.9231	SNRPN	lenient
chr8	92288374	92288654	280	21	ENSOCUG00000037741	34.1744	90.4762	28.5714	61.9048	-33.3333	.	lenient
chrUn0226	293271	293551	280	40	ZNF331*	30.8613	100	31.5789	68.4211	-36.8421	ENSOCUG00000032255	lenient
chr16	33451186	33451456	270	17	ENSOCUG00000003968	57.1244	94.2857	57.1429	37.1429	20	.	lenient
chr12	88236889	88237149	260	17	SIM1	31.5397	90	25	65	-40	.	lenient
chr14	91758283	91758543	260	32	MELTF	52.6422	92.3077	53.8462	38.4615	15.3846	.	lenient
chrUn0170	428861	429121	260	12	ADAMTS16	45.2801	90	45	45	0	.	lenient
chr14	99448805	99449055	250	10	ARHGAP31	37.1717	90.4762	28.5714	61.9048	-33.3333	.	lenient
chrUn0017	3918823	3919073	250	14	GMDS	43.8294	100	42.8571	57.1429	-14.2857	.	lenient
chr15	46342293	46342523	230	29	ENSOCUG00000037044	45.8189	93.75	50	43.75	6.25	ENSOCUG00000037044	lenient
chr7	2977798	2978028	230	28	ZNF786	32.0216	93.3333	26.6667	66.6667	-40	.	lenient
chrUn0130	659521	659751	230	21	ZNF597	39.9592	93.75	37.5	56.25	-18.75	ZNF597	lenient
chrUn0028	1097629	1097849	220	12	ENSOCUG00000026222	39.6561	90.4762	33.3333	57.1429	-23.8095	.	lenient
chrUn3057	1173	1393	220	33	.	30.295	90.6977	26.7442	63.9535	-37.2093	ENSOCUG00000032298,ENSOCUG00000035560	lenient
chr1	74306125	74306335	210	17	FANCC	43.1175	100	42.8571	57.1429	-14.2857	ENSOCUG00000031639	lenient
chr1	74306656	74306856	200	16	FANCC	44.3182	100	45.4545	54.5455	-9.09091	ENSOCUG00000031639	lenient
chr19	20388878	20389078	200	12	KSR1	32.102	90.9091	27.2727	63.6364	-36.3636	.	lenient
chr7	147805865	147806065	200	10	CPO	53.6188	90.4762	47.619	42.8571	4.7619	.	lenient
chr13	113176063	113176253	190	16	GLIS1	32.5906	95	30	65	-35	.	lenient
chr4	7640025	7640215	190	10	HM13*	35.0079	90.4762	28.5714	61.9048	-33.3333	.	lenient
chr7	147060720	147060900	180	13	ENSOCUG00000009421	42.6291	91.6667	41.6667	50	-8.33333	.	lenient
chrUn0254	85317	85497	180	31	IRX2	36.9162	90	30	60	-30	.	lenient
chr10	34285386	34285556	170	21	PEG10*	48.3876	100	50	50	0	PEG10,SGCE	lenient
chr15	61164931	61165101	170	13	FAM13A	40.8758	100	40	60	-20	.	lenient
chrUn0027	1602445	1602605	160	17	EYA2	52.0941	100	55.5556	44.4444	11.1111	.	lenient
chrUn0754	61608	61758	150	17	.	52.8662	90	50	40	10	.	lenient
chr7	173131078	173131218	140	17	ENSOCUG00000032417	49.0714	94.1176	47.0588	47.0588	0	ENSOCUG00000032417	lenient
chr4	4062048	4062158	110	12	PHF20	59.8817	93.3333	60	33.3333	26.6667	.	lenient
chrUn0041	2130056	2130166	110	11	PLOD1	53.6264	100	57.1429	42.8571	14.2857	PLOD1	lenient
chrUn0432	49673	49773	100	15	XYLB	58.4095	100	62.5	37.5	25	.	lenient
chrUn0054	1658417	1658507	90	11	ZNF689	39.1001	100	42.8571	57.1429	-14.2857	.	lenient
chr4	44618942	44619022	80	12	ENSOCUG00000029407	32.6723	90.9091	27.2727	63.6364	-36.3636	ENSOCUG00000034471	lenient
chrUn0028	2828514	2828594	80	11	ENSOCUG00000005133	34.1131	90.9091	27.2727	63.6364	-36.3636	.	lenient
chrUn0055	1593470	1593550	80	10	PGPEP1L	36.5741	100	37.5	62.5	-25	IGF1R	lenient

## Sheet: cfam_fibroblast
chr	start	end	Size	Number_CpG	Closest_gene_TSS	region_methylation	percent_reads_fully_meth_unmeth	percent_reads_fully_meth	percent_reads_fully_unmeth	diff_meth_unmeth	overlapping/close genes	prediction mode
chr24	43591311	43592781	1470	150	ENSCAFG00000012157	40.9908	92.7632	37.5	55.2632	-17.7632	ENSCAFG00000012157	stringent
chr14	6448862	6450212	1350	135	MEST*	45.8031	92.6829	43.0894	49.5935	-6.50407	ENSCAFG00000020510,MEST	stringent
chr28	29937050	29938320	1270	122	ENSCAFG00000012225	50.5605	97.2973	49.5495	47.7477	1.8018	.	stringent
chr14	40332868	40334088	1220	76	HOXA7	50.5034	95.8678	48.7603	47.1074	1.65289	HOXA7	stringent
chr22	9465978	9467098	1120	101	ENSCAFG00000004802	39.3968	93.3333	38.0952	55.2381	-17.1429	ENSCAFG00000004802	stringent
chr14	20121445	20122395	950	63	PEG10*	38.1106	92.3077	33.5664	58.7413	-25.1748	PEG10,SGCE	stringent
chr2	4652553	4653503	950	126	ENSCAFG00000023478	48.3191	96.6667	49.1667	47.5	1.66667	ENSCAFG00000032861,ENSCAFG00000038777	stringent
chr32	11958315	11959265	950	112	NAP1L5*	40.8274	96.3415	40.2439	56.0976	-15.8537	NAP1L5	stringent
chr18	46690437	46691377	940	142	KCNQ1*	45.0972	98.4848	45.4545	53.0303	-7.57576	ENSCAFG00000030345	stringent
chr35	16616571	16617481	910	87	NUP153	58.2598	92.1875	54.6875	37.5	17.1875	.	stringent
chr18	46689129	46689929	800	30	KCNQ1*	45.4525	90.1099	40.6593	49.4505	-8.79121	ENSCAFG00000030345	stringent
chr3	42002003	42002793	790	59	PGPEP1L	43.7726	95.8904	42.4658	53.4247	-10.9589	IGF1R	stringent
chr24	43590355	43591135	780	82	ENSCAFG00000012157	42.1586	95.6522	42.029	53.6232	-11.5942	ENSCAFG00000012157	stringent
chr27	1282265	1282965	700	37	HOXC10	40.2347	92.1569	35.2941	56.8627	-21.5686	HOXC10	stringent
chr24	43636438	43637098	660	71	GNAS*	35.9001	100	36	64	-28	.	stringent
chr8	69053451	69054081	630	47	RTL1*	40.2631	90.9091	34.5455	56.3636	-21.8182	ENSCAFG00000029962,ENSCAFG00000031074,ENSCAFG00000032896	stringent
chr10	54861888	54862498	610	75	ENSCAFG00000002721	37.4292	91.0714	32.1429	58.9286	-26.7857	ENSCAFG00000029574,ENSCAFG00000031534	stringent
chr2	18423477	18424087	610	90	ENSCAFG00000023536	43.4521	97.5	43.75	53.75	-10	.	stringent
chr24	24896280	24896760	480	49	EPB41L1	44.557	90.566	43.3962	47.1698	-3.77358	.	stringent
chr10	54861255	54861735	480	65	ENSCAFG00000002721	49.9087	94.4444	47.2222	47.2222	0	ENSCAFG00000029574,ENSCAFG00000031534	stringent
chr12	58894434	58894904	470	39	ASCC3	50.2797	97.9592	44.898	53.0612	-8.16327	.	stringent
chr14	6447967	6448407	440	29	MEST*	43.7446	92.9577	39.4366	53.5211	-14.0845	ENSCAFG00000020510,MEST	stringent
chr37	14893649	14894079	430	45	ZDBF2*	32.1979	97.7778	31.1111	66.6667	-35.5556	.	stringent
chr13	22638730	22639140	410	45	TATDN1	40.5128	91.6667	37.5	54.1667	-16.6667	.	stringent
chr31	5556860	5557260	400	28	GBE1	40.1935	93.617	38.2979	55.3191	-17.0213	.	stringent
chr15	38139694	38140044	350	40	ENSCAFG00000006667	47.1109	95.8333	45.8333	50	-4.16667	.	stringent
chr10	23627667	23627997	330	29	ENSCAFG00000001038	34.395	98.3607	34.4262	63.9344	-29.5082	ENSCAFG00000001038,ENSCAFG00000025759	lenient
chr32	30726812	30727142	330	33	PITX2	52.5687	90	50	40	10	.	lenient
chr9	24884400	24884730	330	36	HOXB9	57.1212	95.8333	58.3333	37.5	20.8333	HOXB9	lenient
chr1	49187855	49188165	310	47	IGF2R*	51.0016	100	50	50	0	.	lenient
chr28	29936618	29936918	300	31	ENSCAFG00000012225	39.9442	100	40.9091	59.0909	-18.1818	.	lenient
chr35	525594	525894	300	23	SPIDR	36.458	95.2381	33.3333	61.9048	-28.5714	.	lenient
chr2	5337517	5337807	290	37	ENSCAFG00000024687	54.7773	91.5254	52.5424	38.9831	13.5593	ENSCAFG00000038753	lenient
chr11	66182249	66182529	280	23	ZNF483	37.2784	94.1176	31.3725	62.7451	-31.3725	.	lenient
chr10	36941898	36942148	250	37	ST6GAL2	59.6031	92.8571	57.1429	35.7143	21.4286	ST6GAL2	lenient
chr12	58894046	58894286	240	17	ASCC3	34.1256	96.2963	33.3333	62.963	-29.6296	.	lenient
chr1	111257348	111257568	220	24	ZNF404	36.1111	95.4545	36.3636	59.0909	-22.7273	.	lenient
chr1	49188331	49188541	210	31	IGF2R*	54.3927	100	53.8462	46.1538	7.69231	.	lenient
chr14	40352105	40352315	210	22	HOXA10	30.9781	100	30.4348	69.5652	-39.1304	HOXA10	lenient
chr3	953411	953621	210	28	ENSCAFG00000029015	44.045	100	45.4545	54.5455	-9.09091	.	lenient
chr18	11687658	11687838	180	23	ENSCAFG00000003642	42.7033	90	40	50	-10	.	lenient
chr5	82802840	82803010	170	18	BEAN1	46.5254	94.1176	41.1765	52.9412	-11.7647	BEAN1	lenient
chr14	20123335	20123495	160	12	PEG10*	43.0453	100	44.4444	55.5556	-11.1111	PEG10,SGCE	lenient
chr36	16861116	16861276	160	19	ENSCAFG00000013060	55.1502	90	50	40	10	.	lenient
chr21	25497040	25497190	150	11	ARAP1	33.3342	91.6667	29.1667	62.5	-33.3333	ARAP1	lenient
chr26	29529386	29529536	150	25	TBX1	50.5561	100	50	50	0	TBX1	lenient
chr26	29529802	29529952	150	31	TBX1	57.124	90.9091	54.5455	36.3636	18.1818	TBX1	lenient
chr34	11815981	11816131	150	10	ENSCAFG00000010918	44.8019	100	44.4444	55.5556	-11.1111	ENSCAFG00000010918	lenient
chr1	35490599	35490739	140	16	PLAGL1*	50.4479	90.9091	45.4545	45.4545	0	ENSCAFG00000038567	lenient
chr28	33490456	33490596	140	10	CHST15	54.1737	93.5484	51.6129	41.9355	9.67742	.	lenient
chr10	15958017	15958147	130	21	GLIPR1	56.0452	100	55.5556	44.4444	11.1111	GLIPR1	lenient
chr10	2463607	2463717	110	19	LRIG3	45.395	96.4286	46.4286	50	-3.57143	.	lenient
chr23	41564846	41564956	110	10	ENSCAFG00000030484	43.7199	91.6667	41.6667	50	-8.33333	.	lenient
chr24	43604856	43604956	100	14	GNAS*	30.6922	95.2381	28.5714	66.6667	-38.0952	GNAS	lenient
chr24	43637505	43637605	100	19	GNAS*	30.9647	100	31.25	68.75	-37.5	.	lenient
chr1	57776928	57777008	80	10	ENSCAFG00000000928	31.8304	100	30.7692	69.2308	-38.4615	.	lenient

## Sheet: btau_fibroblast
chr	start	end	Size	Number_CpG	Closest_gene_TSS	region_methylation	percent_reads_fully_meth_unmeth	percent_reads_fully_meth	percent_reads_fully_unmeth	diff_meth_unmeth	overlapping/close genes	prediction mode
chr13	58045896	58048056	2160	144	GNAS*	39.7331	98.3193	40.3361	57.9832	-17.6471	GNAS	stringent
chr18	64288381	64290511	2130	146	ENSBTAG00000023338	44.1872	92.0354	40.708	51.3274	-10.6195	.	stringent
chr21	8183510	8184800	1290	96	IGF1R	43.7144	93.8776	40.8163	53.0612	-12.2449	.	stringent
chr4	11911956	11913066	1110	78	PEG10*	54.2271	100	54.321	45.679	8.64198	PEG10,SGCE	stringent
chr6	37508910	37510020	1110	66	NAP1L5*	48.7528	94.5946	47.2973	47.2973	0	NAP1L5	stringent
chr8	43784729	43785829	1100	70	DMRT2	45.734	96.4286	45.2381	51.1905	-5.95238	DMRT2	stringent
chr13	67118780	67119800	1020	53	ENSBTAG00000045928	54.1228	93.8462	52.3077	41.5385	10.7692	ENSBTAG00000045928,NNAT	stringent
chr19	23658108	23659128	1020	132	HIC1	52.9995	91.0448	49.2537	41.791	7.46269	HIC1	stringent
chr17	62360813	62361723	910	83	TBX3	51.1025	91.4894	42.5532	48.9362	-6.38298	.	stringent
chr18	64291116	64292026	910	84	ENSBTAG00000023338	48.4788	90.411	43.8356	46.5753	-2.73973	.	stringent
chr29	49554019	49554919	900	84	ENSBTAG00000010986	44.6506	94.6429	41.0714	53.5714	-12.5	.	stringent
chr21	25362	26122	760	64	SNRPN*	38.381	97.2973	37.8378	59.4595	-21.6216	SNRPN	stringent
chr21	67372907	67373627	720	38	RTL1*	38.4248	100	38.2979	61.7021	-23.4043	.	stringent
chr13	58049140	58049810	670	33	GNAS*	40.5548	98.4615	43.0769	55.3846	-12.3077	GNAS	stringent
chr1	150673987	150674647	660	58	SIM2	56.6444	95.4545	59.0909	36.3636	22.7273	.	stringent
chr9	87170697	87171337	640	24	SASH1	42.5446	91.1111	33.3333	57.7778	-24.4444	.	stringent
chr29	50147815	50148425	610	46	MRPL23/H19*	46.8391	94.1176	45.098	49.0196	-3.92157	.	stringent
chr13	58048186	58048786	600	59	GNAS*	40.2242	100	37.1429	62.8571	-25.7143	GNAS	stringent
chr13	58055866	58056456	590	60	GNAS*	43.2074	100	44.7368	55.2632	-10.5263	.	stringent
chr21	67372167	67372747	580	29	RTL1*	35.5129	91.6667	30.5556	61.1111	-30.5556	.	stringent
chr24	61418778	61419348	570	34	TNFRSF11A	46.25	94.1176	39.2157	54.902	-15.6863	.	stringent
chr13	58033700	58034250	550	48	GNAS	54.4696	92.5	52.5	40	12.5	.	stringent
chr9	82473012	82473552	540	36	PLAGL1*	44.0564	91.4286	40	51.4286	-11.4286	.	stringent
chr19	23657302	23657822	520	46	HIC1	40.4853	93.75	37.5	56.25	-18.75	HIC1	stringent
chr26	40281776	40282296	520	20	ENSBTAG00000021801	45.3086	94.1176	39.2157	54.902	-15.6863	ENSBTAG00000021801	stringent
chr12	11366021	11366531	510	38	KBTBD6	38.2172	96.9231	36.9231	60	-23.0769	KBTBD6	stringent
chr14	19624008	19624518	510	29	HAS2	40.1283	91.4286	37.1429	54.2857	-17.1429	.	stringent
chr29	49552883	49553393	510	42	ENSBTAG00000010986	46.4848	93.3333	43.3333	50	-6.66667	.	stringent
chr21	67373969	67374469	500	35	RTL1*	39.1225	91.4286	34.2857	57.1429	-22.8571	.	stringent
chr17	62365449	62365939	490	31	TBX3	45.0478	94.1176	41.1765	52.9412	-11.7647	.	stringent
chr22	59772656	59773146	490	33	COPG1	49.7527	91.3043	43.4783	47.8261	-4.34783	.	stringent
chr21	67932994	67933474	480	23	DIO3*	42.6587	93.75	40.625	53.125	-12.5	.	stringent
chr9	97663639	97664099	460	66	IGF2R*	45.0264	100	44	56	-12	.	stringent
chr19	35763566	35763986	420	23	DHRS7B	52.6343	90.9091	48.4848	42.4242	6.06061	DHRS7B	stringent
chr7	109048390	109048800	410	33	EFNA5	45.3041	94.5946	43.2432	51.3514	-8.10811	.	stringent
chr3	77570986	77571386	400	28	DIRAS3*	51.0125	92	48	44	4	DIRAS3	stringent
chr11	98541192	98541582	390	29	ENG	42.9238	95.4545	40.9091	54.5455	-13.6364	ENG	stringent
chr24	637824	638214	390	20	PARD6G	35.29	92.5926	33.3333	59.2593	-25.9259	.	stringent
chr7	109049919	109050309	390	24	EFNA5	50.9455	90.2439	46.3415	43.9024	2.43902	.	stringent
chr4	95065922	95066302	380	28	MEST*	35.6901	92.8571	35.7143	57.1429	-21.4286	MEST,bta-mir-335	stringent
chr18	12497232	12497602	370	27	FOXL1	37.5536	93.75	34.375	59.375	-25	.	stringent
chr4	95065461	95065821	360	29	MEST*	50.8669	90	46.6667	43.3333	3.33333	MEST	stringent
chr13	58034564	58034914	350	33	GNAS*	43.7043	94.4444	44.4444	50	-5.55556	.	stringent
chr22	39068506	39068856	350	31	FEZF2	33.761	90	30	60	-30	FEZF2	stringent
chr12	16887601	16888201	600	17	HTR2A	40	96.0526	42.1053	53.9474	-11.8421	HTR2A	lenient
chr13	10256982	10257492	510	16	KIF16B	45.4511	91.8919	45.9459	45.9459	0	.	lenient
chr8	27868371	27868841	470	10	BNC2	49.2199	96.1538	50	46.1538	3.84615	.	lenient
chr17	62354475	62354915	440	15	TBX3	44.4388	97.619	42.8571	54.7619	-11.9048	TBX3	lenient
chr18	42407852	42408282	430	15	TSHZ3	48.5825	90.9091	39.3939	51.5152	-12.1212	.	lenient
chr3	48807142	48807562	420	16	CNN3	39.9225	90.2439	36.5854	53.6585	-17.0732	.	lenient
chr13	82726013	82726393	380	13	DOK5	46.0486	93.9394	39.3939	54.5455	-15.1515	.	lenient
chr19	52427331	52427701	370	13	CHMP6	57.7627	91.6667	50	41.6667	8.33333	.	lenient
chr10	26685361	26685721	360	15	ENSBTAG00000037452	34.141	90.9091	31.8182	59.0909	-27.2727	ENSBTAG00000037452	lenient
chr24	3758239	3758599	360	19	ZADH2	45.4365	92.8571	42.8571	50	-7.14286	ZADH2	lenient
chr11	100334704	100335054	350	11	FNBP1	43.8617	92	48	44	4	.	lenient
chr3	119397304	119397654	350	17	HDAC4	59.7978	90.625	56.25	34.375	21.875	.	lenient
chr11	100248295	100248635	340	20	ENSBTAG00000047907	45.6371	94.4444	44.4444	50	-5.55556	ENSBTAG00000047907	lenient
chr13	77843962	77844302	340	13	ARFGEF2	58.4911	92.5	52.5	40	12.5	.	lenient
chr21	7539131	7539471	340	14	LRRC28	56.2307	90.3226	54.8387	35.4839	19.3548	.	lenient
chr26	49619861	49620201	340	11	ENSBTAG00000047164	48.9147	97.2973	40.5405	56.7568	-16.2162	ENSBTAG00000047164	lenient
chr29	49553513	49553853	340	42	ENSBTAG00000010986	32.4251	100	30	70	-40	.	lenient
chr17	69198325	69198655	330	16	MN1	43.087	90.9091	36.3636	54.5455	-18.1818	.	lenient
chr4	69355253	69355583	330	19	HOXA3	57.7728	93.75	56.25	37.5	18.75	HOXA3,HOXA5	lenient
chr7	109730506	109730836	330	23	ENSBTAG00000019285	43.0944	91.6667	38.8889	52.7778	-13.8889	.	lenient
chr10	37966407	37966727	320	10	SNAP23	59.3241	90.4762	47.619	42.8571	4.7619	.	lenient
chr10	87437593	87437913	320	43	ENSBTAG00000026909	46.6773	96.5517	48.2759	48.2759	0	.	lenient
chr13	38159390	38159700	310	14	ENSBTAG00000006043	42.2514	91.1765	38.2353	52.9412	-14.7059	ENSBTAG00000006043	lenient
chr15	67320766	67321076	310	12	LDLRAD3	55.7738	94.7368	50	44.7368	5.26316	.	lenient
chr26	40282626	40282936	310	37	ENSBTAG00000021801	33.0535	100	34.375	65.625	-31.25	ENSBTAG00000021801	lenient
chr18	19083654	19083954	300	14	NKD1	47.6355	90	45	45	0	.	lenient
chr20	58951863	58952163	300	26	TRIO	46.2121	100	45.8333	54.1667	-8.33333	.	lenient
chr23	51880146	51880436	290	16	EXOC2	39.3049	93.5484	35.4839	58.0645	-22.5806	.	lenient
chr7	20202041	20202331	290	14	PTPRS	52.8396	90.4762	47.619	42.8571	4.7619	.	lenient
chr3	105738134	105738414	280	10	SLFNL1	45.9921	90.9091	39.3939	51.5152	-12.1212	.	lenient
chr4	95067486	95067766	280	15	MEST*	52.6723	94.5946	45.9459	48.6486	-2.7027	MEST,bta-mir-335	lenient
chr5	26137519	26137799	280	21	HOXC4	58.3745	92.3077	57.6923	34.6154	23.0769	HOXC4	lenient
chr5	104632977	104633257	280	18	VWF	45.3961	92.5926	44.4444	48.1481	-3.7037	.	lenient
chr10	101417000	101417270	270	13	ZC3H14	52.3932	100	58.3333	41.6667	16.6667	.	lenient
chr12	86285100	86285370	270	11	EFNB2	53.9645	95	50	45	5	.	lenient
chr14	83521919	83522189	270	16	ENPP2	32.7153	94.7368	31.5789	63.1579	-31.5789	.	lenient
chr16	60500497	60500767	270	10	ENSBTAG00000038238	49.707	91.6667	45.8333	45.8333	0	.	lenient
chr17	62353795	62354065	270	11	TBX3	37.2849	92	36	56	-20	TBX3	lenient
chr17	64386634	64386904	270	12	NAA25	55.5894	100	56.0976	43.9024	12.1951	.	lenient
chr25	39834754	39835024	270	12	FOXK1	48.8205	91.3043	47.8261	43.4783	4.34783	bta-mir-2890	lenient
chr6	106740783	106741053	270	15	CPZ	46.5228	95.4545	40.9091	54.5455	-13.6364	.	lenient
chr11	97236767	97237027	260	10	LMX1B	49.3519	94.4444	44.4444	50	-5.55556	.	lenient
chr12	11365608	11365868	260	23	KBTBD6	33.7302	100	33.3333	66.6667	-33.3333	KBTBD6	lenient
chr18	10617554	10617814	260	11	ATP2C2	44.496	90	40	50	-10	.	lenient
chr4	61174316	61174576	260	37	ENSBTAG00000048186	38.4273	93.75	37.5	56.25	-18.75	bta-mir-2887-2	lenient
chr5	26138657	26138917	260	15	HOXC4	36.5449	96.875	37.5	59.375	-21.875	HOXC4	lenient
chr6	6983646	6983906	260	10	PDE5A	40.5468	92.8571	42.8571	50	-7.14286	.	lenient
chr11	24467146	24467396	250	13	PKDCC	36.1442	90.9091	36.3636	54.5455	-18.1818	.	lenient
chr17	62355792	62356042	250	11	TBX3	53.3333	92.3077	42.3077	50	-7.69231	TBX3	lenient
chr17	67743273	67743523	250	23	MYO18B	49.6514	96.2963	51.8519	44.4444	7.40741	.	lenient
chr2	52284272	52284522	250	10	ZEB2	47.2531	90.4762	47.619	42.8571	4.7619	.	lenient
chr2	95009689	95009939	250	13	ZDBF2*	42.4958	94.1176	35.2941	58.8235	-23.5294	.	lenient
chr11	79474609	79474849	240	14	OSR1	43.3687	91.3043	34.7826	56.5217	-21.7391	.	lenient
chr15	78809978	78810218	240	10	NUP160	35.9987	93.5484	35.4839	58.0645	-22.5806	.	lenient
chr21	30283112	30283352	240	26	ENSBTAG00000015775	36.7602	90	30	60	-30	.	lenient
chr13	28933870	28934100	230	10	FRMD4A	46.8381	90	35	55	-20	.	lenient
chr2	20790206	20790436	230	23	HOXD4	33.2493	100	33.3333	66.6667	-33.3333	.	lenient
chr2	70973117	70973337	220	11	EN1	33.3862	100	36.8421	63.1579	-26.3158	EN1	lenient
chr2	128625049	128625269	220	19	RUNX3	54.4677	91.3043	52.1739	39.1304	13.0435	RUNX3	lenient
chr5	26144752	26144972	220	20	HOXC4	31.3291	90	26.6667	63.3333	-36.6667	.	lenient
chr18	11478930	11479140	210	11	GSE1	39.8653	93.75	37.5	56.25	-18.75	.	lenient
chr18	16796690	16796900	210	12	SIAH1	53.0317	95.4545	50	45.4545	4.54545	.	lenient
chr2	88470488	88470698	210	16	SATB2	45.7102	90	40	50	-10	.	lenient
chr26	49614516	49614726	210	14	ENSBTAG00000047164	36.3712	92.8571	35.7143	57.1429	-21.4286	ENSBTAG00000047164	lenient
chr12	35465285	35465485	200	18	FGF9	45.2307	96.5517	44.8276	51.7241	-6.89655	.	lenient
chr15	33750592	33750792	200	10	UBASH3B	51.3492	90	50	40	10	.	lenient
chr16	49665834	49666034	200	10	TIMM17A	32.5068	90	30	60	-30	.	lenient
chr21	70169106	70169306	200	10	RD3L	49.786	90.9091	45.4545	45.4545	0	.	lenient
chr5	26138343	26138543	200	17	HOXC4	52.7091	100	53.8462	46.1538	7.69231	HOXC4	lenient
chr11	100522334	100522524	190	12	NCS1	46.5443	92.3077	46.1538	46.1538	0	.	lenient
chr18	2015813	2016003	190	11	PDPR	35.9314	92.8571	35.7143	57.1429	-21.4286	.	lenient
chr6	60442568	60442758	190	10	UBE2K	50.3333	93.75	50	43.75	6.25	.	lenient
chr7	109049562	109049732	170	14	EFNA5	36.7576	92	28	64	-36	.	lenient
chr10	26216189	26216349	160	13	ENSBTAG00000025664	35.5708	92.3077	34.6154	57.6923	-23.0769	.	lenient
chr13	58056693	58056853	160	20	GNAS*	45.9416	100	45.4545	54.5455	-9.09091	.	lenient
chr21	8212584	8212744	160	11	IGF1R	49.866	90.4762	47.619	42.8571	4.7619	IGF1R	lenient
chr21	65931823	65931983	160	11	BCL11B	37.963	100	38.8889	61.1111	-22.2222	.	lenient
chr3	105782646	105782806	160	24	SLFNL1	54.7608	90	50	40	10	.	lenient
chr14	22664370	22664520	150	16	PCMTD1	54.4362	90.4762	57.1429	33.3333	23.8095	.	lenient
chr11	98521198	98521338	140	16	ENSBTAG00000046303	39.5083	100	42.8571	57.1429	-14.2857	.	lenient
chr21	28220699	28220839	140	19	TRPM1	52.3998	91.6667	50	41.6667	8.33333	.	lenient
chr21	40889689	40889829	140	12	PRKD1	46.916	94.7368	47.3684	47.3684	0	ENSBTAG00000027863	lenient
chr6	108181439	108181579	140	11	FAM193A	50.1217	90	45	45	0	.	lenient
chr4	10113719	10113849	130	16	CDK6	54.4367	92.8571	57.1429	35.7143	21.4286	.	lenient
chr23	48878943	48879063	120	10	NRN1	34.7654	90	30	60	-30	.	lenient
chr10	8139792	8139912	120	10	AGGF1	54.2652	100	56.25	43.75	12.5	.	lenient
chr18	9311960	9312070	110	10	CDH13	55.3241	90	50	40	10	.	lenient
chr14	22664679	22664769	90	14	PCMTD1	37.5661	91.6667	41.6667	50	-8.33333	.	lenient
chr18	58241730	58241800	70	14	ZNF350	34.7731	100	40	60	-20	.	lenient

## Sheet: sscr_fibroblast
chr	start	end	Size	Number_CpG	Closest_gene_TSS	region_methylation	percent_reads_fully_meth_unmeth	percent_reads_fully_meth	percent_reads_fully_unmeth	diff_meth_unmeth	overlapping/close genes	prediction mode
chr17	58986106	58988676	2570	223	ENSSSCG00000033041	41.3203	98.8571	41.1429	57.7143	-16.5714	ENSSSCG00000033041,RF02127,RF02128	stringent
chr2	1858211	1860201	1990	213	ENSSSCG00000035407	45.1805	96.9466	43.5115	53.4351	-9.92366	RF01950	stringent
chr2	1385248	1386828	1580	97	ENSSSCG00000038364	40.9771	91.5385	37.6923	53.8462	-16.1538	RF01973	stringent
chr7	121655642	121657002	1360	83	ENSSSCG00000002573	42.2343	96.6387	42.0168	54.6218	-12.605	ENSSSCG00000033974,RF01872	stringent
chr17	58996164	58997264	1100	90	GNAS*	45.6474	97.8261	46.7391	51.087	-4.34783	GNAS,RF02129,RF02130,RF02131	stringent
chr18	18344556	18345636	1080	52	MEST*	40.7029	92.3913	35.8696	56.5217	-20.6522	MEST,RF02148,RF02149,RF02150,ssc-mir-335	stringent
chr17	40626922	40627982	1060	75	NNAT*	51.6723	96.875	51.5625	45.3125	6.25	ENSSSCG00000033642,NNAT	stringent
chr14	129660604	129661614	1010	68	ENSSSCG00000039630	42.9853	94.2529	42.5287	51.7241	-9.1954	ENSSSCG00000039630	stringent
chr9	74474093	74475043	950	58	PEG10*	48.5562	97.1429	48.5714	48.5714	0	PEG10,SGCE	stringent
chr17	59031804	59032744	940	99	GNAS*	36.8433	100	37.5	62.5	-25	GNAS	stringent
chr17	59000290	59001150	860	87	GNAS*	38.1417	96.2264	37.7358	58.4906	-20.7547	GNAS,RF02130,RF02131	stringent
chr17	59030834	59031694	860	99	GNAS*	41.1088	95.2381	39.6825	55.5556	-15.873	GNAS	stringent
chr6	61305100	61305940	840	56	ENSSSCG00000003326	50.8989	91.7808	47.9452	43.8356	4.10959	ENSSSCG00000003326,ENSSSCG00000035785,RF02151	stringent
chr6	61306689	61307439	750	38	ENSSSCG00000003326	41.4441	96.6102	42.3729	54.2373	-11.8644	ENSSSCG00000003326,ENSSSCG00000035785,RF02151	stringent
chr1	7447530	7448250	720	90	IGF2R*	44.7708	91.4894	38.2979	53.1915	-14.8936	.	stringent
chr2	143125892	143126582	690	36	PCDHGC4	37.3066	91.3043	33.3333	57.971	-24.6377	PCDHGC4	stringent
chr1	7446440	7447130	690	83	IGF2R*	36.877	95.4545	34.0909	61.3636	-27.2727	.	stringent
chr14	127660868	127661548	680	56	EMX2	34.3062	92.3077	33.8462	58.4615	-24.6154	.	stringent
chr5	6895970	6896590	620	36	SNU13*	48.8529	93.3333	50	43.3333	6.66667	SNU13	stringent
chr17	58997564	58998174	610	48	GNAS*	40.0727	93.75	37.5	56.25	-18.75	GNAS,RF02129,RF02130,RF02131	stringent
chr12	1403468	1404028	560	31	BAHCC1	31.9347	91.0714	28.5714	62.5	-33.9286	BAHCC1	stringent
chr17	58985396	58985956	560	40	ENSSSCG00000033041	44.2769	94.5946	43.2432	51.3514	-8.10811	ENSSSCG00000033041,RF02127,RF02128	stringent
chr6	61308069	61308579	510	49	ENSSSCG00000003326	39.6153	95.6522	39.1304	56.5217	-17.3913	ENSSSCG00000003326,ENSSSCG00000035785,RF02151	stringent
chr8	130364448	130364948	500	53	ENSSSCG00000009208	49.3784	100	48.7179	51.2821	-2.5641	NAP1L5	stringent
chr13	144404408	144404898	490	26	ENSSSCG00000024302	38.2785	90.9091	27.2727	63.6364	-36.3636	ENSSSCG00000024302	stringent
chr8	130365066	130365546	480	24	ENSSSCG00000009208	38.5354	90.9091	33.3333	57.5758	-24.2424	NAP1L5	stringent
chr7	121726800	121727270	470	43	ENSSSCG00000002573	46.0327	94.2857	45.7143	48.5714	-2.85714	RF01169,RF02146,RF02147	stringent
chr11	25706170	25706620	450	43	KBTBD6	47.8523	92.4528	47.1698	45.283	1.88679	KBTBD6	stringent
chr6	144576226	144576676	450	34	DIRAS3*	44.5403	94.2857	40	54.2857	-14.2857	DIRAS3	stringent
chr1	142450548	142450988	440	27	MAGEL2*	43.7782	92.6829	41.4634	51.2195	-9.7561	MAGEL2	stringent
chr2	66419721	66420161	440	38	ENSSSCG00000029347	35.8104	97.1429	37.1429	60	-22.8571	ENSSSCG00000029347	stringent
chr6	61306100	61306540	440	27	ENSSSCG00000003326	48.9123	92.8571	46.4286	46.4286	0	ENSSSCG00000003326,ENSSSCG00000035785,RF02151	stringent
chr8	136599818	136600258	440	32	ENSSSCG00000032862	58.9246	90	55	35	20	.	stringent
chr17	19572688	19573108	420	24	JAG1	59.8611	100	62.069	37.931	24.1379	.	stringent
chr1	21303503	21303913	410	22	PLAGL1*	50.1653	91.6667	47.2222	44.4444	2.77778	PLAGL1,RF02143	stringent
chr17	58999712	59000122	410	42	GNAS*	47.8207	90	45	45	0	GNAS,RF02130,RF02131	stringent
chr3	4362571	4362981	410	39	ENSSSCG00000033648	42.6284	90.9091	38.6364	52.2727	-13.6364	ENSSSCG00000033648	stringent
chr17	59001280	59001650	370	26	GNAS*	34.7688	93.75	31.25	62.5	-31.25	GNAS,RF02131	stringent
chr2	1384503	1384863	360	26	ENSSSCG00000038364	30.5685	93.9394	27.2727	66.6667	-39.3939	RF01973	stringent
chr6	61307559	61307909	350	32	ENSSSCG00000003326	36.9387	93.3333	33.3333	60	-26.6667	ENSSSCG00000003326,ENSSSCG00000035785,RF02151	stringent
chr9	120680889	120681439	550	13	ANGPTL1	54.9697	93.0233	51.1628	41.8605	9.30233	ANGPTL1	lenient
chr2	144641607	144642097	490	19	ENSSSCG00000014400	38.4023	91.3043	34.7826	56.5217	-21.7391	.	lenient
chr6	59555660	59556100	440	17	ENSSSCG00000039460	40.9631	97.3684	42.1053	55.2632	-13.1579	ENSSSCG00000039460,TMEM238	lenient
chr1	183745901	183746311	410	16	CDKN3	53.5471	94.5946	48.6486	45.9459	2.7027	.	lenient
chr5	103300475	103300865	390	18	NAV3	51.2609	92.5	45	47.5	-2.5	.	lenient
chr11	11523104	11523484	380	16	MAB21L1	44.3204	90.9091	36.3636	54.5455	-18.1818	MAB21L1	lenient
chr2	51661991	51662371	380	16	ENSSSCG00000032994	39.436	100	36.3636	63.6364	-27.2727	.	lenient
chr18	46504081	46504431	350	12	NFE2L3	33.1098	90.2439	29.2683	60.9756	-31.7073	.	lenient
chr11	11962923	11963253	330	10	ENSSSCG00000040545	51.6694	100	56.25	43.75	12.5	.	lenient
chr16	76140763	76141093	330	13	ENSSSCG00000017108	56.075	93.9394	54.5455	39.3939	15.1515	.	lenient
chr14	74132091	74132391	300	16	UNC5B	35.3056	90	30	60	-30	.	lenient
chr18	18346017	18346317	300	17	MEST*	43.1262	96	40	56	-16	MEST,RF02148,RF02149,RF02150,ssc-mir-335	lenient
chr11	22784219	22784509	290	11	SERP2	33.276	91.6667	33.3333	58.3333	-25	.	lenient
chr8	38588704	38588994	290	14	FRYL	56.9273	92.5926	55.5556	37.037	18.5185	.	lenient
chr15	128305665	128305945	280	13	IRS1	31.939	95.4545	31.8182	63.6364	-31.8182	IRS1	lenient
chr5	30452856	30453126	270	12	ENSSSCG00000031580	37.7638	90.9091	30.303	60.6061	-30.303	.	lenient
chr11	18228124	18228384	260	11	PHF11	49.3351	90	45	45	0	.	lenient
chr7	42033053	42033313	260	10	ENSSSCG00000036283	45.4441	91.6667	37.5	54.1667	-16.6667	.	lenient
chr8	111706711	111706971	260	16	PITX2	57.4714	93.3333	53.3333	40	13.3333	.	lenient
chr9	538333	538593	260	12	AKIP1	51.7666	92	48	44	4	AKIP1	lenient
chr7	89198011	89198251	240	11	MAX	46.3443	97.0588	50	47.0588	2.94118	.	lenient
chr1	7442485	7442715	230	17	IGF2R*	40.9128	91.6667	37.5	54.1667	-16.6667	.	lenient
chr18	18346793	18347013	220	24	MEST*	54.2245	91.3043	52.1739	39.1304	13.0435	MEST,RF02148,RF02149,RF02150	lenient
chr5	19203571	19203791	220	19	HOXC10	33.3758	93.75	31.25	62.5	-31.25	ssc-mir-196a-2	lenient
chr18	51301294	51301504	210	11	ENSSSCG00000016758	52.0058	90.9091	45.4545	45.4545	0	.	lenient
chr6	73239167	73239377	210	10	ENSSSCG00000040249	50.9543	95	50	45	5	ENSSSCG00000040249	lenient
chr1	137477391	137477591	200	13	PGPEP1L	42.5081	93.1034	41.3793	51.7241	-10.3448	.	lenient
chr16	78083790	78083990	200	11	IRX2	42.6075	93.1034	34.4828	58.6207	-24.1379	.	lenient
chr8	135570899	135571099	200	13	SCD5	31.7769	90.9091	27.2727	63.6364	-36.3636	.	lenient
chr9	74475877	74476077	200	10	PEG10*	56.4394	94.1176	52.9412	41.1765	11.7647	PEG10,SGCE	lenient
chr13	146764008	146764198	190	13	BOC	50.5051	92.8571	50	42.8571	7.14286	.	lenient
chr15	133350596	133350786	190	13	NGEF	48.3315	94.4444	38.8889	55.5556	-16.6667	.	lenient
chr17	58988909	58989099	190	10	ENSSSCG00000033041	34.1134	94.4444	33.3333	61.1111	-27.7778	ENSSSCG00000033041,RF02127,RF02128	lenient
chr4	59572371	59572551	180	10	ZFHX4	55.4431	90.9091	54.5455	36.3636	18.1818	ZFHX4	lenient
chr14	114164987	114165157	170	12	NT5C2	35.1667	90	30	60	-30	NT5C2	lenient
chr11	271508	271668	160	13	ENSSSCG00000029393	32.8195	90.9091	27.2727	63.6364	-36.3636	.	lenient
chr2	1386973	1387133	160	13	ENSSSCG00000038364	39.0848	100	41.6667	58.3333	-16.6667	RF01973	lenient
chr5	100285384	100285544	160	12	ACSS3	37.0101	94.4444	33.3333	61.1111	-27.7778	.	lenient
chr12	15395008	15395158	150	11	ENSSSCG00000023612	30.5062	100	30.7692	69.2308	-38.4615	.	lenient
chr7	91937233	91937383	150	10	RAD51B	43.0043	91.6667	41.6667	50	-8.33333	.	lenient
chr9	139196174	139196324	150	12	SEC61G	33.2809	90.4762	28.5714	61.9048	-33.3333	.	lenient
chr1	262226592	262226732	140	13	ENSSSCG00000036218	37.9673	90.9091	31.8182	59.0909	-27.2727	.	lenient
chr16	30577081	30577211	130	12	PARP8	40.0236	91.3043	34.7826	56.5217	-21.7391	.	lenient
chr1	21304098	21304218	120	16	PLAGL1*	35.6818	100	37.5	62.5	-25	PLAGL1,RF02143	lenient
chr1	220755071	220755181	110	11	DMRT2	32.7424	94.4444	33.3333	61.1111	-27.7778	DMRT2	lenient
chr17	58998536	58998646	110	14	GNAS*	37.4634	93.3333	33.3333	60	-26.6667	GNAS,RF02129,RF02130,RF02131	lenient
chr12	435218	435318	100	12	TBCD	57.6178	90	50	40	10	.	lenient
chr1	7447249	7447329	80	12	IGF2R*	38.4122	100	37.5	62.5	-25	.	lenient
chr4	80496000	80496080	80	10	PRRX1	33.9286	94.1176	35.2941	58.8235	-23.5294	.	lenient
chr6	47614613	47614693	80	11	ENSSSCG00000024281	59.8148	100	66.6667	33.3333	33.3333	ENSSSCG00000024281	lenient
chr17	59033078	59033138	60	14	GNAS*	32.1199	100	33.3333	66.6667	-33.3333	GNAS	lenient

## Sheet: ggal_fibroblast
chr	start	end	Size	Number_CpG	Closest_gene_TSS	region_methylation	percent_reads_fully_meth_unmeth	percent_reads_fully_meth	percent_reads_fully_unmeth	diff_meth_unmeth	overlapping/close genes	prediction mode
chr14	6146024	6146914	890	62	SOX8	51.1732	93.3333	49.3333	44	5.33333	SOX8	stringent
chr2	32629773	32630583	810	82	HOXA6	37.6698	92.8571	34.2857	58.5714	-24.2857	HOXA3,HOXA5,HOXA6	stringent
chr3	77237811	77238471	660	53	TBX18	42.7245	90.6977	41.8605	48.8372	-6.97674	TBX18	stringent
chr2	32581605	32582235	630	39	HOXA2	49.1362	90.3846	44.2308	46.1538	-1.92308	HOXA1,HOXA2,RF01976	stringent
chr2	32582956	32583466	510	32	HOXA2	43.5526	91.2281	40.3509	50.8772	-10.5263	HOXA1,HOXA2,RF01976	stringent
chr3	12667946	12668386	440	21	ITPKB	57.5451	91.6667	53.3333	38.3333	15	.	stringent
chr28	5051903	5052323	420	48	TNFAIP8L1	41.5079	90.4762	38.0952	52.381	-14.2857	TNFAIP8L1	stringent
chr27	6223176	6223576	400	29	HOXB6	33.9392	92.8571	32.1429	60.7143	-28.5714	HOXB5,HOXB6	stringent
chr7	16289113	16289473	360	38	HOXD8	44.0143	91.6667	37.5	54.1667	-16.6667	HOXD8	stringent
chr2	32608706	32609056	350	25	HOXA4	49.7132	91.3043	45.6522	45.6522	0	HOXA4	stringent
chr19	7794235	7794555	320	25	TBX2	48.9675	93.3333	46.6667	46.6667	0	.	stringent
chr33	7565701	7566021	320	24	HOXC11	57.5969	91.1765	55.8824	35.2941	20.5882	ENSGALG00000051057	stringent
chr3	101021068	101021328	260	20	OSR1	47.2407	90.9091	45.4545	45.4545	0	.	stringent
chr33	7126844	7127104	260	21	TUBA1B	46.6342	96.4286	42.8571	53.5714	-10.7143	LMBR1L,TUBA1B	stringent
chr1	61176561	61176991	430	11	CACNA1C	46.1628	90.3226	48.3871	41.9355	6.45161	CACNA1C	lenient
chr15	12497621	12497981	360	16	TBX3	31.3236	91.4894	27.6596	63.8298	-36.1702	TBX3	lenient
chr2	135041725	135042055	330	10	TRPS1	33.7629	93.0233	30.2326	62.7907	-32.5581	.	lenient
chr2	32635482	32635752	270	19	HOXA7	43.8152	91.6667	41.6667	50	-8.33333	HOXA7	lenient
chr14	6145085	6145345	260	12	SOX8	42.737	94.1176	41.1765	52.9412	-11.7647	SOX8	lenient
chr2	32626592	32626822	230	15	HOXA5	31.0434	97.7273	29.5455	68.1818	-38.6364	HOXA3,HOXA5,HOXA6	lenient
chr22	2485267	2485477	210	16	ZNF703	30.1206	92.5926	25.9259	66.6667	-40.7407	.	lenient
chr33	7576371	7576581	210	12	HOXC11	33.125	100	33.3333	66.6667	-33.3333	HOXC11	lenient
chr4	22166366	22166566	200	14	RAPGEF2	38.2584	95.6522	43.4783	52.1739	-8.69565	ENSGALG00000050541,RAPGEF2	lenient
chr19	10097937	10098117	180	16	SMTNL2	53.6832	92.3077	46.1538	46.1538	0	.	lenient
chr7	16299831	16300011	180	16	HOXD9	49.6032	100	50	50	0	HOXD10,HOXD9	lenient
chr26	1655320	1655490	170	11	ENSGALG00000000560	34.2581	91.3043	30.4348	60.8696	-30.4348	gga-let-7j,gga-let-7k	lenient
chr3	101021773	101021943	170	16	OSR1	34.525	90	30	60	-30	.	lenient
chr5	38196923	38197093	170	13	LTBP2	47.2029	92.8571	46.4286	46.4286	0	LTBP2	lenient
chr6	15413693	15413863	170	17	ZNF503	35.7534	91.3043	30.4348	60.8696	-30.4348	ZNF503	lenient
chr33	7110058	7110218	160	15	TUBA1C	42.6168	92.8571	35.7143	57.1429	-21.4286	TUBA1C	lenient
chr12	3663183	3663323	140	14	SHISA5	44.3782	90	40	50	-10	SHISA5	lenient
chr11	18277563	18277683	120	10	ENSGALG00000047024	42.3106	90.9091	36.3636	54.5455	-18.1818	.	lenient
chr2	32633106	32633226	120	14	HOXA7	34.4451	100	36.3636	63.6364	-27.2727	HOXA3,HOXA6,HOXA7	lenient
chr22	1454470	1454590	120	11	PEBP4	45.627	92	40	52	-12	.	lenient
chr3	11181487	11181577	90	11	MEIS1	38.5652	100	42.8571	57.1429	-14.2857	.	lenient
chr4	43382036	43382116	80	11	HAND2	48.9641	90	50	40	10	ENSGALG00000033311,HAND2	lenient
chr6	30237858	30237938	80	15	EMX2	32.7919	93.75	31.25	62.5	-31.25	.	lenient
chr1	79485485	79485555	70	11	TBX15	46.9097	91.6667	41.6667	50	-8.33333	.	lenient
