# Supplementary material for: A comparative methylome analysis reveals conservation and divergence of DNA methylation patterns and functions in vertebrates
Source: BMC Biol. 2022 Mar 23;20:70. doi: 10.1186/s12915-022-01270-x (PMC8941758; doi:10.1186/s12915-022-01270-x)
Supplement: Supplementary file 6 — Additional file 6: Table S5. Table of enriched motifs in predicted imprinted DMRs. [file 12915_2022_1270_MOESM6_ESM.xlsx]

## Sheet: summary_motifs
p-val < 0.01 & motifs in > 50% of predicted regions
Mmus Fibroblasts	Hsap Fibroblasts	Ocun Fibroblasts	Cfam Fibroblasts	Btau Fibroblasts	Sscr Fibroblasts	Ggal Fibroblasts
GMEB1.MA0615.1	ARNT_HIF1A.MA0259.1	ZBTB14.MA1650.1	GMEB1.MA0615.1	EGR1.MA0162.4	ZFP57.MA1583.1	HOXA10.MA0899.1
RFX7.MA1554.1	GMEB1.MA0615.1	GMEB1.MA0615.1	HIF1A.MA1106.1	RFX7.MA1554.1	ZBTB14.MA1650.1	YY2.MA0748.2
NFIC.MA0161.2	ZBTB14.MA1650.1	NFIC.MA0161.2		TFDP1.MA1122.1	AHR_ARNT.MA0006.1	GMEB1.MA0615.1
ARNT_HIF1A.MA0259.1	TFDP1.MA1122.1	ZFP57.MA1583.1		ZBTB14.MA1650.1	HES1.MA1099.2	FOXC1.MA0032.2
REL.MA0101.1	AHR_ARNT.MA0006.1	NFYC.MA1644.1		GMEB1.MA0615.1	TCFL5.MA0632.2
ZFP57.MA1583.1	YY2.MA0748.2	NRF1.MA0506.1		HES1.MA1099.2	NRF1.MA0506.1
AHR_ARNT.MA0006.1	KLF15.MA1513.1			TCFL5.MA0632.2
HIF1A.MA1106.1	ZFP57.MA1583.1			KLF15.MA1513.1
ZBTB14.MA1650.1	HOXC4.MA1504.1			ZFP57.MA1583.1
NRF1.MA0506.1	NRF1.MA0506.1			NRF1.MA0506.1
ATF1.MA0604.1

## Sheet: mmus_fibroblast
Motif	nb. Srtingent DMRs with motif	nb. Stringent DMRs	nb. Control regions with motif	nb. Control regions	% Srtingent DMRs with motif	% Control regions with motif	Enrichment	p-value
GMEB1.MA0615.1	31	33	497	1000	93.9394	49.7	1.89013	3.58127e-08
RFX7.MA1554.1	31	33	730	1000	93.9394	73	1.28684	0.00233401
NFIC.MA0161.2	29	33	681	1000	87.8788	68.1	1.29044	0.00750906
ARNT_HIF1A.MA0259.1	28	33	587	1000	84.8485	58.7	1.44546	0.00105404
REL.MA0101.1	27	33	582	1000	81.8182	58.2	1.40581	0.00324025
ZFP57.MA1583.1	26	33	229	1000	78.7879	22.9	3.44052	6.39228e-12
AHR_ARNT.MA0006.1	26	33	448	1000	78.7879	44.8	1.75866	5.54995e-05
HIF1A.MA1106.1	20	33	301	1000	60.6061	30.1	2.01349	0.000214786
ZBTB14.MA1650.1	20	33	367	1000	60.6061	36.7	1.65139	0.00389998
NRF1.MA0506.1	17	33	139	1000	51.5152	13.9	3.70613	1.75765e-07
ATF1.MA0604.1	17	33	183	1000	51.5152	18.3	2.81504	1.10875e-05
EGR4.MA0733.1	15	33	233	1000	45.4545	23.3	1.95084	0.00362412
TCFL5.MA0632.2	15	33	244	1000	45.4545	24.4	1.86289	0.00584818
SOHLH2.MA1560.1	14	33	231	1000	42.4242	23.1	1.83655	0.00956506
GMEB2.MA0862.1	12	33	152	1000	36.3636	15.2	2.39234	0.00195159
HINFP.MA0131.2	11	33	149	1000	33.3333	14.9	2.23714	0.00559898
ZBTB7B.MA0694.1	10	33	124	1000	30.303	12.4	2.44379	0.00453559
CENPB.MA0637.1	6	33	19	1000	18.1818	1.9	9.56938	1.61588e-05
E2F1.MA0024.3	5	33	34	1000	15.1515	3.4	4.45633	0.00401738
IRF5.MA1420.1	4	33	24	1000	12.1212	2.4	5.05051	0.0065588
NFKB2.MA0778.1	4	33	25	1000	12.1212	2.5	4.84848	0.00762709
E2F4.MA0470.2	2	33	4	1000	6.06061	0.4	15.1515	0.00608263
BACH1.MA1633.1	10	33	140	1000	30.303	14	2.1645	0.0109874
TFDP1.MA1122.1	24	33	523	1000	72.7273	52.3	1.39058	0.0124107
BHLHE40.MA0464.2	8	33	103	1000	24.2424	10.3	2.35363	0.0149924
YY2.MA0748.2	25	33	562	1000	75.7576	56.2	1.348	0.0149968
MAF_NFE2.MA0501.1	2	33	7	1000	6.06061	0.7	8.65801	0.0200011
ARNTL.MA0603.1	15	33	277	1000	45.4545	27.7	1.64096	0.0201503
NR1I2.MA1533.1	5	33	50	1000	15.1515	5	3.0303	0.0209049
HEY1.MA0823.1	10	33	154	1000	30.303	15.4	1.96773	0.0211465
E2F2.MA0864.2	3	33	19	1000	9.09091	1.9	4.78469	0.0221313
FOSB_JUNB.MA1135.1	8	33	111	1000	24.2424	11.1	2.184	0.0229979
SPDEF.MA0686.1	4	33	35	1000	12.1212	3.5	3.4632	0.0249813
MAFA.MA1521.1	13	33	232	1000	39.3939	23.2	1.69801	0.0255026
MAFK.MA0496.3	15	33	285	1000	45.4545	28.5	1.5949	0.0261434
FOS_JUN.MA0099.3	12	33	212	1000	36.3636	21.2	1.71527	0.0306837
BACH1_MAFK.MA0591.1	2	33	9	1000	6.06061	0.9	6.73401	0.0328972
HOXC12.MA0906.1	2	33	9	1000	6.06061	0.9	6.73401	0.0328972
GLIS3.MA0737.1	1	33	1	1000	3.0303	0.1	30.303	0.033
TFEC.MA0871.2	5	33	57	1000	15.1515	5.7	2.65816	0.0349793
FOSL2.MA0478.1	6	33	77	1000	18.1818	7.7	2.36128	0.0354077
TEF.MA0843.1	2	33	10	1000	6.06061	1	6.06061	0.0402816
FOSL1_JUN.MA1128.1	10	33	171	1000	30.303	17.1	1.77211	0.0415016
NKX6_2.MA0675.1	32	33	861	1000	96.9697	86.1	1.12625	0.0428863
FOS_JUND.MA1141.1	7	33	103	1000	21.2121	10.3	2.05943	0.0448874
CEBPE.MA0837.1	8	33	126	1000	24.2424	12.6	1.924	0.0456427
FOXP3.MA0850.1	31	33	821	1000	93.9394	82.1	1.14421	0.0469934
GLI2.MA0734.2	2	33	11	1000	6.06061	1.1	5.50964	0.0482296
FOS.MA0476.1	6	33	83	1000	18.1818	8.3	2.19058	0.0488158
JUND.MA0491.2	7	33	108	1000	21.2121	10.8	1.96409	0.0560046
HOXD12.MA0873.1	2	33	12	1000	6.06061	1.2	5.05051	0.0566983
ETV3.MA0763.1	13	33	259	1000	39.3939	25.9	1.521	0.0591868
ARNT.MA0004.1	11	33	211	1000	33.3333	21.1	1.57978	0.0674681
FOSL2_JUN.MA1130.1	9	33	162	1000	27.2727	16.2	1.6835	0.071063
FOS_JUNB.MA1134.1	6	33	91	1000	18.1818	9.1	1.998	0.0711592
ARNT2.MA1464.1	7	33	116	1000	21.2121	11.6	1.82863	0.0772276
MNT.MA0825.1	13	33	270	1000	39.3939	27	1.45903	0.079477
OTX1.MA0711.1	22	33	533	1000	66.6667	53.3	1.25078	0.0816272
CTCF.MA0139.1	5	33	72	1000	15.1515	7.2	2.10438	0.0818824
HES2.MA0616.2	10	33	192	1000	30.303	19.2	1.57828	0.0823314
HEY2.MA0649.1	12	33	245	1000	36.3636	24.5	1.48423	0.0835725
HSF4.MA0771.1	6	33	95	1000	18.1818	9.5	1.91388	0.0842961
CEBPB.MA0466.2	3	33	32	1000	9.09091	3.2	2.84091	0.0846894
NHLH2.MA1529.1	2	33	15	1000	6.06061	1.5	4.0404	0.0848314
MYC.MA0147.3	22	33	535	1000	66.6667	53.5	1.24611	0.0852091
NHLH1.MA0048.2	14	33	301	1000	42.4242	30.1	1.40944	0.086872
FOSL2_JUND.MA1144.1	6	33	96	1000	18.1818	9.6	1.89394	0.0877857
ATF6.MA1466.1	1	33	3	1000	3.0303	0.3	10.101	0.0958617
EGR1.MA0162.4	26	33	670	1000	78.7879	67	1.17594	0.0980857
FOXK2.MA1103.2	24	33	605	1000	72.7273	60.5	1.2021	0.0984835
HES1.MA1099.2	15	33	335	1000	45.4545	33.5	1.35685	0.0998643
JUNB.MA0490.2	7	33	124	1000	21.2121	12.4	1.71065	0.102787
NKX2_8.MA0673.1	32	33	891	1000	96.9697	89.1	1.08832	0.107697
PAX5.MA0014.3	20	33	485	1000	60.6061	48.5	1.24961	0.107761
FOXP1.MA0481.3	23	33	580	1000	69.697	58	1.20167	0.113013
MLXIP.MA0622.1	7	33	127	1000	21.2121	12.7	1.67025	0.113488
FOSL2_JUNB.MA1138.1	6	33	103	1000	18.1818	10.3	1.76523	0.114483
TCF7L1.MA1421.1	2	33	18	1000	6.06061	1.8	3.367	0.116299
CEBPG.MA0838.1	1	33	4	1000	3.0303	0.4	7.57576	0.125788
MITF.MA0620.3	5	33	82	1000	15.1515	8.2	1.84775	0.12605
IRF6.MA1509.1	2	33	19	1000	6.06061	1.9	3.18979	0.127378
ASCL1.MA1100.2	32	33	898	1000	96.9697	89.8	1.07984	0.131974
HOXA9.MA0594.2	30	33	822	1000	90.9091	82.2	1.10595	0.13274
KLF3.MA1516.1	8	33	159	1000	24.2424	15.9	1.52468	0.138631
TCF12_2.MA1648.1	33	33	943	1000	100	94.3	1.06045	0.139543
FOXK1.MA0852.2	16	33	380	1000	48.4848	38	1.27592	0.140515
ZBTB33.MA0527.1	3	33	40	1000	9.09091	4	2.27273	0.141347
OTX2.MA0712.2	17	33	411	1000	51.5152	41.1	1.25341	0.145493
MAX.MA0058.3	13	33	298	1000	39.3939	29.8	1.32194	0.151174
CREB3L4.MA1474.1	16	33	385	1000	48.4848	38.5	1.25935	0.154647
TP73.MA0861.1	1	33	5	1000	3.0303	0.5	6.06061	0.154753
FEV.MA0156.2	11	33	244	1000	33.3333	24.4	1.36612	0.156222
ZIC4.MA0751.1	11	33	244	1000	33.3333	24.4	1.36612	0.156222
JUN_2.MA0489.1	5	33	88	1000	15.1515	8.8	1.72176	0.157101
SREBF2_2.MA0828.1	2	33	22	1000	6.06061	2.2	2.75482	0.161982
CREB3L2.MA0608.1	5	33	89	1000	15.1515	8.9	1.70242	0.162578
TFE3.MA0831.2	15	33	359	1000	45.4545	35.9	1.26614	0.163552
ELK3.MA0759.1	10	33	219	1000	30.303	21.9	1.3837	0.164352
KLF12.MA0742.1	3	33	43	1000	9.09091	4.3	2.11416	0.1653
FOSL1.MA0477.2	7	33	140	1000	21.2121	14	1.51515	0.166621
ETS2.MA1484.1	5	33	90	1000	15.1515	9	1.6835	0.168137
GFI1B.MA0483.1	8	33	167	1000	24.2424	16.7	1.45164	0.170533
FLI1.MA0475.2	5	33	91	1000	15.1515	9.1	1.665	0.173775
KLF14.MA0740.1	5	33	91	1000	15.1515	9.1	1.665	0.173775
BHLHE41.MA0636.1	2	33	23	1000	6.06061	2.3	2.63505	0.173888
ELF2.MA1483.1	2	33	23	1000	6.06061	2.3	2.63505	0.173888
MZF1_2.MA0057.1	32	33	908	1000	96.9697	90.8	1.06795	0.174965
NFAT5.MA0606.1	26	33	700	1000	78.7879	70	1.12554	0.177851
TFAP2B.MA0811.1	26	33	700	1000	78.7879	70	1.12554	0.177851
EGR2.MA0472.2	3	33	45	1000	9.09091	4.5	2.0202	0.181927
NFE2L1.MA0089.2	1	33	6	1000	3.0303	0.6	5.05051	0.182786
PPARD.MA1550.1	1	33	6	1000	3.0303	0.6	5.05051	0.182786
FOXI1.MA0042.2	10	33	224	1000	30.303	22.4	1.35281	0.183187
FOSL1_JUND_2.MA1143.1	33	33	951	1000	100	95.1	1.05152	0.185299
HOXB9.MA1503.1	2	33	24	1000	6.06061	2.4	2.52525	0.18594
BARHL2.MA0635.1	25	33	671	1000	75.7576	67.1	1.12902	0.188539
HIC1.MA0739.1	32	33	911	1000	96.9697	91.1	1.06443	0.190021
ZIC1_ZIC2.MA1628.1	23	33	609	1000	69.697	60.9	1.14445	0.192659
SP4.MA0685.1	2	33	25	1000	6.06061	2.5	2.42424	0.198117
ZBTB32.MA1580.1	2	33	25	1000	6.06061	2.5	2.42424	0.198117
FOXO1.MA0480.1	8	33	174	1000	24.2424	17.4	1.39324	0.201176
TBX20.MA0689.1	5	33	97	1000	15.1515	9.7	1.56201	0.209161
HSF1.MA0486.2	1	33	7	1000	3.0303	0.7	4.329	0.209917
NR2F1_3.MA1538.1	1	33	7	1000	3.0303	0.7	4.329	0.209917
ERG.MA0474.2	11	33	261	1000	33.3333	26.1	1.27714	0.219734
TEAD3.MA0808.1	14	33	347	1000	42.4242	34.7	1.2226	0.220972
MYB.MA0100.3	14	33	348	1000	42.4242	34.8	1.21909	0.224707
CREB3L1.MA0839.1	1	33	8	1000	3.0303	0.8	3.78788	0.236174
NR2F1_2.MA1537.1	1	33	8	1000	3.0303	0.8	3.78788	0.236174
PAX3.MA0780.1	1	33	8	1000	3.0303	0.8	3.78788	0.236174
MEOX2.MA0706.1	31	33	885	1000	93.9394	88.5	1.06146	0.247346
NKX3_1.MA0124.2	14	33	354	1000	42.4242	35.4	1.19842	0.247777
KLF2.MA1515.1	31	33	886	1000	93.9394	88.6	1.06026	0.252946
TFAP2C.MA0524.2	27	33	753	1000	81.8182	75.3	1.08656	0.255091
ZNF148.MA1653.1	22	33	596	1000	66.6667	59.6	1.11857	0.25665
FOXA3.MA1683.1	21	33	566	1000	63.6364	56.6	1.12432	0.259314
ETV2.MA0762.1	2	33	31	1000	6.06061	3.1	1.95503	0.272723
ZNF384.MA1125.1	11	33	274	1000	33.3333	27.4	1.21655	0.275376
CTCFL.MA1102.2	20	33	540	1000	60.6061	54	1.12233	0.276651
NR1H3_RXRA.MA0494.1	6	33	135	1000	18.1818	13.5	1.3468	0.280026
BARHL1.MA0877.2	28	33	791	1000	84.8485	79.1	1.07267	0.280568
HOXD11.MA0908.1	4	33	82	1000	12.1212	8.2	1.4782	0.282772
HOXD10.MA1506.1	1	33	10	1000	3.0303	1	3.0303	0.286172
MYCN.MA0104.4	11	33	277	1000	33.3333	27.7	1.20337	0.288953
GSX1.MA0892.1	33	33	964	1000	100	96.4	1.03734	0.29227
TFAP2E.MA1569.1	17	33	454	1000	51.5152	45.4	1.13469	0.293755
FOXN3.MA1489.1	2	33	33	1000	6.06061	3.3	1.83655	0.297785
GCM1.MA0646.1	7	33	167	1000	21.2121	16.7	1.27019	0.305965
FOXL1.MA0033.2	17	33	457	1000	51.5152	45.7	1.12725	0.306102
DLX1.MA0879.1	29	33	830	1000	87.8788	83	1.05878	0.313884
SIX1.MA1118.1	9	33	226	1000	27.2727	22.6	1.20676	0.319339
SMAD2_SMAD3.MA1622.1	9	33	226	1000	27.2727	22.6	1.20676	0.319339
GATA5.MA0766.2	8	33	198	1000	24.2424	19.8	1.22436	0.321793
TFAP2A_2.MA0810.1	26	33	737	1000	78.7879	73.7	1.06903	0.326622
NFATC3.MA0625.1	31	33	898	1000	93.9394	89.8	1.0461	0.327624
CDX2.MA0465.2	12	33	315	1000	36.3636	31.5	1.1544	0.330507
ELK1.MA0028.2	2	33	36	1000	6.06061	3.6	1.6835	0.335179
NFE2L2.MA0150.2	2	33	36	1000	6.06061	3.6	1.6835	0.335179
MGA.MA0801.1	19	33	524	1000	57.5758	52.4	1.09877	0.33538
FOXP2.MA0593.1	5	33	117	1000	15.1515	11.7	1.295	0.341118
NKX3_2.MA0122.3	8	33	202	1000	24.2424	20.2	1.20012	0.343602
GATA3.MA0037.3	16	33	436	1000	48.4848	43.6	1.11204	0.343763
ZNF341.MA1655.1	27	33	772	1000	81.8182	77.2	1.05982	0.344244
ZEB1.MA0103.3	25	33	710	1000	75.7576	71	1.06701	0.346488
KLF15.MA1513.1	9	33	232	1000	27.2727	23.2	1.17555	0.350454
XBP1.MA0844.1	1	33	13	1000	3.0303	1.3	2.331	0.355269
PHOX2B.MA0681.2	2	33	38	1000	6.06061	3.8	1.5949	0.359847
SOX5.MA0087.1	9	33	236	1000	27.2727	23.6	1.15562	0.371561
CDX4.MA1473.1	2	33	39	1000	6.06061	3.9	1.554	0.372073
MLX.MA0663.1	2	33	39	1000	6.06061	3.9	1.554	0.372073
SOX9.MA0077.1	26	33	747	1000	78.7879	74.7	1.05472	0.375834
MLXIPL.MA0664.1	4	33	94	1000	12.1212	9.4	1.28949	0.3766
EGR3.MA0732.1	1	33	14	1000	3.0303	1.4	2.1645	0.376826
LEF1.MA0768.1	1	33	14	1000	3.0303	1.4	2.1645	0.376826
NFIB.MA1643.1	1	33	14	1000	3.0303	1.4	2.1645	0.376826
NR2F6.MA0677.1	1	33	14	1000	3.0303	1.4	2.1645	0.376826
PAX3_2.MA1546.1	1	33	14	1000	3.0303	1.4	2.1645	0.376826
ZIC1.MA0696.1	1	33	14	1000	3.0303	1.4	2.1645	0.376826
MAZ.MA1522.1	15	33	414	1000	45.4545	41.4	1.09794	0.378522
TFAP4.MA0691.1	4	33	95	1000	12.1212	9.5	1.27592	0.384491
CREB3L4_2.MA1475.1	6	33	152	1000	18.1818	15.2	1.19617	0.386241
TFAP2C_2.MA0814.2	25	33	720	1000	75.7576	72	1.05219	0.395245
CEBPG_2.MA1636.1	2	33	41	1000	6.06061	4.1	1.4782	0.39627
SP1.MA0079.4	2	33	41	1000	6.06061	4.1	1.4782	0.39627
ATF4.MA0833.2	1	33	15	1000	3.0303	1.5	2.0202	0.397683
JDP2.MA0655.1	1	33	15	1000	3.0303	1.5	2.0202	0.397683
RXRB_2.MA1555.1	1	33	15	1000	3.0303	1.5	2.0202	0.397683
NFATC4.MA1525.1	18	33	508	1000	54.5455	50.8	1.07373	0.39775
ZBTB6.MA1581.1	20	33	569	1000	60.6061	56.9	1.06513	0.401078
NKX2_3.MA0672.1	19	33	539	1000	57.5758	53.9	1.0682	0.401867
FOXJ2.MA0614.1	8	33	213	1000	24.2424	21.3	1.13814	0.404915
BHLHE22_2.MA1635.1	15	33	420	1000	45.4545	42	1.08225	0.406103
TBP.MA0108.2	16	33	450	1000	48.4848	45	1.07744	0.406692
NFATC2.MA0152.1	28	33	815	1000	84.8485	81.5	1.04109	0.408201
GFI1.MA0038.2	2	33	42	1000	6.06061	4.2	1.443	0.408224
FOXA2.MA0047.3	15	33	421	1000	45.4545	42.1	1.07968	0.410742
GSC.MA0648.1	17	33	481	1000	51.5152	48.1	1.071	0.411516
HOXA6.MA1497.1	31	33	910	1000	93.9394	91	1.0323	0.416059
USF1.MA0093.3	7	33	186	1000	21.2121	18.6	1.14044	0.417542
DBP.MA0639.1	1	33	16	1000	3.0303	1.6	1.89394	0.417862
HOXC13.MA0907.1	1	33	16	1000	3.0303	1.6	1.89394	0.417862
HOXC9.MA0485.2	1	33	16	1000	3.0303	1.6	1.89394	0.417862
MYF6.MA0667.1	2	33	43	1000	6.06061	4.3	1.40944	0.420074
THRB.MA1574.1	2	33	43	1000	6.06061	4.3	1.40944	0.420074
ZBTB7A.MA0750.2	22	33	635	1000	66.6667	63.5	1.04987	0.426694
LHX1.MA1518.1	33	33	975	1000	100	97.5	1.02564	0.427701
MEF2C.MA0497.1	4	33	101	1000	12.1212	10.1	1.20012	0.431655
PBX1.MA0070.1	2	33	44	1000	6.06061	4.4	1.37741	0.431813
ELF4.MA0641.1	1	33	17	1000	3.0303	1.7	1.78253	0.437385
HSF2.MA0770.1	1	33	17	1000	3.0303	1.7	1.78253	0.437385
RARB_3.MA1552.1	1	33	17	1000	3.0303	1.7	1.78253	0.437385
ZNF24.MA1124.1	1	33	17	1000	3.0303	1.7	1.78253	0.437385
FOXG1.MA0613.1	4	33	103	1000	12.1212	10.3	1.17682	0.447241
FOXO6.MA0849.1	8	33	221	1000	24.2424	22.1	1.09694	0.45008
USF2.MA0526.3	8	33	221	1000	24.2424	22.1	1.09694	0.45008
HOXB7.MA1501.1	9	33	251	1000	27.2727	25.1	1.08656	0.452143
MAF.MA1520.1	6	33	163	1000	18.1818	16.3	1.11545	0.456586
GATA2.MA0036.3	12	33	342	1000	36.3636	34.2	1.06326	0.460907
HOXC11.MA0651.1	2	33	47	1000	6.06061	4.7	1.28949	0.466311
HOXC8.MA1505.1	23	33	674	1000	69.697	67.4	1.03408	0.469487
RUNX3.MA0684.2	23	33	675	1000	69.697	67.5	1.03255	0.474478
CREB3.MA0638.1	1	33	19	1000	3.0303	1.9	1.5949	0.474544
RORC.MA1151.1	21	33	616	1000	63.6364	61.6	1.03306	0.480399
RHOX11.MA0629.1	6	33	167	1000	18.1818	16.7	1.08873	0.481962
PLAGL1.MA1615.1	26	33	768	1000	78.7879	76.8	1.02588	0.488178
GLI3.MA1491.1	2	33	49	1000	6.06061	4.9	1.23686	0.488664
BATF3.MA0835.2	8	33	228	1000	24.2424	22.8	1.06326	0.489492
HMBOX1.MA0895.1	18	33	528	1000	54.5455	52.8	1.03306	0.490525
CEBPA.MA0102.4	5	33	139	1000	15.1515	13.9	1.09004	0.494079
HOXA10.MA0899.1	21	33	619	1000	63.6364	61.9	1.02805	0.494875
NFYB.MA0502.2	12	33	349	1000	36.3636	34.9	1.04194	0.495442
NPAS2.MA0626.1	10	33	290	1000	30.303	29	1.04493	0.500521
ETS1.MA0098.3	8	33	230	1000	24.2424	23	1.05402	0.500681
ZKSCAN1.MA1585.1	3	33	81	1000	9.09091	8.1	1.12233	0.509318
EVX1.MA0887.1	27	33	802	1000	81.8182	80.2	1.02018	0.511022
NRL.MA0842.2	1	33	22	1000	3.0303	2.2	1.37741	0.525858
SP9.MA1564.1	23	33	686	1000	69.697	68.6	1.01599	0.529834
CLOCK.MA0819.1	7	33	205	1000	21.2121	20.5	1.03474	0.529928
HOXB3.MA0903.1	28	33	836	1000	84.8485	83.6	1.01493	0.537051
VEZF1.MA1578.1	19	33	568	1000	57.5758	56.8	1.01366	0.53768
SOX2.MA0143.4	21	33	628	1000	63.6364	62.8	1.01332	0.53845
GBX2.MA0890.1	11	33	328	1000	33.3333	32.8	1.01626	0.540463
FOSB_JUN.MA1127.1	3	33	85	1000	9.09091	8.5	1.06952	0.543282
MAFB.MA0117.2	13	33	389	1000	39.3939	38.9	1.0127	0.543598
HIC2.MA0738.1	33	33	982	1000	100	98.2	1.01833	0.543728
HOXB6.MA1500.1	27	33	808	1000	81.8182	80.8	1.0126	0.546638
BATF.MA1634.1	10	33	301	1000	30.303	30.1	1.00675	0.556835
GLIS2.MA0736.1	1	33	24	1000	3.0303	2.4	1.26263	0.557332
MAX_MYC.MA0059.1	3	33	87	1000	9.09091	8.7	1.04493	0.559796
ELK4.MA0076.2	7	33	212	1000	21.2121	21.2	1.00057	0.569876
MZF1.MA0056.2	19	33	575	1000	57.5758	57.5	1.00132	0.570604
ZIC2.MA1629.1	16	33	486	1000	48.4848	48.6	0.997631	0.574792
FOXO3.MA0157.2	3	33	89	1000	9.09091	8.9	1.02145	0.575979
EOMES.MA0800.1	6	33	183	1000	18.1818	18.3	0.993542	0.580072
HLTF.MA0109.1	33	33	984	1000	100	98.4	1.01626	0.582138
TFAP2B_2.MA0812.1	14	33	428	1000	42.4242	42.8	0.991221	0.585107
SP8.MA0747.1	22	33	669	1000	66.6667	66.9	0.996512	0.593139
FOXL2.MA1607.1	11	33	339	1000	33.3333	33.9	0.983284	0.59422
YY1.MA0095.2	4	33	123	1000	12.1212	12.3	0.985464	0.594653
KLF1.MA0493.1	13	33	400	1000	39.3939	40	0.984848	0.595464
CDX1.MA0878.2	1	33	27	1000	3.0303	2.7	1.12233	0.600775
NEUROG2.MA0669.1	1	33	27	1000	3.0303	2.7	1.12233	0.600775
ZNF281.MA1630.1	7	33	218	1000	21.2121	21.8	0.973033	0.603071
STAT5B.MA1625.1	8	33	249	1000	24.2424	24.9	0.973591	0.603598
NR1H4.MA1110.1	15	33	463	1000	45.4545	46.3	0.98174	0.607222
HOXA11.MA0911.1	4	33	125	1000	12.1212	12.5	0.969697	0.608237
PRDM15.MA1616.1	8	33	250	1000	24.2424	25	0.969697	0.608783
MSX3.MA0709.1	10	33	312	1000	30.303	31.2	0.971251	0.611267
PITX3.MA0714.1	24	33	732	1000	72.7273	73.2	0.993542	0.613614
ZSCAN29.MA1602.1	1	33	28	1000	3.0303	2.8	1.08225	0.614315
ATOH1_2.MA1467.1	5	33	158	1000	15.1515	15.8	0.958957	0.617105
SOX12.MA1561.1	2	33	62	1000	6.06061	6.2	0.977517	0.619656
SREBF1_2.MA0829.2	3	33	95	1000	9.09091	9.5	0.956938	0.622418
GSC2.MA0891.1	28	33	850	1000	84.8485	85	0.998217	0.626522
DPRX.MA1480.1	11	33	346	1000	33.3333	34.6	0.963391	0.627303
HES6.MA1493.1	2	33	63	1000	6.06061	6.3	0.962001	0.628649
MSC.MA0665.1	2	33	63	1000	6.06061	6.3	0.962001	0.628649
HOXB13.MA0901.2	5	33	160	1000	15.1515	16	0.94697	0.629137
EVX2.MA0888.1	26	33	794	1000	78.7879	79.4	0.992291	0.634287
ZNF449.MA1656.1	11	33	348	1000	33.3333	34.8	0.957854	0.636559
KLF6.MA1517.1	22	33	678	1000	66.6667	67.8	0.983284	0.636567
FOSL2_JUND_2.MA1145.1	2	33	64	1000	6.06061	6.4	0.94697	0.637485
FOXO4.MA0848.1	15	33	470	1000	45.4545	47	0.967118	0.638524
FOXA1.MA0148.4	10	33	318	1000	30.303	31.8	0.952925	0.639846
ERF.MA0760.1	4	33	130	1000	12.1212	13	0.932401	0.641074
PITX1.MA0682.2	11	33	349	1000	33.3333	34.9	0.95511	0.641152
EN2.MA0642.1	23	33	711	1000	69.697	71.1	0.980267	0.654512
KLF11.MA1512.1	15	33	475	1000	45.4545	47.5	0.956938	0.660322
ZBTB7C.MA0695.1	26	33	799	1000	78.7879	79.9	0.986081	0.661882
ZIC3.MA0697.1	1	33	32	1000	3.0303	3.2	0.94697	0.664158
FOXF1.MA1606.1	15	33	476	1000	45.4545	47.6	0.954927	0.66462
RUNX2.MA0511.2	9	33	294	1000	27.2727	29.4	0.927644	0.672196
POU4F1.MA0790.1	3	33	102	1000	9.09091	10.2	0.891266	0.672376
SOX14.MA1562.1	3	33	102	1000	9.09091	10.2	0.891266	0.672376
JUN_JUNB_2.MA1133.1	8	33	263	1000	24.2424	26.3	0.921765	0.673378
SP3.MA0746.2	8	33	263	1000	24.2424	26.3	0.921765	0.673378
FOSL2_JUNB_2.MA1139.1	1	33	33	1000	3.0303	3.3	0.918274	0.675607
ZNF135.MA1587.1	1	33	33	1000	3.0303	3.3	0.918274	0.675607
TBX15.MA0803.1	4	33	136	1000	12.1212	13.6	0.891266	0.678245
ZNF682.MA1599.1	5	33	169	1000	15.1515	16.9	0.896539	0.680666
MSX2.MA0708.1	11	33	358	1000	33.3333	35.8	0.931099	0.681334
BATF_JUN.MA0462.2	8	33	265	1000	24.2424	26.5	0.914808	0.682807
HNF4A.MA0114.4	10	33	328	1000	30.303	32.8	0.923873	0.685328
DDIT3_CEBPA.MA0019.1	7	33	234	1000	21.2121	23.4	0.906501	0.685556
TBX21.MA0690.1	3	33	104	1000	9.09091	10.4	0.874126	0.685788
FOXE1.MA1487.1	1	33	34	1000	3.0303	3.4	0.891266	0.686677
FOXF2.MA0030.1	1	33	34	1000	3.0303	3.4	0.891266	0.686677
OVOL2.MA1545.1	1	33	34	1000	3.0303	3.4	0.891266	0.686677
PAX6.MA0069.1	1	33	34	1000	3.0303	3.4	0.891266	0.686677
NR2C1.MA1535.1	23	33	718	1000	69.697	71.8	0.97071	0.687891
KLF10.MA1511.1	15	33	482	1000	45.4545	48.2	0.94304	0.689929
ZKSCAN5.MA1652.1	13	33	422	1000	39.3939	42.2	0.933506	0.692726
FOSL1_JUN_2.MA1129.1	7	33	236	1000	21.2121	23.6	0.898819	0.695162
SOX15.MA1152.1	23	33	721	1000	69.697	72.1	0.966671	0.70186
SCRT2.MA0744.2	6	33	206	1000	18.1818	20.6	0.882613	0.70494
GCM2.MA0767.1	17	33	546	1000	51.5152	54.6	0.943501	0.706245
VAX2.MA0723.1	29	33	890	1000	87.8788	89	0.987402	0.706843
SREBF2.MA0596.1	4	33	141	1000	12.1212	14.1	0.85966	0.70728
FOXD3.MA0041.1	7	33	239	1000	21.2121	23.9	0.887536	0.709253
VAX1.MA0722.1	30	33	917	1000	90.9091	91.7	0.991375	0.709544
VDR.MA0693.2	33	33	990	1000	100	99	1.0101	0.713828
NR4A2_RXRA.MA1147.1	2	33	74	1000	6.06061	7.4	0.819001	0.717315
RELA.MA0107.1	2	33	74	1000	6.06061	7.4	0.819001	0.717315
JUN.MA0488.1	1	33	37	1000	3.0303	3.7	0.819001	0.717735
NFIX_2.MA1528.1	1	33	37	1000	3.0303	3.7	0.819001	0.717735
PAX4.MA0068.2	11	33	367	1000	33.3333	36.7	0.908265	0.719222
STAT2.MA1623.1	11	33	369	1000	33.3333	36.9	0.903342	0.727303
STAT1_STAT2.MA0517.1	1	33	38	1000	3.0303	3.8	0.797448	0.727407
SOX13.MA1120.1	18	33	581	1000	54.5455	58.1	0.93882	0.727473
DLX5.MA1476.1	5	33	178	1000	15.1515	17.8	0.851209	0.727634
DUX.MA0611.1	5	33	178	1000	15.1515	17.8	0.851209	0.727634
FOS_JUN_2.MA1126.1	12	33	400	1000	36.3636	40	0.909091	0.727781
PBX2.MA1113.2	6	33	211	1000	18.1818	21.1	0.861698	0.728843
PITX2.MA1547.1	8	33	277	1000	24.2424	27.7	0.875178	0.736199
JUND_2.MA0492.1	1	33	39	1000	3.0303	3.9	0.777001	0.736758
RFX1.MA0509.2	5	33	180	1000	15.1515	18	0.841751	0.737427
GATA1.MA0035.4	13	33	434	1000	39.3939	43.4	0.907694	0.740686
DLX4.MA0881.1	26	33	814	1000	78.7879	81.4	0.96791	0.741109
ASCL2.MA0816.1	10	33	342	1000	30.303	34.2	0.886054	0.743765
MYOG.MA0500.2	15	33	496	1000	45.4545	49.6	0.916422	0.745429
PPARA_RXRA.MA1148.1	9	33	311	1000	27.2727	31.1	0.876937	0.745556
TCF3.MA0522.3	29	33	896	1000	87.8788	89.6	0.98079	0.746646
TBX1.MA0805.1	5	33	182	1000	15.1515	18.2	0.832501	0.746982
CUX1.MA0754.1	3	33	114	1000	9.09091	11.4	0.797448	0.747054
SREBF1.MA0595.1	4	33	149	1000	12.1212	14.9	0.813504	0.749979
NFYC.MA1644.1	17	33	558	1000	51.5152	55.8	0.923211	0.753281
DMRTC2.MA1479.1	4	33	150	1000	12.1212	15	0.808081	0.754991
NR1H4_RXRA.MA1146.1	4	33	150	1000	12.1212	15	0.808081	0.754991
STAT5A.MA1624.1	8	33	282	1000	24.2424	28.2	0.85966	0.756755
POU3F4.MA0789.1	2	33	80	1000	6.06061	8	0.757576	0.758058
POU5F1B.MA0792.1	11	33	378	1000	33.3333	37.8	0.881834	0.762048
PLAGL2.MA1548.1	12	33	409	1000	36.3636	40.9	0.889086	0.762098
IRF1.MA0050.2	1	33	42	1000	3.0303	4.2	0.721501	0.762983
TAL1_TCF3.MA0091.1	3	33	117	1000	9.09091	11.7	0.777001	0.763574
NFIX.MA0671.1	33	33	992	1000	100	99.2	1.00806	0.763826
HNF4G.MA0484.2	9	33	316	1000	27.2727	31.6	0.863061	0.765119
BSX.MA0876.1	21	33	679	1000	63.6364	67.9	0.937207	0.768116
JUN_JUNB.MA1132.1	19	33	621	1000	57.5758	62.1	0.927146	0.768234
MXI1.MA1108.2	14	33	472	1000	42.4242	47.2	0.898819	0.768471
TFCP2.MA0145.3	4	33	153	1000	12.1212	15.3	0.792236	0.769592
HAND1_TCF3.MA0092.1	27	33	847	1000	81.8182	84.7	0.965976	0.770381
NR5A1.MA1540.1	23	33	737	1000	69.697	73.7	0.945685	0.772072
TBR1.MA0802.1	4	33	154	1000	12.1212	15.4	0.787092	0.774316
PRDM4.MA1647.1	26	33	821	1000	78.7879	82.1	0.959657	0.775514
NFYA.MA0060.3	7	33	255	1000	21.2121	25.5	0.831848	0.777682
CEBPD.MA0836.2	5	33	189	1000	15.1515	18.9	0.801667	0.778553
EMX1.MA0612.2	5	33	189	1000	15.1515	18.9	0.801667	0.778553
BARX2.MA1471.1	9	33	320	1000	27.2727	32	0.852273	0.780079
TFAP2A.MA0003.4	21	33	683	1000	63.6364	68.3	0.931718	0.783477
ETV6.MA0645.1	8	33	289	1000	24.2424	28.9	0.838838	0.783798
STAT5A_STAT5B.MA0519.1	5	33	191	1000	15.1515	19.1	0.793273	0.78704
TFEB.MA0692.1	9	33	322	1000	27.2727	32.2	0.846979	0.787326
DUXA.MA0884.1	2	33	85	1000	6.06061	8.5	0.713012	0.788199
TEAD1.MA0090.3	7	33	258	1000	21.2121	25.8	0.822175	0.789217
DLX2.MA0885.1	15	33	509	1000	45.4545	50.9	0.893017	0.791887
NFIA.MA0670.1	8	33	292	1000	24.2424	29.2	0.83022	0.79476
SHOX2.MA0720.1	14	33	480	1000	42.4242	48	0.883838	0.796084
GATA6.MA1104.2	9	33	325	1000	27.2727	32.5	0.839161	0.797904
ISL2.MA0914.1	31	33	953	1000	93.9394	95.3	0.985723	0.800988
RHOXF1.MA0719.1	32	33	975	1000	96.9697	97.5	0.994561	0.801883
E2F6.MA0471.2	24	33	773	1000	72.7273	77.3	0.940844	0.805001
PKNOX1.MA0782.2	10	33	359	1000	30.303	35.9	0.844096	0.80549
DLX6.MA0882.1	20	33	661	1000	60.6061	66.1	0.916884	0.807727
HLF.MA0043.3	1	33	48	1000	3.0303	4.8	0.631313	0.808047
FOSB_JUNB_2.MA1136.1	4	33	163	1000	12.1212	16.3	0.743633	0.813662
KLF4.MA0039.4	29	33	907	1000	87.8788	90.7	0.968895	0.814718
TGIF2LX.MA1571.1	2	33	90	1000	6.06061	9	0.673401	0.815116
TBX3.MA1566.1	33	33	994	1000	100	99.4	1.00604	0.817214
SOX8.MA0868.2	17	33	577	1000	51.5152	57.7	0.89281	0.819025
HMX1.MA0896.1	1	33	50	1000	3.0303	5	0.606061	0.821131
PRDM1.MA0508.3	16	33	549	1000	48.4848	54.9	0.883148	0.824187
CUX2.MA0755.1	2	33	92	1000	6.06061	9.2	0.658762	0.825035
KLF16.MA0741.1	17	33	579	1000	51.5152	57.9	0.889726	0.825272
TFAP2A_3.MA0872.1	5	33	201	1000	15.1515	20.1	0.753807	0.825979
INSM1.MA0155.1	4	33	167	1000	12.1212	16.7	0.725821	0.829368
ALX3.MA0634.1	25	33	807	1000	75.7576	80.7	0.938756	0.831905
SRY.MA0084.1	22	33	725	1000	66.6667	72.5	0.91954	0.832572
EBF3.MA1637.1	15	33	522	1000	45.4545	52.2	0.870777	0.832979
STAT6.MA0520.1	2	33	94	1000	6.06061	9.4	0.644745	0.834493
TBX6.MA1567.1	31	33	957	1000	93.9394	95.7	0.981603	0.8347
MSX1.MA0666.1	22	33	726	1000	66.6667	72.6	0.918274	0.835945
NFATC1.MA0624.1	32	33	978	1000	96.9697	97.8	0.99151	0.838018
GATA1_TAL1.MA0140.2	1	33	54	1000	3.0303	5.4	0.561167	0.844755
SOX18.MA1563.1	33	33	995	1000	100	99.5	1.00503	0.845247
HOXD9.MA0913.2	3	33	135	1000	9.09091	13.5	0.673401	0.845825
POU5F1.MA1115.1	15	33	527	1000	45.4545	52.7	0.862515	0.847306
TBX5.MA0807.1	32	33	979	1000	96.9697	97.9	0.990497	0.849755
RORB.MA1150.1	24	33	785	1000	72.7273	78.5	0.926462	0.849924
PTF1A_2.MA1619.1	15	33	529	1000	45.4545	52.9	0.859254	0.852805
TCF7.MA0769.2	14	33	499	1000	42.4242	49.9	0.850185	0.853284
CRX.MA0467.1	3	33	137	1000	9.09091	13.7	0.66357	0.853309
RELB.MA1117.1	24	33	786	1000	72.7273	78.6	0.925283	0.85338
POU2F1.MA0785.1	4	33	174	1000	12.1212	17.4	0.696621	0.85435
EMX2.MA0886.1	6	33	244	1000	18.1818	24.4	0.745156	0.854811
FOXQ1.MA0040.1	1	33	56	1000	3.0303	5.6	0.541126	0.855402
DMRT3.MA0610.1	6	33	246	1000	18.1818	24.6	0.739098	0.860717
ZNF354C.MA0130.1	32	33	980	1000	96.9697	98	0.989487	0.861298
SP2.MA0516.2	1	33	58	1000	3.0303	5.8	0.522466	0.86534
FOXJ3.MA0851.1	4	33	178	1000	12.1212	17.8	0.680967	0.86726
FOXD1.MA0031.1	3	33	141	1000	9.09091	14.1	0.644745	0.867374
KLF17.MA1514.1	2	33	102	1000	6.06061	10.2	0.594177	0.868026
OLIG2.MA0678.1	1	33	59	1000	3.0303	5.9	0.513611	0.870058
OSR1.MA1542.1	5	33	216	1000	15.1515	21.6	0.701459	0.873999
NR2C2_2.MA1536.1	33	33	996	1000	100	99.6	1.00402	0.874212
FOSL1_JUNB.MA1137.1	21	33	711	1000	63.6364	71.1	0.895026	0.875109
FIGLA.MA0820.1	23	33	767	1000	69.697	76.7	0.908696	0.878549
HOXD3.MA0912.2	2	33	105	1000	6.06061	10.5	0.577201	0.878968
SPIC.MA0687.1	4	33	182	1000	12.1212	18.2	0.666001	0.87923
MEF2A.MA0052.4	5	33	218	1000	15.1515	21.8	0.695024	0.879522
PRRX1.MA0716.1	18	33	628	1000	54.5455	62.8	0.868558	0.880321
LHX2.MA0700.2	6	33	254	1000	18.1818	25.4	0.71582	0.882517
SIX2.MA1119.1	3	33	147	1000	9.09091	14.7	0.618429	0.886343
TFAP2C_3.MA0815.1	3	33	147	1000	9.09091	14.7	0.618429	0.886343
GRHL2.MA1105.2	11	33	420	1000	33.3333	42	0.793651	0.886987
NR1I3.MA1534.1	11	33	420	1000	33.3333	42	0.793651	0.886987
POU4F3.MA0791.1	1	33	63	1000	3.0303	6.3	0.481	0.887375
TCF4.MA0830.2	26	33	849	1000	78.7879	84.9	0.928008	0.8897
TFAP2B_3.MA0813.1	4	33	186	1000	12.1212	18.6	0.651678	0.890302
EN1.MA0027.2	13	33	484	1000	39.3939	48.4	0.813924	0.891063
NR6A1.MA1541.1	1	33	64	1000	3.0303	6.4	0.473485	0.891342
PHOX2A.MA0713.1	2	33	109	1000	6.06061	10.9	0.556019	0.892303
MYF5.MA1641.1	12	33	454	1000	36.3636	45.4	0.800961	0.892946
LHX8.MA0705.1	12	33	455	1000	36.3636	45.5	0.799201	0.895086
HOXA7.MA1498.1	19	33	663	1000	57.5758	66.3	0.868413	0.895594
NOBOX.MA0125.1	12	33	456	1000	36.3636	45.6	0.797448	0.897195
TEAD4.MA0809.2	12	33	456	1000	36.3636	45.6	0.797448	0.897195
KLF5.MA0599.1	20	33	692	1000	60.6061	69.2	0.87581	0.89762
POU6F1_2.MA1549.1	8	33	328	1000	24.2424	32.8	0.739098	0.897653
POU2F3.MA0627.2	2	33	111	1000	6.06061	11.1	0.546001	0.898467
BHLHA15_2.MA1472.1	27	33	878	1000	81.8182	87.8	0.93187	0.904011
NEUROD2.MA0668.1	10	33	397	1000	30.303	39.7	0.763301	0.905544
HOXC10.MA0905.1	4	33	194	1000	12.1212	19.4	0.624805	0.909938
FOXD2.MA0847.2	3	33	156	1000	9.09091	15.6	0.582751	0.910451
NR2E3.MA0164.1	3	33	156	1000	9.09091	15.6	0.582751	0.910451
TCF7L2.MA0523.1	3	33	156	1000	9.09091	15.6	0.582751	0.910451
SOX10.MA0442.2	13	33	494	1000	39.3939	49.4	0.797448	0.911369
CREM.MA0609.2	4	33	195	1000	12.1212	19.5	0.621601	0.912171
MSANTD3.MA1523.1	30	33	948	1000	90.9091	94.8	0.958957	0.913022
DLX3.MA0880.1	27	33	881	1000	81.8182	88.1	0.928697	0.913698
DMBX1.MA0883.1	1	33	71	1000	3.0303	7.1	0.426803	0.915552
NR2C2.MA0504.1	1	33	71	1000	3.0303	7.1	0.426803	0.915552
ZNF652.MA1657.1	3	33	159	1000	9.09091	15.9	0.571755	0.917439
ZFX.MA0146.2	11	33	436	1000	33.3333	43.6	0.764526	0.918941
ATF2.MA1632.1	1	33	73	1000	3.0303	7.3	0.41511	0.921448
FOSL2_JUN_2.MA1131.1	1	33	73	1000	3.0303	7.3	0.41511	0.921448
ARID5A.MA0602.1	6	33	272	1000	18.1818	27.2	0.668449	0.921779
BARX1.MA0875.1	16	33	590	1000	48.4848	59	0.821777	0.922506
DMRTA2.MA1478.1	16	33	590	1000	48.4848	59	0.821777	0.922506
PTF1A.MA1618.1	19	33	677	1000	57.5758	67.7	0.850454	0.924564
TEAD2.MA1121.1	14	33	532	1000	42.4242	53.2	0.797448	0.924885
RAX2.MA0717.1	26	33	861	1000	78.7879	86.1	0.915074	0.925221
ZBTB18.MA0698.1	1	33	75	1000	3.0303	7.5	0.40404	0.926944
ZFP42.MA1651.1	1	33	75	1000	3.0303	7.5	0.40404	0.926944
ZNF460.MA1596.1	1	33	75	1000	3.0303	7.5	0.40404	0.926944
FOXC2.MA0846.1	9	33	377	1000	27.2727	37.7	0.723415	0.927846
NKX2_5.MA0063.2	18	33	651	1000	54.5455	65.1	0.837872	0.928387
ETV5.MA0765.2	28	33	909	1000	84.8485	90.9	0.933427	0.928841
HOXA2.MA0900.2	3	33	165	1000	9.09091	16.5	0.550964	0.930005
UNCX.MA0721.1	26	33	863	1000	78.7879	86.3	0.912953	0.930325
ZNF740.MA0753.2	7	33	312	1000	21.2121	31.2	0.679876	0.930998
MAFF.MA0495.3	2	33	124	1000	6.06061	12.4	0.488759	0.931382
FOXH1.MA0479.1	1	33	77	1000	3.0303	7.7	0.393546	0.932067
OLIG3.MA0827.1	4	33	206	1000	12.1212	20.6	0.588408	0.9338
POU6F1.MA0628.1	4	33	206	1000	12.1212	20.6	0.588408	0.9338
ZBTB26.MA1579.1	15	33	568	1000	45.4545	56.8	0.800256	0.934672
RAX.MA0718.1	10	33	415	1000	30.303	41.5	0.730194	0.936359
CREB1.MA0018.4	8	33	350	1000	24.2424	35	0.692641	0.937318
MYOD1.MA0499.2	17	33	628	1000	51.5152	62.8	0.820305	0.937319
MEIS2_2.MA1640.1	4	33	209	1000	12.1212	20.9	0.579962	0.938839
MIX_A.MA0621.1	1	33	80	1000	3.0303	8	0.378788	0.939103
RUNX1.MA0002.2	26	33	867	1000	78.7879	86.7	0.908741	0.939845
EBF1.MA0154.4	10	33	418	1000	30.303	41.8	0.724953	0.940613
LHX5.MA1519.1	3	33	171	1000	9.09091	17.1	0.531632	0.94086
NR4A1.MA1112.2	7	33	320	1000	21.2121	32	0.662879	0.942973
NFIL3.MA0025.2	3	33	173	1000	9.09091	17.3	0.525486	0.944133
KLF9.MA1107.2	15	33	575	1000	45.4545	57.5	0.790514	0.94469
TGIF2LY.MA1572.1	3	33	174	1000	9.09091	17.4	0.522466	0.945708
RFX3.MA0798.2	3	33	175	1000	9.09091	17.5	0.519481	0.947243
LHX6.MA0658.1	2	33	133	1000	6.06061	13.3	0.455685	0.948129
PBX3.MA1114.1	7	33	325	1000	21.2121	32.5	0.652681	0.949543
SMAD4.MA1153.1	8	33	362	1000	24.2424	36.2	0.66968	0.953022
STAT1.MA0137.3	1	33	88	1000	3.0303	8.8	0.344353	0.954586
SNAI1.MA1558.1	18	33	670	1000	54.5455	67	0.814111	0.956021
GBX1.MA0889.1	3	33	182	1000	9.09091	18.2	0.4995	0.956953
TWIST2.MA0633.1	4	33	222	1000	12.1212	22.2	0.546001	0.957029
VSX1.MA0725.1	18	33	671	1000	54.5455	67.1	0.812898	0.957209
OSR2.MA1646.1	27	33	899	1000	81.8182	89.9	0.910102	0.959113
NKX6_1.MA0674.1	12	33	498	1000	36.3636	49.8	0.730194	0.960451
HOXA1.MA1495.1	14	33	559	1000	42.4242	55.9	0.758931	0.960688
HOXB5.MA0904.2	7	33	335	1000	21.2121	33.5	0.633198	0.960799
FOXC1.MA0032.2	5	33	264	1000	15.1515	26.4	0.573921	0.961538
VSX2.MA0726.1	11	33	469	1000	33.3333	46.9	0.710732	0.962646
GSX2.MA0893.2	19	33	705	1000	57.5758	70.5	0.816677	0.964492
STAT4.MA0518.1	3	33	190	1000	9.09091	19	0.478469	0.966064
RBPJ.MA1116.1	16	33	624	1000	48.4848	62.4	0.777001	0.96698
LBX2.MA0699.1	25	33	859	1000	75.7576	85.9	0.881928	0.967417
ONECUT1.MA0679.2	1	33	97	1000	3.0303	9.7	0.312402	0.967455
TFAP4_2.MA1570.1	13	33	537	1000	39.3939	53.7	0.733593	0.968143
NKX6_3.MA1530.1	8	33	379	1000	24.2424	37.9	0.639642	0.969567
MEOX1.MA0661.1	9	33	413	1000	27.2727	41.3	0.660357	0.970018
ESX1.MA0644.1	24	33	838	1000	72.7273	83.8	0.867867	0.970519
ELF5.MA0136.2	20	33	738	1000	60.6061	73.8	0.82122	0.970765
SOX17.MA0078.1	10	33	447	1000	30.303	44.7	0.67792	0.97109
STAT3.MA0144.2	4	33	236	1000	12.1212	23.6	0.513611	0.971136
MSGN1.MA1524.1	14	33	571	1000	42.4242	57.1	0.742981	0.97142
ARID3A.MA0151.1	11	33	481	1000	33.3333	48.1	0.693001	0.972678
ATOH7.MA1468.1	11	33	481	1000	33.3333	48.1	0.693001	0.972678
TBX4.MA0806.1	21	33	766	1000	63.6364	76.6	0.830762	0.972684
TCF12.MA0521.1	9	33	417	1000	27.2727	41.7	0.654022	0.973039
ZNF317.MA1593.1	12	33	513	1000	36.3636	51.3	0.708843	0.973275
MAFG.MA0659.2	2	33	155	1000	6.06061	15.5	0.391007	0.974531
NR2E1.MA0676.1	8	33	386	1000	24.2424	38.6	0.628042	0.974772
HOXB4.MA1499.1	5	33	280	1000	15.1515	28	0.541126	0.975365
NR4A2.MA0160.1	23	33	819	1000	69.697	81.9	0.851001	0.975725
EBF2.MA1604.1	10	33	455	1000	30.303	45.5	0.666001	0.976688
ZNF75D.MA1601.1	8	33	389	1000	24.2424	38.9	0.623199	0.976758
SHOX.MA0630.1	22	33	797	1000	66.6667	79.7	0.83647	0.977853
FOXB1.MA0845.1	3	33	204	1000	9.09091	20.4	0.445633	0.977918
MIXL1.MA0662.1	24	33	845	1000	72.7273	84.5	0.860678	0.977922
NEUROD1.MA1109.1	12	33	522	1000	36.3636	52.2	0.696621	0.97916
HOXC4.MA1504.1	11	33	492	1000	33.3333	49.2	0.677507	0.979796
HAND2.MA1638.1	12	33	526	1000	36.3636	52.6	0.691324	0.981404
SOX4.MA0867.2	12	33	526	1000	36.3636	52.6	0.691324	0.981404
GATA4.MA0482.2	10	33	465	1000	30.303	46.5	0.651678	0.982372
HOXA4.MA1496.1	21	33	780	1000	63.6364	78	0.815851	0.983506
PDX1.MA0132.2	7	33	367	1000	21.2121	36.7	0.577987	0.983677
LBX1.MA0618.1	7	33	368	1000	21.2121	36.8	0.576416	0.984145
HOXD4.MA1507.1	8	33	406	1000	24.2424	40.6	0.597104	0.985657
MNX1.MA0707.1	14	33	595	1000	42.4242	59.5	0.713012	0.985799
TBX2.MA0688.1	14	33	597	1000	42.4242	59.7	0.710624	0.986655
SPZ1.MA0111.1	9	33	445	1000	27.2727	44.5	0.61287	0.987802
PTF1A_3.MA1620.1	18	33	712	1000	54.5455	71.2	0.766088	0.988185
SOX6.MA0515.1	3	33	224	1000	9.09091	22.4	0.405844	0.988389
LHX4.MA0704.1	15	33	631	1000	45.4545	63.1	0.720357	0.988702
DMRT1.MA1603.1	1	33	125	1000	3.0303	12.5	0.242424	0.988709
BHLHA15.MA0607.1	6	33	344	1000	18.1818	34.4	0.528541	0.988866
VENTX.MA0724.1	2	33	180	1000	6.06061	18	0.3367	0.989145
HOXD8.MA0910.2	8	33	416	1000	24.2424	41.6	0.582751	0.989359
ASCL1_2.MA1631.1	18	33	715	1000	54.5455	71.5	0.762873	0.989394
HOXA5.MA0158.2	6	33	349	1000	18.1818	34.9	0.520969	0.99046
HOXB2.MA0902.2	10	33	486	1000	30.303	48.6	0.623519	0.99057
TBX18.MA1565.1	12	33	549	1000	36.3636	54.9	0.662361	0.990731
SPIB.MA0081.2	3	33	231	1000	9.09091	23.1	0.393546	0.990802
RBPJL.MA1621.1	19	33	745	1000	57.5758	74.5	0.772829	0.990886
ELF1.MA0473.3	10	33	491	1000	30.303	49.1	0.61717	0.991939
ATOH1.MA0461.2	5	33	318	1000	15.1515	31.8	0.476463	0.992245
MEIS3.MA0775.1	26	33	908	1000	78.7879	90.8	0.867708	0.992375
NR5A2.MA0505.1	2	33	191	1000	6.06061	19.1	0.317309	0.992648
LIN54.MA0619.1	3	33	241	1000	9.09091	24.1	0.377216	0.993451
RARA_RXRG.MA1149.1	3	33	241	1000	9.09091	24.1	0.377216	0.993451
SPI1.MA0080.5	3	33	241	1000	9.09091	24.1	0.377216	0.993451
IKZF1.MA1508.1	18	33	728	1000	54.5455	72.8	0.749251	0.993517
ARID3B.MA0601.1	5	33	327	1000	15.1515	32.7	0.463349	0.994219
POU3F1.MA0786.1	2	33	198	1000	6.06061	19.8	0.306091	0.994288
MEIS2.MA0774.1	12	33	564	1000	36.3636	56.4	0.644745	0.994343
ISX.MA0654.1	2	33	207	1000	6.06061	20.7	0.292783	0.995892
NEUROG2_2.MA1642.1	14	33	634	1000	42.4242	63.4	0.669152	0.996243
WT1.MA1627.1	12	33	576	1000	36.3636	57.6	0.631313	0.996279
ESR2.MA0258.2	5	33	341	1000	15.1515	34.1	0.444326	0.996396
HESX1.MA0894.1	2	33	212	1000	6.06061	21.2	0.285878	0.996588
PRRX2.MA0075.3	1	33	156	1000	3.0303	15.6	0.19425	0.996644
ISL1.MA1608.1	8	33	452	1000	24.2424	45.2	0.536337	0.996689
DRGX.MA1481.1	7	33	419	1000	21.2121	41.9	0.506256	0.99687
RORA.MA0071.1	1	33	158	1000	3.0303	15.8	0.191791	0.996901
MEIS1_2.MA1639.1	2	33	215	1000	6.06061	21.5	0.281889	0.99695
NOTO.MA0710.1	7	33	420	1000	21.2121	42	0.505051	0.996976
ZBTB12.MA1649.1	20	33	796	1000	60.6061	79.6	0.761383	0.997135
FOSL1_JUND.MA1142.1	29	33	969	1000	87.8788	96.9	0.906902	0.997365
TLX2.MA1577.1	2	33	221	1000	6.06061	22.1	0.274236	0.997568
HOXB8.MA1502.1	7	33	427	1000	21.2121	42.7	0.496771	0.997634
MEIS1.MA0498.2	30	33	982	1000	90.9091	98.2	0.925754	0.997826
ESRRG.MA0643.1	1	33	167	1000	3.0303	16.7	0.181455	0.997841
NR2F1.MA0017.2	2	33	228	1000	6.06061	22.8	0.265816	0.998138
POU6F2.MA0793.1	1	33	175	1000	3.0303	17.5	0.17316	0.99844
NR2F2.MA1111.1	8	33	475	1000	24.2424	47.5	0.510367	0.998549
NKX2_5_2.MA0503.1	5	33	367	1000	15.1515	36.7	0.412848	0.998575
PPARG_RXRA.MA0065.2	16	33	717	1000	48.4848	71.7	0.676218	0.998867
SNAI3.MA1559.1	3	33	290	1000	9.09091	29	0.31348	0.998899
EHF.MA0598.3	9	33	520	1000	27.2727	52	0.524476	0.99908
LHX9.MA0701.2	1	33	189	1000	3.0303	18.9	0.160333	0.999123
GABPA.MA0062.3	13	33	646	1000	39.3939	64.6	0.609813	0.999267
SOX3.MA0514.1	4	33	346	1000	12.1212	34.6	0.350324	0.999318
SMAD2_SMAD3_SMAD4.MA0513.1	3	33	303	1000	9.09091	30.3	0.30003	0.999337
ELF3.MA0640.2	13	33	652	1000	39.3939	65.2	0.604202	0.999439
ESRRA.MA0592.3	2	33	259	1000	6.06061	25.9	0.234	0.999454
TCF21_2.MA1568.1	1	33	202	1000	3.0303	20.2	0.150015	0.999491
ZNF263.MA0528.2	18	33	782	1000	54.5455	78.2	0.697512	0.999493
SNAI2.MA0745.2	4	33	381	1000	12.1212	38.1	0.318142	0.999836
TWIST1.MA1123.2	11	33	622	1000	33.3333	62.2	0.535906	0.99984
NKX2_2.MA1645.1	14	33	713	1000	42.4242	71.3	0.59501	0.999898
ETV4.MA0764.2	10	33	609	1000	30.303	60.9	0.497587	0.999928
ETV1.MA0761.2	9	33	603	1000	27.2727	60.3	0.452284	0.999979
BACH2_2.MA1470.1	0	33	0	1000	0	0	NA	1
BCL6B.MA0731.1	0	33	0	1000	0	0	NA	1
E2F3.MA0469.3	0	33	0	1000	0	0	NA	1
E2F7.MA0758.1	0	33	0	1000	0	0	NA	1
ESR1.MA0112.3	0	33	0	1000	0	0	NA	1
GLIS1.MA0735.1	0	33	0	1000	0	0	NA	1
IRF2.MA0051.1	0	33	0	1000	0	0	NA	1
IRF3.MA1418.1	0	33	0	1000	0	0	NA	1
IRF4.MA1419.1	0	33	0	1000	0	0	NA	1
IRF8.MA0652.1	0	33	0	1000	0	0	NA	1
IRF9.MA0653.1	0	33	0	1000	0	0	NA	1
MYBL2.MA0777.1	0	33	0	1000	0	0	NA	1
NR1H2_RXRA.MA0115.1	0	33	0	1000	0	0	NA	1
NR2F6_2.MA0728.1	0	33	0	1000	0	0	NA	1
PAX1.MA0779.1	0	33	0	1000	0	0	NA	1
PAX9.MA0781.1	0	33	0	1000	0	0	NA	1
RARA_2.MA0730.1	0	33	0	1000	0	0	NA	1
RARA.MA0729.1	0	33	0	1000	0	0	NA	1
RARB_2.MA0858.1	0	33	0	1000	0	0	NA	1
RARB.MA0857.1	0	33	0	1000	0	0	NA	1
RXRA_VDR.MA0074.1	0	33	0	1000	0	0	NA	1
SOX11.MA0869.1	0	33	0	1000	0	0	NA	1
SOX21.MA0866.1	0	33	0	1000	0	0	NA	1
SRF.MA0083.3	0	33	0	1000	0	0	NA	1
TP63.MA0525.2	0	33	0	1000	0	0	NA	1
ZBED1.MA0749.1	0	33	0	1000	0	0	NA	1
ZNF140.MA1589.1	0	33	0	1000	0	0	NA	1
ZNF16.MA1654.1	0	33	0	1000	0	0	NA	1
ZNF282.MA1154.1	0	33	0	1000	0	0	NA	1
ZNF382.MA1594.1	0	33	0	1000	0	0	NA	1
ZNF410.MA0752.1	0	33	0	1000	0	0	NA	1
PAX2.MA0067.1	33	33	1000	1000	100	100	1	1
THAP1.MA0597.1	33	33	1000	1000	100	100	1	1
ALX1.MA0854.1	0	33	37	1000	0	3.7	0	1
ALX4.MA0853.1	0	33	40	1000	0	4	0	1
ARGFX.MA1463.1	0	33	91	1000	0	9.1	0	1
AR.MA0007.3	0	33	3	1000	0	0.3	0	1
ARX.MA0874.1	0	33	21	1000	0	2.1	0	1
ATF3.MA0605.2	0	33	3	1000	0	0.3	0	1
ATF7.MA0834.1	0	33	2	1000	0	0.2	0	1
BACH2.MA1101.2	0	33	2	1000	0	0.2	0	1
BCL6.MA0463.2	0	33	18	1000	0	1.8	0	1
BHLHE22.MA0818.1	0	33	46	1000	0	4.6	0	1
BHLHE23.MA0817.1	0	33	13	1000	0	1.3	0	1
CREB5.MA0840.1	0	33	6	1000	0	0.6	0	1
DUX4.MA0468.1	0	33	27	1000	0	2.7	0	1
E2F8.MA0865.1	0	33	1	1000	0	0.1	0	1
ESRRB.MA0141.3	0	33	39	1000	0	3.9	0	1
EWSR1_FLI1.MA0149.1	0	33	9	1000	0	0.9	0	1
FERD3L.MA1485.1	0	33	14	1000	0	1.4	0	1
GRHL1.MA0647.1	0	33	35	1000	0	3.5	0	1
HES5.MA0821.1	0	33	1	1000	0	0.1	0	1
HES7.MA0822.1	0	33	1	1000	0	0.1	0	1
HMX2.MA0897.1	0	33	29	1000	0	2.9	0	1
HMX3.MA0898.1	0	33	46	1000	0	4.6	0	1
HNF1A.MA0046.2	0	33	9	1000	0	0.9	0	1
HNF1B.MA0153.2	0	33	9	1000	0	0.9	0	1
HNF4A_2.MA1494.1	0	33	3	1000	0	0.3	0	1
HOXA13.MA0650.2	0	33	30	1000	0	3	0	1
HOXD13.MA0909.2	0	33	20	1000	0	2	0	1
IRF7.MA0772.1	0	33	4	1000	0	0.4	0	1
JDP2_2.MA0656.1	0	33	3	1000	0	0.3	0	1
JUNB_2.MA1140.2	0	33	2	1000	0	0.2	0	1
KLF13.MA0657.1	0	33	7	1000	0	0.7	0	1
LHX3.MA0135.1	0	33	12	1000	0	1.2	0	1
LMX1A.MA0702.2	0	33	77	1000	0	7.7	0	1
LMX1B.MA0703.2	0	33	46	1000	0	4.6	0	1
MECOM.MA0029.1	0	33	3	1000	0	0.3	0	1
MEF2B.MA0660.1	0	33	3	1000	0	0.3	0	1
MEF2D.MA0773.1	0	33	3	1000	0	0.3	0	1
MTF1.MA0863.1	0	33	2	1000	0	0.2	0	1
MYBL1.MA0776.1	0	33	5	1000	0	0.5	0	1
NEUROG1.MA0623.2	0	33	32	1000	0	3.2	0	1
NFE2.MA0841.1	0	33	8	1000	0	0.8	0	1
NFIC_2.MA1527.1	0	33	6	1000	0	0.6	0	1
NFIC_TLX1.MA0119.1	0	33	4	1000	0	0.4	0	1
NFKB1.MA0105.4	0	33	2	1000	0	0.2	0	1
NR1D1.MA1531.1	0	33	5	1000	0	0.5	0	1
NR1D2.MA1532.1	0	33	85	1000	0	8.5	0	1
NR2F6_3.MA1539.1	0	33	2	1000	0	0.2	0	1
NR3C1.MA0113.3	0	33	3	1000	0	0.3	0	1
NR3C2.MA0727.1	0	33	3	1000	0	0.3	0	1
OLIG1.MA0826.1	0	33	14	1000	0	1.4	0	1
ONECUT2.MA0756.1	0	33	22	1000	0	2.2	0	1
ONECUT3.MA0757.1	0	33	13	1000	0	1.3	0	1
OVOL1.MA1544.1	0	33	9	1000	0	0.9	0	1
PAX7.MA0680.1	0	33	1	1000	0	0.1	0	1
PKNOX2.MA0783.1	0	33	4	1000	0	0.4	0	1
PLAG1.MA0163.1	0	33	17	1000	0	1.7	0	1
POU1F1.MA0784.1	0	33	47	1000	0	4.7	0	1
POU2F2.MA0507.1	0	33	51	1000	0	5.1	0	1
POU3F2.MA0787.1	0	33	68	1000	0	6.8	0	1
POU3F3.MA0788.1	0	33	77	1000	0	7.7	0	1
POU4F2.MA0683.1	0	33	1	1000	0	0.1	0	1
POU5F1_SOX2.MA0142.1	0	33	63	1000	0	6.3	0	1
PPARG.MA0066.1	0	33	6	1000	0	0.6	0	1
PROP1.MA0715.1	0	33	16	1000	0	1.6	0	1
PROX1.MA0794.1	0	33	2	1000	0	0.2	0	1
RARA_RXRA.MA0159.1	0	33	45	1000	0	4.5	0	1
RARG_2.MA0860.1	0	33	1	1000	0	0.1	0	1
RARG_3.MA1553.1	0	33	18	1000	0	1.8	0	1
RARG.MA0859.1	0	33	1	1000	0	0.1	0	1
REST.MA0138.2	0	33	4	1000	0	0.4	0	1
RFX2.MA0600.2	0	33	5	1000	0	0.5	0	1
RFX4.MA0799.1	0	33	33	1000	0	3.3	0	1
RFX5.MA0510.2	0	33	4	1000	0	0.4	0	1
RORA_2.MA0072.1	0	33	8	1000	0	0.8	0	1
RREB1.MA0073.1	0	33	35	1000	0	3.5	0	1
RXRA.MA0512.2	0	33	4	1000	0	0.4	0	1
RXRB.MA0855.1	0	33	4	1000	0	0.4	0	1
RXRG_2.MA1556.1	0	33	5	1000	0	0.5	0	1
RXRG.MA0856.1	0	33	4	1000	0	0.4	0	1
SCRT1.MA0743.2	0	33	133	1000	0	13.3	0	1
SIX3.MA0631.1	0	33	25	1000	0	2.5	0	1
SMAD3.MA0795.1	0	33	12	1000	0	1.2	0	1
SMAD5.MA1557.1	0	33	43	1000	0	4.3	0	1
SOX1.MA0870.1	0	33	2	1000	0	0.2	0	1
TBX19.MA0804.1	0	33	5	1000	0	0.5	0	1
TBXT.MA0009.2	0	33	2	1000	0	0.2	0	1
TCF21.MA0832.1	0	33	3	1000	0	0.3	0	1
TGIF1.MA0796.1	0	33	2	1000	0	0.2	0	1
TGIF2.MA0797.1	0	33	11	1000	0	1.1	0	1
THAP11.MA1573.1	0	33	3	1000	0	0.3	0	1
THRB_2.MA1575.1	0	33	4	1000	0	0.4	0	1
THRB_3.MA1576.1	0	33	3	1000	0	0.3	0	1
TP53.MA0106.3	0	33	1	1000	0	0.1	0	1
ZIC5.MA1584.1	0	33	6	1000	0	0.6	0	1
ZNF136.MA1588.1	0	33	6	1000	0	0.6	0	1
ZNF143.MA0088.2	0	33	3	1000	0	0.3	0	1
ZNF274.MA1592.1	0	33	11	1000	0	1.1	0	1
ZNF423.MA0116.1	0	33	14	1000	0	1.4	0	1
ZNF528.MA1597.1	0	33	2	1000	0	0.2	0	1
ZNF684.MA1600.1	0	33	1	1000	0	0.1	0	1
ZSCAN4.MA1155.1	0	33	1	1000	0	0.1	0	1

## Sheet: hsap_fibroblast
Motif	nb. Srtingent DMRs with motif	nb. Stringent DMRs	nb. Control regions with motif	nb. Control regions	% Srtingent DMRs with motif	% Control regions with motif	Enrichment	p-value
ARNT_HIF1A.MA0259.1	38	41	652	1000	92.6829	65.2	1.42152	3.41995e-05
GMEB1.MA0615.1	37	41	544	1000	90.2439	54.4	1.6589	5.27591e-07
ZBTB14.MA1650.1	35	41	553	1000	85.3659	55.3	1.54369	3.22973e-05
TFDP1.MA1122.1	35	41	646	1000	85.3659	64.6	1.32145	0.00239051
AHR_ARNT.MA0006.1	34	41	542	1000	82.9268	54.2	1.53002	8.33531e-05
YY2.MA0748.2	34	41	631	1000	82.9268	63.1	1.31421	0.00420824
KLF15.MA1513.1	25	41	320	1000	60.9756	32	1.90549	9.13763e-05
ZFP57.MA1583.1	24	41	310	1000	58.5366	31	1.88828	0.00017918
HOXC4.MA1504.1	21	41	307	1000	51.2195	30.7	1.66839	0.00407142
NRF1.MA0506.1	20	41	181	1000	48.7805	18.1	2.69505	4.29782e-06
HINFP.MA0131.2	18	41	233	1000	43.9024	23.3	1.88422	0.0023365
HOXB5.MA0904.2	15	41	198	1000	36.5854	19.8	1.84775	0.0080129
CREB3L4_2.MA1475.1	13	41	158	1000	31.7073	15.8	2.00679	0.00724991
SIX1.MA1118.1	11	41	126	1000	26.8293	12.6	2.12931	0.0092477
NHLH2.MA1529.1	5	41	20	1000	12.1951	2	6.09756	0.00088991
CREB3L1.MA0839.1	3	41	10	1000	7.31707	1	7.31707	0.00628849
ATF1.MA0604.1	13	41	164	1000	31.7073	16.4	1.93337	0.010022
TCFL5.MA0632.2	18	41	267	1000	43.9024	26.7	1.64429	0.0114072
MAFA.MA1521.1	14	41	187	1000	34.1463	18.7	1.82601	0.0121241
E2F4.MA0470.2	3	41	13	1000	7.31707	1.3	5.62852	0.0137507
HOXA2.MA0900.2	9	41	103	1000	21.9512	10.3	2.13119	0.0192289
EVX2.MA0888.1	32	41	622	1000	78.0488	62.2	1.2548	0.0214688
ZBTB33.MA0527.1	5	41	41	1000	12.1951	4.1	2.97442	0.0226685
HOXA1.MA1495.1	22	41	375	1000	53.6585	37.5	1.43089	0.0231962
GSX2.MA0893.2	27	41	499	1000	65.8537	49.9	1.31971	0.0264023
ESRRA.MA0592.3	13	41	186	1000	31.7073	18.6	1.70469	0.0280702
RHOX11.MA0629.1	9	41	110	1000	21.9512	11	1.99557	0.0286419
EGR2.MA0472.2	7	41	76	1000	17.0732	7.6	2.24647	0.0303326
SHOX.MA0630.1	32	41	635	1000	78.0488	63.5	1.22911	0.031891
HOXB2.MA0902.2	19	41	318	1000	46.3415	31.8	1.45728	0.0332734
BHLHE22_2.MA1635.1	26	41	485	1000	63.4146	48.5	1.30752	0.0362553
BSX.MA0876.1	25	41	461	1000	60.9756	46.1	1.32268	0.0367119
HOXA7.MA1498.1	26	41	486	1000	63.4146	48.6	1.30483	0.0373108
PDX1.MA0132.2	14	41	214	1000	34.1463	21.4	1.59562	0.0378608
HOXA5.MA0158.2	15	41	235	1000	36.5854	23.5	1.55682	0.037951
HOXB4.MA1499.1	12	41	175	1000	29.2683	17.5	1.67247	0.0406238
PAX4.MA0068.2	17	41	283	1000	41.4634	28.3	1.46514	0.0448192
ESRRG.MA0643.1	9	41	119	1000	21.9512	11.9	1.84464	0.0451169
E2F1.MA0024.3	5	41	49	1000	12.1951	4.9	2.4888	0.0452441
CREB3L4.MA1474.1	22	41	400	1000	53.6585	40	1.34146	0.0496177
ASCL1.MA1100.2	41	41	931	1000	100	93.1	1.07411	0.0500934
PAX5.MA0014.3	30	41	601	1000	73.1707	60.1	1.21748	0.054415
EVX1.MA0887.1	31	41	628	1000	75.6098	62.8	1.20398	0.0555567
FOSL2_JUN_2.MA1131.1	5	41	52	1000	12.1951	5.2	2.34522	0.0563097
EGR1.MA0162.4	35	41	738	1000	85.3659	73.8	1.15672	0.0563485
HIF1A.MA1106.1	17	41	292	1000	41.4634	29.2	1.41998	0.0591814
VDR.MA0693.2	41	41	935	1000	100	93.5	1.06952	0.0599521
ELK1.MA0028.2	4	41	37	1000	9.7561	3.7	2.63678	0.0602353
HOXA6.MA1497.1	36	41	771	1000	87.8049	77.1	1.13884	0.0635639
FOXP2.MA0593.1	6	41	71	1000	14.6341	7.1	2.06115	0.0638166
MIXL1.MA0662.1	33	41	687	1000	80.4878	68.7	1.17158	0.0640858
FOSB_JUN.MA1127.1	5	41	54	1000	12.1951	5.4	2.25836	0.064498
BACH1.MA1633.1	8	41	108	1000	19.5122	10.8	1.80668	0.0650374
HOXC8.MA1505.1	25	41	483	1000	60.9756	48.3	1.26243	0.0667606
IRF6.MA1509.1	2	41	11	1000	4.87805	1.1	4.43459	0.0713802
GMEB2.MA0862.1	8	41	111	1000	19.5122	11.1	1.75786	0.074308
DLX1.MA0879.1	33	41	693	1000	80.4878	69.3	1.16144	0.0750403
YY1.MA0095.2	6	41	77	1000	14.6341	7.7	1.90054	0.0878997
E2F2.MA0864.2	4	41	42	1000	9.7561	4.2	2.32288	0.0881096
TFAP2A_3.MA0872.1	16	41	284	1000	39.0244	28.4	1.3741	0.0888397
FOXA3.MA1683.1	19	41	354	1000	46.3415	35.4	1.30908	0.093336
FLI1.MA0475.2	6	41	79	1000	14.6341	7.9	1.85242	0.0969314
HOXB8.MA1502.1	16	41	288	1000	39.0244	28.8	1.35501	0.0988883
FOSL2_JUND_2.MA1145.1	4	41	44	1000	9.7561	4.4	2.21729	0.100771
HOXA9.MA0594.2	31	41	652	1000	75.6098	65.2	1.15966	0.101475
HOXD4.MA1507.1	14	41	246	1000	34.1463	24.6	1.38806	0.105466
HOXA4.MA1496.1	28	41	577	1000	68.2927	57.7	1.18358	0.106365
CREB3L2.MA0608.1	6	41	81	1000	14.6341	8.1	1.80668	0.106457
TFAP2B_3.MA0813.1	14	41	247	1000	34.1463	24.7	1.38244	0.108382
FOSB_JUNB_2.MA1136.1	8	41	121	1000	19.5122	12.1	1.61258	0.110946
POU6F2.MA0793.1	6	41	82	1000	14.6341	8.2	1.78465	0.111403
DRGX.MA1481.1	15	41	271	1000	36.5854	27.1	1.35001	0.113756
ZIC1_ZIC2.MA1628.1	33	41	710	1000	80.4878	71	1.13363	0.114388
ATF6.MA1466.1	1	41	3	1000	2.43902	0.3	8.13008	0.118139
ONECUT3.MA0757.1	1	41	3	1000	2.43902	0.3	8.13008	0.118139
EN2.MA0642.1	26	41	532	1000	63.4146	53.2	1.192	0.118847
IRF5.MA1420.1	2	41	15	1000	4.87805	1.5	3.25203	0.122993
LBX1.MA0618.1	12	41	208	1000	29.2683	20.8	1.40713	0.12326
VAX1.MA0722.1	35	41	768	1000	85.3659	76.8	1.11153	0.125017
HAND2.MA1638.1	24	41	486	1000	58.5366	48.6	1.20446	0.127027
MEOX1.MA0661.1	15	41	276	1000	36.5854	27.6	1.32556	0.12907
UNCX.MA0721.1	32	41	689	1000	78.0488	68.9	1.13278	0.129974
NHLH1.MA0048.2	18	41	345	1000	43.9024	34.5	1.27253	0.130847
VSX1.MA0725.1	24	41	488	1000	58.5366	48.8	1.19952	0.132582
NKX6_2.MA0675.1	32	41	691	1000	78.0488	69.1	1.1295	0.135916
GCM1.MA0646.1	11	41	191	1000	26.8293	19.1	1.40467	0.140203
RAX2.MA0717.1	33	41	719	1000	80.4878	71.9	1.11944	0.140813
RFX7.MA1554.1	32	41	693	1000	78.0488	69.3	1.12625	0.142055
HOXD8.MA0910.2	15	41	280	1000	36.5854	28	1.30662	0.142208
MAF.MA1520.1	7	41	108	1000	17.0732	10.8	1.58085	0.143818
LBX2.MA0699.1	32	41	695	1000	78.0488	69.5	1.123	0.148394
POU6F1_2.MA1549.1	13	41	237	1000	31.7073	23.7	1.33786	0.148528
NR5A2.MA0505.1	6	41	89	1000	14.6341	8.9	1.64429	0.14931
NFATC3.MA0625.1	35	41	776	1000	85.3659	77.6	1.10008	0.151515
LHX3.MA0135.1	1	41	4	1000	2.43902	0.4	6.09756	0.154404
SOHLH2.MA1560.1	12	41	218	1000	29.2683	21.8	1.34258	0.160637
FOXK2.MA1103.2	20	41	403	1000	48.7805	40.3	1.21043	0.16639
EMX1.MA0612.2	7	41	113	1000	17.0732	11.3	1.5109	0.170735
TFAP2A_2.MA0810.1	37	41	837	1000	90.2439	83.7	1.07818	0.173923
NFATC4.MA1525.1	18	41	360	1000	43.9024	36	1.21951	0.18069
BHLHA15_2.MA1472.1	38	41	868	1000	92.6829	86.8	1.06778	0.186295
TFAP4.MA0691.1	5	41	75	1000	12.1951	7.5	1.62602	0.187363
FOXA2.MA0047.3	13	41	247	1000	31.7073	24.7	1.2837	0.188204
SMAD5.MA1557.1	3	41	37	1000	7.31707	3.7	1.97759	0.190228
NR1H4_RXRA.MA1146.1	9	41	159	1000	21.9512	15.9	1.38058	0.190266
HOXB6.MA1500.1	28	41	608	1000	68.2927	60.8	1.12323	0.201455
BARX1.MA0875.1	20	41	413	1000	48.7805	41.3	1.18113	0.202228
LHX1.MA1518.1	39	41	900	1000	95.122	90	1.05691	0.202641
DLX2.MA0885.1	18	41	366	1000	43.9024	36.6	1.19952	0.203359
STAT6.MA0520.1	4	41	58	1000	9.7561	5.8	1.68209	0.209628
NOBOX.MA0125.1	14	41	275	1000	34.1463	27.5	1.24169	0.210799
IRF1.MA0050.2	2	41	21	1000	4.87805	2.1	2.32288	0.211425
MYB.MA0100.3	12	41	230	1000	29.2683	23	1.27253	0.212845
NFATC2.MA0152.1	30	41	662	1000	73.1707	66.2	1.1053	0.215315
RUNX2.MA0511.2	13	41	254	1000	31.7073	25.4	1.24832	0.218991
HNF1A.MA0046.2	1	41	6	1000	2.43902	0.6	4.06504	0.222622
ONECUT2.MA0756.1	1	41	6	1000	2.43902	0.6	4.06504	0.222622
FOS_JUN_2.MA1126.1	16	41	324	1000	39.0244	32.4	1.20446	0.222835
POU6F1.MA0628.1	7	41	122	1000	17.0732	12.2	1.39944	0.224487
ZBTB7B.MA0694.1	7	41	122	1000	17.0732	12.2	1.39944	0.224487
FOXF2.MA0030.1	2	41	22	1000	4.87805	2.2	2.21729	0.226836
NKX6_3.MA1530.1	12	41	233	1000	29.2683	23.3	1.25615	0.227055
PRRX1.MA0716.1	22	41	469	1000	53.6585	46.9	1.14411	0.23376
FOXO3.MA0157.2	4	41	61	1000	9.7561	6.1	1.59936	0.236525
POU1F1.MA0784.1	2	41	23	1000	4.87805	2.3	2.12089	0.242338
FOXP1.MA0481.3	17	41	354	1000	41.4634	35.4	1.17128	0.251394
ETV3.MA0763.1	12	41	238	1000	29.2683	23.8	1.22976	0.25167
NFATC1.MA0624.1	40	41	937	1000	97.561	93.7	1.04121	0.254376
ETS2.MA1484.1	5	41	84	1000	12.1951	8.4	1.4518	0.25658
LHX9.MA0701.2	6	41	106	1000	14.6341	10.6	1.38058	0.261686
MSX1.MA0666.1	24	41	525	1000	58.5366	52.5	1.11498	0.264849
NKX6_1.MA0674.1	15	41	312	1000	36.5854	31.2	1.17261	0.27415
GATA5.MA0766.2	6	41	108	1000	14.6341	10.8	1.35501	0.276354
GSX1.MA0892.1	37	41	858	1000	90.2439	85.8	1.05179	0.284485
CEBPB.MA0466.2	2	41	26	1000	4.87805	2.6	1.87617	0.289072
HOXB3.MA0903.1	29	41	654	1000	70.7317	65.4	1.08152	0.289978
MEOX2.MA0706.1	32	41	730	1000	78.0488	73	1.06916	0.292735
VAX2.MA0723.1	32	41	730	1000	78.0488	73	1.06916	0.292735
DLX6.MA0882.1	22	41	484	1000	53.6585	48.4	1.10865	0.298453
NR4A2_RXRA.MA1147.1	4	41	68	1000	9.7561	6.8	1.43472	0.302216
GRHL2.MA1105.2	13	41	271	1000	31.7073	27.1	1.17001	0.302674
DLX3.MA0880.1	32	41	733	1000	78.0488	73.3	1.06479	0.307986
ZFP42.MA1651.1	3	41	48	1000	7.31707	4.8	1.52439	0.313886
FOXE1.MA1487.1	1	41	9	1000	2.43902	0.9	2.71003	0.314993
NFIC_2.MA1527.1	1	41	9	1000	2.43902	0.9	2.71003	0.314993
LHX8.MA0705.1	14	41	297	1000	34.1463	29.7	1.14971	0.316235
OSR2.MA1646.1	37	41	863	1000	90.2439	86.3	1.0457	0.316558
EGR4.MA0733.1	11	41	228	1000	26.8293	22.8	1.17672	0.32169
CREM.MA0609.2	9	41	182	1000	21.9512	18.2	1.20611	0.322255
LIN54.MA0619.1	7	41	137	1000	17.0732	13.7	1.24622	0.325605
SP9.MA1564.1	33	41	762	1000	80.4878	76.2	1.05627	0.327724
FOXD1.MA0031.1	5	41	93	1000	12.1951	9.3	1.3113	0.331472
PRRX2.MA0075.3	5	41	93	1000	12.1951	9.3	1.3113	0.331472
XBP1.MA0844.1	1	41	10	1000	2.43902	1	2.43902	0.343333
MSX3.MA0709.1	9	41	187	1000	21.9512	18.7	1.17386	0.353835
ZNF317.MA1593.1	17	41	376	1000	41.4634	37.6	1.10275	0.356699
MEIS2_2.MA1640.1	5	41	97	1000	12.1951	9.7	1.25723	0.365718
MYOG.MA0500.2	24	41	547	1000	58.5366	54.7	1.07014	0.367288
ARX.MA0874.1	1	41	11	1000	2.43902	1.1	2.21729	0.370528
MSX2.MA0708.1	11	41	237	1000	26.8293	23.7	1.13204	0.37414
HES1.MA1099.2	17	41	380	1000	41.4634	38	1.09114	0.377214
SOX9.MA0077.1	24	41	550	1000	58.5366	55	1.0643	0.382287
KLF14.MA0740.1	5	41	99	1000	12.1951	9.9	1.23183	0.382932
NR1H4.MA1110.1	16	41	358	1000	39.0244	35.8	1.09007	0.387269
BARHL1.MA0877.2	28	41	650	1000	68.2927	65	1.05066	0.393842
GLI3.MA1491.1	3	41	55	1000	7.31707	5.5	1.33038	0.395011
SP1.MA0079.4	2	41	33	1000	4.87805	3.3	1.4782	0.39627
SPDEF.MA0686.1	2	41	33	1000	4.87805	3.3	1.4782	0.39627
GLI2.MA0734.2	1	41	12	1000	2.43902	1.2	2.03252	0.396624
THRB_2.MA1575.1	1	41	12	1000	2.43902	1.2	2.03252	0.396624
EMX2.MA0886.1	7	41	147	1000	17.0732	14.7	1.16144	0.397597
FOSL1_JUN.MA1128.1	6	41	124	1000	14.6341	12.4	1.18017	0.399352
POU3F2.MA0787.1	2	41	34	1000	4.87805	3.4	1.43472	0.411089
ARGFX.MA1463.1	3	41	57	1000	7.31707	5.7	1.2837	0.41791
CREB3.MA0638.1	1	41	13	1000	2.43902	1.3	1.87617	0.421663
TLX2.MA1577.1	6	41	127	1000	14.6341	12.7	1.15229	0.42289
ALX3.MA0634.1	27	41	632	1000	65.8537	63.2	1.04199	0.428174
ZNF148.MA1653.1	31	41	730	1000	75.6098	73	1.03575	0.428723
TBX20.MA0689.1	3	41	58	1000	7.31707	5.8	1.26156	0.429271
FOXP3.MA0850.1	28	41	657	1000	68.2927	65.7	1.03946	0.431342
TCF4.MA0830.2	39	41	929	1000	95.122	92.9	1.02392	0.431455
HEY2.MA0649.1	11	41	247	1000	26.8293	24.7	1.08621	0.434059
CEBPE.MA0837.1	4	41	82	1000	9.7561	8.2	1.18977	0.438002
CENPB.MA0637.1	2	41	36	1000	4.87805	3.6	1.35501	0.440215
TFCP2.MA0145.3	5	41	106	1000	12.1951	10.6	1.15048	0.443103
NKX2_5_2.MA0503.1	14	41	321	1000	34.1463	32.1	1.06375	0.44661
FOSL1_JUN_2.MA1129.1	9	41	202	1000	21.9512	20.2	1.08669	0.451108
HES2.MA0616.2	9	41	202	1000	21.9512	20.2	1.08669	0.451108
FOS_JUN.MA0099.3	7	41	155	1000	17.0732	15.5	1.10149	0.45584
NR2E1.MA0676.1	10	41	227	1000	24.3902	22.7	1.07446	0.458036
CTCFL.MA1102.2	30	41	712	1000	73.1707	71.2	1.02768	0.466011
DMRT1.MA1603.1	2	41	39	1000	4.87805	3.9	1.25078	0.482469
FIGLA.MA0820.1	33	41	788	1000	80.4878	78.8	1.02142	0.484093
INSM1.MA0155.1	10	41	232	1000	24.3902	23.2	1.0513	0.489249
NRL.MA0842.2	1	41	16	1000	2.43902	1.6	1.52439	0.49085
VENTX.MA0724.1	4	41	88	1000	9.7561	8.8	1.10865	0.494842
CUX2.MA0755.1	2	41	40	1000	4.87805	4	1.21951	0.496137
PRDM1.MA0508.3	17	41	403	1000	41.4634	40.3	1.02887	0.499083
HNF4G.MA0484.2	11	41	258	1000	26.8293	25.8	1.03989	0.500393
ERF.MA0760.1	5	41	113	1000	12.1951	11.3	1.07921	0.502187
FOXD2.MA0847.2	4	41	89	1000	9.7561	8.9	1.09619	0.504119
FOSL1_JUND_2.MA1143.1	37	41	888	1000	90.2439	88.8	1.01626	0.506144
SCRT2.MA0744.2	7	41	162	1000	17.0732	16.2	1.0539	0.506244
BHLHA15.MA0607.1	11	41	259	1000	26.8293	25.9	1.03588	0.506386
ONECUT1.MA0679.2	2	41	41	1000	4.87805	4.1	1.18977	0.509587
RARB_3.MA1552.1	1	41	17	1000	2.43902	1.7	1.43472	0.512064
KLF3.MA1516.1	10	41	236	1000	24.3902	23.6	1.03348	0.514046
JUN_JUNB_2.MA1133.1	9	41	212	1000	21.9512	21.2	1.03543	0.515907
FOXF1.MA1606.1	12	41	285	1000	29.2683	28.5	1.02696	0.51664
ZNF449.MA1656.1	17	41	407	1000	41.4634	40.7	1.01876	0.520445
NEUROG1.MA0623.2	1	41	18	1000	2.43902	1.8	1.35501	0.532416
FOSL2_JUN.MA1130.1	5	41	117	1000	12.1951	11.7	1.04232	0.535032
DPRX.MA1480.1	11	41	264	1000	26.8293	26.4	1.01626	0.536154
MAFK.MA0496.3	12	41	289	1000	29.2683	28.9	1.01274	0.539743
FOXL2.MA1607.1	8	41	192	1000	19.5122	19.2	1.01626	0.544613
NR1I3.MA1534.1	10	41	241	1000	24.3902	24.1	1.01204	0.544679
HMBOX1.MA0895.1	12	41	290	1000	29.2683	29	1.00925	0.54548
TFAP2C_3.MA0815.1	9	41	217	1000	21.9512	21.7	1.01158	0.547685
KLF6.MA1517.1	31	41	750	1000	75.6098	75	1.00813	0.547823
POU3F3.MA0788.1	2	41	44	1000	4.87805	4.4	1.10865	0.548571
ZNF682.MA1599.1	10	41	242	1000	24.3902	24.2	1.00786	0.550744
LMX1B.MA0703.2	1	41	19	1000	2.43902	1.9	1.2837	0.551938
FEV.MA0156.2	9	41	218	1000	21.9512	21.8	1.00694	0.553967
ERG.MA0474.2	10	41	244	1000	24.3902	24.4	0.9996	0.562803
FOXO1.MA0480.1	5	41	121	1000	12.1951	12.1	1.00786	0.566993
ISX.MA0654.1	5	41	121	1000	12.1951	12.1	1.00786	0.566993
VEZF1.MA1578.1	26	41	634	1000	63.4146	63.4	1.00023	0.57008
HLF.MA0043.3	1	41	20	1000	2.43902	2	1.21951	0.570665
HNF4A.MA0114.4	11	41	271	1000	26.8293	27.1	0.99001	0.577052
DLX4.MA0881.1	27	41	660	1000	65.8537	66	0.997783	0.58091
FOXI1.MA0042.2	6	41	148	1000	14.6341	14.8	0.988794	0.582217
FOXO6.MA0849.1	6	41	148	1000	14.6341	14.8	0.988794	0.582217
LMX1A.MA0702.2	2	41	47	1000	4.87805	4.7	1.03788	0.585436
MIX_A.MA0621.1	2	41	47	1000	4.87805	4.7	1.03788	0.585436
POU3F4.MA0789.1	2	41	47	1000	4.87805	4.7	1.03788	0.585436
ALX4.MA0853.1	1	41	21	1000	2.43902	2.1	1.16144	0.588626
LHX5.MA1519.1	4	41	99	1000	9.7561	9.9	0.985464	0.592723
MYOD1.MA0499.2	28	41	687	1000	68.2927	68.7	0.994071	0.597845
JUN_JUNB.MA1132.1	20	41	495	1000	48.7805	49.5	0.985464	0.599734
ELK4.MA0076.2	9	41	226	1000	21.9512	22.6	0.971293	0.603129
NFE2L2.MA0150.2	1	41	22	1000	2.43902	2.2	1.10865	0.605855
NFIB.MA1643.1	1	41	22	1000	2.43902	2.2	1.10865	0.605855
NR1I2.MA1533.1	2	41	49	1000	4.87805	4.9	0.99552	0.608806
SCRT1.MA0743.2	4	41	101	1000	9.7561	10.1	0.96595	0.609391
LHX4.MA0704.1	17	41	424	1000	41.4634	42.4	0.977911	0.609402
FOXJ2.MA0614.1	6	41	152	1000	14.6341	15.2	0.962773	0.610416
STAT5A.MA1624.1	8	41	203	1000	19.5122	20.3	0.961192	0.615023
ETS1.MA0098.3	9	41	228	1000	21.9512	22.8	0.962773	0.615071
RHOXF1.MA0719.1	39	41	946	1000	95.122	94.6	1.00552	0.616512
TCF12.MA0521.1	18	41	450	1000	43.9024	45	0.97561	0.617713
GATA2.MA0036.3	9	41	229	1000	21.9512	22.9	0.958569	0.620984
ESRRB.MA0141.3	1	41	23	1000	2.43902	2.3	1.06045	0.622378
POU2F2.MA0507.1	1	41	23	1000	2.43902	2.3	1.06045	0.622378
POU5F1_SOX2.MA0142.1	1	41	23	1000	2.43902	2.3	1.06045	0.622378
TFAP2B.MA0811.1	32	41	786	1000	78.0488	78.6	0.992987	0.622994
GBX1.MA0889.1	4	41	103	1000	9.7561	10.3	0.947194	0.625669
RORA.MA0071.1	4	41	103	1000	9.7561	10.3	0.947194	0.625669
NR2C1.MA1535.1	32	41	787	1000	78.0488	78.7	0.991725	0.629153
EN1.MA0027.2	13	41	330	1000	31.7073	33	0.960828	0.630397
POU4F1.MA0790.1	2	41	51	1000	4.87805	5.1	0.95648	0.631204
POU2F1.MA0785.1	4	41	104	1000	9.7561	10.4	0.938086	0.633657
MAZ.MA1522.1	21	41	526	1000	51.2195	52.6	0.973755	0.633883
FOXD3.MA0041.1	5	41	130	1000	12.1951	13	0.938086	0.634955
ZBTB7A.MA0750.2	28	41	694	1000	68.2927	69.4	0.984044	0.63609
ALX1.MA0854.1	1	41	24	1000	2.43902	2.4	1.01626	0.638225
OVOL2.MA1545.1	1	41	24	1000	2.43902	2.4	1.01626	0.638225
HOXB7.MA1501.1	6	41	157	1000	14.6341	15.7	0.932111	0.644299
NR5A1.MA1540.1	29	41	720	1000	70.7317	72	0.982385	0.648994
RFX3.MA0798.2	5	41	132	1000	12.1951	13.2	0.923873	0.649222
TBP.MA0108.2	11	41	284	1000	26.8293	28.4	0.944693	0.64945
MSC.MA0665.1	2	41	53	1000	4.87805	5.3	0.920387	0.652631
RELA.MA0107.1	3	41	80	1000	7.31707	8	0.914634	0.652634
FOSL2_JUNB_2.MA1139.1	1	41	25	1000	2.43902	2.5	0.97561	0.653423
ARID3A.MA0151.1	11	41	286	1000	26.8293	28.6	0.938086	0.660076
BHLHE22.MA0818.1	1	41	26	1000	2.43902	2.6	0.938086	0.667997
ARNT.MA0004.1	8	41	212	1000	19.5122	21.2	0.920387	0.668724
BARX2.MA1471.1	8	41	212	1000	19.5122	21.2	0.920387	0.668724
TBX6.MA1567.1	38	41	929	1000	92.6829	92.9	0.997663	0.668828
OSR1.MA1542.1	5	41	135	1000	12.1951	13.5	0.903342	0.670007
PBX2.MA1113.2	4	41	109	1000	9.7561	10.9	0.895055	0.672037
ASCL2.MA0816.1	15	41	388	1000	36.5854	38.8	0.942922	0.674029
SIX2.MA1119.1	3	41	83	1000	7.31707	8.3	0.881575	0.678068
FOXQ1.MA0040.1	1	41	27	1000	2.43902	2.7	0.903342	0.681972
GATA1.MA0035.4	10	41	266	1000	24.3902	26.6	0.916926	0.686838
RORC.MA1151.1	17	41	440	1000	41.4634	44	0.94235	0.687754
ISL1.MA1608.1	12	41	317	1000	29.2683	31.7	0.92329	0.69069
FOSL2.MA0478.1	2	41	57	1000	4.87805	5.7	0.855798	0.692608
KLF12.MA0742.1	2	41	57	1000	4.87805	5.7	0.855798	0.692608
DLX5.MA1476.1	4	41	112	1000	9.7561	11.2	0.87108	0.693784
DMRT3.MA0610.1	4	41	112	1000	9.7561	11.2	0.87108	0.693784
NFAT5.MA0606.1	21	41	539	1000	51.2195	53.9	0.950269	0.696264
HOXA10.MA0899.1	17	41	442	1000	41.4634	44.2	0.938086	0.697031
NFYC.MA1644.1	16	41	418	1000	39.0244	41.8	0.933598	0.699482
FOXO4.MA0848.1	12	41	319	1000	29.2683	31.9	0.917501	0.700463
JUNB.MA0490.2	3	41	86	1000	7.31707	8.6	0.850822	0.70217
DDIT3_CEBPA.MA0019.1	8	41	219	1000	19.5122	21.9	0.890968	0.707572
POU5F1B.MA0792.1	8	41	219	1000	19.5122	21.9	0.890968	0.707572
PAX6.MA0069.1	1	41	29	1000	2.43902	2.9	0.841043	0.708223
ZSCAN29.MA1602.1	1	41	29	1000	2.43902	2.9	0.841043	0.708223
STAT1.MA0137.3	2	41	59	1000	4.87805	5.9	0.826788	0.711187
PRDM15.MA1616.1	8	41	220	1000	19.5122	22	0.886918	0.712898
GFI1.MA0038.2	1	41	30	1000	2.43902	3	0.813008	0.720543
HLTF.MA0109.1	39	41	955	1000	95.122	95.5	0.996041	0.720767
FOXB1.MA0845.1	4	41	117	1000	9.7561	11.7	0.833854	0.727842
PLAGL2.MA1548.1	23	41	595	1000	56.0976	59.5	0.942816	0.732649
VSX2.MA0726.1	12	41	326	1000	29.2683	32.6	0.8978	0.733354
ATOH1_2.MA1467.1	5	41	145	1000	12.1951	14.5	0.841043	0.733699
SMAD2_SMAD3.MA1622.1	5	41	145	1000	12.1951	14.5	0.841043	0.733699
GSC.MA0648.1	15	41	401	1000	36.5854	40.1	0.912353	0.733942
HEY1.MA0823.1	6	41	172	1000	14.6341	17.2	0.850822	0.73559
PHOX2A.MA0713.1	2	41	62	1000	4.87805	6.2	0.786782	0.737347
FOXA1.MA0148.4	7	41	199	1000	17.0732	19.9	0.857948	0.739065
NFIA.MA0670.1	7	41	199	1000	17.0732	19.9	0.857948	0.739065
MYF6.MA0667.1	1	41	32	1000	2.43902	3.2	0.762195	0.743679
FOSL1.MA0477.2	3	41	92	1000	7.31707	9.2	0.795334	0.746397
PTF1A_3.MA1620.1	29	41	739	1000	70.7317	73.9	0.957127	0.747958
PLAGL1.MA1615.1	35	41	874	1000	85.3659	87.4	0.976726	0.749739
FOXL1.MA0033.2	11	41	305	1000	26.8293	30.5	0.879648	0.752629
RELB.MA1117.1	29	41	740	1000	70.7317	74	0.955834	0.752809
NKX3_1.MA0124.2	9	41	254	1000	21.9512	25.4	0.864221	0.753663
SOX14.MA1562.1	2	41	64	1000	4.87805	6.4	0.762195	0.753684
ELK3.MA0759.1	7	41	202	1000	17.0732	20.2	0.845206	0.7544
POU4F3.MA0791.1	1	41	33	1000	2.43902	3.3	0.739098	0.754536
ASCL1_2.MA1631.1	33	41	831	1000	80.4878	83.1	0.968566	0.755646
HOXD3.MA0912.2	2	41	65	1000	4.87805	6.5	0.750469	0.761531
RAX.MA0718.1	11	41	309	1000	26.8293	30.9	0.868261	0.769999
FOXJ3.MA0851.1	3	41	96	1000	7.31707	9.6	0.762195	0.772992
GLIS2.MA0736.1	1	41	35	1000	2.43902	3.5	0.696864	0.77492
NFKB2.MA0778.1	1	41	35	1000	2.43902	3.5	0.696864	0.77492
SP2.MA0516.2	1	41	35	1000	2.43902	3.5	0.696864	0.77492
FOXK1.MA0852.2	9	41	259	1000	21.9512	25.9	0.847537	0.776269
DUXA.MA0884.1	2	41	67	1000	4.87805	6.7	0.728067	0.776599
POU2F3.MA0627.2	2	41	67	1000	4.87805	6.7	0.728067	0.776599
SOX18.MA1563.1	41	41	994	1000	100	99.4	1.00604	0.777378
TFAP2C.MA0524.2	33	41	835	1000	80.4878	83.5	0.963926	0.777988
SOX8.MA0868.2	13	41	362	1000	31.7073	36.2	0.875893	0.779612
ZBTB26.MA1579.1	17	41	462	1000	41.4634	46.2	0.897477	0.78202
TBX2.MA0688.1	19	41	511	1000	46.3415	51.1	0.906878	0.78282
SHOX2.MA0720.1	11	41	313	1000	26.8293	31.3	0.857165	0.786588
GATA6.MA1104.2	6	41	182	1000	14.6341	18.2	0.804074	0.787119
SOX5.MA0087.1	4	41	127	1000	9.7561	12.7	0.768197	0.78775
MGA.MA0801.1	19	41	513	1000	46.3415	51.3	0.903342	0.790472
RFX1.MA0509.2	4	41	128	1000	9.7561	12.8	0.762195	0.793149
MNX1.MA0707.1	13	41	366	1000	31.7073	36.6	0.86632	0.795261
ISL2.MA0914.1	34	41	860	1000	82.9268	86	0.964265	0.796069
PTF1A_2.MA1619.1	22	41	587	1000	53.6585	58.7	0.914115	0.797772
ESX1.MA0644.1	26	41	681	1000	63.4146	68.1	0.931199	0.797904
CEBPG_2.MA1636.1	1	41	38	1000	2.43902	3.8	0.641849	0.802435
RUNX3.MA0684.2	23	41	612	1000	56.0976	61.2	0.916627	0.802647
TCF12_2.MA1648.1	40	41	980	1000	97.561	98	0.99552	0.803862
TBX21.MA0690.1	2	41	71	1000	4.87805	7.1	0.687049	0.804331
TWIST2.MA0633.1	5	41	159	1000	12.1951	15.9	0.766989	0.807986
BHLHE40.MA0464.2	3	41	102	1000	7.31707	10.2	0.71736	0.808735
NFIX.MA0671.1	41	41	995	1000	100	99.5	1.00503	0.810787
NR2C2_2.MA1536.1	41	41	995	1000	100	99.5	1.00503	0.810787
TBX3.MA1566.1	41	41	995	1000	100	99.5	1.00503	0.810787
RARA_RXRA.MA0159.1	1	41	39	1000	2.43902	3.9	0.625391	0.810855
TFEC.MA0871.2	1	41	40	1000	2.43902	4	0.609756	0.818924
ZIC2.MA1629.1	19	41	521	1000	46.3415	52.1	0.889471	0.819471
GCM2.MA0767.1	21	41	571	1000	51.2195	57.1	0.897014	0.826047
SP3.MA0746.2	10	41	298	1000	24.3902	29.8	0.818465	0.827817
KLF9.MA1107.2	20	41	548	1000	48.7805	54.8	0.890155	0.829281
NFIC.MA0161.2	23	41	621	1000	56.0976	62.1	0.903342	0.834998
PITX3.MA0714.1	21	41	574	1000	51.2195	57.4	0.892326	0.836154
BARHL2.MA0635.1	17	41	478	1000	41.4634	47.8	0.867435	0.838649
SREBF1.MA0595.1	6	41	194	1000	14.6341	19.4	0.754337	0.83902
GATA3.MA0037.3	9	41	275	1000	21.9512	27.5	0.798226	0.839215
TFAP2E.MA1569.1	21	41	575	1000	51.2195	57.5	0.890774	0.839439
MZF1_2.MA0057.1	37	41	929	1000	90.2439	92.9	0.971409	0.840738
USF1.MA0093.3	4	41	138	1000	9.7561	13.8	0.706964	0.841515
ZBTB7C.MA0695.1	33	41	848	1000	80.4878	84.8	0.949149	0.843782
USF2.MA0526.3	5	41	168	1000	12.1951	16.8	0.7259	0.846824
FOXH1.MA0479.1	1	41	44	1000	2.43902	4.4	0.554324	0.847975
NKX2_2.MA1645.1	24	41	650	1000	58.5366	65	0.900563	0.85364
ZIC3.MA0697.1	1	41	45	1000	2.43902	4.5	0.542005	0.854495
NEUROG2_2.MA1642.1	21	41	580	1000	51.2195	58	0.883095	0.85524
MAFB.MA0117.2	9	41	280	1000	21.9512	28	0.783972	0.855992
KLF2.MA1515.1	38	41	950	1000	92.6829	95	0.97561	0.856529
KLF4.MA0039.4	38	41	950	1000	92.6829	95	0.97561	0.856529
ZIC4.MA0751.1	11	41	333	1000	26.8293	33.3	0.805684	0.857703
KLF10.MA1511.1	17	41	485	1000	41.4634	48.5	0.854916	0.860076
WT1.MA1627.1	23	41	630	1000	56.0976	63	0.890437	0.863887
GSC2.MA0891.1	27	41	722	1000	65.8537	72.2	0.912101	0.864459
ARID3B.MA0601.1	6	41	201	1000	14.6341	20.1	0.728067	0.864522
MLXIPL.MA0664.1	2	41	82	1000	4.87805	8.2	0.594884	0.865821
RBPJL.MA1621.1	29	41	767	1000	70.7317	76.7	0.922187	0.865849
HOXD11.MA0908.1	1	41	47	1000	2.43902	4.7	0.518941	0.866726
SRY.MA0084.1	18	41	512	1000	43.9024	51.2	0.85747	0.867418
MYF5.MA1641.1	17	41	488	1000	41.4634	48.8	0.84966	0.868638
FOXC2.MA0846.1	7	41	230	1000	17.0732	23	0.742312	0.868721
ARNTL.MA0603.1	9	41	285	1000	21.9512	28.5	0.770218	0.871443
MEIS1.MA0498.2	38	41	952	1000	92.6829	95.2	0.97356	0.871505
FOSL1_JUND.MA1142.1	34	41	875	1000	82.9268	87.5	0.947735	0.871937
HIC1.MA0739.1	37	41	934	1000	90.2439	93.4	0.966209	0.873022
CRX.MA0467.1	3	41	116	1000	7.31707	11.6	0.630782	0.874595
TBX15.MA0803.1	3	41	116	1000	7.31707	11.6	0.630782	0.874595
STAT5A_STAT5B.MA0519.1	4	41	147	1000	9.7561	14.7	0.66368	0.876898
NFIX_2.MA1528.1	1	41	49	1000	2.43902	4.9	0.49776	0.877953
ATOH7.MA1468.1	12	41	366	1000	29.2683	36.6	0.79968	0.878326
NKX3_2.MA0122.3	3	41	117	1000	7.31707	11.7	0.625391	0.878457
ZNF384.MA1125.1	5	41	177	1000	12.1951	17.7	0.68899	0.879235
PAX2.MA0067.1	41	41	997	1000	100	99.7	1.00301	0.881861
POU3F1.MA0786.1	3	41	118	1000	7.31707	11.8	0.620091	0.882217
NR1D2.MA1532.1	2	41	86	1000	4.87805	8.6	0.567215	0.883521
GATA4.MA0482.2	12	41	368	1000	29.2683	36.8	0.795334	0.883641
ARNT2.MA1464.1	3	41	119	1000	7.31707	11.9	0.61488	0.885877
SNAI3.MA1559.1	11	41	343	1000	26.8293	34.3	0.782194	0.886048
FOSL1_JUNB.MA1137.1	20	41	568	1000	48.7805	56.8	0.858811	0.888279
GBX2.MA0890.1	8	41	264	1000	19.5122	26.4	0.739098	0.88832
TEAD2.MA1121.1	14	41	421	1000	34.1463	42.1	0.811077	0.888735
PTF1A.MA1618.1	21	41	592	1000	51.2195	59.2	0.865194	0.88891
RORB.MA1150.1	23	41	639	1000	56.0976	63.9	0.877896	0.889285
ELF5.MA0136.2	24	41	663	1000	58.5366	66.3	0.882905	0.891678
CUX1.MA0754.1	1	41	52	1000	2.43902	5.2	0.469043	0.893083
MITF.MA0620.3	1	41	52	1000	2.43902	5.2	0.469043	0.893083
ZKSCAN1.MA1585.1	1	41	52	1000	2.43902	5.2	0.469043	0.893083
TFAP2A.MA0003.4	30	41	797	1000	73.1707	79.7	0.918077	0.89324
PKNOX1.MA0782.2	9	41	293	1000	21.9512	29.3	0.749188	0.893521
E2F6.MA0471.2	33	41	860	1000	80.4878	86	0.935905	0.89384
KLF11.MA1512.1	17	41	498	1000	41.4634	49.8	0.832599	0.894539
FOXC1.MA0032.2	5	41	182	1000	12.1951	18.2	0.670062	0.894698
NFYB.MA0502.2	9	41	294	1000	21.9512	29.4	0.74664	0.896061
MNT.MA0825.1	8	41	267	1000	19.5122	26.7	0.730794	0.89627
SREBF2.MA0596.1	4	41	153	1000	9.7561	15.3	0.637653	0.896655
FOXG1.MA0613.1	1	41	53	1000	2.43902	5.3	0.460193	0.897707
PRDM4.MA1647.1	26	41	711	1000	63.4146	71.1	0.891908	0.898485
HESX1.MA0894.1	3	41	123	1000	7.31707	12.3	0.594884	0.899557
LHX2.MA0700.2	4	41	154	1000	9.7561	15.4	0.633513	0.899674
TGIF2LY.MA1572.1	4	41	154	1000	9.7561	15.4	0.633513	0.899674
ZNF263.MA0528.2	34	41	882	1000	82.9268	88.2	0.940213	0.900974
SOX13.MA1120.1	12	41	376	1000	29.2683	37.6	0.778412	0.903189
NR2E3.MA0164.1	2	41	92	1000	4.87805	9.2	0.530223	0.906162
HOXC10.MA0905.1	3	41	126	1000	7.31707	12.6	0.58072	0.908862
DMBX1.MA0883.1	1	41	56	1000	2.43902	5.6	0.43554	0.910439
SMAD2_SMAD3_SMAD4.MA0513.1	8	41	273	1000	19.5122	27.3	0.714732	0.91083
HOXB13.MA0901.2	2	41	94	1000	4.87805	9.4	0.518941	0.912774
TFAP2C_2.MA0814.2	33	41	866	1000	80.4878	86.6	0.92942	0.914717
BATF.MA1634.1	5	41	190	1000	12.1951	19	0.641849	0.916029
EOMES.MA0800.1	4	41	160	1000	9.7561	16	0.609756	0.916266
RARA_RXRG.MA1149.1	6	41	221	1000	14.6341	22.1	0.662179	0.920246
ETV6.MA0645.1	7	41	250	1000	17.0732	25	0.682927	0.921388
NOTO.MA0710.1	7	41	251	1000	17.0732	25.1	0.680206	0.923484
REL.MA0101.1	18	41	536	1000	43.9024	53.6	0.819075	0.923701
ZEB1.MA0103.3	30	41	808	1000	73.1707	80.8	0.905578	0.924396
NR1H3_RXRA.MA0494.1	3	41	132	1000	7.31707	13.2	0.554324	0.925239
TCF3.MA0522.3	37	41	944	1000	90.2439	94.4	0.955974	0.926664
TEAD4.MA0809.2	10	41	335	1000	24.3902	33.5	0.728067	0.927024
SPIC.MA0687.1	3	41	133	1000	7.31707	13.3	0.550156	0.9277
STAT3.MA0144.2	5	41	196	1000	12.1951	19.6	0.6222	0.929539
TEAD1.MA0090.3	5	41	196	1000	12.1951	19.6	0.6222	0.929539
DMRTA2.MA1478.1	10	41	337	1000	24.3902	33.7	0.723746	0.930688
NR2F1.MA0017.2	6	41	226	1000	14.6341	22.6	0.647529	0.930723
MAX_MYC.MA0059.1	1	41	62	1000	2.43902	6.2	0.393391	0.931435
STAT4.MA0518.1	3	41	135	1000	7.31707	13.5	0.542005	0.932408
NKX2_3.MA0672.1	14	41	442	1000	34.1463	44.2	0.772542	0.93252
MEIS2.MA0774.1	15	41	468	1000	36.5854	46.8	0.781739	0.93395
ZNF75D.MA1601.1	10	41	339	1000	24.3902	33.9	0.719476	0.934202
BATF_JUN.MA0462.2	4	41	168	1000	9.7561	16.8	0.58072	0.934695
NKX2_5.MA0063.2	17	41	518	1000	41.4634	51.8	0.800452	0.934924
NFYA.MA0060.3	4	41	169	1000	9.7561	16.9	0.577284	0.936731
GFI1B.MA0483.1	3	41	137	1000	7.31707	13.7	0.534093	0.936843
NKX2_8.MA0673.1	32	41	854	1000	78.0488	85.4	0.91392	0.937274
FOS_JUNB.MA1134.1	1	41	64	1000	2.43902	6.4	0.381098	0.937301
FOS.MA0476.1	1	41	64	1000	2.43902	6.4	0.381098	0.937301
NFIL3.MA0025.2	2	41	103	1000	4.87805	10.3	0.473597	0.937587
TBX4.MA0806.1	26	41	729	1000	63.4146	72.9	0.869885	0.93891
TBX5.MA0807.1	38	41	963	1000	92.6829	96.3	0.96244	0.939765
DMRTC2.MA1479.1	1	41	65	1000	2.43902	6.5	0.375235	0.940048
FOSL2_JUND.MA1144.1	1	41	65	1000	2.43902	6.5	0.375235	0.940048
SP8.MA0747.1	26	41	731	1000	63.4146	73.1	0.867505	0.942544
TAL1_TCF3.MA0091.1	1	41	66	1000	2.43902	6.6	0.369549	0.942677
CEBPD.MA0836.2	3	41	141	1000	7.31707	14.1	0.518941	0.944941
FOSL2_JUNB.MA1138.1	1	41	67	1000	2.43902	6.7	0.364033	0.945193
PBX3.MA1114.1	8	41	292	1000	19.5122	29.2	0.668226	0.946454
HSF4.MA0771.1	1	41	69	1000	2.43902	6.9	0.353482	0.949907
TFAP2B_2.MA0812.1	15	41	479	1000	36.5854	47.9	0.763786	0.950468
OTX1.MA0711.1	12	41	403	1000	29.2683	40.3	0.72626	0.951129
TEAD3.MA0808.1	7	41	267	1000	17.0732	26.7	0.639445	0.95122
SOX17.MA0078.1	7	41	271	1000	17.0732	27.1	0.630006	0.956637
EBF1.MA0154.4	15	41	484	1000	36.5854	48.4	0.755896	0.956794
CREB1.MA0018.4	8	41	300	1000	19.5122	30	0.650407	0.957402
SOX15.MA1152.1	18	41	558	1000	43.9024	55.8	0.786782	0.957474
CTCF.MA0139.1	1	41	73	1000	2.43902	7.3	0.334113	0.958177
THAP1.MA0597.1	41	41	999	1000	100	99.9	1.001	0.959
SREBF1_2.MA0829.2	2	41	114	1000	4.87805	11.4	0.427899	0.959058
SOX2.MA0143.4	12	41	410	1000	29.2683	41	0.713861	0.959719
BATF3.MA0835.2	3	41	150	1000	7.31707	15	0.487805	0.959857
FOS_JUND.MA1141.1	1	41	74	1000	2.43902	7.4	0.329598	0.960027
TFE3.MA0831.2	10	41	358	1000	24.3902	35.8	0.681292	0.960901
CEBPA.MA0102.4	2	41	116	1000	4.87805	11.6	0.420521	0.962132
NPAS2.MA0626.1	6	41	247	1000	14.6341	24.7	0.592476	0.962987
MYC.MA0147.3	19	41	587	1000	46.3415	58.7	0.789463	0.9634
FOSB_JUNB.MA1135.1	1	41	76	1000	2.43902	7.6	0.320924	0.96349
NEUROD2.MA0668.1	6	41	248	1000	14.6341	24.8	0.590087	0.964125
JUND.MA0491.2	1	41	77	1000	2.43902	7.7	0.316756	0.96511
SNAI2.MA0745.2	13	41	441	1000	31.7073	44.1	0.718987	0.965163
STAT5B.MA1625.1	4	41	188	1000	9.7561	18.8	0.518941	0.966161
SPZ1.MA0111.1	10	41	364	1000	24.3902	36.4	0.670062	0.967154
KLF1.MA0493.1	13	41	445	1000	31.7073	44.5	0.712524	0.968981
MEIS3.MA0775.1	31	41	851	1000	75.6098	85.1	0.888481	0.968987
EHF.MA0598.3	13	41	446	1000	31.7073	44.6	0.710926	0.969879
CDX2.MA0465.2	4	41	192	1000	9.7561	19.2	0.50813	0.970506
LHX6.MA0658.1	1	41	81	1000	2.43902	8.1	0.301114	0.970917
MAFF.MA0495.3	1	41	81	1000	2.43902	8.1	0.301114	0.970917
SPI1.MA0080.5	3	41	159	1000	7.31707	15.9	0.460193	0.971013
ELF1.MA0473.3	13	41	448	1000	31.7073	44.8	0.707753	0.971609
TGIF2LX.MA1571.1	1	41	82	1000	2.43902	8.2	0.297442	0.972215
NR4A2.MA0160.1	27	41	774	1000	65.8537	77.4	0.850822	0.972807
TBX1.MA0805.1	3	41	161	1000	7.31707	16.1	0.454477	0.97307
MLXIP.MA0622.1	2	41	127	1000	4.87805	12.7	0.384098	0.975531
SPIB.MA0081.2	3	41	165	1000	7.31707	16.5	0.443459	0.976789
ZNF341.MA1655.1	26	41	758	1000	63.4146	75.8	0.836605	0.977455
SMAD4.MA1153.1	8	41	321	1000	19.5122	32.1	0.607857	0.977531
ATOH1.MA0461.2	3	41	166	1000	7.31707	16.6	0.440788	0.977642
TCF7.MA0769.2	8	41	324	1000	19.5122	32.4	0.602228	0.979587
HOXA11.MA0911.1	1	41	89	1000	2.43902	8.9	0.274048	0.979842
MEIS1_2.MA1639.1	1	41	90	1000	2.43902	9	0.271003	0.980749
ZNF652.MA1657.1	1	41	91	1000	2.43902	9.1	0.268025	0.981617
ZKSCAN5.MA1652.1	11	41	410	1000	26.8293	41	0.654372	0.981717
PITX2.MA1547.1	5	41	240	1000	12.1951	24	0.50813	0.983081
IKZF1.MA1508.1	18	41	592	1000	43.9024	59.2	0.741595	0.985323
STAT2.MA1623.1	4	41	212	1000	9.7561	21.2	0.460193	0.98558
OLIG3.MA0827.1	1	41	97	1000	2.43902	9.7	0.251446	0.986074
DUX.MA0611.1	2	41	142	1000	4.87805	14.2	0.343525	0.986767
ELF3.MA0640.2	19	41	619	1000	46.3415	61.9	0.74865	0.987079
NR4A1.MA1112.2	5	41	248	1000	12.1951	24.8	0.491739	0.987274
RBPJ.MA1116.1	15	41	524	1000	36.5854	52.4	0.698194	0.987374
ETV5.MA0765.2	34	41	921	1000	82.9268	92.1	0.9004	0.988151
ZNF354C.MA0130.1	38	41	978	1000	92.6829	97.8	0.947678	0.989584
KLF17.MA1514.1	1	41	104	1000	2.43902	10.4	0.234522	0.989952
TWIST1.MA1123.2	16	41	556	1000	39.0244	55.6	0.701878	0.990275
TFAP4_2.MA1570.1	11	41	431	1000	26.8293	43.1	0.622489	0.990916
ZNF135.MA1587.1	2	41	153	1000	4.87805	15.3	0.318827	0.991681
KLF16.MA0741.1	19	41	632	1000	46.3415	63.2	0.733251	0.992008
CLOCK.MA0819.1	2	41	155	1000	4.87805	15.5	0.314713	0.992363
NEUROD1.MA1109.1	13	41	489	1000	31.7073	48.9	0.648411	0.992588
MEF2C.MA0497.1	1	41	111	1000	2.43902	11.1	0.219732	0.992769
TBX18.MA1565.1	15	41	541	1000	36.5854	54.1	0.676254	0.993076
MAFG.MA0659.2	1	41	112	1000	2.43902	11.2	0.21777	0.993103
TBR1.MA0802.1	2	41	159	1000	4.87805	15.9	0.306796	0.993571
MYCN.MA0104.4	7	41	331	1000	17.0732	33.1	0.515806	0.99418
ZNF281.MA1630.1	5	41	269	1000	12.1951	26.9	0.45335	0.994187
EBF3.MA1637.1	17	41	594	1000	41.4634	59.4	0.698037	0.994231
SOX6.MA0515.1	2	41	162	1000	4.87805	16.2	0.301114	0.994356
ZBTB6.MA1581.1	19	41	641	1000	46.3415	64.1	0.722956	0.994389
MSGN1.MA1524.1	10	41	418	1000	24.3902	41.8	0.583499	0.994495
HIC2.MA0738.1	40	41	997	1000	97.561	99.7	0.978545	0.995203
MXI1.MA1108.2	9	41	396	1000	21.9512	39.6	0.554324	0.995547
POU5F1.MA1115.1	8	41	368	1000	19.5122	36.8	0.530223	0.995629
SNAI1.MA1558.1	20	41	672	1000	48.7805	67.2	0.7259	0.996081
OTX2.MA0712.2	6	41	311	1000	14.6341	31.1	0.470551	0.996093
PPARA_RXRA.MA1148.1	4	41	248	1000	9.7561	24.8	0.393391	0.996453
MAX.MA0058.3	5	41	282	1000	12.1951	28.2	0.432451	0.996512
ESR2.MA0258.2	7	41	345	1000	17.0732	34.5	0.494875	0.996587
SOX3.MA0514.1	4	41	250	1000	9.7561	25	0.390244	0.996733
GABPA.MA0062.3	17	41	611	1000	41.4634	61.1	0.678616	0.997096
TCF21_2.MA1568.1	1	41	133	1000	2.43902	13.3	0.183385	0.997474
TFEB.MA0692.1	5	41	293	1000	12.1951	29.3	0.416216	0.99777
RUNX1.MA0002.2	25	41	788	1000	60.9756	78.8	0.773802	0.997827
ZBTB12.MA1649.1	22	41	729	1000	53.6585	72.9	0.736057	0.997965
MZF1.MA0056.2	15	41	573	1000	36.5854	57.3	0.638488	0.998052
KLF5.MA0599.1	23	41	751	1000	56.0976	75.1	0.746972	0.998114
NR2F2.MA1111.1	8	41	390	1000	19.5122	39	0.500313	0.99816
SOX10.MA0442.2	6	41	331	1000	14.6341	33.1	0.442119	0.998253
ETV4.MA0764.2	13	41	528	1000	31.7073	52.8	0.600517	0.998381
ETV1.MA0761.2	13	41	530	1000	31.7073	53	0.598251	0.998512
ZNF740.MA0753.2	4	41	277	1000	9.7561	27.7	0.352206	0.998967
PITX1.MA0682.2	4	41	291	1000	9.7561	29.1	0.335261	0.999449
MSANTD3.MA1523.1	30	41	896	1000	73.1707	89.6	0.816638	0.99949
ZFX.MA0146.2	16	41	634	1000	39.0244	63.4	0.615527	0.999663
EBF2.MA1604.1	11	41	514	1000	26.8293	51.4	0.52197	0.999698
MEF2A.MA0052.4	1	41	182	1000	2.43902	18.2	0.134012	0.999781
HAND1_TCF3.MA0092.1	22	41	776	1000	53.6585	77.6	0.691476	0.999869
PPARG_RXRA.MA0065.2	19	41	725	1000	46.3415	72.5	0.639193	0.999923
SOX4.MA0867.2	5	41	371	1000	12.1951	37.1	0.328709	0.999938
ARID5A.MA0602.1	1	41	215	1000	2.43902	21.5	0.113443	0.999961
AR.MA0007.3	0	41	1	1000	0	0.1	0	1
ATF2.MA1632.1	0	41	64	1000	0	6.4	0	1
ATF3.MA0605.2	0	41	4	1000	0	0.4	0	1
ATF4.MA0833.2	0	41	18	1000	0	1.8	0	1
ATF7.MA0834.1	0	41	3	1000	0	0.3	0	1
BACH1_MAFK.MA0591.1	0	41	8	1000	0	0.8	0	1
BACH2_2.MA1470.1	0	41	0	1000	0	0	NA	1
BACH2.MA1101.2	0	41	1	1000	0	0.1	0	1
BCL6B.MA0731.1	0	41	0	1000	0	0	NA	1
BCL6.MA0463.2	0	41	8	1000	0	0.8	0	1
BHLHE23.MA0817.1	0	41	9	1000	0	0.9	0	1
BHLHE41.MA0636.1	0	41	13	1000	0	1.3	0	1
CDX1.MA0878.2	0	41	20	1000	0	2	0	1
CDX4.MA1473.1	0	41	28	1000	0	2.8	0	1
CEBPG.MA0838.1	0	41	2	1000	0	0.2	0	1
CREB5.MA0840.1	0	41	5	1000	0	0.5	0	1
DBP.MA0639.1	0	41	4	1000	0	0.4	0	1
DUX4.MA0468.1	0	41	15	1000	0	1.5	0	1
E2F3.MA0469.3	0	41	0	1000	0	0	NA	1
E2F7.MA0758.1	0	41	0	1000	0	0	NA	1
E2F8.MA0865.1	0	41	0	1000	0	0	NA	1
EGR3.MA0732.1	0	41	20	1000	0	2	0	1
ELF2.MA1483.1	0	41	17	1000	0	1.7	0	1
ELF4.MA0641.1	0	41	15	1000	0	1.5	0	1
ESR1.MA0112.3	0	41	0	1000	0	0	NA	1
ETV2.MA0762.1	0	41	26	1000	0	2.6	0	1
EWSR1_FLI1.MA0149.1	0	41	2	1000	0	0.2	0	1
FERD3L.MA1485.1	0	41	18	1000	0	1.8	0	1
FOXN3.MA1489.1	0	41	15	1000	0	1.5	0	1
GATA1_TAL1.MA0140.2	0	41	35	1000	0	3.5	0	1
GLIS1.MA0735.1	0	41	0	1000	0	0	NA	1
GLIS3.MA0737.1	0	41	1	1000	0	0.1	0	1
GRHL1.MA0647.1	0	41	12	1000	0	1.2	0	1
HES5.MA0821.1	0	41	4	1000	0	0.4	0	1
HES6.MA1493.1	0	41	59	1000	0	5.9	0	1
HES7.MA0822.1	0	41	1	1000	0	0.1	0	1
HMX1.MA0896.1	0	41	25	1000	0	2.5	0	1
HMX2.MA0897.1	0	41	17	1000	0	1.7	0	1
HMX3.MA0898.1	0	41	25	1000	0	2.5	0	1
HNF1B.MA0153.2	0	41	2	1000	0	0.2	0	1
HNF4A_2.MA1494.1	0	41	0	1000	0	0	NA	1
HOXA13.MA0650.2	0	41	17	1000	0	1.7	0	1
HOXB9.MA1503.1	0	41	19	1000	0	1.9	0	1
HOXC11.MA0651.1	0	41	37	1000	0	3.7	0	1
HOXC12.MA0906.1	0	41	6	1000	0	0.6	0	1
HOXC13.MA0907.1	0	41	13	1000	0	1.3	0	1
HOXC9.MA0485.2	0	41	7	1000	0	0.7	0	1
HOXD10.MA1506.1	0	41	7	1000	0	0.7	0	1
HOXD12.MA0873.1	0	41	7	1000	0	0.7	0	1
HOXD13.MA0909.2	0	41	17	1000	0	1.7	0	1
HOXD9.MA0913.2	0	41	73	1000	0	7.3	0	1
HSF1.MA0486.2	0	41	9	1000	0	0.9	0	1
HSF2.MA0770.1	0	41	17	1000	0	1.7	0	1
IRF2.MA0051.1	0	41	0	1000	0	0	NA	1
IRF3.MA1418.1	0	41	0	1000	0	0	NA	1
IRF4.MA1419.1	0	41	0	1000	0	0	NA	1
IRF7.MA0772.1	0	41	7	1000	0	0.7	0	1
IRF8.MA0652.1	0	41	0	1000	0	0	NA	1
IRF9.MA0653.1	0	41	0	1000	0	0	NA	1
JDP2_2.MA0656.1	0	41	3	1000	0	0.3	0	1
JDP2.MA0655.1	0	41	9	1000	0	0.9	0	1
JUN_2.MA0489.1	0	41	64	1000	0	6.4	0	1
JUNB_2.MA1140.2	0	41	1	1000	0	0.1	0	1
JUND_2.MA0492.1	0	41	29	1000	0	2.9	0	1
JUN.MA0488.1	0	41	25	1000	0	2.5	0	1
KLF13.MA0657.1	0	41	2	1000	0	0.2	0	1
LEF1.MA0768.1	0	41	6	1000	0	0.6	0	1
MAF_NFE2.MA0501.1	0	41	5	1000	0	0.5	0	1
MECOM.MA0029.1	0	41	1	1000	0	0.1	0	1
MEF2B.MA0660.1	0	41	2	1000	0	0.2	0	1
MEF2D.MA0773.1	0	41	2	1000	0	0.2	0	1
MLX.MA0663.1	0	41	19	1000	0	1.9	0	1
MTF1.MA0863.1	0	41	1	1000	0	0.1	0	1
MYBL1.MA0776.1	0	41	3	1000	0	0.3	0	1
MYBL2.MA0777.1	0	41	1	1000	0	0.1	0	1
NEUROG2.MA0669.1	0	41	15	1000	0	1.5	0	1
NFE2L1.MA0089.2	0	41	5	1000	0	0.5	0	1
NFE2.MA0841.1	0	41	4	1000	0	0.4	0	1
NFIC_TLX1.MA0119.1	0	41	6	1000	0	0.6	0	1
NFKB1.MA0105.4	0	41	3	1000	0	0.3	0	1
NR1D1.MA1531.1	0	41	2	1000	0	0.2	0	1
NR1H2_RXRA.MA0115.1	0	41	1	1000	0	0.1	0	1
NR2C2.MA0504.1	0	41	107	1000	0	10.7	0	1
NR2F1_2.MA1537.1	0	41	11	1000	0	1.1	0	1
NR2F1_3.MA1538.1	0	41	2	1000	0	0.2	0	1
NR2F6_2.MA0728.1	0	41	2	1000	0	0.2	0	1
NR2F6_3.MA1539.1	0	41	0	1000	0	0	NA	1
NR2F6.MA0677.1	0	41	22	1000	0	2.2	0	1
NR3C1.MA0113.3	0	41	0	1000	0	0	NA	1
NR3C2.MA0727.1	0	41	0	1000	0	0	NA	1
NR6A1.MA1541.1	0	41	36	1000	0	3.6	0	1
OLIG1.MA0826.1	0	41	10	1000	0	1	0	1
OLIG2.MA0678.1	0	41	25	1000	0	2.5	0	1
OVOL1.MA1544.1	0	41	4	1000	0	0.4	0	1
PAX1.MA0779.1	0	41	0	1000	0	0	NA	1
PAX3_2.MA1546.1	0	41	9	1000	0	0.9	0	1
PAX3.MA0780.1	0	41	3	1000	0	0.3	0	1
PAX7.MA0680.1	0	41	1	1000	0	0.1	0	1
PAX9.MA0781.1	0	41	0	1000	0	0	NA	1
PBX1.MA0070.1	0	41	12	1000	0	1.2	0	1
PHOX2B.MA0681.2	0	41	29	1000	0	2.9	0	1
PKNOX2.MA0783.1	0	41	3	1000	0	0.3	0	1
PLAG1.MA0163.1	0	41	23	1000	0	2.3	0	1
POU4F2.MA0683.1	0	41	0	1000	0	0	NA	1
PPARD.MA1550.1	0	41	12	1000	0	1.2	0	1
PPARG.MA0066.1	0	41	3	1000	0	0.3	0	1
PROP1.MA0715.1	0	41	10	1000	0	1	0	1
PROX1.MA0794.1	0	41	3	1000	0	0.3	0	1
RARA_2.MA0730.1	0	41	0	1000	0	0	NA	1
RARA.MA0729.1	0	41	0	1000	0	0	NA	1
RARB_2.MA0858.1	0	41	0	1000	0	0	NA	1
RARB.MA0857.1	0	41	0	1000	0	0	NA	1
RARG_2.MA0860.1	0	41	0	1000	0	0	NA	1
RARG_3.MA1553.1	0	41	18	1000	0	1.8	0	1
RARG.MA0859.1	0	41	1	1000	0	0.1	0	1
REST.MA0138.2	0	41	3	1000	0	0.3	0	1
RFX2.MA0600.2	0	41	2	1000	0	0.2	0	1
RFX4.MA0799.1	0	41	11	1000	0	1.1	0	1
RFX5.MA0510.2	0	41	2	1000	0	0.2	0	1
RORA_2.MA0072.1	0	41	8	1000	0	0.8	0	1
RREB1.MA0073.1	0	41	18	1000	0	1.8	0	1
RXRA.MA0512.2	0	41	6	1000	0	0.6	0	1
RXRA_VDR.MA0074.1	0	41	1	1000	0	0.1	0	1
RXRB_2.MA1555.1	0	41	16	1000	0	1.6	0	1
RXRB.MA0855.1	0	41	5	1000	0	0.5	0	1
RXRG_2.MA1556.1	0	41	8	1000	0	0.8	0	1
RXRG.MA0856.1	0	41	5	1000	0	0.5	0	1
SIX3.MA0631.1	0	41	15	1000	0	1.5	0	1
SMAD3.MA0795.1	0	41	7	1000	0	0.7	0	1
SOX11.MA0869.1	0	41	0	1000	0	0	NA	1
SOX12.MA1561.1	0	41	37	1000	0	3.7	0	1
SOX1.MA0870.1	0	41	0	1000	0	0	NA	1
SOX21.MA0866.1	0	41	0	1000	0	0	NA	1
SP4.MA0685.1	0	41	17	1000	0	1.7	0	1
SREBF2_2.MA0828.1	0	41	10	1000	0	1	0	1
SRF.MA0083.3	0	41	0	1000	0	0	NA	1
STAT1_STAT2.MA0517.1	0	41	21	1000	0	2.1	0	1
TBX19.MA0804.1	0	41	0	1000	0	0	NA	1
TBXT.MA0009.2	0	41	0	1000	0	0	NA	1
TCF21.MA0832.1	0	41	2	1000	0	0.2	0	1
TCF7L1.MA1421.1	0	41	19	1000	0	1.9	0	1
TCF7L2.MA0523.1	0	41	71	1000	0	7.1	0	1
TEF.MA0843.1	0	41	2	1000	0	0.2	0	1
TGIF1.MA0796.1	0	41	1	1000	0	0.1	0	1
TGIF2.MA0797.1	0	41	6	1000	0	0.6	0	1
THAP11.MA1573.1	0	41	5	1000	0	0.5	0	1
THRB_3.MA1576.1	0	41	0	1000	0	0	NA	1
THRB.MA1574.1	0	41	53	1000	0	5.3	0	1
TP53.MA0106.3	0	41	0	1000	0	0	NA	1
TP63.MA0525.2	0	41	0	1000	0	0	NA	1
TP73.MA0861.1	0	41	3	1000	0	0.3	0	1
ZBED1.MA0749.1	0	41	0	1000	0	0	NA	1
ZBTB18.MA0698.1	0	41	42	1000	0	4.2	0	1
ZBTB32.MA1580.1	0	41	13	1000	0	1.3	0	1
ZIC1.MA0696.1	0	41	15	1000	0	1.5	0	1
ZIC5.MA1584.1	0	41	12	1000	0	1.2	0	1
ZNF136.MA1588.1	0	41	5	1000	0	0.5	0	1
ZNF140.MA1589.1	0	41	1	1000	0	0.1	0	1
ZNF143.MA0088.2	0	41	0	1000	0	0	NA	1
ZNF16.MA1654.1	0	41	4	1000	0	0.4	0	1
ZNF24.MA1124.1	0	41	22	1000	0	2.2	0	1
ZNF274.MA1592.1	0	41	10	1000	0	1	0	1
ZNF282.MA1154.1	0	41	2	1000	0	0.2	0	1
ZNF382.MA1594.1	0	41	0	1000	0	0	NA	1
ZNF410.MA0752.1	0	41	0	1000	0	0	NA	1
ZNF423.MA0116.1	0	41	19	1000	0	1.9	0	1
ZNF460.MA1596.1	0	41	179	1000	0	17.9	0	1
ZNF528.MA1597.1	0	41	3	1000	0	0.3	0	1
ZNF684.MA1600.1	0	41	3	1000	0	0.3	0	1
ZSCAN4.MA1155.1	0	41	0	1000	0	0	NA	1

## Sheet: ocun_fibroblast
Motif	nb. Srtingent DMRs with motif	nb. Stringent DMRs	nb. Control regions with motif	nb. Control regions	% Srtingent DMRs with motif	% Control regions with motif	Enrichment	p-value
ZBTB14.MA1650.1	32	35	708	1000	91.4286	70.8	1.29136	0.00285488
GMEB1.MA0615.1	31	35	689	1000	88.5714	68.9	1.28551	0.00565852
NFIC.MA0161.2	27	35	568	1000	77.1429	56.8	1.35815	0.00917026
NFYC.MA1644.1	20	35	363	1000	57.1429	36.3	1.57418	0.00851866
NRF1.MA0506.1	19	35	285	1000	54.2857	28.5	1.90476	0.000978447
ZBTB7B.MA0694.1	13	35	138	1000	37.1429	13.8	2.69151	0.000372321
CREB3L4_2.MA1475.1	13	35	190	1000	37.1429	19	1.95489	0.00813876
CENPB.MA0637.1	5	35	37	1000	14.2857	3.7	3.861	0.00759148
CREB3.MA0638.1	4	35	16	1000	11.4286	1.6	7.14286	0.00170089
CREB3L1.MA0839.1	3	35	8	1000	8.57143	0.8	10.7143	0.00195314
XBP1.MA0844.1	3	35	13	1000	8.57143	1.3	6.59341	0.00883761
ZFP57.MA1583.1	23	35	454	1000	65.7143	45.4	1.44745	0.0111558
TCFL5.MA0632.2	20	35	384	1000	57.1429	38.4	1.4881	0.017153
ATF1.MA0604.1	14	35	233	1000	40	23.3	1.71674	0.0185775
HINFP.MA0131.2	16	35	290	1000	45.7143	29	1.57635	0.024276
ZSCAN29.MA1602.1	3	35	20	1000	8.57143	2	4.28571	0.0297654
CREB3L4.MA1474.1	23	35	488	1000	65.7143	48.8	1.3466	0.0305392
KLF15.MA1513.1	23	35	490	1000	65.7143	49	1.34111	0.0322436
HES1.MA1099.2	23	35	493	1000	65.7143	49.3	1.33295	0.0349454
CEBPG.MA0838.1	1	35	1	1000	2.85714	0.1	28.5714	0.035
AHR_ARNT.MA0006.1	29	35	682	1000	82.8571	68.2	1.21491	0.0386891
ZFP42.MA1651.1	5	35	56	1000	14.2857	5.6	2.55102	0.0410299
MSX1.MA0666.1	20	35	415	1000	57.1429	41.5	1.37694	0.0421012
CDX1.MA0878.2	2	35	10	1000	5.71429	1	5.71429	0.0449085
RFX4.MA0799.1	2	35	10	1000	5.71429	1	5.71429	0.0449085
EN2.MA0642.1	21	35	446	1000	60	44.6	1.34529	0.0456209
TFAP2C_2.MA0814.2	33	35	835	1000	94.2857	83.5	1.12917	0.0535462
ARX.MA0874.1	2	35	11	1000	5.71429	1.1	5.19481	0.053699
CDX4.MA1473.1	2	35	11	1000	5.71429	1.1	5.19481	0.053699
HOXD13.MA0909.2	2	35	11	1000	5.71429	1.1	5.19481	0.053699
SPDEF.MA0686.1	4	35	42	1000	11.4286	4.2	2.72109	0.0546201
CREB3L2.MA0608.1	9	35	146	1000	25.7143	14.6	1.76125	0.0564436
TFAP2A_2.MA0810.1	34	35	877	1000	97.1429	87.7	1.10767	0.0567071
TFDP1.MA1122.1	29	35	697	1000	82.8571	69.7	1.18877	0.0571986
GSX1.MA0892.1	31	35	771	1000	88.5714	77.1	1.14879	0.0681502
ATF6.MA1466.1	1	35	2	1000	2.85714	0.2	14.2857	0.0688088
ZNF282.MA1154.1	1	35	2	1000	2.85714	0.2	14.2857	0.0688088
ARNT_HIF1A.MA0259.1	31	35	773	1000	88.5714	77.3	1.14581	0.0717917
HIF1A.MA1106.1	19	35	409	1000	54.2857	40.9	1.32728	0.0725126
CREM.MA0609.2	11	35	201	1000	31.4286	20.1	1.56361	0.0733208
E2F1.MA0024.3	5	35	66	1000	14.2857	6.6	2.1645	0.0744948
FOS_JUN_2.MA1126.1	13	35	252	1000	37.1429	25.2	1.47392	0.076052
LBX2.MA0699.1	25	35	586	1000	71.4286	58.6	1.21892	0.0798226
NFYA.MA0060.3	9	35	156	1000	25.7143	15.6	1.64835	0.0804205
NFATC4.MA1525.1	16	35	333	1000	45.7143	33.3	1.3728	0.0822857
ZIC1_ZIC2.MA1628.1	31	35	779	1000	88.5714	77.9	1.13699	0.0837105
HOXA6.MA1497.1	28	35	681	1000	80	68.1	1.17474	0.0844979
ESX1.MA0644.1	24	35	561	1000	68.5714	56.1	1.22231	0.0888371
REL.MA0101.1	22	35	505	1000	62.8571	50.5	1.2447	0.0936084
HES6.MA1493.1	5	35	72	1000	14.2857	7.2	1.98413	0.100208
BHLHE23.MA0817.1	1	35	3	1000	2.85714	0.3	9.52381	0.101466
MTF1.MA0863.1	1	35	3	1000	2.85714	0.3	9.52381	0.101466
REST.MA0138.2	1	35	3	1000	2.85714	0.3	9.52381	0.101466
RFX2.MA0600.2	1	35	3	1000	2.85714	0.3	9.52381	0.101466
SHOX.MA0630.1	22	35	509	1000	62.8571	50.9	1.23491	0.101939
CEBPE.MA0837.1	3	35	35	1000	8.57143	3.5	2.44898	0.119655
NR2F6.MA0677.1	1	35	4	1000	2.85714	0.4	7.14286	0.133009
ZIC3.MA0697.1	4	35	57	1000	11.4286	5.7	2.00501	0.133098
ALX3.MA0634.1	22	35	523	1000	62.8571	52.3	1.20186	0.13531
ALX1.MA0854.1	2	35	19	1000	5.71429	1.9	3.00752	0.140381
ZNF135.MA1587.1	2	35	19	1000	5.71429	1.9	3.00752	0.140381
NFIA.MA0670.1	8	35	151	1000	22.8571	15.1	1.51372	0.143966
RHOXF1.MA0719.1	34	35	908	1000	97.1429	90.8	1.06986	0.150248
FOSB_JUN.MA1127.1	4	35	61	1000	11.4286	6.1	1.87354	0.159419
CEBPA.MA0102.4	3	35	40	1000	8.57143	4	2.14286	0.160643
RAX2.MA0717.1	24	35	591	1000	68.5714	59.1	1.16026	0.162359
OLIG1.MA0826.1	1	35	5	1000	2.85714	0.5	5.71429	0.163476
ALX4.MA0853.1	2	35	21	1000	5.71429	2.1	2.72109	0.165173
GSX2.MA0893.2	18	35	422	1000	51.4286	42.2	1.21869	0.170597
TFCP2.MA0145.3	5	35	86	1000	14.2857	8.6	1.66113	0.175318
CTCFL.MA1102.2	30	35	781	1000	85.7143	78.1	1.09749	0.185668
HOXA9.MA0594.2	24	35	599	1000	68.5714	59.9	1.14477	0.187475
KLF12.MA0742.1	4	35	65	1000	11.4286	6.5	1.75824	0.187578
VSX1.MA0725.1	16	35	373	1000	45.7143	37.3	1.22558	0.191306
IRF7.MA0772.1	1	35	6	1000	2.85714	0.6	4.7619	0.192901
SOX17.MA0078.1	10	35	214	1000	28.5714	21.4	1.33511	0.196361
RUNX2.MA0511.2	11	35	241	1000	31.4286	24.1	1.30409	0.200143
MIXL1.MA0662.1	23	35	574	1000	65.7143	57.4	1.14485	0.201707
DUXA.MA0884.1	3	35	45	1000	8.57143	4.5	1.90476	0.205374
PHOX2A.MA0713.1	3	35	45	1000	8.57143	4.5	1.90476	0.205374
NFATC1.MA0624.1	34	35	919	1000	97.1429	91.9	1.05705	0.207159
ZIC4.MA0751.1	17	35	406	1000	48.5714	40.6	1.19634	0.210272
HOXB6.MA1500.1	21	35	519	1000	60	51.9	1.15607	0.211076
GMEB2.MA0862.1	6	35	116	1000	17.1429	11.6	1.47783	0.211519
YY1.MA0095.2	5	35	92	1000	14.2857	9.2	1.5528	0.21301
E2F2.MA0864.2	3	35	46	1000	8.57143	4.6	1.86335	0.214671
ZBTB26.MA1579.1	16	35	380	1000	45.7143	38	1.20301	0.216363
HES5.MA0821.1	1	35	7	1000	2.85714	0.7	4.08163	0.22132
PAX3_2.MA1546.1	1	35	7	1000	2.85714	0.7	4.08163	0.22132
MZF1_2.MA0057.1	34	35	922	1000	97.1429	92.2	1.05361	0.225548
HOXA10.MA0899.1	15	35	355	1000	42.8571	35.5	1.20724	0.225791
LHX1.MA1518.1	32	35	855	1000	91.4286	85.5	1.06934	0.227823
EGR3.MA0732.1	2	35	26	1000	5.71429	2.6	2.1978	0.229905
POU3F2.MA0787.1	2	35	26	1000	5.71429	2.6	2.1978	0.229905
PAX5.MA0014.3	24	35	612	1000	68.5714	61.2	1.12045	0.233354
NFYB.MA0502.2	11	35	249	1000	31.4286	24.9	1.26219	0.234123
BATF_JUN.MA0462.2	6	35	120	1000	17.1429	12	1.42857	0.235172
ETS2.MA1484.1	6	35	120	1000	17.1429	12	1.42857	0.235172
FOSB_JUNB_2.MA1136.1	6	35	122	1000	17.1429	12.2	1.40515	0.247333
HLF.MA0043.3	1	35	8	1000	2.85714	0.8	3.57143	0.248766
NFIC_2.MA1527.1	1	35	8	1000	2.85714	0.8	3.57143	0.248766
OLIG3.MA0827.1	5	35	98	1000	14.2857	9.8	1.45773	0.253241
STAT1_STAT2.MA0517.1	2	35	28	1000	5.71429	2.8	2.04082	0.256394
GBX2.MA0890.1	7	35	150	1000	20	15	1.33333	0.262532
LHX8.MA0705.1	10	35	229	1000	28.5714	22.9	1.24766	0.264565
MSX2.MA0708.1	8	35	177	1000	22.8571	17.7	1.29136	0.26844
MYB.MA0100.3	10	35	230	1000	28.5714	23	1.24224	0.269417
EGR1.MA0162.4	30	35	801	1000	85.7143	80.1	1.07009	0.272551
UNCX.MA0721.1	23	35	594	1000	65.7143	59.4	1.1063	0.277082
TBR1.MA0802.1	5	35	102	1000	14.2857	10.2	1.40056	0.28118
NR2C1.MA1535.1	27	35	713	1000	77.1429	71.3	1.08195	0.284423
NR1I2.MA1533.1	3	35	54	1000	8.57143	5.4	1.5873	0.291828
STAT6.MA0520.1	3	35	54	1000	8.57143	5.4	1.5873	0.291828
ETV3.MA0763.1	12	35	290	1000	34.2857	29	1.18227	0.29823
NEUROG1.MA0623.2	1	35	10	1000	2.85714	1	2.85714	0.300867
RUNX3.MA0684.2	19	35	489	1000	54.2857	48.9	1.11014	0.31675
HAND1_TCF3.MA0092.1	28	35	750	1000	80	75	1.06667	0.318555
DUX.MA0611.1	4	35	82	1000	11.4286	8.2	1.39373	0.321351
NFIL3.MA0025.2	3	35	57	1000	8.57143	5.7	1.50376	0.321515
TEAD1.MA0090.3	7	35	160	1000	20	16	1.25	0.321806
NFIB.MA1643.1	1	35	11	1000	2.85714	1.1	2.5974	0.325584
EGR2.MA0472.2	5	35	109	1000	14.2857	10.9	1.31062	0.331606
TFAP2E.MA1569.1	25	35	665	1000	71.4286	66.5	1.07411	0.333449
ETV2.MA0762.1	2	35	34	1000	5.71429	3.4	1.68067	0.335928
EN1.MA0027.2	10	35	244	1000	28.5714	24.4	1.17096	0.340468
RHOX11.MA0629.1	4	35	85	1000	11.4286	8.5	1.34454	0.346281
SIX2.MA1119.1	4	35	85	1000	11.4286	8.5	1.34454	0.346281
FEV.MA0156.2	11	35	273	1000	31.4286	27.3	1.15123	0.348993
FOSL2_JUNB_2.MA1139.1	2	35	35	1000	5.71429	3.5	1.63265	0.349035
STAT1.MA0137.3	2	35	35	1000	5.71429	3.5	1.63265	0.349035
E2F4.MA0470.2	1	35	12	1000	2.85714	1.2	2.38095	0.349451
NEUROG2.MA0669.1	1	35	12	1000	2.85714	1.2	2.38095	0.349451
TBX6.MA1567.1	33	35	907	1000	94.2857	90.7	1.03953	0.351584
BATF.MA1634.1	6	35	139	1000	17.1429	13.9	1.2333	0.35725
FOS_JUND.MA1141.1	3	35	61	1000	8.57143	6.1	1.40515	0.361236
FOXO3.MA0157.2	2	35	36	1000	5.71429	3.6	1.5873	0.362067
ZNF682.MA1599.1	11	35	276	1000	31.4286	27.6	1.13872	0.36436
HIC1.MA0739.1	33	35	909	1000	94.2857	90.9	1.03725	0.366877
SHOX2.MA0720.1	10	35	249	1000	28.5714	24.9	1.14745	0.366965
DLX3.MA0880.1	23	35	615	1000	65.7143	61.5	1.06852	0.36967
DDIT3_CEBPA.MA0019.1	7	35	168	1000	20	16.8	1.19048	0.371193
HOXC10.MA0905.1	4	35	88	1000	11.4286	8.8	1.2987	0.371321
PROP1.MA0715.1	1	35	13	1000	2.85714	1.3	2.1978	0.372497
THRB.MA1574.1	2	35	37	1000	5.71429	3.7	1.5444	0.375012
FLI1.MA0475.2	5	35	115	1000	14.2857	11.5	1.24224	0.375761
PRRX1.MA0716.1	14	35	362	1000	40	36.2	1.10497	0.378027
TBP.MA0108.2	9	35	224	1000	25.7143	22.4	1.14796	0.380254
ELK1.MA0028.2	3	35	63	1000	8.57143	6.3	1.36054	0.381041
ZNF341.MA1655.1	28	35	763	1000	80	76.3	1.04849	0.385737
FOXH1.MA0479.1	2	35	38	1000	5.71429	3.8	1.50376	0.387861
CEBPB.MA0466.2	1	35	14	1000	2.85714	1.4	2.04082	0.394749
HOXA13.MA0650.2	1	35	14	1000	2.85714	1.4	2.04082	0.394749
IRF5.MA1420.1	1	35	14	1000	2.85714	1.4	2.04082	0.394749
MAZ.MA1522.1	22	35	592	1000	62.8571	59.2	1.06178	0.396239
ZBTB18.MA0698.1	2	35	39	1000	5.71429	3.9	1.4652	0.400604
ZBTB7C.MA0695.1	30	35	825	1000	85.7143	82.5	1.03896	0.405667
RARA_RXRG.MA1149.1	8	35	201	1000	22.8571	20.1	1.13717	0.40599
FOSL1_JUN_2.MA1129.1	7	35	174	1000	20	17.4	1.14943	0.408839
CEBPD.MA0836.2	3	35	66	1000	8.57143	6.6	1.2987	0.410552
JUN_JUNB_2.MA1133.1	8	35	202	1000	22.8571	20.2	1.13154	0.411928
BHLHE22_2.MA1635.1	19	35	510	1000	54.2857	51	1.06443	0.412074
FOS.MA0476.1	2	35	40	1000	5.71429	4	1.42857	0.413233
KLF2.MA1515.1	34	35	945	1000	97.1429	94.5	1.02797	0.414855
NRL.MA0842.2	1	35	15	1000	2.85714	1.5	1.90476	0.416233
HOXB7.MA1501.1	5	35	121	1000	14.2857	12.1	1.18064	0.420163
HOXD9.MA0913.2	2	35	41	1000	5.71429	4.1	1.39373	0.425742
NHLH2.MA1529.1	2	35	41	1000	5.71429	4.1	1.39373	0.425742
DLX1.MA0879.1	21	35	571	1000	60	57.1	1.05079	0.432064
KLF3.MA1516.1	11	35	289	1000	31.4286	28.9	1.08749	0.432348
MNX1.MA0707.1	11	35	289	1000	31.4286	28.9	1.08749	0.432348
BHLHE22.MA0818.1	1	35	16	1000	2.85714	1.6	1.78571	0.436976
FOXF2.MA0030.1	1	35	16	1000	2.85714	1.6	1.78571	0.436976
LMX1B.MA0703.2	1	35	16	1000	2.85714	1.6	1.78571	0.436976
FOSL2.MA0478.1	2	35	42	1000	5.71429	4.2	1.36054	0.438121
ERF.MA0760.1	6	35	151	1000	17.1429	15.1	1.13529	0.438219
HES2.MA0616.2	11	35	291	1000	31.4286	29.1	1.08002	0.442927
GATA3.MA0037.3	7	35	180	1000	20	18	1.11111	0.446623
NKX2_5.MA0063.2	15	35	405	1000	42.8571	40.5	1.0582	0.450668
TFAP2A.MA0003.4	28	35	775	1000	80	77.5	1.03226	0.452646
SIX1.MA1118.1	5	35	126	1000	14.2857	12.6	1.13379	0.456964
POU5F1_SOX2.MA0142.1	1	35	17	1000	2.85714	1.7	1.68067	0.457003
ZIC5.MA1584.1	1	35	17	1000	2.85714	1.7	1.68067	0.457003
PLAGL1.MA1615.1	33	35	920	1000	94.2857	92	1.02484	0.45829
SOX14.MA1562.1	2	35	44	1000	5.71429	4.4	1.2987	0.46247
HOXA4.MA1496.1	19	35	521	1000	54.2857	52.1	1.04195	0.464615
GLI3.MA1491.1	3	35	72	1000	8.57143	7.2	1.19048	0.468374
VAX1.MA0722.1	25	35	693	1000	71.4286	69.3	1.03072	0.472632
PHOX2B.MA0681.2	1	35	18	1000	2.85714	1.8	1.5873	0.476336
HOXB2.MA0902.2	10	35	270	1000	28.5714	27	1.0582	0.481099
HNF4A.MA0114.4	8	35	214	1000	22.8571	21.4	1.06809	0.483211
HNF4G.MA0484.2	8	35	214	1000	22.8571	21.4	1.06809	0.483211
DLX4.MA0881.1	19	35	525	1000	54.2857	52.5	1.03401	0.483938
ZBTB7A.MA0750.2	27	35	752	1000	77.1429	75.2	1.02584	0.484065
ASCL1_2.MA1631.1	31	35	866	1000	88.5714	86.6	1.02276	0.485272
SOX4.MA0867.2	11	35	299	1000	31.4286	29.9	1.05112	0.485285
POU2F3.MA0627.2	2	35	46	1000	5.71429	4.6	1.24224	0.486235
CTCF.MA0139.1	4	35	102	1000	11.4286	10.2	1.12045	0.486805
NKX6_2.MA0675.1	22	35	611	1000	62.8571	61.1	1.02876	0.488752
OVOL2.MA1545.1	1	35	19	1000	2.85714	1.9	1.50376	0.495
ELK3.MA0759.1	10	35	274	1000	28.5714	27.4	1.04275	0.502861
FOSL1_JUND_2.MA1143.1	31	35	869	1000	88.5714	86.9	1.01923	0.506721
RFX7.MA1554.1	26	35	728	1000	74.2857	72.8	1.02041	0.508006
GFI1.MA0038.2	1	35	20	1000	2.85714	2	1.42857	0.513018
IRF1.MA0050.2	1	35	20	1000	2.85714	2	1.42857	0.513018
JUN.MA0488.1	1	35	20	1000	2.85714	2	1.42857	0.513018
TEAD4.MA0809.2	9	35	248	1000	25.7143	24.8	1.03687	0.515935
BATF3.MA0835.2	4	35	106	1000	11.4286	10.6	1.07817	0.518612
KLF4.MA0039.4	33	35	927	1000	94.2857	92.7	1.01711	0.522195
FOSL1_JUN.MA1128.1	4	35	107	1000	11.4286	10.7	1.06809	0.52644
NKX2_3.MA0672.1	15	35	422	1000	42.8571	42.2	1.01557	0.534022
BACH1.MA1633.1	4	35	109	1000	11.4286	10.9	1.04849	0.541932
FOSL2_JUND.MA1144.1	2	35	51	1000	5.71429	5.1	1.12045	0.542874
ZNF354C.MA0130.1	35	35	983	1000	100	98.3	1.01729	0.542997
JUND_2.MA0492.1	1	35	22	1000	2.85714	2.2	1.2987	0.547198
POU1F1.MA0784.1	1	35	22	1000	2.85714	2.2	1.2987	0.547198
FOXI1.MA0042.2	4	35	110	1000	11.4286	11	1.03896	0.549593
FOS_JUNB.MA1134.1	2	35	52	1000	5.71429	5.2	1.0989	0.553701
FOSL2_JUNB.MA1138.1	2	35	52	1000	5.71429	5.2	1.0989	0.553701
VAX2.MA0723.1	22	35	625	1000	62.8571	62.5	1.00571	0.558304
NR1H4.MA1110.1	11	35	313	1000	31.4286	31.3	1.00411	0.558487
PITX3.MA0714.1	16	35	456	1000	45.7143	45.6	1.00251	0.561156
ESRRB.MA0141.3	1	35	23	1000	2.85714	2.3	1.24224	0.563403
GBX1.MA0889.1	3	35	83	1000	8.57143	8.3	1.0327	0.567814
VENTX.MA0724.1	3	35	83	1000	8.57143	8.3	1.0327	0.567814
HOXA5.MA0158.2	7	35	200	1000	20	20	1	0.569539
RAX.MA0718.1	7	35	200	1000	20	20	1	0.569539
HLTF.MA0109.1	32	35	905	1000	91.4286	90.5	1.01026	0.570384
FOXL1.MA0033.2	10	35	287	1000	28.5714	28.7	0.99552	0.572305
FOXD2.MA0847.2	3	35	84	1000	8.57143	8.4	1.02041	0.576327
RELB.MA1117.1	24	35	685	1000	68.5714	68.5	1.00104	0.577842
ZBTB12.MA1649.1	25	35	713	1000	71.4286	71.3	1.0018	0.578213
ELF4.MA0641.1	1	35	24	1000	2.85714	2.4	1.19048	0.579043
OLIG2.MA0678.1	1	35	24	1000	2.85714	2.4	1.19048	0.579043
SP4.MA0685.1	1	35	24	1000	2.85714	2.4	1.19048	0.579043
ZIC1.MA0696.1	1	35	24	1000	2.85714	2.4	1.19048	0.579043
FOXD1.MA0031.1	2	35	55	1000	5.71429	5.5	1.03896	0.585145
EVX2.MA0888.1	18	35	518	1000	51.4286	51.8	0.99283	0.586412
TEAD3.MA0808.1	7	35	203	1000	20	20.3	0.985222	0.587147
KLF1.MA0493.1	15	35	434	1000	42.8571	43.4	0.987492	0.591817
PAX4.MA0068.2	7	35	204	1000	20	20.4	0.980392	0.592951
TFAP2C.MA0524.2	31	35	881	1000	88.5714	88.1	1.00535	0.594631
JUND.MA0491.2	2	35	56	1000	5.71429	5.6	1.02041	0.595277
SP2.MA0516.2	2	35	56	1000	5.71429	5.6	1.02041	0.595277
SOX8.MA0868.2	10	35	293	1000	28.5714	29.3	0.975134	0.603325
SPZ1.MA0111.1	11	35	322	1000	31.4286	32.2	0.976043	0.604044
MAFF.MA0495.3	2	35	57	1000	5.71429	5.7	1.00251	0.605232
TCF12_2.MA1648.1	35	35	986	1000	100	98.6	1.0142	0.605251
HOXB5.MA0904.2	6	35	177	1000	17.1429	17.7	0.968523	0.606495
HEY1.MA0823.1	10	35	294	1000	28.5714	29.4	0.971817	0.608413
GATA1_TAL1.MA0140.2	1	35	26	1000	2.85714	2.6	1.0989	0.608708
TFAP2A_3.MA0872.1	12	35	352	1000	34.2857	35.2	0.974026	0.610026
TAL1_TCF3.MA0091.1	2	35	58	1000	5.71429	5.8	0.985222	0.61501
EMX1.MA0612.2	3	35	89	1000	8.57143	8.9	0.963082	0.617409
ETV5.MA0765.2	33	35	937	1000	94.2857	93.7	1.00625	0.618959
HMBOX1.MA0895.1	9	35	268	1000	25.7143	26.8	0.959488	0.623899
FOSL2_JUND_2.MA1145.1	2	35	59	1000	5.71429	5.9	0.968523	0.624611
MEOX1.MA0661.1	7	35	210	1000	20	21	0.952381	0.627018
HIC2.MA0738.1	35	35	987	1000	100	98.7	1.01317	0.627503
HOXC8.MA1505.1	13	35	385	1000	37.1429	38.5	0.96475	0.63033
ISX.MA0654.1	3	35	92	1000	8.57143	9.2	0.931677	0.640823
ATF2.MA1632.1	2	35	61	1000	5.71429	6.1	0.936768	0.643282
HSF4.MA0771.1	2	35	61	1000	5.71429	6.1	0.936768	0.643282
JUNB.MA0490.2	2	35	61	1000	5.71429	6.1	0.936768	0.643282
TFAP2B.MA0811.1	29	35	835	1000	82.8571	83.5	0.992301	0.647472
FOSL2_JUN_2.MA1131.1	2	35	62	1000	5.71429	6.2	0.921659	0.652354
NR4A2_RXRA.MA1147.1	2	35	62	1000	5.71429	6.2	0.921659	0.652354
BHLHE40.MA0464.2	5	35	155	1000	14.2857	15.5	0.921659	0.65379
JUN_JUNB.MA1132.1	14	35	419	1000	40	41.9	0.954654	0.654697
FOXO1.MA0480.1	3	35	94	1000	8.57143	9.4	0.911854	0.655902
HESX1.MA0894.1	3	35	94	1000	8.57143	9.4	0.911854	0.655902
TLX2.MA1577.1	3	35	94	1000	8.57143	9.4	0.911854	0.655902
EOMES.MA0800.1	4	35	125	1000	11.4286	12.5	0.914286	0.656528
SREBF1.MA0595.1	4	35	125	1000	11.4286	12.5	0.914286	0.656528
EVX1.MA0887.1	18	35	534	1000	51.4286	53.4	0.963082	0.660104
PAX6.MA0069.1	1	35	30	1000	2.85714	3	0.952381	0.66207
TFAP2C_3.MA0815.1	9	35	276	1000	25.7143	27.6	0.931677	0.664056
NFATC3.MA0625.1	25	35	730	1000	71.4286	73	0.978474	0.666202
FOS_JUN.MA0099.3	4	35	127	1000	11.4286	12.7	0.899888	0.669536
FOSB_JUNB.MA1135.1	2	35	64	1000	5.71429	6.4	0.892857	0.66997
NR2C2.MA0504.1	3	35	96	1000	8.57143	9.6	0.892857	0.670552
NKX2_5_2.MA0503.1	9	35	278	1000	25.7143	27.8	0.924974	0.673757
POU3F3.MA0788.1	1	35	31	1000	2.85714	3.1	0.921659	0.674263
ETS1.MA0098.3	8	35	249	1000	22.8571	24.9	0.917958	0.676506
USF1.MA0093.3	4	35	129	1000	11.4286	12.9	0.885936	0.68223
ZBTB33.MA0527.1	2	35	66	1000	5.71429	6.6	0.865801	0.68689
SP8.MA0747.1	25	35	735	1000	71.4286	73.5	0.971817	0.691083
NR5A1.MA1540.1	24	35	708	1000	68.5714	70.8	0.968523	0.692319
POU3F4.MA0789.1	1	35	33	1000	2.85714	3.3	0.865801	0.697381
DLX6.MA0882.1	12	35	371	1000	34.2857	37.1	0.924143	0.697604
FOSL2_JUN.MA1130.1	3	35	100	1000	8.57143	10	0.857143	0.698553
LIN54.MA0619.1	3	35	100	1000	8.57143	10	0.857143	0.698553
ARID3A.MA0151.1	7	35	224	1000	20	22.4	0.892857	0.70074
SRY.MA0084.1	13	35	401	1000	37.1429	40.1	0.926256	0.702008
KLF9.MA1107.2	19	35	573	1000	54.2857	57.3	0.947395	0.707363
SOHLH2.MA1560.1	12	35	374	1000	34.2857	37.4	0.91673	0.710488
NR4A2.MA0160.1	24	35	712	1000	68.5714	71.2	0.963082	0.711113
BARHL1.MA0877.2	19	35	574	1000	54.2857	57.4	0.945744	0.71158
SREBF2.MA0596.1	3	35	102	1000	8.57143	10.2	0.840336	0.711903
FOXK2.MA1103.2	11	35	346	1000	31.4286	34.6	0.90834	0.715563
POU3F1.MA0786.1	2	35	70	1000	5.71429	7	0.816327	0.718684
CDX2.MA0465.2	5	35	167	1000	14.2857	16.7	0.855432	0.721933
OTX1.MA0711.1	9	35	289	1000	25.7143	28.9	0.889768	0.724443
GATA5.MA0766.2	2	35	71	1000	5.71429	7.1	0.804829	0.726215
LHX6.MA0658.1	2	35	71	1000	5.71429	7.1	0.804829	0.726215
MSC.MA0665.1	2	35	71	1000	5.71429	7.1	0.804829	0.726215
MSX3.MA0709.1	4	35	138	1000	11.4286	13.8	0.828157	0.735375
OSR1.MA1542.1	4	35	138	1000	11.4286	13.8	0.828157	0.735375
TEAD2.MA1121.1	10	35	322	1000	28.5714	32.2	0.887311	0.738547
NFAT5.MA0606.1	14	35	439	1000	40	43.9	0.911162	0.73951
ISL2.MA0914.1	27	35	799	1000	77.1429	79.9	0.965493	0.743047
MYC.MA0147.3	25	35	746	1000	71.4286	74.6	0.957488	0.743404
FOSL1.MA0477.2	2	35	74	1000	5.71429	7.4	0.772201	0.747832
POU2F1.MA0785.1	2	35	74	1000	5.71429	7.4	0.772201	0.747832
TFAP2B_2.MA0812.1	18	35	556	1000	51.4286	55.6	0.924974	0.752137
PBX3.MA1114.1	9	35	296	1000	25.7143	29.6	0.868726	0.75419
SOX10.MA0442.2	9	35	296	1000	25.7143	29.6	0.868726	0.75419
DLX5.MA1476.1	2	35	75	1000	5.71429	7.5	0.761905	0.754719
KLF14.MA0740.1	4	35	142	1000	11.4286	14.2	0.804829	0.756888
ATOH1.MA0461.2	5	35	174	1000	14.2857	17.4	0.821018	0.757351
LMX1A.MA0702.2	1	35	39	1000	2.85714	3.9	0.732601	0.757574
TFAP2B_3.MA0813.1	9	35	297	1000	25.7143	29.7	0.865801	0.758274
MEOX2.MA0706.1	21	35	641	1000	60	64.1	0.936037	0.758526
TCF7.MA0769.2	8	35	267	1000	22.8571	26.7	0.856073	0.758877
SOX3.MA0514.1	6	35	206	1000	17.1429	20.6	0.832178	0.760446
DRGX.MA1481.1	6	35	207	1000	17.1429	20.7	0.828157	0.764933
HOXC4.MA1504.1	7	35	238	1000	20	23.8	0.840336	0.765231
SOX9.MA0077.1	14	35	446	1000	40	44.6	0.896861	0.766325
MYF6.MA0667.1	1	35	40	1000	2.85714	4	0.714286	0.766403
ZKSCAN1.MA1585.1	1	35	40	1000	2.85714	4	0.714286	0.766403
ZNF460.MA1596.1	1	35	40	1000	2.85714	4	0.714286	0.766403
TBX15.MA0803.1	3	35	111	1000	8.57143	11.1	0.772201	0.766662
FOXD3.MA0041.1	4	35	144	1000	11.4286	14.4	0.793651	0.767161
ARNT.MA0004.1	9	35	300	1000	25.7143	30	0.857143	0.77027
NOTO.MA0710.1	6	35	209	1000	17.1429	20.9	0.820232	0.773734
PRRX2.MA0075.3	2	35	78	1000	5.71429	7.8	0.732601	0.774452
FOXJ3.MA0851.1	3	35	113	1000	8.57143	11.3	0.758534	0.777675
ERG.MA0474.2	8	35	272	1000	22.8571	27.2	0.840336	0.779183
MAFG.MA0659.2	2	35	79	1000	5.71429	7.9	0.723327	0.780728
EMX2.MA0886.1	3	35	114	1000	8.57143	11.4	0.75188	0.783028
ELF2.MA1483.1	1	35	42	1000	2.85714	4.2	0.680272	0.783134
MIX_A.MA0621.1	1	35	42	1000	2.85714	4.2	0.680272	0.783134
ELK4.MA0076.2	9	35	304	1000	25.7143	30.4	0.845865	0.785669
MLXIPL.MA0664.1	3	35	115	1000	8.57143	11.5	0.745342	0.788279
VSX2.MA0726.1	6	35	213	1000	17.1429	21.3	0.804829	0.790653
SOX13.MA1120.1	9	35	306	1000	25.7143	30.6	0.840336	0.793111
DLX2.MA0885.1	7	35	246	1000	20	24.6	0.813008	0.79766
SMAD2_SMAD3.MA1622.1	3	35	117	1000	8.57143	11.7	0.732601	0.798482
DMRT3.MA0610.1	2	35	82	1000	5.71429	8.2	0.696864	0.798681
LHX5.MA1519.1	2	35	82	1000	5.71429	8.2	0.696864	0.798681
EGR4.MA0733.1	8	35	278	1000	22.8571	27.8	0.822199	0.802024
NR2E1.MA0676.1	5	35	184	1000	14.2857	18.4	0.776398	0.802331
STAT4.MA0518.1	3	35	118	1000	8.57143	11.8	0.726392	0.803436
HOXA1.MA1495.1	9	35	309	1000	25.7143	30.9	0.832178	0.803951
TBX3.MA1566.1	35	35	994	1000	100	99.4	1.00604	0.807099
FOXO6.MA0849.1	3	35	119	1000	8.57143	11.9	0.720288	0.808292
SOX6.MA0515.1	3	35	119	1000	8.57143	11.9	0.720288	0.808292
FOXO4.MA0848.1	8	35	281	1000	22.8571	28.1	0.813421	0.81282
SPIC.MA0687.1	3	35	120	1000	8.57143	12	0.714286	0.813051
FOXP2.MA0593.1	1	35	46	1000	2.85714	4.6	0.621118	0.813176
HOXB3.MA0903.1	17	35	545	1000	48.5714	54.5	0.891219	0.81336
FOXA1.MA0148.4	4	35	154	1000	11.4286	15.4	0.742115	0.813783
POU6F1.MA0628.1	2	35	85	1000	5.71429	8.5	0.672269	0.815371
TFAP4.MA0691.1	2	35	85	1000	5.71429	8.5	0.672269	0.815371
MZF1.MA0056.2	15	35	489	1000	42.8571	48.9	0.876424	0.815791
BHLHA15.MA0607.1	8	35	282	1000	22.8571	28.2	0.810537	0.816327
NOBOX.MA0125.1	6	35	220	1000	17.1429	22	0.779221	0.818083
GCM1.MA0646.1	7	35	253	1000	20	25.3	0.790514	0.823379
ELF5.MA0136.2	22	35	686	1000	62.8571	68.6	0.916285	0.824778
JUN_2.MA0489.1	1	35	48	1000	2.85714	4.8	0.595238	0.82664
GATA4.MA0482.2	7	35	255	1000	20	25.5	0.784314	0.830278
RFX1.MA0509.2	2	35	88	1000	5.71429	8.8	0.649351	0.830859
LHX2.MA0700.2	3	35	125	1000	8.57143	12.5	0.685714	0.835441
MAF.MA1520.1	3	35	125	1000	8.57143	12.5	0.685714	0.835441
NKX2_2.MA1645.1	17	35	552	1000	48.5714	55.2	0.879917	0.835448
GFI1B.MA0483.1	2	35	89	1000	5.71429	8.9	0.642055	0.835766
ZFX.MA0146.2	20	35	636	1000	57.1429	63.6	0.898473	0.838348
GLIS2.MA0736.1	1	35	50	1000	2.85714	5	0.571429	0.839159
TBX5.MA0807.1	33	35	960	1000	94.2857	96	0.982143	0.839357
CREB1.MA0018.4	6	35	226	1000	17.1429	22.6	0.758534	0.83943
ZIC2.MA1629.1	19	35	609	1000	54.2857	60.9	0.891391	0.839635
ISL1.MA1608.1	7	35	258	1000	20	25.8	0.775194	0.840257
USF2.MA0526.3	4	35	161	1000	11.4286	16.1	0.709849	0.8419
ARGFX.MA1463.1	1	35	51	1000	2.85714	5.1	0.560224	0.845085
HOXD3.MA0912.2	1	35	51	1000	2.85714	5.1	0.560224	0.845085
NR6A1.MA1541.1	1	35	51	1000	2.85714	5.1	0.560224	0.845085
TBX20.MA0689.1	1	35	51	1000	2.85714	5.1	0.560224	0.845085
SOX2.MA0143.4	10	35	354	1000	28.5714	35.4	0.807103	0.851216
FOXA3.MA1683.1	9	35	324	1000	25.7143	32.4	0.793651	0.852382
HOXA7.MA1498.1	11	35	385	1000	31.4286	38.5	0.816327	0.853999
ZKSCAN5.MA1652.1	10	35	355	1000	28.5714	35.5	0.804829	0.854074
LHX4.MA0704.1	9	35	325	1000	25.7143	32.5	0.791209	0.855274
MSANTD3.MA1523.1	29	35	873	1000	82.8571	87.3	0.949108	0.855616
FOXF1.MA1606.1	7	35	263	1000	20	26.3	0.760456	0.855921
MEIS3.MA0775.1	28	35	849	1000	80	84.9	0.942285	0.856034
MEF2C.MA0497.1	1	35	53	1000	2.85714	5.3	0.539084	0.856307
SOX5.MA0087.1	2	35	94	1000	5.71429	9.4	0.607903	0.858487
FOXL2.MA1607.1	4	35	166	1000	11.4286	16.6	0.688468	0.859844
TBX21.MA0690.1	1	35	54	1000	2.85714	5.4	0.529101	0.861618
POU6F1_2.MA1549.1	4	35	168	1000	11.4286	16.8	0.680272	0.866546
LHX9.MA0701.2	2	35	96	1000	5.71429	9.6	0.595238	0.866773
NR5A2.MA0505.1	2	35	96	1000	5.71429	9.6	0.595238	0.866773
KLF16.MA0741.1	21	35	673	1000	60	67.3	0.89153	0.867996
STAT5B.MA1625.1	3	35	134	1000	8.57143	13.4	0.639659	0.870189
NR1H3_RXRA.MA0494.1	2	35	97	1000	5.71429	9.7	0.589102	0.870753
SOX15.MA1152.1	13	35	451	1000	37.1429	45.1	0.823567	0.872481
NHLH1.MA0048.2	12	35	422	1000	34.2857	42.2	0.812458	0.873405
FOXA2.MA0047.3	6	35	237	1000	17.1429	23.7	0.723327	0.873608
NFIX_2.MA1528.1	1	35	57	1000	2.85714	5.7	0.501253	0.876431
ONECUT1.MA0679.2	1	35	57	1000	2.85714	5.7	0.501253	0.876431
SP1.MA0079.4	1	35	57	1000	2.85714	5.7	0.501253	0.876431
ARNTL.MA0603.1	10	35	364	1000	28.5714	36.4	0.784929	0.878053
RUNX1.MA0002.2	26	35	806	1000	74.2857	80.6	0.921659	0.878679
GATA1.MA0035.4	4	35	172	1000	11.4286	17.2	0.664452	0.879171
PDX1.MA0132.2	4	35	172	1000	11.4286	17.2	0.664452	0.879171
NKX3_2.MA0122.3	1	35	58	1000	2.85714	5.8	0.492611	0.881017
SMAD4.MA1153.1	7	35	272	1000	20	27.2	0.735294	0.881173
GATA2.MA0036.3	3	35	138	1000	8.57143	13.8	0.621118	0.883529
HOXB4.MA1499.1	3	35	138	1000	8.57143	13.8	0.621118	0.883529
MITF.MA0620.3	1	35	59	1000	2.85714	5.9	0.484262	0.885438
RFX3.MA0798.2	2	35	101	1000	5.71429	10.1	0.565771	0.885641
STAT5A_STAT5B.MA0519.1	2	35	101	1000	5.71429	10.1	0.565771	0.885641
MGA.MA0801.1	13	35	457	1000	37.1429	45.7	0.812754	0.88697
SP9.MA1564.1	25	35	785	1000	71.4286	78.5	0.909918	0.890876
PRDM15.MA1616.1	6	35	244	1000	17.1429	24.4	0.702576	0.89222
MEF2A.MA0052.4	3	35	141	1000	8.57143	14.1	0.607903	0.892752
MAFK.MA0496.3	5	35	211	1000	14.2857	21.1	0.677048	0.8928
NR1I3.MA1534.1	5	35	212	1000	14.2857	21.2	0.673854	0.895367
HEY2.MA0649.1	10	35	372	1000	28.5714	37.2	0.768049	0.896812
TCF7L2.MA0523.1	1	35	62	1000	2.85714	6.2	0.460829	0.897764
TGIF2LX.MA1571.1	1	35	62	1000	2.85714	6.2	0.460829	0.897764
NFIX.MA0671.1	35	35	997	1000	100	99.7	1.00301	0.898534
SOX18.MA1563.1	35	35	997	1000	100	99.7	1.00301	0.898534
CRX.MA0467.1	2	35	105	1000	5.71429	10.5	0.544218	0.898981
FOXB1.MA0845.1	2	35	105	1000	5.71429	10.5	0.544218	0.898981
MNT.MA0825.1	9	35	343	1000	25.7143	34.3	0.749688	0.900506
PITX2.MA1547.1	3	35	144	1000	8.57143	14.4	0.595238	0.901343
PKNOX1.MA0782.2	9	35	344	1000	25.7143	34.4	0.747508	0.902657
TBX4.MA0806.1	20	35	660	1000	57.1429	66	0.865801	0.902844
STAT3.MA0144.2	3	35	145	1000	8.57143	14.5	0.591133	0.904072
NEUROD2.MA0668.1	6	35	249	1000	17.1429	24.9	0.688468	0.904126
HOXA11.MA0911.1	1	35	64	1000	2.85714	6.4	0.446429	0.905255
STAT2.MA1623.1	4	35	182	1000	11.4286	18.2	0.627943	0.906489
SPIB.MA0081.2	3	35	146	1000	8.57143	14.6	0.587084	0.906735
NKX2_8.MA0673.1	26	35	816	1000	74.2857	81.6	0.910364	0.908551
GSC2.MA0891.1	18	35	609	1000	51.4286	60.9	0.844476	0.909614
FOXJ2.MA0614.1	2	35	109	1000	5.71429	10.9	0.524246	0.910908
TCF21_2.MA1568.1	3	35	148	1000	8.57143	14.8	0.579151	0.911871
SP3.MA0746.2	10	35	380	1000	28.5714	38	0.75188	0.913301
NKX6_3.MA1530.1	3	35	149	1000	8.57143	14.9	0.575264	0.914345
TBX1.MA0805.1	3	35	149	1000	8.57143	14.9	0.575264	0.914345
POU5F1.MA1115.1	7	35	287	1000	20	28.7	0.696864	0.915489
TCF4.MA0830.2	32	35	952	1000	91.4286	95.2	0.960384	0.918162
HOXB8.MA1502.1	5	35	222	1000	14.2857	22.2	0.643501	0.918383
HOXD8.MA0910.2	5	35	222	1000	14.2857	22.2	0.643501	0.918383
E2F6.MA0471.2	27	35	844	1000	77.1429	84.4	0.914015	0.91958
ZNF317.MA1593.1	11	35	414	1000	31.4286	41.4	0.759144	0.920177
HOXD4.MA1507.1	4	35	188	1000	11.4286	18.8	0.607903	0.920239
GCM2.MA0767.1	17	35	588	1000	48.5714	58.8	0.826045	0.922189
FOXP1.MA0481.3	8	35	323	1000	22.8571	32.3	0.707651	0.922996
PITX1.MA0682.2	4	35	191	1000	11.4286	19.1	0.598355	0.926442
TFE3.MA0831.2	9	35	357	1000	25.7143	35.7	0.720288	0.927463
FOXC1.MA0032.2	3	35	155	1000	8.57143	15.5	0.552995	0.927959
KLF6.MA1517.1	23	35	750	1000	65.7143	75	0.87619	0.92804
NFATC2.MA0152.1	19	35	646	1000	54.2857	64.6	0.840336	0.928471
NR2F1.MA0017.2	3	35	157	1000	8.57143	15.7	0.545951	0.932054
TFEC.MA0871.2	1	35	73	1000	2.85714	7.3	0.391389	0.932866
RORC.MA1151.1	11	35	422	1000	31.4286	42.2	0.744753	0.933547
RELA.MA0107.1	1	35	74	1000	2.85714	7.4	0.3861	0.935401
FOSL1_JUND.MA1142.1	27	35	851	1000	77.1429	85.1	0.906497	0.936947
MYF5.MA1641.1	13	35	484	1000	37.1429	48.4	0.767414	0.937689
ZNF263.MA0528.2	28	35	874	1000	80	87.4	0.915332	0.93772
FOXP3.MA0850.1	18	35	625	1000	51.4286	62.5	0.822857	0.938356
RBPJ.MA1116.1	14	35	515	1000	40	51.5	0.776699	0.940679
STAT5A.MA1624.1	3	35	162	1000	8.57143	16.2	0.529101	0.941407
HOXA2.MA0900.2	1	35	77	1000	2.85714	7.7	0.371058	0.94246
POU4F1.MA0790.1	1	35	77	1000	2.85714	7.7	0.371058	0.94246
POU6F2.MA0793.1	1	35	77	1000	2.85714	7.7	0.371058	0.94246
KLF11.MA1512.1	15	35	546	1000	42.8571	54.6	0.784929	0.944197
KLF10.MA1511.1	14	35	519	1000	40	51.9	0.770713	0.946183
TBX2.MA0688.1	11	35	431	1000	31.4286	43.1	0.729201	0.946407
YY2.MA0748.2	20	35	684	1000	57.1429	68.4	0.835422	0.946981
FOXC2.MA0846.1	4	35	203	1000	11.4286	20.3	0.562984	0.947295
FOXK1.MA0852.2	4	35	203	1000	11.4286	20.3	0.562984	0.947295
INSM1.MA0155.1	5	35	239	1000	14.2857	23.9	0.597729	0.947799
ZNF148.MA1653.1	24	35	786	1000	68.5714	78.6	0.87241	0.948565
POU5F1B.MA0792.1	4	35	204	1000	11.4286	20.4	0.560224	0.948773
ASCL1.MA1100.2	32	35	959	1000	91.4286	95.9	0.953374	0.949339
MEIS1.MA0498.2	32	35	959	1000	91.4286	95.9	0.953374	0.949339
GATA6.MA1104.2	2	35	127	1000	5.71429	12.7	0.449944	0.950323
WT1.MA1627.1	20	35	687	1000	57.1429	68.7	0.831774	0.951211
OSR2.MA1646.1	28	35	880	1000	80	88	0.909091	0.951344
OTX2.MA0712.2	4	35	206	1000	11.4286	20.6	0.554785	0.951622
PPARA_RXRA.MA1148.1	4	35	206	1000	11.4286	20.6	0.554785	0.951622
DPRX.MA1480.1	5	35	242	1000	14.2857	24.2	0.590319	0.951911
TCF3.MA0522.3	32	35	960	1000	91.4286	96	0.952381	0.953132
VDR.MA0693.2	31	35	942	1000	88.5714	94.2	0.940249	0.953218
ARID5A.MA0602.1	2	35	129	1000	5.71429	12.9	0.442968	0.953529
NR1H4_RXRA.MA1146.1	2	35	129	1000	5.71429	12.9	0.442968	0.953529
GRHL2.MA1105.2	5	35	244	1000	14.2857	24.4	0.58548	0.954494
HAND2.MA1638.1	13	35	498	1000	37.1429	49.8	0.745841	0.955826
RORA.MA0071.1	1	35	84	1000	2.85714	8.4	0.340136	0.956141
BARHL2.MA0635.1	9	35	378	1000	25.7143	37.8	0.680272	0.956644
MAX_MYC.MA0059.1	1	35	86	1000	2.85714	8.6	0.332226	0.95943
LBX1.MA0618.1	3	35	175	1000	8.57143	17.5	0.489796	0.960594
SPI1.MA0080.5	2	35	134	1000	5.71429	13.4	0.426439	0.960727
ZNF449.MA1656.1	9	35	382	1000	25.7143	38.2	0.673149	0.960911
TWIST1.MA1123.2	13	35	503	1000	37.1429	50.3	0.738427	0.961168
NR1D2.MA1532.1	1	35	88	1000	2.85714	8.8	0.324675	0.96248
MAFA.MA1521.1	4	35	215	1000	11.4286	21.5	0.531561	0.962791
BARX1.MA0875.1	6	35	286	1000	17.1429	28.6	0.599401	0.962913
NEUROG2_2.MA1642.1	15	35	562	1000	42.8571	56.2	0.762583	0.963037
RORB.MA1150.1	16	35	591	1000	45.7143	59.1	0.773507	0.964195
SNAI3.MA1559.1	10	35	417	1000	28.5714	41.7	0.685166	0.964719
PAX2.MA0067.1	35	35	999	1000	100	99.9	1.001	0.965
MSGN1.MA1524.1	11	35	448	1000	31.4286	44.8	0.701531	0.965218
DMRTA2.MA1478.1	6	35	289	1000	17.1429	28.9	0.593178	0.965879
TGIF2LY.MA1572.1	2	35	139	1000	5.71429	13.9	0.4111	0.96688
TFEB.MA0692.1	6	35	291	1000	17.1429	29.1	0.589102	0.967741
MYOG.MA0500.2	15	35	567	1000	42.8571	56.7	0.755858	0.967743
TCF12.MA0521.1	13	35	511	1000	37.1429	51.1	0.726866	0.968618
PRDM4.MA1647.1	20	35	702	1000	57.1429	70.2	0.814001	0.968661
PBX2.MA1113.2	2	35	141	1000	5.71429	14.1	0.405268	0.969081
PTF1A_3.MA1620.1	23	35	777	1000	65.7143	77.7	0.845744	0.969111
PTF1A.MA1618.1	14	35	541	1000	40	54.1	0.739372	0.969676
MAFB.MA0117.2	4	35	225	1000	11.4286	22.5	0.507937	0.972467
ESRRG.MA0643.1	1	35	97	1000	2.85714	9.7	0.294551	0.97366
EHF.MA0598.3	10	35	430	1000	28.5714	43	0.664452	0.975222
ARNT2.MA1464.1	3	35	191	1000	8.57143	19.1	0.448766	0.976348
NKX6_1.MA0674.1	4	35	230	1000	11.4286	23	0.496894	0.976403
ZBTB6.MA1581.1	17	35	634	1000	48.5714	63.4	0.766111	0.97735
HOXB13.MA0901.2	1	35	101	1000	2.85714	10.1	0.282885	0.977518
PLAGL2.MA1548.1	19	35	687	1000	54.2857	68.7	0.790185	0.977661
SMAD2_SMAD3_SMAD4.MA0513.1	6	35	304	1000	17.1429	30.4	0.56391	0.977826
BARX2.MA1471.1	2	35	151	1000	5.71429	15.1	0.37843	0.978183
NR4A1.MA1112.2	3	35	194	1000	8.57143	19.4	0.441826	0.978564
FOSL1_JUNB.MA1137.1	12	35	496	1000	34.2857	49.6	0.691244	0.978937
ATOH1_2.MA1467.1	2	35	152	1000	5.71429	15.2	0.37594	0.97894
KLF5.MA0599.1	22	35	765	1000	62.8571	76.5	0.821662	0.979988
IKZF1.MA1508.1	15	35	584	1000	42.8571	58.4	0.733855	0.980257
KLF17.MA1514.1	1	35	110	1000	2.85714	11	0.25974	0.9843
NKX3_1.MA0124.2	2	35	167	1000	5.71429	16.7	0.342173	0.987717
MYCN.MA0104.4	10	35	454	1000	28.5714	45.4	0.629327	0.987764
EBF2.MA1604.1	14	35	572	1000	40	57.2	0.699301	0.98797
ZEB1.MA0103.3	25	35	846	1000	71.4286	84.6	0.844309	0.988171
NEUROD1.MA1109.1	12	35	516	1000	34.2857	51.6	0.664452	0.988478
ESRRA.MA0592.3	2	35	169	1000	5.71429	16.9	0.338123	0.988584
NR2C2_2.MA1536.1	34	35	995	1000	97.1429	99.5	0.97631	0.988857
ZNF281.MA1630.1	5	35	292	1000	14.2857	29.2	0.489237	0.9893
ARID3B.MA0601.1	2	35	171	1000	5.71429	17.1	0.334169	0.989393
MAX.MA0058.3	6	35	330	1000	17.1429	33	0.519481	0.990064
RBPJL.MA1621.1	23	35	806	1000	65.7143	80.6	0.815314	0.990232
VEZF1.MA1578.1	18	35	686	1000	51.4286	68.6	0.749688	0.990441
MLXIP.MA0622.1	3	35	220	1000	8.57143	22	0.38961	0.991166
CLOCK.MA0819.1	2	35	177	1000	5.71429	17.7	0.322841	0.991508
PRDM1.MA0508.3	8	35	405	1000	22.8571	40.5	0.564374	0.992217
BSX.MA0876.1	7	35	372	1000	20	37.2	0.537634	0.992253
MYOD1.MA0499.2	20	35	742	1000	57.1429	74.2	0.770119	0.992485
ATOH7.MA1468.1	6	35	339	1000	17.1429	33.9	0.505689	0.992597
ESR2.MA0258.2	4	35	267	1000	11.4286	26.7	0.428036	0.99301
MEIS2_2.MA1640.1	1	35	131	1000	2.85714	13.1	0.218103	0.993305
ETV6.MA0645.1	5	35	309	1000	14.2857	30.9	0.462321	0.993939
ZNF740.MA0753.2	6	35	345	1000	17.1429	34.5	0.496894	0.993945
TFAP4_2.MA1570.1	8	35	414	1000	22.8571	41.4	0.552105	0.994221
PTF1A_2.MA1619.1	13	35	571	1000	37.1429	57.1	0.650488	0.995222
GSC.MA0648.1	4	35	278	1000	11.4286	27.8	0.4111	0.995252
SNAI1.MA1558.1	20	35	753	1000	57.1429	75.3	0.758869	0.995283
TWIST2.MA0633.1	2	35	193	1000	5.71429	19.3	0.296077	0.995369
SCRT1.MA0743.2	1	35	141	1000	2.85714	14.1	0.202634	0.995571
ELF3.MA0640.2	14	35	603	1000	40	60.3	0.66335	0.995889
SCRT2.MA0744.2	2	35	203	1000	5.71429	20.3	0.281492	0.996861
PPARG_RXRA.MA0065.2	17	35	691	1000	48.5714	69.1	0.702915	0.997108
EBF3.MA1637.1	15	35	641	1000	42.8571	64.1	0.668598	0.997311
ETV4.MA0764.2	11	35	530	1000	31.4286	53	0.592992	0.997415
TBX18.MA1565.1	8	35	440	1000	22.8571	44	0.519481	0.997683
ZNF75D.MA1601.1	6	35	375	1000	17.1429	37.5	0.457143	0.997907
GABPA.MA0062.3	13	35	594	1000	37.1429	59.4	0.625301	0.997994
FIGLA.MA0820.1	23	35	837	1000	65.7143	83.7	0.785117	0.998024
MXI1.MA1108.2	8	35	451	1000	22.8571	45.1	0.50681	0.998464
MEIS2.MA0774.1	8	35	452	1000	22.8571	45.2	0.505689	0.998522
ASCL2.MA0816.1	8	35	453	1000	22.8571	45.3	0.504573	0.998577
ZNF384.MA1125.1	1	35	173	1000	2.85714	17.3	0.165153	0.998859
NPAS2.MA0626.1	4	35	320	1000	11.4286	32	0.357143	0.999024
NR2F2.MA1111.1	4	35	320	1000	11.4286	32	0.357143	0.999024
ELF1.MA0473.3	8	35	464	1000	22.8571	46.4	0.492611	0.999074
BHLHA15_2.MA1472.1	25	35	890	1000	71.4286	89	0.802568	0.999258
ETV1.MA0761.2	10	35	535	1000	28.5714	53.5	0.534045	0.999349
SNAI2.MA0745.2	10	35	536	1000	28.5714	53.6	0.533049	0.999375
EBF1.MA0154.4	10	35	559	1000	28.5714	55.9	0.511117	0.999772
AR.MA0007.3	0	35	3	1000	0	0.3	0	1
ATF3.MA0605.2	0	35	10	1000	0	1	0	1
ATF4.MA0833.2	0	35	9	1000	0	0.9	0	1
ATF7.MA0834.1	0	35	5	1000	0	0.5	0	1
BACH1_MAFK.MA0591.1	0	35	12	1000	0	1.2	0	1
BACH2_2.MA1470.1	0	35	0	1000	0	0	NA	1
BACH2.MA1101.2	0	35	1	1000	0	0.1	0	1
BCL6B.MA0731.1	0	35	0	1000	0	0	NA	1
BCL6.MA0463.2	0	35	7	1000	0	0.7	0	1
BHLHE41.MA0636.1	0	35	24	1000	0	2.4	0	1
CEBPG_2.MA1636.1	0	35	23	1000	0	2.3	0	1
CREB5.MA0840.1	0	35	13	1000	0	1.3	0	1
CUX1.MA0754.1	0	35	46	1000	0	4.6	0	1
CUX2.MA0755.1	0	35	34	1000	0	3.4	0	1
DBP.MA0639.1	0	35	5	1000	0	0.5	0	1
DMBX1.MA0883.1	0	35	36	1000	0	3.6	0	1
DMRT1.MA1603.1	0	35	42	1000	0	4.2	0	1
DMRTC2.MA1479.1	0	35	47	1000	0	4.7	0	1
DUX4.MA0468.1	0	35	7	1000	0	0.7	0	1
E2F3.MA0469.3	0	35	0	1000	0	0	NA	1
E2F7.MA0758.1	0	35	0	1000	0	0	NA	1
E2F8.MA0865.1	0	35	0	1000	0	0	NA	1
ESR1.MA0112.3	0	35	0	1000	0	0	NA	1
EWSR1_FLI1.MA0149.1	0	35	0	1000	0	0	NA	1
FERD3L.MA1485.1	0	35	22	1000	0	2.2	0	1
FOXE1.MA1487.1	0	35	6	1000	0	0.6	0	1
FOXG1.MA0613.1	0	35	42	1000	0	4.2	0	1
FOXN3.MA1489.1	0	35	2	1000	0	0.2	0	1
FOXQ1.MA0040.1	0	35	32	1000	0	3.2	0	1
GLI2.MA0734.2	0	35	16	1000	0	1.6	0	1
GLIS1.MA0735.1	0	35	0	1000	0	0	NA	1
GLIS3.MA0737.1	0	35	0	1000	0	0	NA	1
GRHL1.MA0647.1	0	35	13	1000	0	1.3	0	1
HES7.MA0822.1	0	35	3	1000	0	0.3	0	1
HMX1.MA0896.1	0	35	22	1000	0	2.2	0	1
HMX2.MA0897.1	0	35	14	1000	0	1.4	0	1
HMX3.MA0898.1	0	35	22	1000	0	2.2	0	1
HNF1A.MA0046.2	0	35	6	1000	0	0.6	0	1
HNF1B.MA0153.2	0	35	3	1000	0	0.3	0	1
HNF4A_2.MA1494.1	0	35	0	1000	0	0	NA	1
HOXB9.MA1503.1	0	35	13	1000	0	1.3	0	1
HOXC11.MA0651.1	0	35	22	1000	0	2.2	0	1
HOXC12.MA0906.1	0	35	10	1000	0	1	0	1
HOXC13.MA0907.1	0	35	14	1000	0	1.4	0	1
HOXC9.MA0485.2	0	35	9	1000	0	0.9	0	1
HOXD10.MA1506.1	0	35	5	1000	0	0.5	0	1
HOXD11.MA0908.1	0	35	32	1000	0	3.2	0	1
HOXD12.MA0873.1	0	35	8	1000	0	0.8	0	1
HSF1.MA0486.2	0	35	13	1000	0	1.3	0	1
HSF2.MA0770.1	0	35	16	1000	0	1.6	0	1
IRF2.MA0051.1	0	35	1	1000	0	0.1	0	1
IRF3.MA1418.1	0	35	0	1000	0	0	NA	1
IRF4.MA1419.1	0	35	0	1000	0	0	NA	1
IRF6.MA1509.1	0	35	18	1000	0	1.8	0	1
IRF8.MA0652.1	0	35	0	1000	0	0	NA	1
IRF9.MA0653.1	0	35	0	1000	0	0	NA	1
JDP2_2.MA0656.1	0	35	3	1000	0	0.3	0	1
JDP2.MA0655.1	0	35	4	1000	0	0.4	0	1
JUNB_2.MA1140.2	0	35	3	1000	0	0.3	0	1
KLF13.MA0657.1	0	35	3	1000	0	0.3	0	1
LEF1.MA0768.1	0	35	1	1000	0	0.1	0	1
LHX3.MA0135.1	0	35	9	1000	0	0.9	0	1
MAF_NFE2.MA0501.1	0	35	6	1000	0	0.6	0	1
MECOM.MA0029.1	0	35	1	1000	0	0.1	0	1
MEF2B.MA0660.1	0	35	3	1000	0	0.3	0	1
MEF2D.MA0773.1	0	35	3	1000	0	0.3	0	1
MEIS1_2.MA1639.1	0	35	112	1000	0	11.2	0	1
MLX.MA0663.1	0	35	28	1000	0	2.8	0	1
MYBL1.MA0776.1	0	35	2	1000	0	0.2	0	1
MYBL2.MA0777.1	0	35	0	1000	0	0	NA	1
NFE2L1.MA0089.2	0	35	5	1000	0	0.5	0	1
NFE2L2.MA0150.2	0	35	27	1000	0	2.7	0	1
NFE2.MA0841.1	0	35	1	1000	0	0.1	0	1
NFIC_TLX1.MA0119.1	0	35	0	1000	0	0	NA	1
NFKB1.MA0105.4	0	35	1	1000	0	0.1	0	1
NFKB2.MA0778.1	0	35	30	1000	0	3	0	1
NR1D1.MA1531.1	0	35	9	1000	0	0.9	0	1
NR1H2_RXRA.MA0115.1	0	35	0	1000	0	0	NA	1
NR2E3.MA0164.1	0	35	65	1000	0	6.5	0	1
NR2F1_2.MA1537.1	0	35	2	1000	0	0.2	0	1
NR2F1_3.MA1538.1	0	35	2	1000	0	0.2	0	1
NR2F6_2.MA0728.1	0	35	0	1000	0	0	NA	1
NR2F6_3.MA1539.1	0	35	1	1000	0	0.1	0	1
NR3C1.MA0113.3	0	35	1	1000	0	0.1	0	1
NR3C2.MA0727.1	0	35	2	1000	0	0.2	0	1
ONECUT2.MA0756.1	0	35	2	1000	0	0.2	0	1
ONECUT3.MA0757.1	0	35	2	1000	0	0.2	0	1
OVOL1.MA1544.1	0	35	1	1000	0	0.1	0	1
PAX1.MA0779.1	0	35	0	1000	0	0	NA	1
PAX3.MA0780.1	0	35	7	1000	0	0.7	0	1
PAX7.MA0680.1	0	35	4	1000	0	0.4	0	1
PAX9.MA0781.1	0	35	0	1000	0	0	NA	1
PBX1.MA0070.1	0	35	13	1000	0	1.3	0	1
PKNOX2.MA0783.1	0	35	0	1000	0	0	NA	1
PLAG1.MA0163.1	0	35	42	1000	0	4.2	0	1
POU2F2.MA0507.1	0	35	16	1000	0	1.6	0	1
POU4F2.MA0683.1	0	35	1	1000	0	0.1	0	1
POU4F3.MA0791.1	0	35	35	1000	0	3.5	0	1
PPARD.MA1550.1	0	35	1	1000	0	0.1	0	1
PPARG.MA0066.1	0	35	0	1000	0	0	NA	1
PROX1.MA0794.1	0	35	3	1000	0	0.3	0	1
RARA_2.MA0730.1	0	35	0	1000	0	0	NA	1
RARA.MA0729.1	0	35	0	1000	0	0	NA	1
RARA_RXRA.MA0159.1	0	35	34	1000	0	3.4	0	1
RARB_2.MA0858.1	0	35	0	1000	0	0	NA	1
RARB_3.MA1552.1	0	35	14	1000	0	1.4	0	1
RARB.MA0857.1	0	35	0	1000	0	0	NA	1
RARG_2.MA0860.1	0	35	0	1000	0	0	NA	1
RARG_3.MA1553.1	0	35	11	1000	0	1.1	0	1
RARG.MA0859.1	0	35	0	1000	0	0	NA	1
RFX5.MA0510.2	0	35	3	1000	0	0.3	0	1
RORA_2.MA0072.1	0	35	1	1000	0	0.1	0	1
RREB1.MA0073.1	0	35	16	1000	0	1.6	0	1
RXRA.MA0512.2	0	35	0	1000	0	0	NA	1
RXRA_VDR.MA0074.1	0	35	1	1000	0	0.1	0	1
RXRB_2.MA1555.1	0	35	13	1000	0	1.3	0	1
RXRB.MA0855.1	0	35	0	1000	0	0	NA	1
RXRG_2.MA1556.1	0	35	4	1000	0	0.4	0	1
RXRG.MA0856.1	0	35	0	1000	0	0	NA	1
SIX3.MA0631.1	0	35	5	1000	0	0.5	0	1
SMAD3.MA0795.1	0	35	3	1000	0	0.3	0	1
SMAD5.MA1557.1	0	35	28	1000	0	2.8	0	1
SOX11.MA0869.1	0	35	0	1000	0	0	NA	1
SOX12.MA1561.1	0	35	33	1000	0	3.3	0	1
SOX1.MA0870.1	0	35	0	1000	0	0	NA	1
SOX21.MA0866.1	0	35	1	1000	0	0.1	0	1
SREBF1_2.MA0829.2	0	35	51	1000	0	5.1	0	1
SREBF2_2.MA0828.1	0	35	13	1000	0	1.3	0	1
SRF.MA0083.3	0	35	1	1000	0	0.1	0	1
TBX19.MA0804.1	0	35	1	1000	0	0.1	0	1
TBXT.MA0009.2	0	35	1	1000	0	0.1	0	1
TCF21.MA0832.1	0	35	5	1000	0	0.5	0	1
TCF7L1.MA1421.1	0	35	10	1000	0	1	0	1
TEF.MA0843.1	0	35	3	1000	0	0.3	0	1
TGIF1.MA0796.1	0	35	0	1000	0	0	NA	1
TGIF2.MA0797.1	0	35	5	1000	0	0.5	0	1
THAP11.MA1573.1	0	35	5	1000	0	0.5	0	1
THAP1.MA0597.1	35	35	1000	1000	100	100	1	1
THRB_2.MA1575.1	0	35	8	1000	0	0.8	0	1
THRB_3.MA1576.1	0	35	0	1000	0	0	NA	1
TP53.MA0106.3	0	35	0	1000	0	0	NA	1
TP63.MA0525.2	0	35	0	1000	0	0	NA	1
TP73.MA0861.1	0	35	1	1000	0	0.1	0	1
ZBED1.MA0749.1	0	35	0	1000	0	0	NA	1
ZBTB32.MA1580.1	0	35	8	1000	0	0.8	0	1
ZNF136.MA1588.1	0	35	1	1000	0	0.1	0	1
ZNF140.MA1589.1	0	35	0	1000	0	0	NA	1
ZNF143.MA0088.2	0	35	2	1000	0	0.2	0	1
ZNF16.MA1654.1	0	35	0	1000	0	0	NA	1
ZNF24.MA1124.1	0	35	13	1000	0	1.3	0	1
ZNF274.MA1592.1	0	35	10	1000	0	1	0	1
ZNF382.MA1594.1	0	35	0	1000	0	0	NA	1
ZNF410.MA0752.1	0	35	0	1000	0	0	NA	1
ZNF423.MA0116.1	0	35	26	1000	0	2.6	0	1
ZNF528.MA1597.1	0	35	2	1000	0	0.2	0	1
ZNF652.MA1657.1	0	35	70	1000	0	7	0	1
ZNF684.MA1600.1	0	35	1	1000	0	0.1	0	1
ZSCAN4.MA1155.1	0	35	4	1000	0	0.4	0	1

## Sheet: cfam_fibroblast
Motif	nb. Srtingent DMRs with motif	nb. Stringent DMRs	nb. Control regions with motif	nb. Control regions	% Srtingent DMRs with motif	% Control regions with motif	Enrichment	p-value
GMEB1.MA0615.1	25	26	735	1000	96.1538	73.5	1.30822	0.00317024
HIF1A.MA1106.1	19	26	463	1000	73.0769	46.3	1.57834	0.00473995
E2F2.MA0864.2	4	26	28	1000	15.3846	2.8	5.49451	0.00481672
KLF15.MA1513.1	21	26	591	1000	80.7692	59.1	1.36665	0.0160607
E2F4.MA0470.2	2	26	8	1000	7.69231	0.8	9.61538	0.0165398
NRF1.MA0506.1	14	26	325	1000	53.8462	32.5	1.6568	0.0184438
ATF1.MA0604.1	12	26	259	1000	46.1538	25.9	1.782	0.0190514
GLI3.MA1491.1	6	26	91	1000	23.0769	9.1	2.53593	0.0248331
PRDM15.MA1616.1	11	26	236	1000	42.3077	23.6	1.7927	0.0252925
HINFP.MA0131.2	17	26	452	1000	65.3846	45.2	1.44656	0.0290547
CREB3L1.MA0839.1	2	26	11	1000	7.69231	1.1	6.99301	0.0309653
ZBTB14.MA1650.1	24	26	767	1000	92.3077	76.7	1.20349	0.037502
TFAP2A_3.MA0872.1	17	26	469	1000	65.3846	46.9	1.39413	0.0429843
TCFL5.MA0632.2	16	26	433	1000	61.5385	43.3	1.42121	0.0450448
ATF6.MA1466.1	1	26	2	1000	3.84615	0.2	19.2308	0.0513493
HES7.MA0822.1	1	26	2	1000	3.84615	0.2	19.2308	0.0513493
KLF3.MA1516.1	13	26	336	1000	50	33.6	1.4881	0.0593652
OVOL2.MA1545.1	3	26	36	1000	11.5385	3.6	3.20513	0.0630743
YY2.MA0748.2	22	26	698	1000	84.6154	69.8	1.21225	0.067813
DMRT1.MA1603.1	3	26	38	1000	11.5385	3.8	3.03644	0.0720101
CREB3L4.MA1474.1	18	26	534	1000	69.2308	53.4	1.29646	0.0735319
HES5.MA0821.1	1	26	3	1000	3.84615	0.3	12.8205	0.0760637
CREB3L4_2.MA1475.1	9	26	211	1000	34.6154	21.1	1.64054	0.0762492
TFAP2C_3.MA0815.1	14	26	384	1000	53.8462	38.4	1.40224	0.07695
ZBTB7B.MA0694.1	8	26	184	1000	30.7692	18.4	1.67224	0.0870638
RFX7.MA1554.1	23	26	758	1000	88.4615	75.8	1.16704	0.0915492
RFX1.MA0509.2	5	26	95	1000	19.2308	9.5	2.02429	0.0918818
SMAD3.MA0795.1	1	26	4	1000	3.84615	0.4	9.61538	0.100158
THAP11.MA1573.1	1	26	4	1000	3.84615	0.4	9.61538	0.100158
FOSL1_JUN.MA1128.1	5	26	99	1000	19.2308	9.9	1.9425	0.105521
SMAD5.MA1557.1	2	26	23	1000	7.69231	2.3	3.34448	0.117789
SOX8.MA0868.2	12	26	334	1000	46.1538	33.4	1.38185	0.118993
LEF1.MA0768.1	1	26	5	1000	3.84615	0.5	7.69231	0.123648
E2F1.MA0024.3	4	26	75	1000	15.3846	7.5	2.05128	0.123942
FOSL1_JUN_2.MA1129.1	8	26	204	1000	30.7692	20.4	1.5083	0.140185
HES6.MA1493.1	5	26	109	1000	19.2308	10.9	1.76429	0.143906
HOXA6.MA1497.1	22	26	737	1000	84.6154	73.7	1.14811	0.144308
CENPB.MA0637.1	2	26	26	1000	7.69231	2.6	2.95858	0.14437
JUND_2.MA0492.1	2	26	27	1000	7.69231	2.7	2.849	0.153506
SOX17.MA0078.1	9	26	243	1000	34.6154	24.3	1.4245	0.155679
ELK3.MA0759.1	9	26	245	1000	34.6154	24.5	1.41287	0.161777
GMEB2.MA0862.1	7	26	178	1000	26.9231	17.8	1.51253	0.163812
HES2.MA0616.2	11	26	316	1000	42.3077	31.6	1.33885	0.164004
ATF7.MA0834.1	1	26	7	1000	3.84615	0.7	5.49451	0.168872
JDP2_2.MA0656.1	1	26	7	1000	3.84615	0.7	5.49451	0.168872
ISL1.MA1608.1	10	26	286	1000	38.4615	28.6	1.34481	0.180516
MEIS1.MA0498.2	26	26	939	1000	100	93.9	1.06496	0.190534
SMAD2_SMAD3.MA1622.1	5	26	120	1000	19.2308	12	1.60256	0.192528
TCF4.MA0830.2	26	26	940	1000	100	94	1.06383	0.195954
YY1.MA0095.2	3	26	61	1000	11.5385	6.1	1.89155	0.207846
ZFP42.MA1651.1	2	26	33	1000	7.69231	3.3	2.331	0.210398
HOXD10.MA1506.1	1	26	9	1000	3.84615	0.9	4.2735	0.211846
BHLHE40.MA0464.2	6	26	159	1000	23.0769	15.9	1.45138	0.220797
HES1.MA1099.2	16	26	523	1000	61.5385	52.3	1.17664	0.22533
SIX2.MA1119.1	4	26	95	1000	15.3846	9.5	1.61943	0.228231
AHR_ARNT.MA0006.1	20	26	684	1000	76.9231	68.4	1.12461	0.235656
VEZF1.MA1578.1	24	26	854	1000	92.3077	85.4	1.08089	0.243132
MNT.MA0825.1	11	26	341	1000	42.3077	34.1	1.24069	0.243425
SIX1.MA1118.1	6	26	165	1000	23.0769	16.5	1.3986	0.248013
CREB5.MA0840.1	1	26	11	1000	3.84615	1.1	3.4965	0.25268
RELA.MA0107.1	3	26	70	1000	11.5385	7	1.64835	0.271892
DBP.MA0639.1	1	26	12	1000	3.84615	1.2	3.20513	0.272327
HOXB2.MA0902.2	10	26	313	1000	38.4615	31.3	1.2288	0.274422
MYB.MA0100.3	9	26	278	1000	34.6154	27.8	1.24516	0.279403
BSX.MA0876.1	14	26	464	1000	53.8462	46.4	1.16048	0.282964
FOSB_JUNB_2.MA1136.1	5	26	138	1000	19.2308	13.8	1.39353	0.283325
TFAP2B_3.MA0813.1	13	26	427	1000	50	42.7	1.17096	0.285403
SP2.MA0516.2	3	26	73	1000	11.5385	7.3	1.58061	0.293876
MEIS3.MA0775.1	23	26	824	1000	88.4615	82.4	1.07356	0.301218
RFX3.MA0798.2	4	26	108	1000	15.3846	10.8	1.4245	0.306125
SP1.MA0079.4	2	26	43	1000	7.69231	4.3	1.78891	0.308816
TFAP2B_2.MA0812.1	20	26	704	1000	76.9231	70.4	1.09266	0.309229
ARNT_HIF1A.MA0259.1	22	26	785	1000	84.6154	78.5	1.0779	0.31113
ZNF449.MA1656.1	12	26	398	1000	46.1538	39.8	1.15964	0.316713
DPRX.MA1480.1	8	26	251	1000	30.7692	25.1	1.22587	0.317555
DLX6.MA0882.1	13	26	436	1000	50	43.6	1.14679	0.318559
ARNT.MA0004.1	9	26	289	1000	34.6154	28.9	1.19776	0.32447
TFDP1.MA1122.1	23	26	829	1000	88.4615	82.9	1.06709	0.324965
ELK4.MA0076.2	8	26	253	1000	30.7692	25.3	1.21618	0.326321
EN2.MA0642.1	15	26	516	1000	57.6923	51.6	1.11807	0.334246
BARHL1.MA0877.2	18	26	633	1000	69.2308	63.3	1.09369	0.339482
HOXB6.MA1500.1	17	26	599	1000	65.3846	59.9	1.09156	0.358223
JUN_JUNB_2.MA1133.1	7	26	224	1000	26.9231	22.4	1.20192	0.359786
POU5F1B.MA0792.1	7	26	224	1000	26.9231	22.4	1.20192	0.359786
BARHL2.MA0635.1	14	26	485	1000	53.8462	48.5	1.11023	0.361462
BHLHE41.MA0636.1	1	26	17	1000	3.84615	1.7	2.26244	0.36334
IRF5.MA1420.1	1	26	17	1000	3.84615	1.7	2.26244	0.36334
MLX.MA0663.1	1	26	17	1000	3.84615	1.7	2.26244	0.36334
XBP1.MA0844.1	1	26	17	1000	3.84615	1.7	2.26244	0.36334
KLF11.MA1512.1	19	26	679	1000	73.0769	67.9	1.07624	0.367903
ZFP57.MA1583.1	13	26	449	1000	50	44.9	1.11359	0.368853
TBX2.MA0688.1	15	26	525	1000	57.6923	52.5	1.0989	0.369029
MIXL1.MA0662.1	18	26	641	1000	69.2308	64.1	1.08004	0.371548
TEAD2.MA1121.1	11	26	375	1000	42.3077	37.5	1.12821	0.37378
GRHL1.MA0647.1	1	26	18	1000	3.84615	1.8	2.13675	0.380179
SOHLH2.MA1560.1	10	26	340	1000	38.4615	34	1.13122	0.383648
FOXP3.MA0850.1	18	26	644	1000	69.2308	64.4	1.07501	0.383874
OSR1.MA1542.1	5	26	158	1000	19.2308	15.8	1.21714	0.393527
ZBTB12.MA1649.1	20	26	724	1000	76.9231	72.4	1.06247	0.393595
CREB3.MA0638.1	1	26	19	1000	3.84615	1.9	2.02429	0.39659
JUN.MA0488.1	1	26	19	1000	3.84615	1.9	2.02429	0.39659
HEY1.MA0823.1	8	26	269	1000	30.7692	26.9	1.14384	0.398379
FOS_JUN_2.MA1126.1	9	26	307	1000	34.6154	30.7	1.12754	0.402137
MYC.MA0147.3	20	26	726	1000	76.9231	72.6	1.05955	0.402534
BARX1.MA0875.1	11	26	382	1000	42.3077	38.2	1.10753	0.402745
HEY2.MA0649.1	11	26	383	1000	42.3077	38.3	1.10464	0.406919
GSX2.MA0893.2	13	26	459	1000	50	45.9	1.08932	0.409044
BATF.MA1634.1	5	26	161	1000	19.2308	16.1	1.19446	0.410353
NR1I3.MA1534.1	7	26	236	1000	26.9231	23.6	1.14081	0.417477
SRY.MA0084.1	13	26	462	1000	50	46.2	1.08225	0.421291
HOXA5.MA0158.2	7	26	237	1000	26.9231	23.7	1.13599	0.422319
ALX3.MA0634.1	17	26	616	1000	65.3846	61.6	1.06144	0.427627
ZNF682.MA1599.1	8	26	276	1000	30.7692	27.6	1.11483	0.430579
NR4A1.MA1112.2	7	26	240	1000	26.9231	24	1.12179	0.436855
HAND2.MA1638.1	15	26	543	1000	57.6923	54.3	1.06247	0.441759
HOXC4.MA1504.1	9	26	316	1000	34.6154	31.6	1.09542	0.442001
FOS_JUN.MA0099.3	4	26	130	1000	15.3846	13	1.18343	0.443714
HOXB7.MA1501.1	5	26	167	1000	19.2308	16.7	1.15154	0.44395
RAX2.MA0717.1	18	26	659	1000	69.2308	65.9	1.05054	0.447538
FOSL2_JUND_2.MA1145.1	2	26	58	1000	7.69231	5.8	1.32626	0.45195
VAX1.MA0722.1	20	26	737	1000	76.9231	73.7	1.04373	0.453001
POU2F1.MA0785.1	3	26	95	1000	11.5385	9.5	1.21457	0.455823
SOX5.MA0087.1	4	26	132	1000	15.3846	13.2	1.1655	0.456111
UNCX.MA0721.1	18	26	661	1000	69.2308	66.1	1.04736	0.456235
ZIC1_ZIC2.MA1628.1	22	26	815	1000	84.6154	81.5	1.03823	0.457603
EVX2.MA0888.1	16	26	585	1000	61.5385	58.5	1.05194	0.457913
NFATC1.MA0624.1	25	26	932	1000	96.1538	93.2	1.03169	0.461367
ZBTB33.MA0527.1	3	26	96	1000	11.5385	9.6	1.20192	0.462978
NOBOX.MA0125.1	8	26	285	1000	30.7692	28.5	1.07962	0.472121
HOXA4.MA1496.1	16	26	589	1000	61.5385	58.9	1.0448	0.474735
ZBTB7A.MA0750.2	21	26	780	1000	80.7692	78	1.0355	0.475319
FOS_JUNB.MA1134.1	2	26	61	1000	7.69231	6.1	1.26103	0.478846
HLF.MA0043.3	1	26	25	1000	3.84615	2.5	1.53846	0.486622
FOSB_JUN.MA1127.1	2	26	62	1000	7.69231	6.2	1.24069	0.487649
BARX2.MA1471.1	6	26	213	1000	23.0769	21.3	1.08342	0.489311
GATA1.MA0035.4	7	26	251	1000	26.9231	25.1	1.07263	0.490017
SOX14.MA1562.1	2	26	63	1000	7.69231	6.3	1.221	0.496367
FOSL2_JUN.MA1130.1	3	26	101	1000	11.5385	10.1	1.14242	0.498217
HOXC8.MA1505.1	12	26	443	1000	46.1538	44.3	1.04185	0.499939
FOSL2_JUND.MA1144.1	2	26	64	1000	7.69231	6.4	1.20192	0.504998
RHOX11.MA0629.1	3	26	102	1000	11.5385	10.2	1.13122	0.505147
TFAP2E.MA1569.1	22	26	824	1000	84.6154	82.4	1.02689	0.506203
ZIC4.MA0751.1	15	26	560	1000	57.6923	56	1.03022	0.512628
KLF2.MA1515.1	26	26	975	1000	100	97.5	1.02564	0.513378
FOSB_JUNB.MA1135.1	2	26	65	1000	7.69231	6.5	1.18343	0.513542
FOSL2_JUNB.MA1138.1	2	26	65	1000	7.69231	6.5	1.18343	0.513542
ZNF135.MA1587.1	1	26	27	1000	3.84615	2.7	1.4245	0.513651
GATA2.MA0036.3	6	26	218	1000	23.0769	21.8	1.05857	0.51464
EGR1.MA0162.4	24	26	901	1000	92.3077	90.1	1.0245	0.515766
SP9.MA1564.1	24	26	901	1000	92.3077	90.1	1.0245	0.515766
MSX1.MA0666.1	13	26	486	1000	50	48.6	1.02881	0.520781
ZNF740.MA0753.2	14	26	524	1000	53.8462	52.4	1.0276	0.520832
PHOX2B.MA0681.2	1	26	28	1000	3.84615	2.8	1.37363	0.526647
ZNF354C.MA0130.1	26	26	976	1000	100	97.6	1.02459	0.527428
BATF_JUN.MA0462.2	4	26	144	1000	15.3846	14.4	1.06838	0.52878
VDR.MA0693.2	25	26	940	1000	96.1538	94	1.02291	0.530039
SREBF1_2.MA0829.2	2	26	67	1000	7.69231	6.7	1.14811	0.53036
SOX9.MA0077.1	13	26	489	1000	50	48.9	1.02249	0.533235
HOXA9.MA0594.2	18	26	679	1000	69.2308	67.9	1.0196	0.535753
HIC1.MA0739.1	24	26	905	1000	92.3077	90.5	1.01997	0.544177
CEBPD.MA0836.2	3	26	108	1000	11.5385	10.8	1.06838	0.545794
DLX4.MA0881.1	16	26	606	1000	61.5385	60.6	1.01549	0.546758
FOS_JUND.MA1141.1	2	26	69	1000	7.69231	6.9	1.11483	0.546812
ARNTL.MA0603.1	10	26	378	1000	38.4615	37.8	1.0175	0.547025
SP4.MA0685.1	1	26	30	1000	3.84615	3	1.28205	0.551644
ETV6.MA0645.1	8	26	303	1000	30.7692	30.3	1.01549	0.554104
MLXIPL.MA0664.1	3	26	110	1000	11.5385	11	1.04895	0.55896
RARG_3.MA1553.1	1	26	31	1000	3.84615	3.1	1.24069	0.563662
ZIC5.MA1584.1	1	26	31	1000	3.84615	3.1	1.24069	0.563662
EGR2.MA0472.2	4	26	151	1000	15.3846	15.1	1.01885	0.56933
JUND.MA0491.2	2	26	72	1000	7.69231	7.2	1.06838	0.570786
FOSL2_JUNB_2.MA1139.1	1	26	32	1000	3.84615	3.2	1.20192	0.57537
ERF.MA0760.1	3	26	113	1000	11.5385	11.3	1.0211	0.578323
GATA5.MA0766.2	3	26	113	1000	11.5385	11.3	1.0211	0.578323
PITX1.MA0682.2	5	26	192	1000	19.2308	19.2	1.0016	0.578967
JUNB.MA0490.2	2	26	74	1000	7.69231	7.4	1.0395	0.58629
NR2E3.MA0164.1	2	26	74	1000	7.69231	7.4	1.0395	0.58629
TBX20.MA0689.1	2	26	74	1000	7.69231	7.4	1.0395	0.58629
ESX1.MA0644.1	16	26	616	1000	61.5385	61.6	0.999001	0.5889
NFATC2.MA0152.1	17	26	654	1000	65.3846	65.4	0.999765	0.590806
MZF1_2.MA0057.1	25	26	947	1000	96.1538	94.7	1.01535	0.594369
CTCFL.MA1102.2	23	26	877	1000	88.4615	87.7	1.00868	0.60005
MEF2A.MA0052.4	4	26	158	1000	15.3846	15.8	0.97371	0.608165
NR6A1.MA1541.1	1	26	35	1000	3.84615	3.5	1.0989	0.608708
CEBPA.MA0102.4	2	26	77	1000	7.69231	7.7	0.999001	0.608819
PITX3.MA0714.1	14	26	547	1000	53.8462	54.7	0.98439	0.615202
FOSL1.MA0477.2	2	26	78	1000	7.69231	7.8	0.986193	0.616133
ZSCAN29.MA1602.1	1	26	36	1000	3.84615	3.6	1.06838	0.619251
NFATC4.MA1525.1	10	26	396	1000	38.4615	39.6	0.971251	0.621805
CTCF.MA0139.1	2	26	79	1000	7.69231	7.9	0.97371	0.62335
FOXK2.MA1103.2	11	26	435	1000	42.3077	43.5	0.972591	0.624073
MYCN.MA0104.4	11	26	436	1000	42.3077	43.6	0.97036	0.628045
EVX1.MA0887.1	15	26	588	1000	57.6923	58.8	0.981162	0.628348
TFEC.MA0871.2	2	26	80	1000	7.69231	8	0.961538	0.630468
DDIT3_CEBPA.MA0019.1	4	26	163	1000	15.3846	16.3	0.943841	0.634731
KLF14.MA0740.1	3	26	123	1000	11.5385	12.3	0.938086	0.639284
E2F6.MA0471.2	24	26	918	1000	92.3077	91.8	1.00553	0.639424
TFAP2B.MA0811.1	24	26	918	1000	92.3077	91.8	1.00553	0.639424
SMAD4.MA1153.1	8	26	323	1000	30.7692	32.3	0.952608	0.640403
HNF4G.MA0484.2	6	26	245	1000	23.0769	24.5	0.941915	0.64364
CEBPE.MA0837.1	2	26	82	1000	7.69231	8.2	0.938086	0.644412
OTX1.MA0711.1	9	26	363	1000	34.6154	36.3	0.953592	0.644638
NFYA.MA0060.3	4	26	165	1000	15.3846	16.5	0.932401	0.645066
GCM1.MA0646.1	6	26	246	1000	23.0769	24.6	0.938086	0.648083
RXRG_2.MA1556.1	1	26	39	1000	3.84615	3.9	0.986193	0.649265
HIC2.MA0738.1	26	26	984	1000	100	98.4	1.01626	0.653939
KLF9.MA1107.2	17	26	669	1000	65.3846	66.9	0.977349	0.653987
NFIC.MA0161.2	15	26	595	1000	57.6923	59.5	0.969619	0.656175
TWIST1.MA1123.2	13	26	520	1000	50	52	0.961538	0.657904
ELF5.MA0136.2	18	26	707	1000	69.2308	70.7	0.979219	0.658621
LHX4.MA0704.1	11	26	444	1000	42.3077	44.4	0.952876	0.659255
KLF16.MA0741.1	21	26	816	1000	80.7692	81.6	0.989819	0.659496
PITX2.MA1547.1	4	26	168	1000	15.3846	16.8	0.915751	0.660248
HOXD4.MA1507.1	6	26	250	1000	23.0769	25	0.923077	0.665572
ZNF281.MA1630.1	9	26	370	1000	34.6154	37	0.935551	0.672215
ZEB1.MA0103.3	22	26	854	1000	84.6154	85.4	0.990812	0.673282
FOXC2.MA0846.1	6	26	252	1000	23.0769	25.2	0.915751	0.674141
TEAD1.MA0090.3	4	26	171	1000	15.3846	17.1	0.899685	0.675035
POU3F2.MA0787.1	1	26	42	1000	3.84615	4.2	0.915751	0.676998
KLF17.MA1514.1	3	26	130	1000	11.5385	13	0.887574	0.678473
ZBTB6.MA1581.1	18	26	712	1000	69.2308	71.2	0.972342	0.679718
DLX3.MA0880.1	17	26	676	1000	65.3846	67.6	0.967228	0.682501
NKX6_2.MA0675.1	17	26	677	1000	65.3846	67.7	0.965799	0.68651
REL.MA0101.1	14	26	566	1000	53.8462	56.6	0.951345	0.688938
TCF12_2.MA1648.1	26	26	986	1000	100	98.6	1.0142	0.68986
GATA6.MA1104.2	4	26	175	1000	15.3846	17.5	0.879121	0.694124
DMBX1.MA0883.1	1	26	44	1000	3.84615	4.4	0.874126	0.694301
HOXB3.MA0903.1	15	26	605	1000	57.6923	60.5	0.953592	0.694656
MAX_MYC.MA0059.1	2	26	90	1000	7.69231	9	0.854701	0.696297
OTX2.MA0712.2	6	26	258	1000	23.0769	25.8	0.894454	0.699117
SHOX.MA0630.1	14	26	570	1000	53.8462	57	0.944669	0.703714
HOXD8.MA0910.2	6	26	260	1000	23.0769	26	0.887574	0.707193
KLF10.MA1511.1	16	26	646	1000	61.5385	64.6	0.952608	0.709249
RARB_3.MA1552.1	1	26	46	1000	3.84615	4.6	0.83612	0.710712
SOX13.MA1120.1	8	26	341	1000	30.7692	34.1	0.902323	0.711109
THRB.MA1574.1	1	26	47	1000	3.84615	4.7	0.818331	0.718596
MAFK.MA0496.3	5	26	222	1000	19.2308	22.2	0.866251	0.718666
GSX1.MA0892.1	21	26	828	1000	80.7692	82.8	0.975474	0.718872
ZNF652.MA1657.1	2	26	94	1000	7.69231	9.4	0.818331	0.719949
RUNX3.MA0684.2	13	26	537	1000	50	53.7	0.931099	0.720569
WT1.MA1627.1	20	26	794	1000	76.9231	79.4	0.968804	0.723338
JUN_2.MA0489.1	1	26	48	1000	3.84615	4.8	0.801282	0.726273
ETV3.MA0763.1	6	26	265	1000	23.0769	26.5	0.870827	0.72682
CDX2.MA0465.2	5	26	224	1000	19.2308	22.4	0.858516	0.72684
KLF6.MA1517.1	22	26	864	1000	84.6154	86.4	0.979345	0.727294
NFIX.MA0671.1	26	26	988	1000	100	98.8	1.01215	0.727673
CREB3L2.MA0608.1	3	26	140	1000	11.5385	14	0.824176	0.729294
DLX1.MA0879.1	16	26	652	1000	61.5385	65.2	0.943841	0.731545
MITF.MA0620.3	1	26	49	1000	3.84615	4.9	0.784929	0.733749
NR1H3_RXRA.MA0494.1	3	26	141	1000	11.5385	14.1	0.818331	0.734041
ZBTB26.MA1579.1	11	26	465	1000	42.3077	46.5	0.909843	0.735483
HMBOX1.MA0895.1	7	26	308	1000	26.9231	30.8	0.874126	0.736322
IKZF1.MA1508.1	15	26	617	1000	57.6923	61.7	0.935046	0.73841
TCF3.MA0522.3	25	26	962	1000	96.1538	96.2	0.99952	0.740575
LBX2.MA0699.1	16	26	655	1000	61.5385	65.5	0.939518	0.742407
STAT2.MA1623.1	5	26	228	1000	19.2308	22.8	0.843455	0.742731
HOXA10.MA0899.1	10	26	429	1000	38.4615	42.9	0.896539	0.744609
ETS2.MA1484.1	2	26	99	1000	7.69231	9.9	0.777001	0.747439
MNX1.MA0707.1	9	26	391	1000	34.6154	39.1	0.885304	0.748363
ZIC3.MA0697.1	2	26	100	1000	7.69231	10	0.769231	0.752667
SMAD2_SMAD3_SMAD4.MA0513.1	5	26	231	1000	19.2308	23.1	0.832501	0.754246
HOXA1.MA1495.1	9	26	393	1000	34.6154	39.3	0.880799	0.75505
DLX2.MA0885.1	7	26	314	1000	26.9231	31.4	0.857423	0.75752
NEUROD1.MA1109.1	12	26	510	1000	46.1538	51	0.904977	0.757748
PDX1.MA0132.2	5	26	232	1000	19.2308	23.2	0.828912	0.758007
EGR4.MA0733.1	9	26	394	1000	34.6154	39.4	0.878563	0.758354
HOXB8.MA1502.1	6	26	274	1000	23.0769	27.4	0.842223	0.760071
NKX2_5_2.MA0503.1	6	26	274	1000	23.0769	27.4	0.842223	0.760071
JUN_JUNB.MA1132.1	11	26	473	1000	42.3077	47.3	0.894454	0.761991
LIN54.MA0619.1	3	26	148	1000	11.5385	14.8	0.779626	0.765581
HAND1_TCF3.MA0092.1	18	26	734	1000	69.2308	73.4	0.943198	0.766793
NFYB.MA0502.2	7	26	317	1000	26.9231	31.7	0.849308	0.767711
RXRB_2.MA1555.1	1	26	54	1000	3.84615	5.4	0.712251	0.768277
NFATC3.MA0625.1	19	26	770	1000	73.0769	77	0.949051	0.769478
CREM.MA0609.2	4	26	193	1000	15.3846	19.3	0.79713	0.770911
TEAD3.MA0808.1	5	26	236	1000	19.2308	23.6	0.814863	0.772664
VSX1.MA0725.1	11	26	478	1000	42.3077	47.8	0.885098	0.777779
ETV4.MA0764.2	13	26	555	1000	50	55.5	0.900901	0.780413
SOX12.MA1561.1	1	26	56	1000	3.84615	5.6	0.686813	0.780846
ZNF384.MA1125.1	5	26	239	1000	19.2308	23.9	0.804635	0.783251
ZNF148.MA1653.1	22	26	875	1000	84.6154	87.5	0.967033	0.783464
TCF7.MA0769.2	7	26	322	1000	26.9231	32.2	0.83612	0.784086
POU5F1.MA1115.1	8	26	363	1000	30.7692	36.3	0.847637	0.786174
BACH1.MA1633.1	2	26	107	1000	7.69231	10.7	0.718907	0.786849
RARA_RXRA.MA0159.1	1	26	57	1000	3.84615	5.7	0.674764	0.786882
VAX2.MA0723.1	17	26	705	1000	65.3846	70.5	0.927441	0.790298
SP8.MA0747.1	21	26	844	1000	80.7692	84.4	0.956981	0.79235
DUX.MA0611.1	2	26	109	1000	7.69231	10.9	0.705716	0.795864
PLAGL2.MA1548.1	19	26	778	1000	73.0769	77.8	0.939292	0.799614
FOXL2.MA1607.1	5	26	244	1000	19.2308	24.4	0.788146	0.800126
TEAD4.MA0809.2	6	26	286	1000	23.0769	28.6	0.806885	0.800159
CUX2.MA0755.1	1	26	60	1000	3.84615	6	0.641026	0.804046
POU3F1.MA0786.1	2	26	111	1000	7.69231	11.1	0.693001	0.804559
VENTX.MA0724.1	2	26	111	1000	7.69231	11.1	0.693001	0.804559
PLAGL1.MA1615.1	24	26	941	1000	92.3077	94.1	0.980953	0.805826
HNF4A.MA0114.4	5	26	246	1000	19.2308	24.6	0.781739	0.806608
FOSL2_JUN_2.MA1131.1	1	26	61	1000	3.84615	6.1	0.630517	0.809466
SOX10.MA0442.2	7	26	331	1000	26.9231	33.1	0.813386	0.811623
EBF2.MA1604.1	16	26	679	1000	61.5385	67.9	0.90631	0.821454
CREB1.MA0018.4	5	26	251	1000	19.2308	25.1	0.766166	0.822151
ISL2.MA0914.1	20	26	819	1000	76.9231	81.9	0.939232	0.825369
MSANTD3.MA1523.1	20	26	819	1000	76.9231	81.9	0.939232	0.825369
TFAP2C.MA0524.2	24	26	944	1000	92.3077	94.4	0.977836	0.825832
FOSL1_JUND_2.MA1143.1	22	26	885	1000	84.6154	88.5	0.956106	0.830337
GRHL2.MA1105.2	6	26	297	1000	23.0769	29.7	0.777001	0.83264
LHX1.MA1518.1	21	26	854	1000	80.7692	85.4	0.945776	0.833651
BATF3.MA0835.2	2	26	119	1000	7.69231	11.9	0.646412	0.836289
ETS1.MA0098.3	5	26	256	1000	19.2308	25.6	0.751202	0.836762
FEV.MA0156.2	5	26	256	1000	19.2308	25.6	0.751202	0.836762
FOXC1.MA0032.2	4	26	213	1000	15.3846	21.3	0.722282	0.838884
DMRTC2.MA1479.1	1	26	67	1000	3.84615	6.7	0.574053	0.839082
NOTO.MA0710.1	5	26	257	1000	19.2308	25.7	0.748279	0.839574
RBPJ.MA1116.1	11	26	501	1000	42.3077	50.1	0.844465	0.842257
ARNT2.MA1464.1	3	26	169	1000	11.5385	16.9	0.682749	0.843311
CUX1.MA0754.1	1	26	68	1000	3.84615	6.8	0.565611	0.843566
MSC.MA0665.1	1	26	68	1000	3.84615	6.8	0.565611	0.843566
TBX18.MA1565.1	12	26	540	1000	46.1538	54	0.854701	0.844373
TFAP2A_2.MA0810.1	24	26	947	1000	92.3077	94.7	0.974738	0.845147
SP3.MA0746.2	10	26	464	1000	38.4615	46.4	0.828912	0.84657
ZKSCAN1.MA1585.1	1	26	69	1000	3.84615	6.9	0.557414	0.84793
PPARA_RXRA.MA1148.1	5	26	261	1000	19.2308	26.1	0.736811	0.850462
ETV5.MA0765.2	24	26	948	1000	92.3077	94.8	0.97371	0.851415
CRX.MA0467.1	1	26	71	1000	3.84615	7.1	0.541712	0.85631
GATA4.MA0482.2	7	26	348	1000	26.9231	34.8	0.773652	0.85689
MSX2.MA0708.1	4	26	220	1000	15.3846	22	0.699301	0.858608
RELB.MA1117.1	18	26	762	1000	69.2308	76.2	0.90854	0.858995
STAT6.MA0520.1	1	26	72	1000	3.84615	7.2	0.534188	0.860331
BHLHA15.MA0607.1	5	26	265	1000	19.2308	26.5	0.725689	0.860782
MEOX2.MA0706.1	16	26	694	1000	61.5385	69.4	0.886721	0.862945
SCRT2.MA0744.2	3	26	176	1000	11.5385	17.6	0.655594	0.864049
NR5A1.MA1540.1	18	26	764	1000	69.2308	76.4	0.906162	0.864633
HOXB5.MA0904.2	4	26	223	1000	15.3846	22.3	0.689893	0.866458
TCF21_2.MA1568.1	2	26	128	1000	7.69231	12.8	0.600962	0.866618
PAX5.MA0014.3	17	26	731	1000	65.3846	73.1	0.894454	0.868126
MLXIP.MA0622.1	3	26	178	1000	11.5385	17.8	0.648228	0.869542
HOXA7.MA1498.1	10	26	476	1000	38.4615	47.6	0.808016	0.874145
TFEB.MA0692.1	6	26	314	1000	23.0769	31.4	0.734934	0.875083
FOXP2.MA0593.1	1	26	76	1000	3.84615	7.6	0.506073	0.875362
TFAP4.MA0691.1	1	26	76	1000	3.84615	7.6	0.506073	0.875362
NFIA.MA0670.1	4	26	227	1000	15.3846	22.7	0.677736	0.876383
ATF2.MA1632.1	1	26	77	1000	3.84615	7.7	0.4995	0.878869
EBF1.MA0154.4	14	26	629	1000	53.8462	62.9	0.85606	0.878914
PRRX1.MA0716.1	9	26	440	1000	34.6154	44	0.786713	0.881257
MAZ.MA1522.1	17	26	737	1000	65.3846	73.7	0.887173	0.88318
GATA3.MA0037.3	5	26	275	1000	19.2308	27.5	0.699301	0.884195
NEUROD2.MA0668.1	5	26	275	1000	19.2308	27.5	0.699301	0.884195
SOX4.MA0867.2	7	26	361	1000	26.9231	36.1	0.745792	0.885771
EBF3.MA1637.1	17	26	739	1000	65.3846	73.9	0.884772	0.887949
NEUROG2_2.MA1642.1	13	26	597	1000	50	59.7	0.837521	0.888806
SOX15.MA1152.1	11	26	522	1000	42.3077	52.2	0.810492	0.889224
NKX6_1.MA0674.1	6	26	321	1000	23.0769	32.1	0.718907	0.889974
SREBF2.MA0596.1	2	26	137	1000	7.69231	13.7	0.561482	0.891941
ERG.MA0474.2	5	26	279	1000	19.2308	27.9	0.689275	0.892648
NFYC.MA1644.1	8	26	406	1000	30.7692	40.6	0.757863	0.893517
NPAS2.MA0626.1	6	26	324	1000	23.0769	32.4	0.712251	0.89592
USF1.MA0093.3	2	26	139	1000	7.69231	13.9	0.553403	0.896956
PTF1A.MA1618.1	12	26	564	1000	46.1538	56.4	0.818331	0.89712
NR1I2.MA1533.1	1	26	83	1000	3.84615	8.3	0.463392	0.898001
NR2C2_2.MA1536.1	26	26	996	1000	100	99.6	1.00402	0.899842
FOSL1_JUND.MA1142.1	20	26	843	1000	76.9231	84.3	0.912492	0.901724
ESRRG.MA0643.1	2	26	141	1000	7.69231	14.1	0.545554	0.901765
SOX2.MA0143.4	7	26	370	1000	26.9231	37	0.727651	0.903035
TBX21.MA0690.1	1	26	85	1000	3.84615	8.5	0.452489	0.903706
TBR1.MA0802.1	2	26	142	1000	7.69231	14.2	0.541712	0.904094
FIGLA.MA0820.1	19	26	813	1000	73.0769	81.3	0.898855	0.905927
MEOX1.MA0661.1	5	26	286	1000	19.2308	28.6	0.672405	0.906257
TCF7L2.MA0523.1	1	26	87	1000	3.84615	8.7	0.442087	0.909104
GABPA.MA0062.3	13	26	608	1000	50	60.8	0.822368	0.909706
RORC.MA1151.1	9	26	456	1000	34.6154	45.6	0.759109	0.910972
STAT5B.MA1625.1	3	26	196	1000	11.5385	19.6	0.588697	0.911183
SOX6.MA0515.1	2	26	147	1000	7.69231	14.7	0.523286	0.91502
HOXA11.MA0911.1	1	26	90	1000	3.84615	9	0.42735	0.916658
NKX6_3.MA1530.1	3	26	199	1000	11.5385	19.9	0.579822	0.916885
SHOX2.MA0720.1	6	26	337	1000	23.0769	33.7	0.684775	0.918847
HOXB13.MA0901.2	2	26	149	1000	7.69231	14.9	0.516262	0.919071
VSX2.MA0726.1	5	26	294	1000	19.2308	29.4	0.654108	0.920076
DMRTA2.MA1478.1	6	26	338	1000	23.0769	33.8	0.682749	0.920428
TFAP2C_2.MA0814.2	23	26	936	1000	88.4615	93.6	0.945102	0.921266
TAL1_TCF3.MA0091.1	1	26	92	1000	3.84615	9.2	0.41806	0.921355
ETV1.MA0761.2	11	26	541	1000	42.3077	54.1	0.782028	0.922346
GCM2.MA0767.1	14	26	652	1000	53.8462	65.2	0.825861	0.922876
PAX2.MA0067.1	26	26	997	1000	100	99.7	1.00301	0.923936
SOX18.MA1563.1	26	26	997	1000	100	99.7	1.00301	0.923936
FOSL1_JUNB.MA1137.1	11	26	544	1000	42.3077	54.4	0.777715	0.926818
SREBF1.MA0595.1	2	26	154	1000	7.69231	15.4	0.4995	0.928451
FOXD3.MA0041.1	3	26	206	1000	11.5385	20.6	0.560119	0.928983
FLI1.MA0475.2	1	26	96	1000	3.84615	9.6	0.400641	0.929997
FOSL2.MA0478.1	1	26	96	1000	3.84615	9.6	0.400641	0.929997
GLIS2.MA0736.1	1	26	96	1000	3.84615	9.6	0.400641	0.929997
TBP.MA0108.2	5	26	301	1000	19.2308	30.1	0.638896	0.930761
RARA_RXRG.MA1149.1	6	26	345	1000	23.0769	34.5	0.668896	0.930822
ASCL1.MA1100.2	23	26	939	1000	88.4615	93.9	0.942082	0.931795
PAX4.MA0068.2	4	26	257	1000	15.3846	25.7	0.598623	0.933322
NR5A2.MA0505.1	1	26	98	1000	3.84615	9.8	0.392465	0.933968
MEIS2.MA0774.1	8	26	432	1000	30.7692	43.2	0.712251	0.93505
TBX6.MA1567.1	23	26	940	1000	88.4615	94	0.94108	0.935126
PTF1A_3.MA1620.1	17	26	764	1000	65.3846	76.4	0.85582	0.937246
ZBTB7C.MA0695.1	23	26	941	1000	88.4615	94.1	0.94008	0.938365
EOMES.MA0800.1	2	26	160	1000	7.69231	16	0.480769	0.938411
ZNF341.MA1655.1	17	26	765	1000	65.3846	76.5	0.854701	0.938833
MSGN1.MA1524.1	9	26	476	1000	34.6154	47.6	0.727214	0.939802
RAX.MA0718.1	4	26	262	1000	15.3846	26.2	0.587199	0.940227
EMX2.MA0886.1	2	26	163	1000	7.69231	16.3	0.471921	0.942907
DLX5.MA1476.1	1	26	104	1000	3.84615	10.4	0.369822	0.944624
LHX5.MA1519.1	1	26	104	1000	3.84615	10.4	0.369822	0.944624
NKX3_2.MA0122.3	1	26	105	1000	3.84615	10.5	0.3663	0.946231
ASCL1_2.MA1631.1	20	26	863	1000	76.9231	86.3	0.891345	0.946638
GSC.MA0648.1	5	26	314	1000	19.2308	31.4	0.612445	0.94748
NFIL3.MA0025.2	1	26	106	1000	3.84615	10.6	0.362845	0.947793
MAFA.MA1521.1	3	26	220	1000	11.5385	22	0.524476	0.948681
POU6F1_2.MA1549.1	3	26	220	1000	11.5385	22	0.524476	0.948681
RORB.MA1150.1	13	26	635	1000	50	63.5	0.787402	0.948937
ZNF263.MA0528.2	22	26	920	1000	84.6154	92	0.919732	0.950025
PTF1A_2.MA1619.1	11	26	563	1000	42.3077	56.3	0.751469	0.950793
GBX1.MA0889.1	1	26	109	1000	3.84615	10.9	0.352858	0.952221
NR1D2.MA1532.1	1	26	109	1000	3.84615	10.9	0.352858	0.952221
LBX1.MA0618.1	3	26	224	1000	11.5385	22.4	0.51511	0.953345
DMRT3.MA0610.1	1	26	111	1000	3.84615	11.1	0.3465	0.95497
ZFX.MA0146.2	16	26	745	1000	61.5385	74.5	0.82602	0.956396
LHX8.MA0705.1	4	26	276	1000	15.3846	27.6	0.557414	0.956412
FOXK1.MA0852.2	4	26	277	1000	15.3846	27.7	0.555401	0.957408
EMX1.MA0612.2	1	26	114	1000	3.84615	11.4	0.337382	0.958811
HSF4.MA0771.1	1	26	114	1000	3.84615	11.4	0.337382	0.958811
GSC2.MA0891.1	14	26	680	1000	53.8462	68	0.791855	0.959388
ISX.MA0654.1	1	26	116	1000	3.84615	11.6	0.331565	0.961194
USF2.MA0526.3	2	26	180	1000	7.69231	18	0.42735	0.963221
RORA.MA0071.1	1	26	119	1000	3.84615	11.9	0.323206	0.964522
FOXO1.MA0480.1	1	26	120	1000	3.84615	12	0.320513	0.965569
HLTF.MA0109.1	22	26	928	1000	84.6154	92.8	0.911804	0.966399
GFI1B.MA0483.1	1	26	121	1000	3.84615	12.1	0.317864	0.966587
TLX2.MA1577.1	1	26	121	1000	3.84615	12.1	0.317864	0.966587
TFE3.MA0831.2	6	26	379	1000	23.0769	37.9	0.60889	0.966819
NR1H4_RXRA.MA1146.1	2	26	184	1000	7.69231	18.4	0.41806	0.96692
MAFB.MA0117.2	4	26	288	1000	15.3846	28.8	0.534188	0.967121
SCRT1.MA0743.2	1	26	122	1000	3.84615	12.2	0.315259	0.967575
NR2E1.MA0676.1	3	26	240	1000	11.5385	24	0.480769	0.968475
FOXD2.MA0847.2	1	26	124	1000	3.84615	12.4	0.310174	0.969468
STAT5A_STAT5B.MA0519.1	1	26	124	1000	3.84615	12.4	0.310174	0.969468
MAX.MA0058.3	5	26	338	1000	19.2308	33.8	0.568958	0.969512
ARID3A.MA0151.1	4	26	292	1000	15.3846	29.2	0.52687	0.97014
HOXB4.MA1499.1	2	26	188	1000	7.69231	18.8	0.409165	0.970274
TFCP2.MA0145.3	1	26	126	1000	3.84615	12.6	0.30525	0.971254
RBPJL.MA1621.1	17	26	792	1000	65.3846	79.2	0.825563	0.97178
TFAP2A.MA0003.4	21	26	907	1000	80.7692	90.7	0.89051	0.972609
SNAI3.MA1559.1	6	26	389	1000	23.0769	38.9	0.593237	0.973733
TBX3.MA1566.1	26	26	999	1000	100	99.9	1.001	0.974
ARID5A.MA0602.1	2	26	194	1000	7.69231	19.4	0.396511	0.974723
FOXF1.MA1606.1	5	26	347	1000	19.2308	34.7	0.554201	0.975417
RHOXF1.MA0719.1	21	26	910	1000	80.7692	91	0.887574	0.976382
BHLHE22_2.MA1635.1	9	26	518	1000	34.6154	51.8	0.668251	0.97653
EHF.MA0598.3	7	26	437	1000	26.9231	43.7	0.616089	0.976735
NR2C1.MA1535.1	19	26	857	1000	73.0769	85.7	0.852706	0.976872
KLF1.MA0493.1	8	26	482	1000	30.7692	48.2	0.638366	0.978709
TBX4.MA0806.1	15	26	738	1000	57.6923	73.8	0.781739	0.979119
FOXA1.MA0148.4	2	26	202	1000	7.69231	20.2	0.380807	0.979703
FOXA3.MA1683.1	6	26	400	1000	23.0769	40	0.576923	0.979878
NR2C2.MA0504.1	1	26	138	1000	3.84615	13.8	0.278707	0.98004
ELF3.MA0640.2	11	26	601	1000	42.3077	60.1	0.703955	0.980236
NFAT5.MA0606.1	9	26	525	1000	34.6154	52.5	0.659341	0.980273
ZNF317.MA1593.1	5	26	356	1000	19.2308	35.6	0.54019	0.980302
MXI1.MA1108.2	6	26	401	1000	23.0769	40.1	0.575484	0.980369
TGIF2LY.MA1572.1	1	26	141	1000	3.84615	14.1	0.272777	0.981794
ESRRA.MA0592.3	2	26	207	1000	7.69231	20.7	0.371609	0.982338
CLOCK.MA0819.1	2	26	208	1000	7.69231	20.8	0.369822	0.982825
HOXC10.MA0905.1	1	26	143	1000	3.84615	14.3	0.268962	0.98288
FOXO4.MA0848.1	5	26	362	1000	19.2308	36.2	0.531237	0.983065
RUNX2.MA0511.2	3	26	265	1000	11.5385	26.5	0.435414	0.98349
RUNX1.MA0002.2	16	26	778	1000	61.5385	77.8	0.790983	0.983899
LHX2.MA0700.2	1	26	145	1000	3.84615	14.5	0.265252	0.983904
TFAP4_2.MA1570.1	6	26	413	1000	23.0769	41.3	0.558763	0.985502
TBX15.MA0803.1	1	26	152	1000	3.84615	15.2	0.253036	0.987043
PBX3.MA1114.1	3	26	276	1000	11.5385	27.6	0.41806	0.987742
MYF5.MA1641.1	7	26	463	1000	26.9231	46.3	0.581492	0.987946
ATOH7.MA1468.1	6	26	421	1000	23.0769	42.1	0.548145	0.988234
FOXI1.MA0042.2	1	26	156	1000	3.84615	15.6	0.246548	0.988563
SPIC.MA0687.1	1	26	157	1000	3.84615	15.7	0.244978	0.988915
NKX2_2.MA1645.1	9	26	547	1000	34.6154	54.7	0.632822	0.988949
ZIC2.MA1629.1	10	26	588	1000	38.4615	58.8	0.654108	0.989794
ATOH1_2.MA1467.1	1	26	160	1000	3.84615	16	0.240385	0.989911
NR4A2.MA0160.1	16	26	792	1000	61.5385	79.2	0.777001	0.990238
KLF5.MA0599.1	18	26	850	1000	69.2308	85	0.81448	0.990357
PKNOX1.MA0782.2	3	26	286	1000	11.5385	28.6	0.403443	0.990714
FOXB1.MA0845.1	1	26	163	1000	3.84615	16.3	0.23596	0.99082
SOX3.MA0514.1	2	26	230	1000	7.69231	23	0.334448	0.990853
NR2F1.MA0017.2	2	26	231	1000	7.69231	23.1	0.333	0.991117
SNAI1.MA1558.1	14	26	733	1000	53.8462	73.3	0.7346	0.991385
NHLH1.MA0048.2	5	26	389	1000	19.2308	38.9	0.494364	0.991718
MEIS2_2.MA1640.1	1	26	167	1000	3.84615	16.7	0.230309	0.99191
NKX2_8.MA0673.1	16	26	798	1000	61.5385	79.8	0.771159	0.992251
MZF1.MA0056.2	9	26	563	1000	34.6154	56.3	0.614838	0.992987
SPI1.MA0080.5	1	26	175	1000	3.84615	17.5	0.21978	0.99373
TBX5.MA0807.1	22	26	953	1000	84.6154	95.3	0.887884	0.994223
OSR2.MA1646.1	19	26	887	1000	73.0769	88.7	0.823866	0.994352
FOXL1.MA0033.2	4	26	355	1000	15.3846	35.5	0.433369	0.994378
BHLHA15_2.MA1472.1	18	26	862	1000	69.2308	86.2	0.803141	0.994524
MYOD1.MA0499.2	13	26	714	1000	50	71.4	0.70028	0.994624
FOXP1.MA0481.3	5	26	405	1000	19.2308	40.5	0.474834	0.994727
MGA.MA0801.1	8	26	534	1000	30.7692	53.4	0.576203	0.994813
FOXA2.MA0047.3	3	26	307	1000	11.5385	30.7	0.375846	0.994929
NR2F2.MA1111.1	5	26	415	1000	19.2308	41.5	0.463392	0.996066
SNAI2.MA0745.2	7	26	503	1000	26.9231	50.3	0.53525	0.996125
STAT3.MA0144.2	1	26	191	1000	3.84615	19.1	0.201369	0.996262
KLF4.MA0039.4	23	26	974	1000	88.4615	97.4	0.908229	0.996355
ARID3B.MA0601.1	2	26	262	1000	7.69231	26.2	0.2936	0.996519
GBX2.MA0890.1	1	26	195	1000	3.84615	19.5	0.197239	0.99672
DRGX.MA1481.1	2	26	264	1000	7.69231	26.4	0.291375	0.996729
PRDM4.MA1647.1	13	26	728	1000	50	72.8	0.686813	0.996777
TBX1.MA0805.1	1	26	196	1000	3.84615	19.6	0.196232	0.996826
ATOH1.MA0461.2	1	26	197	1000	3.84615	19.7	0.195236	0.996929
MSX3.MA0709.1	1	26	198	1000	3.84615	19.8	0.19425	0.997028
ZKSCAN5.MA1652.1	5	26	428	1000	19.2308	42.8	0.449317	0.997346
EN1.MA0027.2	3	26	330	1000	11.5385	33	0.34965	0.997474
STAT5A.MA1624.1	1	26	203	1000	3.84615	20.3	0.189466	0.997481
SPZ1.MA0111.1	4	26	382	1000	15.3846	38.2	0.402739	0.997489
NKX2_5.MA0063.2	5	26	434	1000	19.2308	43.4	0.443105	0.997798
INSM1.MA0155.1	2	26	279	1000	7.69231	27.9	0.27571	0.997966
ESR2.MA0258.2	3	26	348	1000	11.5385	34.8	0.331565	0.998573
ELF1.MA0473.3	5	26	452	1000	19.2308	45.2	0.425459	0.998765
ASCL2.MA0816.1	4	26	409	1000	15.3846	40.9	0.376152	0.998941
NKX3_1.MA0124.2	1	26	229	1000	3.84615	22.9	0.167954	0.998951
NR1H4.MA1110.1	4	26	410	1000	15.3846	41	0.375235	0.998976
TCF12.MA0521.1	5	26	471	1000	19.2308	47.1	0.408297	0.999351
PPARG_RXRA.MA0065.2	12	26	751	1000	46.1538	75.1	0.614565	0.999692
PRDM1.MA0508.3	4	26	445	1000	15.3846	44.5	0.345722	0.999695
MYOG.MA0500.2	7	26	589	1000	26.9231	58.9	0.457098	0.999812
NKX2_3.MA0672.1	3	26	451	1000	11.5385	45.1	0.255842	0.999966
ZNF75D.MA1601.1	1	26	349	1000	3.84615	34.9	0.110205	0.999988
ALX1.MA0854.1	0	26	23	1000	0	2.3	0	1
ALX4.MA0853.1	0	26	21	1000	0	2.1	0	1
ARGFX.MA1463.1	0	26	55	1000	0	5.5	0	1
AR.MA0007.3	0	26	4	1000	0	0.4	0	1
ARX.MA0874.1	0	26	16	1000	0	1.6	0	1
ATF3.MA0605.2	0	26	8	1000	0	0.8	0	1
ATF4.MA0833.2	0	26	18	1000	0	1.8	0	1
BACH1_MAFK.MA0591.1	0	26	12	1000	0	1.2	0	1
BACH2_2.MA1470.1	0	26	0	1000	0	0	NA	1
BACH2.MA1101.2	0	26	0	1000	0	0	NA	1
BCL6B.MA0731.1	0	26	0	1000	0	0	NA	1
BCL6.MA0463.2	0	26	8	1000	0	0.8	0	1
BHLHE22.MA0818.1	0	26	31	1000	0	3.1	0	1
BHLHE23.MA0817.1	0	26	9	1000	0	0.9	0	1
CDX1.MA0878.2	0	26	16	1000	0	1.6	0	1
CDX4.MA1473.1	0	26	22	1000	0	2.2	0	1
CEBPB.MA0466.2	0	26	30	1000	0	3	0	1
CEBPG_2.MA1636.1	0	26	28	1000	0	2.8	0	1
CEBPG.MA0838.1	0	26	8	1000	0	0.8	0	1
DUX4.MA0468.1	0	26	11	1000	0	1.1	0	1
DUXA.MA0884.1	0	26	53	1000	0	5.3	0	1
E2F3.MA0469.3	0	26	0	1000	0	0	NA	1
E2F7.MA0758.1	0	26	0	1000	0	0	NA	1
E2F8.MA0865.1	0	26	3	1000	0	0.3	0	1
EGR3.MA0732.1	0	26	60	1000	0	6	0	1
ELF2.MA1483.1	0	26	27	1000	0	2.7	0	1
ELF4.MA0641.1	0	26	17	1000	0	1.7	0	1
ELK1.MA0028.2	0	26	47	1000	0	4.7	0	1
ESR1.MA0112.3	0	26	0	1000	0	0	NA	1
ESRRB.MA0141.3	0	26	21	1000	0	2.1	0	1
ETV2.MA0762.1	0	26	28	1000	0	2.8	0	1
EWSR1_FLI1.MA0149.1	0	26	3	1000	0	0.3	0	1
FERD3L.MA1485.1	0	26	18	1000	0	1.8	0	1
FOS.MA0476.1	0	26	56	1000	0	5.6	0	1
FOXD1.MA0031.1	0	26	89	1000	0	8.9	0	1
FOXE1.MA1487.1	0	26	8	1000	0	0.8	0	1
FOXF2.MA0030.1	0	26	16	1000	0	1.6	0	1
FOXG1.MA0613.1	0	26	69	1000	0	6.9	0	1
FOXH1.MA0479.1	0	26	49	1000	0	4.9	0	1
FOXJ2.MA0614.1	0	26	154	1000	0	15.4	0	1
FOXJ3.MA0851.1	0	26	166	1000	0	16.6	0	1
FOXN3.MA1489.1	0	26	22	1000	0	2.2	0	1
FOXO3.MA0157.2	0	26	61	1000	0	6.1	0	1
FOXO6.MA0849.1	0	26	157	1000	0	15.7	0	1
FOXQ1.MA0040.1	0	26	31	1000	0	3.1	0	1
GATA1_TAL1.MA0140.2	0	26	26	1000	0	2.6	0	1
GFI1.MA0038.2	0	26	20	1000	0	2	0	1
GLI2.MA0734.2	0	26	21	1000	0	2.1	0	1
GLIS1.MA0735.1	0	26	0	1000	0	0	NA	1
GLIS3.MA0737.1	0	26	2	1000	0	0.2	0	1
HESX1.MA0894.1	0	26	119	1000	0	11.9	0	1
HMX1.MA0896.1	0	26	36	1000	0	3.6	0	1
HMX2.MA0897.1	0	26	25	1000	0	2.5	0	1
HMX3.MA0898.1	0	26	32	1000	0	3.2	0	1
HNF1A.MA0046.2	0	26	8	1000	0	0.8	0	1
HNF1B.MA0153.2	0	26	5	1000	0	0.5	0	1
HNF4A_2.MA1494.1	0	26	0	1000	0	0	NA	1
HOXA13.MA0650.2	0	26	17	1000	0	1.7	0	1
HOXA2.MA0900.2	0	26	114	1000	0	11.4	0	1
HOXB9.MA1503.1	0	26	18	1000	0	1.8	0	1
HOXC11.MA0651.1	0	26	37	1000	0	3.7	0	1
HOXC12.MA0906.1	0	26	9	1000	0	0.9	0	1
HOXC13.MA0907.1	0	26	17	1000	0	1.7	0	1
HOXC9.MA0485.2	0	26	11	1000	0	1.1	0	1
HOXD11.MA0908.1	0	26	66	1000	0	6.6	0	1
HOXD12.MA0873.1	0	26	11	1000	0	1.1	0	1
HOXD13.MA0909.2	0	26	22	1000	0	2.2	0	1
HOXD3.MA0912.2	0	26	71	1000	0	7.1	0	1
HOXD9.MA0913.2	0	26	82	1000	0	8.2	0	1
HSF1.MA0486.2	0	26	13	1000	0	1.3	0	1
HSF2.MA0770.1	0	26	21	1000	0	2.1	0	1
IRF1.MA0050.2	0	26	33	1000	0	3.3	0	1
IRF2.MA0051.1	0	26	1	1000	0	0.1	0	1
IRF3.MA1418.1	0	26	0	1000	0	0	NA	1
IRF4.MA1419.1	0	26	0	1000	0	0	NA	1
IRF6.MA1509.1	0	26	16	1000	0	1.6	0	1
IRF7.MA0772.1	0	26	6	1000	0	0.6	0	1
IRF8.MA0652.1	0	26	0	1000	0	0	NA	1
IRF9.MA0653.1	0	26	0	1000	0	0	NA	1
JDP2.MA0655.1	0	26	12	1000	0	1.2	0	1
JUNB_2.MA1140.2	0	26	8	1000	0	0.8	0	1
KLF12.MA0742.1	0	26	51	1000	0	5.1	0	1
KLF13.MA0657.1	0	26	2	1000	0	0.2	0	1
LHX3.MA0135.1	0	26	10	1000	0	1	0	1
LHX6.MA0658.1	0	26	91	1000	0	9.1	0	1
LHX9.MA0701.2	0	26	120	1000	0	12	0	1
LMX1A.MA0702.2	0	26	46	1000	0	4.6	0	1
LMX1B.MA0703.2	0	26	23	1000	0	2.3	0	1
MAFF.MA0495.3	0	26	75	1000	0	7.5	0	1
MAFG.MA0659.2	0	26	102	1000	0	10.2	0	1
MAF.MA1520.1	0	26	115	1000	0	11.5	0	1
MAF_NFE2.MA0501.1	0	26	3	1000	0	0.3	0	1
MECOM.MA0029.1	0	26	2	1000	0	0.2	0	1
MEF2B.MA0660.1	0	26	1	1000	0	0.1	0	1
MEF2C.MA0497.1	0	26	61	1000	0	6.1	0	1
MEF2D.MA0773.1	0	26	1	1000	0	0.1	0	1
MEIS1_2.MA1639.1	0	26	121	1000	0	12.1	0	1
MIX_A.MA0621.1	0	26	45	1000	0	4.5	0	1
MTF1.MA0863.1	0	26	3	1000	0	0.3	0	1
MYBL1.MA0776.1	0	26	5	1000	0	0.5	0	1
MYBL2.MA0777.1	0	26	1	1000	0	0.1	0	1
MYF6.MA0667.1	0	26	37	1000	0	3.7	0	1
NEUROG1.MA0623.2	0	26	21	1000	0	2.1	0	1
NEUROG2.MA0669.1	0	26	18	1000	0	1.8	0	1
NFE2L1.MA0089.2	0	26	3	1000	0	0.3	0	1
NFE2L2.MA0150.2	0	26	29	1000	0	2.9	0	1
NFE2.MA0841.1	0	26	4	1000	0	0.4	0	1
NFIB.MA1643.1	0	26	25	1000	0	2.5	0	1
NFIC_2.MA1527.1	0	26	8	1000	0	0.8	0	1
NFIC_TLX1.MA0119.1	0	26	5	1000	0	0.5	0	1
NFIX_2.MA1528.1	0	26	58	1000	0	5.8	0	1
NFKB1.MA0105.4	0	26	1	1000	0	0.1	0	1
NFKB2.MA0778.1	0	26	52	1000	0	5.2	0	1
NHLH2.MA1529.1	0	26	29	1000	0	2.9	0	1
NR1D1.MA1531.1	0	26	13	1000	0	1.3	0	1
NR1H2_RXRA.MA0115.1	0	26	0	1000	0	0	NA	1
NR2F1_2.MA1537.1	0	26	6	1000	0	0.6	0	1
NR2F1_3.MA1538.1	0	26	7	1000	0	0.7	0	1
NR2F6_2.MA0728.1	0	26	0	1000	0	0	NA	1
NR2F6_3.MA1539.1	0	26	0	1000	0	0	NA	1
NR2F6.MA0677.1	0	26	17	1000	0	1.7	0	1
NR3C1.MA0113.3	0	26	1	1000	0	0.1	0	1
NR3C2.MA0727.1	0	26	2	1000	0	0.2	0	1
NR4A2_RXRA.MA1147.1	0	26	94	1000	0	9.4	0	1
NRL.MA0842.2	0	26	28	1000	0	2.8	0	1
OLIG1.MA0826.1	0	26	7	1000	0	0.7	0	1
OLIG2.MA0678.1	0	26	36	1000	0	3.6	0	1
OLIG3.MA0827.1	0	26	117	1000	0	11.7	0	1
ONECUT1.MA0679.2	0	26	105	1000	0	10.5	0	1
ONECUT2.MA0756.1	0	26	8	1000	0	0.8	0	1
ONECUT3.MA0757.1	0	26	7	1000	0	0.7	0	1
OVOL1.MA1544.1	0	26	3	1000	0	0.3	0	1
PAX1.MA0779.1	0	26	2	1000	0	0.2	0	1
PAX3_2.MA1546.1	0	26	19	1000	0	1.9	0	1
PAX3.MA0780.1	0	26	8	1000	0	0.8	0	1
PAX6.MA0069.1	0	26	31	1000	0	3.1	0	1
PAX7.MA0680.1	0	26	6	1000	0	0.6	0	1
PAX9.MA0781.1	0	26	0	1000	0	0	NA	1
PBX1.MA0070.1	0	26	12	1000	0	1.2	0	1
PBX2.MA1113.2	0	26	178	1000	0	17.8	0	1
PHOX2A.MA0713.1	0	26	61	1000	0	6.1	0	1
PKNOX2.MA0783.1	0	26	1	1000	0	0.1	0	1
PLAG1.MA0163.1	0	26	77	1000	0	7.7	0	1
POU1F1.MA0784.1	0	26	18	1000	0	1.8	0	1
POU2F2.MA0507.1	0	26	27	1000	0	2.7	0	1
POU2F3.MA0627.2	0	26	77	1000	0	7.7	0	1
POU3F3.MA0788.1	0	26	46	1000	0	4.6	0	1
POU3F4.MA0789.1	0	26	39	1000	0	3.9	0	1
POU4F1.MA0790.1	0	26	135	1000	0	13.5	0	1
POU4F2.MA0683.1	0	26	0	1000	0	0	NA	1
POU4F3.MA0791.1	0	26	85	1000	0	8.5	0	1
POU5F1_SOX2.MA0142.1	0	26	25	1000	0	2.5	0	1
POU6F1.MA0628.1	0	26	121	1000	0	12.1	0	1
POU6F2.MA0793.1	0	26	106	1000	0	10.6	0	1
PPARD.MA1550.1	0	26	7	1000	0	0.7	0	1
PPARG.MA0066.1	0	26	1	1000	0	0.1	0	1
PROP1.MA0715.1	0	26	14	1000	0	1.4	0	1
PROX1.MA0794.1	0	26	4	1000	0	0.4	0	1
PRRX2.MA0075.3	0	26	91	1000	0	9.1	0	1
RARA_2.MA0730.1	0	26	0	1000	0	0	NA	1
RARA.MA0729.1	0	26	0	1000	0	0	NA	1
RARB_2.MA0858.1	0	26	0	1000	0	0	NA	1
RARB.MA0857.1	0	26	0	1000	0	0	NA	1
RARG_2.MA0860.1	0	26	1	1000	0	0.1	0	1
RARG.MA0859.1	0	26	0	1000	0	0	NA	1
REST.MA0138.2	0	26	7	1000	0	0.7	0	1
RFX2.MA0600.2	0	26	4	1000	0	0.4	0	1
RFX4.MA0799.1	0	26	8	1000	0	0.8	0	1
RFX5.MA0510.2	0	26	2	1000	0	0.2	0	1
RORA_2.MA0072.1	0	26	6	1000	0	0.6	0	1
RREB1.MA0073.1	0	26	30	1000	0	3	0	1
RXRA.MA0512.2	0	26	0	1000	0	0	NA	1
RXRA_VDR.MA0074.1	0	26	1	1000	0	0.1	0	1
RXRB.MA0855.1	0	26	0	1000	0	0	NA	1
RXRG.MA0856.1	0	26	0	1000	0	0	NA	1
SIX3.MA0631.1	0	26	10	1000	0	1	0	1
SOX11.MA0869.1	0	26	0	1000	0	0	NA	1
SOX1.MA0870.1	0	26	1	1000	0	0.1	0	1
SOX21.MA0866.1	0	26	0	1000	0	0	NA	1
SPDEF.MA0686.1	0	26	35	1000	0	3.5	0	1
SPIB.MA0081.2	0	26	170	1000	0	17	0	1
SREBF2_2.MA0828.1	0	26	9	1000	0	0.9	0	1
SRF.MA0083.3	0	26	0	1000	0	0	NA	1
STAT1.MA0137.3	0	26	49	1000	0	4.9	0	1
STAT1_STAT2.MA0517.1	0	26	30	1000	0	3	0	1
STAT4.MA0518.1	0	26	139	1000	0	13.9	0	1
TBX19.MA0804.1	0	26	3	1000	0	0.3	0	1
TBXT.MA0009.2	0	26	0	1000	0	0	NA	1
TCF21.MA0832.1	0	26	3	1000	0	0.3	0	1
TCF7L1.MA1421.1	0	26	15	1000	0	1.5	0	1
TEF.MA0843.1	0	26	9	1000	0	0.9	0	1
TGIF1.MA0796.1	0	26	1	1000	0	0.1	0	1
TGIF2LX.MA1571.1	0	26	59	1000	0	5.9	0	1
TGIF2.MA0797.1	0	26	10	1000	0	1	0	1
THAP1.MA0597.1	26	26	1000	1000	100	100	1	1
THRB_2.MA1575.1	0	26	15	1000	0	1.5	0	1
THRB_3.MA1576.1	0	26	3	1000	0	0.3	0	1
TP53.MA0106.3	0	26	1	1000	0	0.1	0	1
TP63.MA0525.2	0	26	0	1000	0	0	NA	1
TP73.MA0861.1	0	26	7	1000	0	0.7	0	1
TWIST2.MA0633.1	0	26	165	1000	0	16.5	0	1
ZBED1.MA0749.1	0	26	1	1000	0	0.1	0	1
ZBTB18.MA0698.1	0	26	57	1000	0	5.7	0	1
ZBTB32.MA1580.1	0	26	17	1000	0	1.7	0	1
ZIC1.MA0696.1	0	26	40	1000	0	4	0	1
ZNF136.MA1588.1	0	26	4	1000	0	0.4	0	1
ZNF140.MA1589.1	0	26	1	1000	0	0.1	0	1
ZNF143.MA0088.2	0	26	0	1000	0	0	NA	1
ZNF16.MA1654.1	0	26	1	1000	0	0.1	0	1
ZNF24.MA1124.1	0	26	29	1000	0	2.9	0	1
ZNF274.MA1592.1	0	26	9	1000	0	0.9	0	1
ZNF282.MA1154.1	0	26	0	1000	0	0	NA	1
ZNF382.MA1594.1	0	26	0	1000	0	0	NA	1
ZNF410.MA0752.1	0	26	0	1000	0	0	NA	1
ZNF423.MA0116.1	0	26	32	1000	0	3.2	0	1
ZNF460.MA1596.1	0	26	44	1000	0	4.4	0	1
ZNF528.MA1597.1	0	26	2	1000	0	0.2	0	1
ZNF684.MA1600.1	0	26	1	1000	0	0.1	0	1
ZSCAN4.MA1155.1	0	26	2	1000	0	0.2	0	1

## Sheet: btau_fibroblast
Motif	nb. Srtingent DMRs with motif	nb. Stringent DMRs	nb. Control regions with motif	nb. Control regions	% Srtingent DMRs with motif	% Control regions with motif	Enrichment	p-value
EGR1.MA0162.4	41	44	789	1000	93.1818	78.9	1.18101	0.0087269
RFX7.MA1554.1	40	44	687	1000	90.9091	68.7	1.32328	0.000390188
TFDP1.MA1122.1	38	44	653	1000	86.3636	65.3	1.32257	0.0012862
ZBTB14.MA1650.1	37	44	574	1000	84.0909	57.4	1.465	0.00011484
GMEB1.MA0615.1	36	44	621	1000	81.8182	62.1	1.31752	0.00339443
HES1.MA1099.2	28	44	437	1000	63.6364	43.7	1.45621	0.00518899
TCFL5.MA0632.2	27	44	313	1000	61.3636	31.3	1.9605	2.50542e-05
KLF15.MA1513.1	26	44	394	1000	59.0909	39.4	1.49977	0.00546475
ZFP57.MA1583.1	25	44	330	1000	56.8182	33	1.72176	0.000758047
NRF1.MA0506.1	21	44	202	1000	47.7273	20.2	2.36274	2.45579e-05
HINFP.MA0131.2	19	44	245	1000	43.1818	24.5	1.76252	0.00419237
E2F2.MA0864.2	10	44	32	1000	22.7273	3.2	7.10227	3.00971e-07
E2F1.MA0024.3	9	44	59	1000	20.4545	5.9	3.46687	0.000651878
E2F4.MA0470.2	5	44	14	1000	11.3636	1.4	8.11688	0.000195477
E2F8.MA0865.1	1	44	0	1000	2.27273	0	NA	0
MYBL2.MA0777.1	1	44	0	1000	2.27273	0	NA	0
DUX.MA0611.1	9	44	91	1000	20.4545	9.1	2.24775	0.0139688
ATF1.MA0604.1	17	44	234	1000	38.6364	23.4	1.65113	0.0150311
TFAP2A_2.MA0810.1	43	44	873	1000	97.7273	87.3	1.11944	0.0170315
SIX2.MA1119.1	9	44	97	1000	20.4545	9.7	2.10872	0.0208185
ARNT_HIF1A.MA0259.1	38	44	725	1000	86.3636	72.5	1.19122	0.0215256
STAT1.MA0137.3	6	44	52	1000	13.6364	5.2	2.62238	0.0226335
YY2.MA0748.2	33	44	598	1000	75	59.8	1.25418	0.0235907
RHOXF1.MA0719.1	44	44	924	1000	100	92.4	1.08225	0.0284917
RUNX2.MA0511.2	17	44	250	1000	38.6364	25	1.54545	0.0287409
LHX8.MA0705.1	19	44	297	1000	43.1818	29.7	1.45393	0.0363139
HES7.MA0822.1	1	44	1	1000	2.27273	0.1	22.7273	0.044
PAX7.MA0680.1	1	44	1	1000	2.27273	0.1	22.7273	0.044
THAP11.MA1573.1	1	44	1	1000	2.27273	0.1	22.7273	0.044
SIX1.MA1118.1	12	44	165	1000	27.2727	16.5	1.65289	0.0451053
ZBTB33.MA0527.1	5	44	46	1000	11.3636	4.6	2.47036	0.0465522
CTCFL.MA1102.2	38	44	751	1000	86.3636	75.1	1.14998	0.0501187
ZSCAN29.MA1602.1	4	44	33	1000	9.09091	3.3	2.75482	0.0525106
CREB3.MA0638.1	3	44	20	1000	6.81818	2	3.40909	0.053677
GFI1.MA0038.2	3	44	21	1000	6.81818	2.1	3.24675	0.0607412
LHX6.MA0658.1	8	44	100	1000	18.1818	10	1.81818	0.0635396
IRF6.MA1509.1	2	44	10	1000	4.54545	1	4.54545	0.068034
ZBTB7B.MA0694.1	10	44	139	1000	22.7273	13.9	1.63506	0.0718387
RUNX3.MA0684.2	30	44	567	1000	68.1818	56.7	1.2025	0.0769795
EGR3.MA0732.1	3	44	24	1000	6.81818	2.4	2.84091	0.0843784
FOSB_JUN.MA1127.1	6	44	71	1000	13.6364	7.1	1.92061	0.0846666
YY1.MA0095.2	6	44	71	1000	13.6364	7.1	1.92061	0.0846666
ATF6.MA1466.1	1	44	2	1000	2.27273	0.2	11.3636	0.0861061
CEBPG.MA0838.1	1	44	2	1000	2.27273	0.2	11.3636	0.0861061
TFAP2C_2.MA0814.2	40	44	824	1000	90.9091	82.4	1.10327	0.0880479
AHR_ARNT.MA0006.1	30	44	577	1000	68.1818	57.7	1.18166	0.0985699
GFI1B.MA0483.1	8	44	111	1000	18.1818	11.1	1.638	0.104056
TFCP2.MA0145.3	8	44	111	1000	18.1818	11.1	1.638	0.104056
MAFA.MA1521.1	13	44	210	1000	29.5455	21	1.40693	0.111033
FOXJ3.MA0851.1	6	44	77	1000	13.6364	7.7	1.77096	0.114922
POU2F2.MA0507.1	2	44	14	1000	4.54545	1.4	3.24675	0.123183
LHX4.MA0704.1	23	44	427	1000	52.2727	42.7	1.22419	0.123948
HES5.MA0821.1	1	44	3	1000	2.27273	0.3	7.57576	0.126398
PAX3.MA0780.1	1	44	3	1000	2.27273	0.3	7.57576	0.126398
PRDM4.MA1647.1	35	44	709	1000	79.5455	70.9	1.12194	0.129515
TFAP2C.MA0524.2	41	44	865	1000	93.1818	86.5	1.07725	0.13184
CUX1.MA0754.1	5	44	63	1000	11.3636	6.3	1.80375	0.137186
ZNF148.MA1653.1	37	44	762	1000	84.0909	76.2	1.10356	0.139524
BHLHE22_2.MA1635.1	22	44	412	1000	50	41.2	1.21359	0.145561
ZNF341.MA1655.1	36	44	739	1000	81.8182	73.9	1.10715	0.146563
POU2F3.MA0627.2	4	44	47	1000	9.09091	4.7	1.93424	0.146896
SOX17.MA0078.1	14	44	241	1000	31.8182	24.1	1.32026	0.148461
E2F6.MA0471.2	40	44	842	1000	90.9091	84.2	1.07968	0.148484
TFAP2B.MA0811.1	39	44	819	1000	88.6364	81.9	1.08225	0.161745
DDIT3_CEBPA.MA0019.1	13	44	224	1000	29.5455	22.4	1.31899	0.163432
GSC.MA0648.1	18	44	330	1000	40.9091	33	1.23967	0.163971
PAX3_2.MA1546.1	1	44	4	1000	2.27273	0.4	5.68182	0.164952
TFAP2E.MA1569.1	31	44	627	1000	70.4545	62.7	1.12368	0.177094
GMEB2.MA0862.1	8	44	126	1000	18.1818	12.6	1.443	0.178623
HSF2.MA0770.1	2	44	18	1000	4.54545	1.8	2.52525	0.185711
STAT2.MA1623.1	12	44	210	1000	27.2727	21	1.2987	0.193503
DLX5.MA1476.1	7	44	109	1000	15.9091	10.9	1.45955	0.194244
MAZ.MA1522.1	30	44	609	1000	68.1818	60.9	1.11957	0.197365
CREB3L4.MA1474.1	24	44	473	1000	54.5455	47.3	1.15318	0.203147
EN1.MA0027.2	17	44	319	1000	38.6364	31.9	1.21117	0.205814
HIF1A.MA1106.1	20	44	385	1000	45.4545	38.5	1.18064	0.20765
MEF2C.MA0497.1	4	44	54	1000	9.09091	5.4	1.6835	0.209275
NHLH1.MA0048.2	16	44	299	1000	36.3636	29.9	1.21618	0.212731
GLI2.MA0734.2	2	44	20	1000	4.54545	2	2.27273	0.218509
XBP1.MA0844.1	2	44	20	1000	4.54545	2	2.27273	0.218509
MSX2.MA0708.1	12	44	217	1000	27.2727	21.7	1.25681	0.228098
OTX1.MA0711.1	18	44	346	1000	40.9091	34.6	1.18234	0.228373
EGR2.MA0472.2	5	44	75	1000	11.3636	7.5	1.51515	0.228915
NFKB2.MA0778.1	3	44	38	1000	6.81818	3.8	1.79426	0.231414
ZFP42.MA1651.1	3	44	38	1000	6.81818	3.8	1.79426	0.231414
ERF.MA0760.1	6	44	95	1000	13.6364	9.5	1.43541	0.233112
CREB3L1.MA0839.1	1	44	6	1000	2.27273	0.6	3.78788	0.237137
MAF.MA1520.1	8	44	136	1000	18.1818	13.6	1.3369	0.239225
ALX4.MA0853.1	2	44	22	1000	4.54545	2.2	2.06612	0.251805
ZBTB7C.MA0695.1	39	44	838	1000	88.6364	83.8	1.05771	0.25574
PRRX1.MA0716.1	22	44	442	1000	50	44.2	1.13122	0.261185
BARHL1.MA0877.2	32	44	671	1000	72.7273	67.1	1.08386	0.261861
VSX2.MA0726.1	15	44	288	1000	34.0909	28.8	1.18371	0.262587
CTCF.MA0139.1	5	44	79	1000	11.3636	7.9	1.43843	0.263078
ZNF740.MA0753.2	17	44	332	1000	38.6364	33.2	1.16375	0.2646
IRF7.MA0772.1	1	44	7	1000	2.27273	0.7	3.24675	0.270906
STAT4.MA0518.1	8	44	141	1000	18.1818	14.1	1.28949	0.272131
ZBTB26.MA1579.1	23	44	467	1000	52.2727	46.7	1.11933	0.272735
KLF6.MA1517.1	36	44	768	1000	81.8182	76.8	1.06534	0.272792
GCM1.MA0646.1	9	44	162	1000	20.4545	16.2	1.26263	0.273361
HLTF.MA0109.1	43	44	944	1000	97.7273	94.4	1.03525	0.279192
DRGX.MA1481.1	14	44	270	1000	31.8182	27	1.17845	0.281389
IRF5.MA1420.1	2	44	24	1000	4.54545	2.4	1.89394	0.28528
PHOX2B.MA0681.2	2	44	24	1000	4.54545	2.4	1.89394	0.28528
POU5F1B.MA0792.1	12	44	228	1000	27.2727	22.8	1.19617	0.287541
TFAP2A_3.MA0872.1	16	44	315	1000	36.3636	31.5	1.1544	0.288779
BARHL2.MA0635.1	24	44	495	1000	54.5455	49.5	1.10193	0.29803
EGR4.MA0733.1	14	44	274	1000	31.8182	27.4	1.16125	0.302749
ELF4.MA0641.1	1	44	8	1000	2.27273	0.8	2.84091	0.303212
HOXD10.MA1506.1	1	44	8	1000	2.27273	0.8	2.84091	0.303212
PROP1.MA0715.1	1	44	8	1000	2.27273	0.8	2.84091	0.303212
PRRX2.MA0075.3	6	44	105	1000	13.6364	10.5	1.2987	0.31173
SP9.MA1564.1	37	44	799	1000	84.0909	79.9	1.05245	0.312148
TFAP2C_3.MA0815.1	13	44	254	1000	29.5455	25.4	1.16321	0.312372
STAT5A_STAT5B.MA0519.1	8	44	147	1000	18.1818	14.7	1.23686	0.313388
FOXD3.MA0041.1	7	44	126	1000	15.9091	12.6	1.26263	0.313389
ZIC4.MA0751.1	18	44	364	1000	40.9091	36.4	1.12388	0.313751
TCF7L2.MA0523.1	5	44	85	1000	11.3636	8.5	1.3369	0.31648
PAX4.MA0068.2	13	44	255	1000	29.5455	25.5	1.15865	0.318016
KLF4.MA0039.4	43	44	948	1000	97.7273	94.8	1.03088	0.319071
HOXA9.MA0594.2	32	44	683	1000	72.7273	68.3	1.06482	0.321108
HOXD3.MA0912.2	4	44	66	1000	9.09091	6.6	1.37741	0.329549
HOXC12.MA0906.1	1	44	9	1000	2.27273	0.9	2.52525	0.334118
ZIC5.MA1584.1	1	44	9	1000	2.27273	0.9	2.52525	0.334118
FOSB_JUNB_2.MA1136.1	8	44	150	1000	18.1818	15	1.21212	0.334587
DMRTC2.MA1479.1	4	44	67	1000	9.09091	6.7	1.35685	0.339956
JUN_JUNB.MA1132.1	24	44	504	1000	54.5455	50.4	1.08225	0.341869
STAT3.MA0144.2	10	44	194	1000	22.7273	19.4	1.17151	0.342137
HESX1.MA0894.1	7	44	130	1000	15.9091	13	1.22378	0.343721
SP2.MA0516.2	3	44	48	1000	6.81818	4.8	1.42045	0.354672
VEZF1.MA1578.1	34	44	736	1000	77.2727	73.6	1.0499	0.35647
FOSL2_JUN_2.MA1131.1	4	44	69	1000	9.09091	6.9	1.31752	0.360825
BCL6.MA0463.2	1	44	10	1000	2.27273	1	2.27273	0.363683
LHX3.MA0135.1	1	44	10	1000	2.27273	1	2.27273	0.363683
ZBTB32.MA1580.1	1	44	10	1000	2.27273	1	2.27273	0.363683
NFATC4.MA1525.1	19	44	396	1000	43.1818	39.6	1.09045	0.364074
SOX12.MA1561.1	3	44	49	1000	6.81818	4.9	1.39147	0.367114
VSX1.MA0725.1	22	44	464	1000	50	46.4	1.07759	0.367815
HMX1.MA0896.1	2	44	29	1000	4.54545	2.9	1.5674	0.368074
NFATC2.MA0152.1	32	44	693	1000	72.7273	69.3	1.04946	0.374997
CEBPD.MA0836.2	6	44	113	1000	13.6364	11.3	1.20676	0.37799
TFAP2B_2.MA0812.1	25	44	534	1000	56.8182	53.4	1.06401	0.379462
TFEC.MA0871.2	4	44	71	1000	9.09091	7.1	1.28041	0.381716
CREB3L2.MA0608.1	7	44	135	1000	15.9091	13.5	1.17845	0.382265
ARNTL.MA0603.1	16	44	333	1000	36.3636	33.3	1.092	0.384981
RHOX11.MA0629.1	6	44	114	1000	13.6364	11.4	1.19617	0.386369
HOXC9.MA0485.2	1	44	11	1000	2.27273	1.1	2.06612	0.391964
SIX3.MA0631.1	1	44	11	1000	2.27273	1.1	2.06612	0.391964
FOSL1_JUND.MA1142.1	40	44	883	1000	90.9091	88.3	1.02955	0.398486
FOSL2_JUNB_2.MA1139.1	2	44	31	1000	4.54545	3.1	1.46628	0.40031
GBX2.MA0890.1	10	44	203	1000	22.7273	20.3	1.11957	0.401063
LHX5.MA1519.1	6	44	116	1000	13.6364	11.6	1.17555	0.403148
DMRT1.MA1603.1	3	44	52	1000	6.81818	5.2	1.31119	0.40422
HOXB8.MA1502.1	14	44	292	1000	31.8182	29.2	1.08966	0.40467
FOXC2.MA0846.1	10	44	204	1000	22.7273	20.4	1.11408	0.407694
BARX1.MA0875.1	18	44	382	1000	40.9091	38.2	1.07092	0.408987
FOSL2_JUND_2.MA1145.1	4	44	74	1000	9.09091	7.4	1.2285	0.41297
STAT5B.MA1625.1	10	44	205	1000	22.7273	20.5	1.10865	0.414334
MIX_A.MA0621.1	3	44	53	1000	6.81818	5.3	1.28645	0.416479
HOXD12.MA0873.1	1	44	12	1000	2.27273	1.2	1.89394	0.419015
GSC2.MA0891.1	33	44	725	1000	75	72.5	1.03448	0.427097
TFAP2B_3.MA0813.1	14	44	296	1000	31.8182	29.6	1.07494	0.428152
CUX2.MA0755.1	3	44	54	1000	6.81818	5.4	1.26263	0.428668
MAX_MYC.MA0059.1	5	44	98	1000	11.3636	9.8	1.15955	0.435873
MEOX1.MA0661.1	14	44	298	1000	31.8182	29.8	1.06772	0.439946
ARGFX.MA1463.1	3	44	55	1000	6.81818	5.5	1.23967	0.440776
PBX3.MA1114.1	13	44	276	1000	29.5455	27.6	1.07049	0.441986
CREB3L4_2.MA1475.1	9	44	187	1000	20.4545	18.7	1.09383	0.442348
MSX3.MA0709.1	9	44	187	1000	20.4545	18.7	1.09383	0.442348
DLX2.MA0885.1	15	44	321	1000	34.0909	32.1	1.06202	0.443611
SHOX2.MA0720.1	15	44	321	1000	34.0909	32.1	1.06202	0.443611
POU6F2.MA0793.1	5	44	99	1000	11.3636	9.9	1.14784	0.445028
NR1I3.MA1534.1	13	44	277	1000	29.5455	27.7	1.06662	0.448036
NFYC.MA1644.1	19	44	412	1000	43.1818	41.2	1.0481	0.450391
FOXJ2.MA0614.1	7	44	144	1000	15.9091	14.4	1.1048	0.452251
HES6.MA1493.1	4	44	78	1000	9.09091	7.8	1.1655	0.454214
SOHLH2.MA1560.1	14	44	301	1000	31.8182	30.1	1.05708	0.457675
ZNF75D.MA1601.1	16	44	346	1000	36.3636	34.6	1.05097	0.458385
ZBTB7A.MA0750.2	30	44	663	1000	68.1818	66.3	1.02838	0.463906
DUXA.MA0884.1	3	44	57	1000	6.81818	5.7	1.19617	0.464721
HOXA4.MA1496.1	28	44	618	1000	63.6364	61.8	1.02971	0.465674
SPZ1.MA0111.1	17	44	370	1000	38.6364	37	1.04423	0.466998
PBX1.MA0070.1	1	44	14	1000	2.27273	1.4	1.62338	0.469635
LHX9.MA0701.2	6	44	124	1000	13.6364	12.4	1.09971	0.470024
OSR1.MA1542.1	7	44	147	1000	15.9091	14.7	1.08225	0.475455
KLF2.MA1515.1	42	44	938	1000	95.4545	93.8	1.01764	0.477346
TCF12_2.MA1648.1	43	44	961	1000	97.7273	96.1	1.01693	0.479092
EVX1.MA0887.1	27	44	598	1000	61.3636	59.8	1.02615	0.480232
MYOG.MA0500.2	22	44	486	1000	50	48.6	1.02881	0.485224
ASCL1_2.MA1631.1	36	44	803	1000	81.8182	80.3	1.01891	0.488532
FOSL1_JUNB.MA1137.1	27	44	600	1000	61.3636	60	1.02273	0.491323
DUX4.MA0468.1	1	44	15	1000	2.27273	1.5	1.51515	0.493303
FOXN3.MA1489.1	1	44	15	1000	2.27273	1.5	1.51515	0.493303
HOXB9.MA1503.1	1	44	15	1000	2.27273	1.5	1.51515	0.493303
ISL2.MA0914.1	38	44	849	1000	86.3636	84.9	1.01724	0.493907
EOMES.MA0800.1	8	44	172	1000	18.1818	17.2	1.05708	0.494499
ISX.MA0654.1	6	44	127	1000	13.6364	12.7	1.07373	0.494757
HNF4G.MA0484.2	13	44	285	1000	29.5455	28.5	1.03668	0.496419
PAX5.MA0014.3	26	44	580	1000	59.0909	58	1.01881	0.505551
ELK1.MA0028.2	2	44	38	1000	4.54545	3.8	1.19617	0.506679
ZNF652.MA1657.1	5	44	106	1000	11.3636	10.6	1.07204	0.508111
USF2.MA0526.3	8	44	174	1000	18.1818	17.4	1.04493	0.508901
GRHL1.MA0647.1	1	44	16	1000	2.27273	1.6	1.42045	0.515937
NFIB.MA1643.1	1	44	16	1000	2.27273	1.6	1.42045	0.515937
FOXB1.MA0845.1	5	44	107	1000	11.3636	10.7	1.06202	0.516935
TLX2.MA1577.1	6	44	130	1000	13.6364	13	1.04895	0.519171
NKX6_3.MA1530.1	10	44	221	1000	22.7273	22.1	1.02838	0.520418
ARID3A.MA0151.1	13	44	289	1000	29.5455	28.9	1.02233	0.520463
GSX2.MA0893.2	21	44	470	1000	47.7273	47	1.01547	0.521002
TEAD3.MA0808.1	11	44	244	1000	25	24.4	1.02459	0.522469
FOXO3.MA0157.2	3	44	62	1000	6.81818	6.2	1.09971	0.522654
NFATC3.MA0625.1	36	44	808	1000	81.8182	80.8	1.0126	0.522944
DPRX.MA1480.1	12	44	267	1000	27.2727	26.7	1.02145	0.524472
MEIS2_2.MA1640.1	5	44	108	1000	11.3636	10.8	1.05219	0.5257
NOBOX.MA0125.1	13	44	290	1000	29.5455	29	1.01881	0.526445
LHX2.MA0700.2	7	44	154	1000	15.9091	15.4	1.03306	0.528761
RAX.MA0718.1	11	44	245	1000	25	24.5	1.02041	0.528777
WT1.MA1627.1	29	44	652	1000	65.9091	65.2	1.01088	0.530212
ETV6.MA0645.1	12	44	268	1000	27.2727	26.8	1.01764	0.530594
BARX2.MA1471.1	9	44	200	1000	20.4545	20	1.02273	0.531875
STAT1_STAT2.MA0517.1	2	44	40	1000	4.54545	4	1.13636	0.534874
KLF17.MA1514.1	6	44	132	1000	13.6364	13.2	1.03306	0.535232
ZNF449.MA1656.1	18	44	405	1000	40.9091	40.5	1.0101	0.53635
FOXF2.MA0030.1	1	44	17	1000	2.27273	1.7	1.3369	0.537582
FOXD1.MA0031.1	4	44	87	1000	9.09091	8.7	1.04493	0.543473
HNF4A.MA0114.4	13	44	293	1000	29.5455	29.3	1.00838	0.5443
KLF3.MA1516.1	10	44	225	1000	22.7273	22.5	1.0101	0.546409
PRDM1.MA0508.3	19	44	430	1000	43.1818	43	1.00423	0.549335
ZNF384.MA1125.1	7	44	157	1000	15.9091	15.7	1.01332	0.551092
SCRT2.MA0744.2	8	44	180	1000	18.1818	18	1.0101	0.55144
MEIS1_2.MA1639.1	5	44	111	1000	11.3636	11.1	1.02375	0.551621
HOXA5.MA0158.2	10	44	226	1000	22.7273	22.6	1.00563	0.552845
KLF11.MA1512.1	24	44	544	1000	54.5455	54.4	1.00267	0.555213
NFAT5.MA0606.1	24	44	544	1000	54.5455	54.4	1.00267	0.555213
TCF3.MA0522.3	41	44	923	1000	93.1818	92.3	1.00955	0.556033
SRY.MA0084.1	20	44	454	1000	45.4545	45.4	1.0012	0.556802
ETV2.MA0762.1	1	44	18	1000	2.27273	1.8	1.26263	0.55828
SP4.MA0685.1	1	44	18	1000	2.27273	1.8	1.26263	0.55828
HOXB6.MA1500.1	28	44	635	1000	63.6364	63.5	1.00215	0.561066
POU3F4.MA0789.1	2	44	42	1000	4.54545	4.2	1.08225	0.561996
KLF10.MA1511.1	23	44	523	1000	52.2727	52.3	0.999479	0.563522
HES2.MA0616.2	11	44	251	1000	25	25.1	0.996016	0.566178
GBX1.MA0889.1	5	44	113	1000	11.3636	11.3	1.00563	0.568558
ZBTB18.MA0698.1	2	44	43	1000	4.54545	4.3	1.05708	0.575145
HLF.MA0043.3	1	44	19	1000	2.27273	1.9	1.19617	0.578072
PTF1A_2.MA1619.1	23	44	526	1000	52.2727	52.6	0.993778	0.579606
PRDM15.MA1616.1	10	44	231	1000	22.7273	23.1	0.983865	0.584586
OTX2.MA0712.2	11	44	255	1000	25	25.5	0.980392	0.590588
HOXA1.MA1495.1	17	44	393	1000	38.6364	39.3	0.983114	0.594769
GRHL2.MA1105.2	13	44	302	1000	29.5455	30.2	0.978326	0.596776
FOXO1.MA0480.1	6	44	140	1000	13.6364	14	0.974026	0.597327
HSF4.MA0771.1	3	44	69	1000	6.81818	6.9	0.988142	0.598036
RUNX1.MA0002.2	35	44	797	1000	79.5455	79.7	0.998061	0.598937
TFE3.MA0831.2	16	44	371	1000	36.3636	37.1	0.980152	0.598985
BSX.MA0876.1	20	44	462	1000	45.4545	46.2	0.983865	0.599581
HIC1.MA0739.1	40	44	906	1000	90.9091	90.6	1.00341	0.60093
GCM2.MA0767.1	25	44	575	1000	56.8182	57.5	0.988142	0.60096
FOXA2.MA0047.3	11	44	257	1000	25	25.7	0.972763	0.602605
ZEB1.MA0103.3	34	44	776	1000	77.2727	77.6	0.995783	0.605362
MYOD1.MA0499.2	28	44	643	1000	63.6364	64.3	0.989679	0.605512
NR1D2.MA1532.1	4	44	94	1000	9.09091	9.4	0.967118	0.607899
LMX1A.MA0702.2	2	44	46	1000	4.54545	4.6	0.988142	0.612921
MYB.MA0100.3	12	44	282	1000	27.2727	28.2	0.967118	0.613954
CEBPB.MA0466.2	1	44	21	1000	2.27273	2.1	1.08225	0.615091
JUN_JUNB_2.MA1133.1	10	44	236	1000	22.7273	23.6	0.96302	0.61547
SPIB.MA0081.2	7	44	167	1000	15.9091	16.7	0.95264	0.622413
NR4A2.MA0160.1	34	44	779	1000	77.2727	77.9	0.991948	0.624371
EMX1.MA0612.2	5	44	120	1000	11.3636	12	0.94697	0.625358
SPIC.MA0687.1	5	44	120	1000	11.3636	12	0.94697	0.625358
GATA4.MA0482.2	16	44	376	1000	36.3636	37.6	0.967118	0.625868
FOXC1.MA0032.2	6	44	144	1000	13.6364	14.4	0.94697	0.626848
NKX3_1.MA0124.2	10	44	238	1000	22.7273	23.8	0.954927	0.627549
FOXD2.MA0847.2	3	44	72	1000	6.81818	7.2	0.94697	0.628009
LHX1.MA1518.1	40	44	909	1000	90.9091	90.9	1.0001	0.628599
HEY2.MA0649.1	13	44	308	1000	29.5455	30.8	0.959268	0.630553
ALX1.MA0854.1	1	44	22	1000	2.27273	2.2	1.03306	0.63239
MSX1.MA0666.1	22	44	514	1000	50	51.4	0.972763	0.634916
FEV.MA0156.2	9	44	216	1000	20.4545	21.6	0.94697	0.635673
HIC2.MA0738.1	44	44	990	1000	100	99	1.0101	0.636317
MYF5.MA1641.1	18	44	424	1000	40.9091	42.4	0.964837	0.638231
HAND2.MA1638.1	22	44	515	1000	50	51.5	0.970874	0.640035
PITX3.MA0714.1	24	44	560	1000	54.5455	56	0.974026	0.640035
STAT5A.MA1624.1	9	44	217	1000	20.4545	21.7	0.942606	0.641798
FOXG1.MA0613.1	2	44	49	1000	4.54545	4.9	0.927644	0.648176
GLIS2.MA0736.1	2	44	49	1000	4.54545	4.9	0.927644	0.648176
TFAP2A.MA0003.4	34	44	783	1000	77.2727	78.3	0.98688	0.649441
HOXB3.MA0903.1	27	44	629	1000	61.3636	62.9	0.975575	0.650112
ZFX.MA0146.2	26	44	608	1000	59.0909	60.8	0.97189	0.656764
ASCL2.MA0816.1	14	44	336	1000	31.8182	33.6	0.94697	0.657188
HOXA10.MA0899.1	18	44	428	1000	40.9091	42.8	0.95582	0.658627
NKX2_3.MA0672.1	19	44	451	1000	43.1818	45.1	0.957468	0.659816
SMAD2_SMAD3_SMAD4.MA0513.1	11	44	267	1000	25	26.7	0.93633	0.660467
FOS_JUN_2.MA1126.1	13	44	314	1000	29.5455	31.4	0.940938	0.66312
CENPB.MA0637.1	1	44	24	1000	2.27273	2.4	0.94697	0.664739
STAT6.MA0520.1	3	44	76	1000	6.81818	7.6	0.897129	0.665648
ARNT.MA0004.1	12	44	292	1000	27.2727	29.2	0.933998	0.669687
NFIA.MA0670.1	9	44	222	1000	20.4545	22.2	0.921376	0.671658
NKX2_8.MA0673.1	36	44	830	1000	81.8182	83	0.985761	0.674449
HOXD8.MA0910.2	12	44	293	1000	27.2727	29.3	0.93081	0.675042
FOXH1.MA0479.1	2	44	52	1000	4.54545	5.2	0.874126	0.680929
HOXB7.MA1501.1	7	44	176	1000	15.9091	17.6	0.903926	0.681499
NFYB.MA0502.2	11	44	271	1000	25	27.1	0.922509	0.68243
TBX18.MA1565.1	23	44	546	1000	52.2727	54.6	0.957376	0.682502
TCF12.MA0521.1	17	44	410	1000	38.6364	41	0.94235	0.682751
KLF9.MA1107.2	24	44	569	1000	54.5455	56.9	0.95862	0.685334
ALX3.MA0634.1	26	44	614	1000	59.0909	61.4	0.962393	0.687228
RAX2.MA0717.1	29	44	681	1000	65.9091	68.1	0.967828	0.690651
FLI1.MA0475.2	3	44	79	1000	6.81818	7.9	0.863061	0.692098
FOXP2.MA0593.1	3	44	79	1000	6.81818	7.9	0.863061	0.692098
FOSL1_JUND_2.MA1143.1	39	44	896	1000	88.6364	89.6	0.989245	0.696397
POU5F1.MA1115.1	14	44	344	1000	31.8182	34.4	0.924947	0.698118
EVX2.MA0888.1	25	44	594	1000	56.8182	59.4	0.956535	0.698349
ELK3.MA0759.1	8	44	203	1000	18.1818	20.3	0.895656	0.699541
NFYA.MA0060.3	6	44	155	1000	13.6364	15.5	0.879765	0.701788
VDR.MA0693.2	42	44	957	1000	95.4545	95.7	0.997435	0.707564
OVOL2.MA1545.1	1	44	27	1000	2.27273	2.7	0.841751	0.708111
SPDEF.MA0686.1	1	44	27	1000	2.27273	2.7	0.841751	0.708111
TBX6.MA1567.1	40	44	918	1000	90.9091	91.8	0.990295	0.710485
MITF.MA0620.3	2	44	55	1000	4.54545	5.5	0.826446	0.711236
ZKSCAN1.MA1585.1	2	44	55	1000	4.54545	5.5	0.826446	0.711236
DMRTA2.MA1478.1	15	44	370	1000	34.0909	37	0.921376	0.711924
HOXA6.MA1497.1	34	44	794	1000	77.2727	79.4	0.973208	0.715965
FOSL1_JUN_2.MA1129.1	9	44	230	1000	20.4545	23	0.889328	0.716567
NKX6_1.MA0674.1	13	44	325	1000	29.5455	32.5	0.909091	0.719107
FOXO6.MA0849.1	6	44	158	1000	13.6364	15.8	0.863061	0.720505
HOXA7.MA1498.1	21	44	509	1000	47.7273	50.9	0.937667	0.720602
UNCX.MA0721.1	28	44	665	1000	63.6364	66.5	0.956938	0.720846
ESRRB.MA0141.3	1	44	28	1000	2.27273	2.8	0.811688	0.721311
HMX3.MA0898.1	1	44	28	1000	2.27273	2.8	0.811688	0.721311
RREB1.MA0073.1	1	44	28	1000	2.27273	2.8	0.811688	0.721311
RELB.MA1117.1	33	44	774	1000	75	77.4	0.968992	0.723676
VAX2.MA0723.1	31	44	731	1000	70.4545	73.1	0.96381	0.723856
NKX2_5.MA0063.2	21	44	510	1000	47.7273	51	0.935829	0.725171
LIN54.MA0619.1	5	44	134	1000	11.3636	13.4	0.848033	0.725465
KLF14.MA0740.1	4	44	109	1000	9.09091	10.9	0.834028	0.726886
TEAD2.MA1121.1	16	44	397	1000	36.3636	39.7	0.915961	0.730152
SP8.MA0747.1	32	44	754	1000	72.7273	75.4	0.964553	0.731474
USF1.MA0093.3	5	44	135	1000	11.3636	13.5	0.841751	0.73187
NFIC.MA0161.2	27	44	646	1000	61.3636	64.6	0.949901	0.735192
FOXF1.MA1606.1	12	44	305	1000	27.2727	30.5	0.894188	0.735764
HEY1.MA0823.1	9	44	234	1000	20.4545	23.4	0.874126	0.737605
DMBX1.MA0883.1	2	44	58	1000	4.54545	5.8	0.783699	0.739177
DLX6.MA0882.1	18	44	445	1000	40.9091	44.5	0.919305	0.739417
NR2E1.MA0676.1	10	44	259	1000	22.7273	25.9	0.877501	0.742765
VENTX.MA0724.1	4	44	112	1000	9.09091	11.2	0.811688	0.74732
EHF.MA0598.3	17	44	424	1000	38.6364	42.4	0.911235	0.747919
NR1I2.MA1533.1	2	44	59	1000	4.54545	5.9	0.770416	0.747981
INSM1.MA0155.1	10	44	261	1000	22.7273	26.1	0.870777	0.752499
POU6F1.MA0628.1	5	44	139	1000	11.3636	13.9	0.817528	0.756467
ATF4.MA0833.2	1	44	31	1000	2.27273	3.1	0.733138	0.757505
MLX.MA0663.1	1	44	31	1000	2.27273	3.1	0.733138	0.757505
SP1.MA0079.4	1	44	31	1000	2.27273	3.1	0.733138	0.757505
HOXA2.MA0900.2	4	44	114	1000	9.09091	11.4	0.797448	0.760316
TBR1.MA0802.1	5	44	140	1000	11.3636	14	0.811688	0.762361
TGIF2LX.MA1571.1	2	44	61	1000	4.54545	6.1	0.745156	0.76485
TCF7.MA0769.2	13	44	335	1000	29.5455	33.5	0.881954	0.765262
ELF5.MA0136.2	28	44	675	1000	63.6364	67.5	0.942761	0.767962
ATOH1_2.MA1467.1	5	44	141	1000	11.3636	14.1	0.805932	0.768153
JUND_2.MA0492.1	1	44	32	1000	2.27273	3.2	0.710227	0.768517
MAFG.MA0659.2	4	44	116	1000	9.09091	11.6	0.783699	0.772813
SCRT1.MA0743.2	4	44	116	1000	9.09091	11.6	0.783699	0.772813
ARID3B.MA0601.1	8	44	217	1000	18.1818	21.7	0.837872	0.773942
TCF4.MA0830.2	39	44	906	1000	88.6364	90.6	0.978326	0.774353
GLI3.MA1491.1	3	44	90	1000	6.81818	9	0.757576	0.776104
NR2C1.MA1535.1	33	44	784	1000	75	78.4	0.956633	0.77701
FOSL1_JUN.MA1128.1	5	44	143	1000	11.3636	14.3	0.79466	0.779433
FOXI1.MA0042.2	5	44	143	1000	11.3636	14.3	0.79466	0.779433
CREB1.MA0018.4	11	44	291	1000	25	29.1	0.859107	0.78024
ATF2.MA1632.1	2	44	63	1000	4.54545	6.3	0.721501	0.780762
NFIX_2.MA1528.1	2	44	63	1000	4.54545	6.3	0.721501	0.780762
CREM.MA0609.2	7	44	194	1000	15.9091	19.4	0.820056	0.782224
VAX1.MA0722.1	32	44	764	1000	72.7273	76.4	0.951928	0.782387
CRX.MA0467.1	3	44	91	1000	6.81818	9.1	0.749251	0.782759
NR1H4_RXRA.MA1146.1	5	44	144	1000	11.3636	14.4	0.789141	0.784922
HOXB5.MA0904.2	8	44	220	1000	18.1818	22	0.826446	0.788142
SHOX.MA0630.1	24	44	592	1000	54.5455	59.2	0.921376	0.788758
HOXC11.MA0651.1	1	44	34	1000	2.27273	3.4	0.668449	0.789093
ZNF281.MA1630.1	10	44	269	1000	22.7273	26.9	0.84488	0.789108
ISL1.MA1608.1	12	44	317	1000	27.2727	31.7	0.860338	0.789379
SREBF2.MA0596.1	5	44	145	1000	11.3636	14.5	0.783699	0.79031
RELA.MA0107.1	4	44	119	1000	9.09091	11.9	0.763942	0.790638
NFATC1.MA0624.1	41	44	946	1000	93.1818	94.6	0.985009	0.790725
POU6F1_2.MA1549.1	8	44	221	1000	18.1818	22.1	0.822707	0.792738
PKNOX1.MA0782.2	11	44	295	1000	25	29.5	0.847458	0.797218
PITX2.MA1547.1	6	44	172	1000	13.6364	17.2	0.792812	0.797575
NR2C2_2.MA1536.1	44	44	995	1000	100	99.5	1.00503	0.798158
SOX18.MA1563.1	44	44	995	1000	100	99.5	1.00503	0.798158
GATA1_TAL1.MA0140.2	1	44	35	1000	2.27273	3.5	0.649351	0.798699
HOXC4.MA1504.1	12	44	321	1000	27.2727	32.1	0.849618	0.805581
BHLHE40.MA0464.2	5	44	148	1000	11.3636	14.8	0.767813	0.805878
SOX6.MA0515.1	5	44	148	1000	11.3636	14.8	0.767813	0.805878
FOS_JUND.MA1141.1	3	44	95	1000	6.81818	9.5	0.717703	0.807821
POU2F1.MA0785.1	3	44	95	1000	6.81818	9.5	0.717703	0.807821
MZF1_2.MA0057.1	41	44	948	1000	93.1818	94.8	0.982931	0.809338
FOXA1.MA0148.4	7	44	200	1000	15.9091	20	0.795455	0.81033
ELK4.MA0076.2	8	44	226	1000	18.1818	22.6	0.804505	0.814682
TBX5.MA0807.1	42	44	966	1000	95.4545	96.6	0.988142	0.81523
ZBTB12.MA1649.1	30	44	729	1000	68.1818	72.9	0.935279	0.815616
GATA5.MA0766.2	5	44	151	1000	11.3636	15.1	0.752559	0.820564
DLX4.MA0881.1	25	44	623	1000	56.8182	62.3	0.912009	0.823318
NKX2_2.MA1645.1	25	44	623	1000	56.8182	62.3	0.912009	0.823318
NPAS2.MA0626.1	12	44	326	1000	27.2727	32.6	0.836587	0.824645
NFIL3.MA0025.2	3	44	98	1000	6.81818	9.8	0.695733	0.825041
BHLHA15_2.MA1472.1	36	44	855	1000	81.8182	85.5	0.956938	0.825669
PBX2.MA1113.2	4	44	126	1000	9.09091	12.6	0.721501	0.828061
SMAD2_SMAD3.MA1622.1	6	44	179	1000	13.6364	17.9	0.761808	0.829797
FOXL1.MA0033.2	11	44	304	1000	25	30.4	0.822368	0.832169
PLAG1.MA0163.1	1	44	39	1000	2.27273	3.9	0.582751	0.833027
POU4F3.MA0791.1	1	44	39	1000	2.27273	3.9	0.582751	0.833027
LBX2.MA0699.1	28	44	691	1000	63.6364	69.1	0.920931	0.834129
DLX1.MA0879.1	26	44	648	1000	59.0909	64.8	0.911897	0.834821
TBX3.MA1566.1	44	44	996	1000	100	99.6	1.00402	0.835048
PHOX2A.MA0713.1	2	44	71	1000	4.54545	7.1	0.640205	0.835554
HOXB4.MA1499.1	6	44	181	1000	13.6364	18.1	0.75339	0.838255
PDX1.MA0132.2	8	44	232	1000	18.1818	23.2	0.783699	0.83877
GATA3.MA0037.3	11	44	306	1000	25	30.6	0.816993	0.839328
JUN.MA0488.1	1	44	40	1000	2.27273	4	0.568182	0.840672
NKX2_5_2.MA0503.1	13	44	355	1000	29.5455	35.5	0.832266	0.842708
DLX3.MA0880.1	29	44	715	1000	65.9091	71.5	0.921805	0.844079
TBP.MA0108.2	10	44	283	1000	22.7273	28.3	0.803084	0.844118
MIXL1.MA0662.1	26	44	651	1000	59.0909	65.1	0.907694	0.845403
GSX1.MA0892.1	36	44	859	1000	81.8182	85.9	0.952482	0.845948
HMBOX1.MA0895.1	13	44	356	1000	29.5455	35.6	0.829928	0.84605
SP3.MA0746.2	13	44	356	1000	29.5455	35.6	0.829928	0.84605
SOX8.MA0868.2	13	44	357	1000	29.5455	35.7	0.827604	0.849343
ETV3.MA0763.1	8	44	236	1000	18.1818	23.6	0.770416	0.8535
REL.MA0101.1	23	44	588	1000	52.2727	58.8	0.888992	0.854439
IRF1.MA0050.2	1	44	42	1000	2.27273	4.2	0.541126	0.85495
SMAD5.MA1557.1	1	44	42	1000	2.27273	4.2	0.541126	0.85495
HOXD4.MA1507.1	9	44	262	1000	20.4545	26.2	0.780708	0.856857
MYCN.MA0104.4	15	44	407	1000	34.0909	40.7	0.837614	0.857962
ETV5.MA0765.2	39	44	919	1000	88.6364	91.9	0.964487	0.86215
HOXB2.MA0902.2	12	44	338	1000	27.2727	33.8	0.806885	0.865062
TBX1.MA0805.1	6	44	188	1000	13.6364	18.8	0.725338	0.86535
GATA6.MA1104.2	7	44	214	1000	15.9091	21.4	0.743415	0.865539
NKX6_2.MA0675.1	28	44	700	1000	63.6364	70	0.909091	0.865831
GATA1.MA0035.4	10	44	290	1000	22.7273	29	0.783699	0.867384
HOXD11.MA0908.1	1	44	44	1000	2.27273	4.4	0.516529	0.867975
MEF2A.MA0052.4	4	44	135	1000	9.09091	13.5	0.673401	0.86816
MEIS2.MA0774.1	18	44	480	1000	40.9091	48	0.852273	0.868237
EMX2.MA0886.1	5	44	163	1000	11.3636	16.3	0.697156	0.870927
SMAD4.MA1153.1	13	44	364	1000	29.5455	36.4	0.811688	0.871012
ONECUT1.MA0679.2	1	44	45	1000	2.27273	4.5	0.505051	0.874051
DMRT3.MA0610.1	4	44	137	1000	9.09091	13.7	0.66357	0.875941
MSGN1.MA1524.1	16	44	437	1000	36.3636	43.7	0.83212	0.877306
MEOX2.MA0706.1	30	44	746	1000	68.1818	74.6	0.913965	0.878949
ZIC3.MA0697.1	1	44	46	1000	2.27273	4.6	0.494071	0.879854
LBX1.MA0618.1	8	44	244	1000	18.1818	24.4	0.745156	0.879897
FOXP1.MA0481.3	14	44	392	1000	31.8182	39.2	0.811688	0.882781
POU3F1.MA0786.1	3	44	111	1000	6.81818	11.1	0.614251	0.885597
NEUROG2_2.MA1642.1	22	44	577	1000	50	57.7	0.866551	0.887062
FOXP3.MA0850.1	26	44	665	1000	59.0909	66.5	0.888585	0.889104
SOX13.MA1120.1	13	44	371	1000	29.5455	37.1	0.796373	0.890325
TBX15.MA0803.1	4	44	142	1000	9.09091	14.2	0.640205	0.893739
TFEB.MA0692.1	11	44	324	1000	25	32.4	0.771605	0.8942
ESX1.MA0644.1	25	44	646	1000	56.8182	64.6	0.879538	0.895896
NOTO.MA0710.1	8	44	250	1000	18.1818	25	0.727273	0.897157
TFAP4.MA0691.1	2	44	84	1000	4.54545	8.4	0.541126	0.899226
BATF.MA1634.1	8	44	251	1000	18.1818	25.1	0.724375	0.899833
ERG.MA0474.2	8	44	251	1000	18.1818	25.1	0.724375	0.899833
FOSL2_JUN.MA1130.1	4	44	144	1000	9.09091	14.4	0.631313	0.900232
TEAD1.MA0090.3	6	44	199	1000	13.6364	19.9	0.685244	0.900577
OSR2.MA1646.1	36	44	872	1000	81.8182	87.2	0.938282	0.902506
ETS2.MA1484.1	2	44	85	1000	4.54545	8.5	0.534759	0.903053
FOXK1.MA0852.2	9	44	279	1000	20.4545	27.9	0.733138	0.906277
HOXC10.MA0905.1	3	44	117	1000	6.81818	11.7	0.582751	0.906833
FOXO4.MA0848.1	11	44	330	1000	25	33	0.757576	0.908888
NR4A2_RXRA.MA1147.1	1	44	52	1000	2.27273	5.2	0.437063	0.909565
FOXA3.MA1683.1	14	44	403	1000	31.8182	40.3	0.789533	0.909831
RFX3.MA0798.2	3	44	118	1000	6.81818	11.8	0.577812	0.910016
TBX21.MA0690.1	2	44	87	1000	4.54545	8.7	0.522466	0.910314
ASCL1.MA1100.2	39	44	928	1000	88.6364	92.8	0.955133	0.910646
SPI1.MA0080.5	4	44	148	1000	9.09091	14.8	0.614251	0.912213
NFIX.MA0671.1	44	44	998	1000	100	99.8	1.002	0.913894
SOX9.MA0077.1	19	44	521	1000	43.1818	52.1	0.828826	0.913988
ZNF354C.MA0130.1	42	44	976	1000	95.4545	97.6	0.978018	0.915622
HOXC8.MA1505.1	18	44	499	1000	40.9091	49.9	0.819821	0.91563
KLF12.MA0742.1	1	44	55	1000	2.27273	5.5	0.413223	0.921594
OLIG3.MA0827.1	3	44	122	1000	6.81818	12.2	0.558867	0.921815
RFX1.MA0509.2	3	44	123	1000	6.81818	12.3	0.554324	0.924542
NR5A1.MA1540.1	29	44	742	1000	65.9091	74.2	0.888263	0.92485
MLXIP.MA0622.1	5	44	183	1000	11.3636	18.3	0.620964	0.929092
TBX2.MA0688.1	18	44	506	1000	40.9091	50.6	0.80848	0.929414
TEAD4.MA0809.2	11	44	340	1000	25	34	0.735294	0.929781
ZIC1_ZIC2.MA1628.1	28	44	724	1000	63.6364	72.4	0.878955	0.930447
POU4F1.MA0790.1	1	44	58	1000	2.27273	5.8	0.39185	0.932054
TGIF2LY.MA1572.1	3	44	126	1000	6.81818	12.6	0.541126	0.932225
BATF_JUN.MA0462.2	6	44	213	1000	13.6364	21.3	0.640205	0.934151
SOX5.MA0087.1	3	44	127	1000	6.81818	12.7	0.536865	0.934627
NR5A2.MA0505.1	2	44	95	1000	4.54545	9.5	0.478469	0.934665
FOXL2.MA1607.1	6	44	215	1000	13.6364	21.5	0.634249	0.938058
SOX15.MA1152.1	19	44	535	1000	43.1818	53.5	0.807137	0.940279
ZNF317.MA1593.1	13	44	395	1000	29.5455	39.5	0.747986	0.940367
CDX2.MA0465.2	6	44	217	1000	13.6364	21.7	0.628404	0.941767
PITX1.MA0682.2	6	44	218	1000	13.6364	21.8	0.625521	0.94355
NKX3_2.MA0122.3	2	44	99	1000	4.54545	9.9	0.459137	0.944409
NR2E3.MA0164.1	2	44	99	1000	4.54545	9.9	0.459137	0.944409
ARID5A.MA0602.1	5	44	191	1000	11.3636	19.1	0.594955	0.945116
SOX10.MA0442.2	11	44	349	1000	25	34.9	0.716332	0.945126
ETS1.MA0098.3	6	44	219	1000	13.6364	21.9	0.622665	0.945286
EN2.MA0642.1	19	44	539	1000	43.1818	53.9	0.801147	0.946512
PTF1A.MA1618.1	20	44	563	1000	45.4545	56.3	0.807363	0.948827
MAFB.MA0117.2	9	44	302	1000	20.4545	30.2	0.677303	0.95051
NR4A1.MA1112.2	8	44	277	1000	18.1818	27.7	0.656383	0.952001
MYC.MA0147.3	25	44	674	1000	56.8182	67.4	0.843	0.95263
CEBPE.MA0837.1	1	44	67	1000	2.27273	6.7	0.339213	0.955907
THRB.MA1574.1	1	44	68	1000	2.27273	6.8	0.334225	0.957986
TCF21_2.MA1568.1	3	44	139	1000	6.81818	13.9	0.490517	0.958057
MLXIPL.MA0664.1	2	44	106	1000	4.54545	10.6	0.428816	0.958294
TWIST1.MA1123.2	18	44	526	1000	40.9091	52.6	0.777739	0.959415
HAND1_TCF3.MA0092.1	29	44	761	1000	65.9091	76.1	0.866085	0.960109
BATF3.MA0835.2	5	44	201	1000	11.3636	20.1	0.565355	0.960658
FOS_JUN.MA0099.3	4	44	172	1000	9.09091	17.2	0.528541	0.961212
TAL1_TCF3.MA0091.1	1	44	70	1000	2.27273	7	0.324675	0.961862
HOXB13.MA0901.2	2	44	109	1000	4.54545	10.9	0.417014	0.963192
MNT.MA0825.1	10	44	338	1000	22.7273	33.8	0.672405	0.963714
ARNT2.MA1464.1	4	44	174	1000	9.09091	17.4	0.522466	0.963896
MEIS1.MA0498.2	40	44	957	1000	90.9091	95.7	0.949938	0.963929
ZNF263.MA0528.2	35	44	877	1000	79.5455	87.7	0.907018	0.965261
SREBF1.MA0595.1	3	44	144	1000	6.81818	14.4	0.473485	0.965336
KLF1.MA0493.1	15	44	462	1000	34.0909	46.2	0.737898	0.965473
KLF16.MA0741.1	25	44	684	1000	56.8182	68.4	0.830675	0.96573
RARA_RXRG.MA1149.1	9	44	315	1000	20.4545	31.5	0.649351	0.966624
JUN_2.MA0489.1	1	44	73	1000	2.27273	7.3	0.311333	0.967028
ELF3.MA0640.2	20	44	580	1000	45.4545	58	0.783699	0.969245
TBX4.MA0806.1	26	44	708	1000	59.0909	70.8	0.834617	0.969455
HOXA11.MA0911.1	1	44	75	1000	2.27273	7.5	0.30303	0.970085
PLAGL2.MA1548.1	23	44	646	1000	52.2727	64.6	0.809175	0.970123
BHLHA15.MA0607.1	7	44	268	1000	15.9091	26.8	0.593623	0.972726
SREBF1_2.MA0829.2	1	44	77	1000	2.27273	7.7	0.295159	0.972865
TBX20.MA0689.1	1	44	77	1000	2.27273	7.7	0.295159	0.972865
MZF1.MA0056.2	20	44	585	1000	45.4545	58.5	0.777001	0.973792
FOSL2.MA0478.1	1	44	78	1000	2.27273	7.8	0.291375	0.974159
GATA2.MA0036.3	6	44	242	1000	13.6364	24.2	0.563486	0.974327
NEUROD1.MA1109.1	16	44	497	1000	36.3636	49.7	0.731663	0.975838
ZBTB6.MA1581.1	21	44	610	1000	47.7273	61	0.782414	0.976346
SOX3.MA0514.1	5	44	218	1000	11.3636	21.8	0.521268	0.978352
PPARA_RXRA.MA1148.1	7	44	275	1000	15.9091	27.5	0.578512	0.978474
RORA.MA0071.1	2	44	122	1000	4.54545	12.2	0.372578	0.978828
CEBPA.MA0102.4	1	44	83	1000	2.27273	8.3	0.273823	0.979775
MAFF.MA0495.3	1	44	83	1000	2.27273	8.3	0.273823	0.979775
CLOCK.MA0819.1	4	44	191	1000	9.09091	19.1	0.475964	0.980787
BACH1.MA1633.1	3	44	159	1000	6.81818	15.9	0.428816	0.980802
PLAGL1.MA1615.1	35	44	888	1000	79.5455	88.8	0.895782	0.981027
NEUROD2.MA0668.1	7	44	280	1000	15.9091	28	0.568182	0.981897
ESRRA.MA0592.3	5	44	224	1000	11.3636	22.4	0.507305	0.982627
MEIS3.MA0775.1	32	44	838	1000	72.7273	83.8	0.867867	0.983053
NR1H4.MA1110.1	11	44	393	1000	25	39.3	0.636132	0.986098
SNAI2.MA0745.2	12	44	419	1000	27.2727	41.9	0.6509	0.986576
NR2C2.MA0504.1	2	44	135	1000	4.54545	13.5	0.3367	0.98804
SOX4.MA0867.2	10	44	372	1000	22.7273	37.2	0.610948	0.988113
NR2F1.MA0017.2	5	44	235	1000	11.3636	23.5	0.483559	0.988533
JUND.MA0491.2	1	44	95	1000	2.27273	9.5	0.239234	0.98883
MNX1.MA0707.1	11	44	400	1000	25	40	0.625	0.989113
NR1H3_RXRA.MA0494.1	2	44	138	1000	4.54545	13.8	0.329381	0.989543
FIGLA.MA0820.1	29	44	794	1000	65.9091	79.4	0.830089	0.990069
SNAI3.MA1559.1	8	44	326	1000	18.1818	32.6	0.557724	0.990718
MAFK.MA0496.3	6	44	270	1000	13.6364	27	0.505051	0.99072
ETV4.MA0764.2	17	44	548	1000	38.6364	54.8	0.705043	0.990769
FOSB_JUNB.MA1135.1	1	44	101	1000	2.27273	10.1	0.225023	0.991724
ATOH1.MA0461.2	3	44	181	1000	6.81818	18.1	0.376695	0.992314
MGA.MA0801.1	14	44	485	1000	31.8182	48.5	0.656045	0.992805
SNAI1.MA1558.1	23	44	685	1000	52.2727	68.5	0.763106	0.99315
RORC.MA1151.1	13	44	463	1000	29.5455	46.3	0.638131	0.993335
MAX.MA0058.3	8	44	337	1000	18.1818	33.7	0.53952	0.993867
SOX2.MA0143.4	11	44	417	1000	25	41.7	0.59952	0.994167
ZKSCAN5.MA1652.1	11	44	418	1000	25	41.8	0.598086	0.994385
JUNB.MA0490.2	1	44	109	1000	2.27273	10.9	0.208507	0.99447
ZIC2.MA1629.1	16	44	539	1000	36.3636	53.9	0.67465	0.994543
EBF3.MA1637.1	21	44	651	1000	47.7273	65.1	0.733138	0.995018
ELF1.MA0473.3	11	44	422	1000	25	42.2	0.592417	0.995185
ESRRG.MA0643.1	2	44	156	1000	4.54545	15.6	0.291375	0.995413
MSANTD3.MA1523.1	33	44	878	1000	75	87.8	0.854214	0.995669
PPARG_RXRA.MA0065.2	24	44	718	1000	54.5455	71.8	0.759686	0.996168
ATOH7.MA1468.1	9	44	382	1000	20.4545	38.2	0.535459	0.996994
MXI1.MA1108.2	11	44	434	1000	25	43.4	0.576037	0.997008
RBPJL.MA1621.1	26	44	762	1000	59.0909	76.2	0.775471	0.997074
FOSL1.MA0477.2	1	44	122	1000	2.27273	12.2	0.186289	0.99715
ZNF682.MA1599.1	5	44	271	1000	11.3636	27.1	0.419322	0.997355
RBPJ.MA1116.1	16	44	560	1000	36.3636	56	0.649351	0.997701
NR2F2.MA1111.1	10	44	416	1000	22.7273	41.6	0.546329	0.997812
IKZF1.MA1508.1	19	44	629	1000	43.1818	62.9	0.686515	0.99798
FOXK2.MA1103.2	10	44	428	1000	22.7273	42.8	0.531011	0.998689
KLF5.MA0599.1	26	44	778	1000	59.0909	77.8	0.759523	0.998806
RORB.MA1150.1	19	44	641	1000	43.1818	64.1	0.673663	0.998856
ESR2.MA0258.2	7	44	362	1000	15.9091	36.2	0.439478	0.999345
GABPA.MA0062.3	15	44	573	1000	34.0909	57.3	0.594955	0.999563
TWIST2.MA0633.1	1	44	171	1000	2.27273	17.1	0.132908	0.999787
EBF2.MA1604.1	14	44	570	1000	31.8182	57	0.558214	0.999843
PTF1A_3.MA1620.1	22	44	737	1000	50	73.7	0.678426	0.999847
ETV1.MA0761.2	12	44	527	1000	27.2727	52.7	0.517509	0.999873
TFAP4_2.MA1570.1	7	44	438	1000	15.9091	43.8	0.363221	0.999987
EBF1.MA0154.4	11	44	571	1000	25	57.1	0.437828	0.999998
AR.MA0007.3	0	44	4	1000	0	0.4	0	1
ARX.MA0874.1	0	44	15	1000	0	1.5	0	1
ATF3.MA0605.2	0	44	5	1000	0	0.5	0	1
ATF7.MA0834.1	0	44	5	1000	0	0.5	0	1
BACH1_MAFK.MA0591.1	0	44	20	1000	0	2	0	1
BACH2_2.MA1470.1	0	44	0	1000	0	0	NA	1
BACH2.MA1101.2	0	44	1	1000	0	0.1	0	1
BCL6B.MA0731.1	0	44	0	1000	0	0	NA	1
BHLHE22.MA0818.1	0	44	33	1000	0	3.3	0	1
BHLHE23.MA0817.1	0	44	4	1000	0	0.4	0	1
BHLHE41.MA0636.1	0	44	19	1000	0	1.9	0	1
CDX1.MA0878.2	0	44	16	1000	0	1.6	0	1
CDX4.MA1473.1	0	44	24	1000	0	2.4	0	1
CEBPG_2.MA1636.1	0	44	51	1000	0	5.1	0	1
CREB5.MA0840.1	0	44	6	1000	0	0.6	0	1
DBP.MA0639.1	0	44	5	1000	0	0.5	0	1
E2F3.MA0469.3	0	44	0	1000	0	0	NA	1
E2F7.MA0758.1	0	44	0	1000	0	0	NA	1
ELF2.MA1483.1	0	44	19	1000	0	1.9	0	1
ESR1.MA0112.3	0	44	1	1000	0	0.1	0	1
EWSR1_FLI1.MA0149.1	0	44	0	1000	0	0	NA	1
FERD3L.MA1485.1	0	44	18	1000	0	1.8	0	1
FOS_JUNB.MA1134.1	0	44	85	1000	0	8.5	0	1
FOSL2_JUNB.MA1138.1	0	44	94	1000	0	9.4	0	1
FOSL2_JUND.MA1144.1	0	44	87	1000	0	8.7	0	1
FOS.MA0476.1	0	44	83	1000	0	8.3	0	1
FOXE1.MA1487.1	0	44	10	1000	0	1	0	1
FOXQ1.MA0040.1	0	44	32	1000	0	3.2	0	1
GLIS1.MA0735.1	0	44	0	1000	0	0	NA	1
GLIS3.MA0737.1	0	44	2	1000	0	0.2	0	1
HMX2.MA0897.1	0	44	20	1000	0	2	0	1
HNF1A.MA0046.2	0	44	7	1000	0	0.7	0	1
HNF1B.MA0153.2	0	44	6	1000	0	0.6	0	1
HNF4A_2.MA1494.1	0	44	1	1000	0	0.1	0	1
HOXA13.MA0650.2	0	44	16	1000	0	1.6	0	1
HOXC13.MA0907.1	0	44	9	1000	0	0.9	0	1
HOXD13.MA0909.2	0	44	13	1000	0	1.3	0	1
HOXD9.MA0913.2	0	44	71	1000	0	7.1	0	1
HSF1.MA0486.2	0	44	9	1000	0	0.9	0	1
IRF2.MA0051.1	0	44	4	1000	0	0.4	0	1
IRF3.MA1418.1	0	44	1	1000	0	0.1	0	1
IRF4.MA1419.1	0	44	0	1000	0	0	NA	1
IRF8.MA0652.1	0	44	0	1000	0	0	NA	1
IRF9.MA0653.1	0	44	0	1000	0	0	NA	1
JDP2_2.MA0656.1	0	44	3	1000	0	0.3	0	1
JDP2.MA0655.1	0	44	12	1000	0	1.2	0	1
JUNB_2.MA1140.2	0	44	4	1000	0	0.4	0	1
KLF13.MA0657.1	0	44	1	1000	0	0.1	0	1
LEF1.MA0768.1	0	44	2	1000	0	0.2	0	1
LMX1B.MA0703.2	0	44	25	1000	0	2.5	0	1
MAF_NFE2.MA0501.1	0	44	15	1000	0	1.5	0	1
MECOM.MA0029.1	0	44	1	1000	0	0.1	0	1
MEF2B.MA0660.1	0	44	3	1000	0	0.3	0	1
MEF2D.MA0773.1	0	44	2	1000	0	0.2	0	1
MSC.MA0665.1	0	44	55	1000	0	5.5	0	1
MTF1.MA0863.1	0	44	1	1000	0	0.1	0	1
MYBL1.MA0776.1	0	44	2	1000	0	0.2	0	1
MYF6.MA0667.1	0	44	42	1000	0	4.2	0	1
NEUROG1.MA0623.2	0	44	19	1000	0	1.9	0	1
NEUROG2.MA0669.1	0	44	19	1000	0	1.9	0	1
NFE2L1.MA0089.2	0	44	14	1000	0	1.4	0	1
NFE2L2.MA0150.2	0	44	49	1000	0	4.9	0	1
NFE2.MA0841.1	0	44	7	1000	0	0.7	0	1
NFIC_2.MA1527.1	0	44	10	1000	0	1	0	1
NFIC_TLX1.MA0119.1	0	44	5	1000	0	0.5	0	1
NFKB1.MA0105.4	0	44	3	1000	0	0.3	0	1
NHLH2.MA1529.1	0	44	24	1000	0	2.4	0	1
NR1D1.MA1531.1	0	44	3	1000	0	0.3	0	1
NR1H2_RXRA.MA0115.1	0	44	0	1000	0	0	NA	1
NR2F1_2.MA1537.1	0	44	12	1000	0	1.2	0	1
NR2F1_3.MA1538.1	0	44	8	1000	0	0.8	0	1
NR2F6_2.MA0728.1	0	44	0	1000	0	0	NA	1
NR2F6_3.MA1539.1	0	44	2	1000	0	0.2	0	1
NR2F6.MA0677.1	0	44	25	1000	0	2.5	0	1
NR3C1.MA0113.3	0	44	2	1000	0	0.2	0	1
NR3C2.MA0727.1	0	44	2	1000	0	0.2	0	1
NR6A1.MA1541.1	0	44	45	1000	0	4.5	0	1
NRL.MA0842.2	0	44	14	1000	0	1.4	0	1
OLIG1.MA0826.1	0	44	5	1000	0	0.5	0	1
OLIG2.MA0678.1	0	44	36	1000	0	3.6	0	1
ONECUT2.MA0756.1	0	44	7	1000	0	0.7	0	1
ONECUT3.MA0757.1	0	44	6	1000	0	0.6	0	1
OVOL1.MA1544.1	0	44	7	1000	0	0.7	0	1
PAX1.MA0779.1	0	44	0	1000	0	0	NA	1
PAX2.MA0067.1	44	44	1000	1000	100	100	1	1
PAX6.MA0069.1	0	44	33	1000	0	3.3	0	1
PAX9.MA0781.1	0	44	0	1000	0	0	NA	1
PKNOX2.MA0783.1	0	44	0	1000	0	0	NA	1
POU1F1.MA0784.1	0	44	13	1000	0	1.3	0	1
POU3F2.MA0787.1	0	44	32	1000	0	3.2	0	1
POU3F3.MA0788.1	0	44	43	1000	0	4.3	0	1
POU4F2.MA0683.1	0	44	0	1000	0	0	NA	1
POU5F1_SOX2.MA0142.1	0	44	35	1000	0	3.5	0	1
PPARD.MA1550.1	0	44	10	1000	0	1	0	1
PPARG.MA0066.1	0	44	1	1000	0	0.1	0	1
PROX1.MA0794.1	0	44	2	1000	0	0.2	0	1
RARA_2.MA0730.1	0	44	0	1000	0	0	NA	1
RARA.MA0729.1	0	44	0	1000	0	0	NA	1
RARA_RXRA.MA0159.1	0	44	36	1000	0	3.6	0	1
RARB_2.MA0858.1	0	44	0	1000	0	0	NA	1
RARB_3.MA1552.1	0	44	12	1000	0	1.2	0	1
RARB.MA0857.1	0	44	0	1000	0	0	NA	1
RARG_2.MA0860.1	0	44	1	1000	0	0.1	0	1
RARG_3.MA1553.1	0	44	9	1000	0	0.9	0	1
RARG.MA0859.1	0	44	0	1000	0	0	NA	1
REST.MA0138.2	0	44	1	1000	0	0.1	0	1
RFX2.MA0600.2	0	44	2	1000	0	0.2	0	1
RFX4.MA0799.1	0	44	16	1000	0	1.6	0	1
RFX5.MA0510.2	0	44	5	1000	0	0.5	0	1
RORA_2.MA0072.1	0	44	3	1000	0	0.3	0	1
RXRA.MA0512.2	0	44	2	1000	0	0.2	0	1
RXRA_VDR.MA0074.1	0	44	1	1000	0	0.1	0	1
RXRB_2.MA1555.1	0	44	17	1000	0	1.7	0	1
RXRB.MA0855.1	0	44	0	1000	0	0	NA	1
RXRG_2.MA1556.1	0	44	6	1000	0	0.6	0	1
RXRG.MA0856.1	0	44	2	1000	0	0.2	0	1
SMAD3.MA0795.1	0	44	7	1000	0	0.7	0	1
SOX11.MA0869.1	0	44	0	1000	0	0	NA	1
SOX14.MA1562.1	0	44	53	1000	0	5.3	0	1
SOX1.MA0870.1	0	44	0	1000	0	0	NA	1
SOX21.MA0866.1	0	44	0	1000	0	0	NA	1
SREBF2_2.MA0828.1	0	44	13	1000	0	1.3	0	1
SRF.MA0083.3	0	44	1	1000	0	0.1	0	1
TBX19.MA0804.1	0	44	0	1000	0	0	NA	1
TBXT.MA0009.2	0	44	0	1000	0	0	NA	1
TCF21.MA0832.1	0	44	3	1000	0	0.3	0	1
TCF7L1.MA1421.1	0	44	7	1000	0	0.7	0	1
TEF.MA0843.1	0	44	2	1000	0	0.2	0	1
TGIF1.MA0796.1	0	44	0	1000	0	0	NA	1
TGIF2.MA0797.1	0	44	8	1000	0	0.8	0	1
THAP1.MA0597.1	44	44	1000	1000	100	100	1	1
THRB_2.MA1575.1	0	44	10	1000	0	1	0	1
THRB_3.MA1576.1	0	44	1	1000	0	0.1	0	1
TP53.MA0106.3	0	44	2	1000	0	0.2	0	1
TP63.MA0525.2	0	44	0	1000	0	0	NA	1
TP73.MA0861.1	0	44	8	1000	0	0.8	0	1
ZBED1.MA0749.1	0	44	0	1000	0	0	NA	1
ZIC1.MA0696.1	0	44	13	1000	0	1.3	0	1
ZNF135.MA1587.1	0	44	23	1000	0	2.3	0	1
ZNF136.MA1588.1	0	44	8	1000	0	0.8	0	1
ZNF140.MA1589.1	0	44	0	1000	0	0	NA	1
ZNF143.MA0088.2	0	44	1	1000	0	0.1	0	1
ZNF16.MA1654.1	0	44	2	1000	0	0.2	0	1
ZNF24.MA1124.1	0	44	8	1000	0	0.8	0	1
ZNF274.MA1592.1	0	44	10	1000	0	1	0	1
ZNF282.MA1154.1	0	44	0	1000	0	0	NA	1
ZNF382.MA1594.1	0	44	1	1000	0	0.1	0	1
ZNF410.MA0752.1	0	44	0	1000	0	0	NA	1
ZNF423.MA0116.1	0	44	28	1000	0	2.8	0	1
ZNF460.MA1596.1	0	44	36	1000	0	3.6	0	1
ZNF528.MA1597.1	0	44	3	1000	0	0.3	0	1
ZNF684.MA1600.1	0	44	3	1000	0	0.3	0	1
ZSCAN4.MA1155.1	0	44	2	1000	0	0.2	0	1

## Sheet: sscr_fibroblast
Motif	nb. Srtingent DMRs with motif	nb. Stringent DMRs	nb. Control regions with motif	nb. Control regions	% Srtingent DMRs with motif	% Control regions with motif	Enrichment	p-value
ATF3.MA0605.2	1	40	0	1000	2.5	0	NA	0
PAX7.MA0680.1	1	40	0	1000	2.5	0	NA	0
ZFP57.MA1583.1	29	40	386	1000	72.5	38.6	1.87824	9.61332e-06
ZBTB14.MA1650.1	34	40	612	1000	85	61.2	1.38889	0.000810875
AHR_ARNT.MA0006.1	32	40	604	1000	80	60.4	1.3245	0.00610027
HES1.MA1099.2	26	40	443	1000	65	44.3	1.46727	0.00581709
TCFL5.MA0632.2	21	40	327	1000	52.5	32.7	1.6055	0.00648377
NRF1.MA0506.1	20	40	228	1000	50	22.8	2.19298	0.000109888
E2F2.MA0864.2	8	40	45	1000	20	4.5	4.44444	0.000231937
ZBTB33.MA0527.1	7	40	55	1000	17.5	5.5	3.18182	0.00466646
E2F4.MA0470.2	4	40	14	1000	10	1.4	7.14286	0.00164808
FERD3L.MA1485.1	4	40	19	1000	10	1.9	5.26316	0.00551549
GMEB1.MA0615.1	33	40	661	1000	82.5	66.1	1.24811	0.0159695
TFDP1.MA1122.1	35	40	728	1000	87.5	72.8	1.20192	0.0200943
KLF15.MA1513.1	26	40	480	1000	65	48	1.35417	0.0206222
ZFP42.MA1651.1	5	40	42	1000	12.5	4.2	2.97619	0.0226126
ZBTB7A.MA0750.2	35	40	732	1000	87.5	73.2	1.19536	0.0229002
HINFP.MA0131.2	17	40	275	1000	42.5	27.5	1.54545	0.0266579
LHX8.MA0705.1	19	40	320	1000	47.5	32	1.48438	0.0267255
KLF3.MA1516.1	17	40	276	1000	42.5	27.6	1.53986	0.0276099
E2F1.MA0024.3	6	40	60	1000	15	6	2.5	0.0279832
ZBTB7B.MA0694.1	11	40	156	1000	27.5	15.6	1.76282	0.0354993
GCM1.MA0646.1	14	40	220	1000	35	22	1.59091	0.0382769
CREB5.MA0840.1	1	40	1	1000	2.5	0.1	25	0.04
EGR1.MA0162.4	36	40	792	1000	90	79.2	1.13636	0.0567602
MSC.MA0665.1	5	40	55	1000	12.5	5.5	2.27273	0.0630167
SOX12.MA1561.1	4	40	39	1000	10	3.9	2.5641	0.065626
ZNF460.MA1596.1	4	40	41	1000	10	4.1	2.43902	0.0762977
GLI3.MA1491.1	6	40	77	1000	15	7.7	1.94805	0.0797704
DBP.MA0639.1	2	40	12	1000	5	1.2	4.16667	0.079938
DDIT3_CEBPA.MA0019.1	12	40	201	1000	30	20.1	1.49254	0.0858335
FOSL2_JUNB_2.MA1139.1	2	40	13	1000	5	1.3	3.84615	0.0921373
MAFA.MA1521.1	13	40	228	1000	32.5	22.8	1.42544	0.0997062
RARG_3.MA1553.1	2	40	14	1000	5	1.4	3.57143	0.104844
YY1.MA0095.2	5	40	65	1000	12.5	6.5	1.92308	0.111582
ELK1.MA0028.2	4	40	47	1000	10	4.7	2.12766	0.113218
ETV2.MA0762.1	3	40	30	1000	7.5	3	2.5	0.114099
ARNT_HIF1A.MA0259.1	33	40	731	1000	82.5	73.1	1.12859	0.115079
PAX5.MA0014.3	29	40	623	1000	72.5	62.3	1.16372	0.115303
RXRG_2.MA1556.1	1	40	3	1000	2.5	0.3	8.33333	0.115375
RARB_3.MA1552.1	2	40	15	1000	5	1.5	3.33333	0.118001
SP9.MA1564.1	36	40	818	1000	90	81.8	1.10024	0.118422
FOSL2_JUND_2.MA1145.1	4	40	48	1000	10	4.8	2.08333	0.120044
NKX2_3.MA0672.1	21	40	426	1000	52.5	42.6	1.23239	0.129708
KLF2.MA1515.1	40	40	952	1000	100	95.2	1.05042	0.134253
CTCFL.MA1102.2	33	40	738	1000	82.5	73.8	1.11789	0.135501
SP3.MA0746.2	19	40	381	1000	47.5	38.1	1.24672	0.139669
GMEB2.MA0862.1	8	40	131	1000	20	13.1	1.52672	0.140596
FOSB_JUN.MA1127.1	4	40	51	1000	10	5.1	1.96078	0.141582
ALX3.MA0634.1	28	40	612	1000	70	61.2	1.14379	0.158617
ETS2.MA1484.1	7	40	114	1000	17.5	11.4	1.53509	0.160675
ERF.MA0760.1	8	40	136	1000	20	13.6	1.47059	0.164432
MAZ.MA1522.1	29	40	640	1000	72.5	64	1.13281	0.164967
SPDEF.MA0686.1	3	40	36	1000	7.5	3.6	2.08333	0.170589
PAX3.MA0780.1	1	40	5	1000	2.5	0.5	5	0.184968
FOSL2_JUNB.MA1138.1	5	40	78	1000	12.5	7.8	1.60256	0.195304
ZNF682.MA1599.1	13	40	256	1000	32.5	25.6	1.26953	0.19928
FEV.MA0156.2	13	40	258	1000	32.5	25.8	1.25969	0.207895
FOSL1.MA0477.2	6	40	101	1000	15	10.1	1.48515	0.209159
CTCF.MA0139.1	5	40	80	1000	12.5	8	1.5625	0.209886
TBX20.MA0689.1	5	40	81	1000	12.5	8.1	1.54321	0.217318
YY2.MA0748.2	28	40	631	1000	70	63.1	1.10935	0.226856
ZKSCAN1.MA1585.1	4	40	62	1000	10	6.2	1.6129	0.231832
HES2.MA0616.2	12	40	241	1000	30	24.1	1.24481	0.236758
FOS_JUND.MA1141.1	5	40	85	1000	12.5	8.5	1.47059	0.247886
REST.MA0138.2	1	40	7	1000	2.5	0.7	3.57143	0.249213
ATF1.MA0604.1	12	40	244	1000	30	24.4	1.22951	0.251336
MYOD1.MA0499.2	29	40	663	1000	72.5	66.3	1.09351	0.252801
MGA.MA0801.1	23	40	511	1000	57.5	51.1	1.12524	0.25346
JUND.MA0491.2	5	40	86	1000	12.5	8.6	1.45349	0.255718
ISL2.MA0914.1	36	40	850	1000	90	85	1.05882	0.257995
ZIC5.MA1584.1	2	40	25	1000	5	2.5	2	0.26398
EGR2.MA0472.2	6	40	109	1000	15	10.9	1.37615	0.264052
TFCP2.MA0145.3	6	40	109	1000	15	10.9	1.37615	0.264052
EGR4.MA0733.1	15	40	318	1000	37.5	31.8	1.17925	0.264929
ZIC3.MA0697.1	4	40	66	1000	10	6.6	1.51515	0.267889
FOSL1_JUN.MA1128.1	7	40	133	1000	17.5	13.3	1.31579	0.275169
NKX6_2.MA0675.1	30	40	694	1000	75	69.4	1.08069	0.275905
FOSL2_JUN_2.MA1131.1	3	40	46	1000	7.5	4.6	1.63043	0.27783
FLI1.MA0475.2	6	40	111	1000	15	11.1	1.35135	0.278407
HOXC12.MA0906.1	1	40	8	1000	2.5	0.8	3.125	0.279456
BARHL2.MA0635.1	23	40	518	1000	57.5	51.8	1.11004	0.283367
TFAP2C_2.MA0814.2	37	40	882	1000	92.5	88.2	1.04875	0.284332
MYF6.MA0667.1	2	40	27	1000	5	2.7	1.85185	0.294386
DLX4.MA0881.1	27	40	624	1000	67.5	62.4	1.08173	0.307571
NFYB.MA0502.2	13	40	279	1000	32.5	27.9	1.16487	0.308434
CEBPG.MA0838.1	1	40	9	1000	2.5	0.9	2.77778	0.30851
CREB3L1.MA0839.1	1	40	9	1000	2.5	0.9	2.77778	0.30851
HSF1.MA0486.2	1	40	9	1000	2.5	0.9	2.77778	0.30851
SMAD5.MA1557.1	2	40	28	1000	5	2.8	1.78571	0.309552
JUNB.MA0490.2	5	40	93	1000	12.5	9.3	1.34409	0.312194
MEIS2.MA0774.1	20	40	452	1000	50	45.2	1.10619	0.321498
FOS_JUNB.MA1134.1	4	40	73	1000	10	7.3	1.36986	0.333289
ATOH1_2.MA1467.1	7	40	142	1000	17.5	14.2	1.23239	0.336419
FOXE1.MA1487.1	1	40	10	1000	2.5	1	2.5	0.336421
IRF5.MA1420.1	1	40	10	1000	2.5	1	2.5	0.336421
ELF5.MA0136.2	30	40	707	1000	75	70.7	1.06082	0.339785
CRX.MA0467.1	4	40	74	1000	10	7.4	1.35135	0.34277
FOSL2_JUND.MA1144.1	4	40	74	1000	10	7.4	1.35135	0.34277
DUX.MA0611.1	6	40	120	1000	15	12	1.25	0.345193
GATA5.MA0766.2	7	40	144	1000	17.5	14.4	1.21528	0.350394
HNF4G.MA0484.2	12	40	263	1000	30	26.3	1.14068	0.351244
TFAP2B_2.MA0812.1	25	40	583	1000	62.5	58.3	1.07204	0.352594
FOSL2_JUN.MA1130.1	6	40	121	1000	15	12.1	1.23967	0.352774
CENPB.MA0637.1	2	40	31	1000	5	3.1	1.6129	0.354655
PKNOX1.MA0782.2	12	40	264	1000	30	26.4	1.13636	0.356787
HLTF.MA0109.1	39	40	947	1000	97.5	94.7	1.02957	0.361062
ETS1.MA0098.3	12	40	265	1000	30	26.5	1.13208	0.362352
ELF4.MA0641.1	1	40	11	1000	2.5	1.1	2.27273	0.363232
HOXA13.MA0650.2	1	40	11	1000	2.5	1.1	2.27273	0.363232
HOXD10.MA1506.1	1	40	11	1000	2.5	1.1	2.27273	0.363232
HOXD12.MA0873.1	1	40	11	1000	2.5	1.1	2.27273	0.363232
EN1.MA0027.2	15	40	338	1000	37.5	33.8	1.10947	0.363573
JUN_JUNB.MA1132.1	21	40	486	1000	52.5	48.6	1.08025	0.365843
CEBPG_2.MA1636.1	2	40	32	1000	5	3.2	1.5625	0.369497
MAFF.MA0495.3	4	40	77	1000	10	7.7	1.2987	0.371288
ERG.MA0474.2	13	40	292	1000	32.5	29.2	1.11301	0.377752
TAL1_TCF3.MA0091.1	4	40	78	1000	10	7.8	1.28205	0.380801
NFYA.MA0060.3	9	40	196	1000	22.5	19.6	1.14796	0.380845
HOXC9.MA0485.2	1	40	12	1000	2.5	1.2	2.08333	0.388986
TFAP4.MA0691.1	4	40	79	1000	10	7.9	1.26582	0.390308
FOS_JUN.MA0099.3	7	40	152	1000	17.5	15.2	1.15132	0.407014
MSGN1.MA1524.1	21	40	495	1000	52.5	49.5	1.06061	0.410607
PRRX1.MA0716.1	19	40	446	1000	47.5	44.6	1.06502	0.413307
MIXL1.MA0662.1	28	40	671	1000	70	67.1	1.04322	0.417285
PBX3.MA1114.1	11	40	251	1000	27.5	25.1	1.09562	0.421236
FOSB_JUNB_2.MA1136.1	6	40	130	1000	15	13	1.15385	0.421587
FOXK2.MA1103.2	18	40	424	1000	45	42.4	1.06132	0.427225
GATA2.MA0036.3	11	40	253	1000	27.5	25.3	1.08696	0.433042
ARX.MA0874.1	1	40	14	1000	2.5	1.4	1.78571	0.437483
HSF2.MA0770.1	1	40	14	1000	2.5	1.4	1.78571	0.437483
NRL.MA0842.2	1	40	14	1000	2.5	1.4	1.78571	0.437483
MAFG.MA0659.2	5	40	108	1000	12.5	10.8	1.15741	0.437733
TBX4.MA0806.1	30	40	725	1000	75	72.5	1.03448	0.438122
SHOX.MA0630.1	25	40	601	1000	62.5	60.1	1.03993	0.443864
FOXH1.MA0479.1	3	40	61	1000	7.5	6.1	1.22951	0.446347
SIX1.MA1118.1	7	40	158	1000	17.5	15.8	1.10759	0.44972
NR4A2_RXRA.MA1147.1	4	40	86	1000	10	8.6	1.16279	0.456273
ELK3.MA0759.1	11	40	257	1000	27.5	25.7	1.07004	0.456697
ESRRG.MA0643.1	7	40	159	1000	17.5	15.9	1.10063	0.456818
GFI1B.MA0483.1	7	40	159	1000	17.5	15.9	1.10063	0.456818
KLF12.MA0742.1	3	40	62	1000	7.5	6.2	1.20968	0.457255
ZNF24.MA1124.1	1	40	15	1000	2.5	1.5	1.66667	0.460304
CREM.MA0609.2	8	40	184	1000	20	18.4	1.08696	0.460545
GATA1_TAL1.MA0140.2	2	40	39	1000	5	3.9	1.28205	0.469265
LHX1.MA1518.1	37	40	906	1000	92.5	90.6	1.02097	0.47099
FOSB_JUNB.MA1135.1	4	40	88	1000	10	8.8	1.13636	0.474795
SMAD2_SMAD3.MA1622.1	7	40	162	1000	17.5	16.2	1.08025	0.47804
PAX3_2.MA1546.1	1	40	16	1000	2.5	1.6	1.5625	0.48222
RXRB_2.MA1555.1	1	40	16	1000	2.5	1.6	1.5625	0.48222
NR5A2.MA0505.1	6	40	138	1000	15	13.8	1.08696	0.482498
UNCX.MA0721.1	28	40	683	1000	70	68.3	1.02489	0.482999
JUN_2.MA0489.1	3	40	65	1000	7.5	6.5	1.15385	0.48947
DLX3.MA0880.1	29	40	710	1000	72.5	71	1.02113	0.495103
TCF7L2.MA0523.1	5	40	115	1000	12.5	11.5	1.08696	0.495604
NFKB2.MA0778.1	2	40	41	1000	5	4.1	1.21951	0.496137
ZNF263.MA0528.2	36	40	884	1000	90	88.4	1.0181	0.496267
FOXP1.MA0481.3	16	40	388	1000	40	38.8	1.03093	0.498045
ZIC4.MA0751.1	17	40	413	1000	42.5	41.3	1.02906	0.49908
GATA6.MA1104.2	9	40	215	1000	22.5	21.5	1.04651	0.501707
ZNF652.MA1657.1	4	40	91	1000	10	9.1	1.0989	0.502182
JUN_JUNB_2.MA1133.1	10	40	240	1000	25	24	1.04167	0.502835
HOXB9.MA1503.1	1	40	17	1000	2.5	1.7	1.47059	0.503268
HNF4A.MA0114.4	11	40	265	1000	27.5	26.5	1.03774	0.503892
FOXA3.MA1683.1	16	40	390	1000	40	39	1.02564	0.508669
DMRT1.MA1603.1	2	40	42	1000	5	4.2	1.19048	0.509264
FOS.MA0476.1	3	40	67	1000	7.5	6.7	1.1194	0.510471
ETV5.MA0765.2	38	40	935	1000	95	93.5	1.01604	0.51053
TBX21.MA0690.1	4	40	92	1000	10	9.2	1.08696	0.511192
FOXF1.MA1606.1	13	40	316	1000	32.5	31.6	1.02848	0.511438
RORB.MA1150.1	26	40	639	1000	65	63.9	1.01721	0.513804
NKX3_1.MA0124.2	10	40	242	1000	25	24.2	1.03306	0.514944
HAND1_TCF3.MA0092.1	32	40	788	1000	80	78.8	1.01523	0.517283
TCF12_2.MA1648.1	40	40	984	1000	100	98.4	1.01626	0.51778
GBX1.MA0889.1	5	40	118	1000	12.5	11.8	1.05932	0.519859
MSX1.MA0666.1	22	40	542	1000	55	54.2	1.01476	0.524874
TFAP2B_3.MA0813.1	14	40	344	1000	35	34.4	1.01744	0.528615
LHX4.MA0704.1	17	40	420	1000	42.5	42	1.0119	0.535796
FOSL1_JUN_2.MA1129.1	8	40	196	1000	20	19.6	1.02041	0.539756
CUX1.MA0754.1	3	40	70	1000	7.5	7	1.07143	0.541172
ELF2.MA1483.1	1	40	19	1000	2.5	1.9	1.31579	0.542891
HOXD13.MA0909.2	1	40	19	1000	2.5	1.9	1.31579	0.542891
IRF6.MA1509.1	1	40	19	1000	2.5	1.9	1.31579	0.542891
SRY.MA0084.1	20	40	496	1000	50	49.6	1.00806	0.543449
VENTX.MA0724.1	5	40	121	1000	12.5	12.1	1.03306	0.543682
RUNX2.MA0511.2	12	40	297	1000	30	29.7	1.0101	0.544575
ELK4.MA0076.2	11	40	272	1000	27.5	27.2	1.01103	0.54466
RAX2.MA0717.1	28	40	695	1000	70	69.5	1.00719	0.550094
MSX2.MA0708.1	10	40	248	1000	25	24.8	1.00806	0.550871
NFIA.MA0670.1	9	40	223	1000	22.5	22.3	1.00897	0.551589
MAF.MA1520.1	6	40	148	1000	15	14.8	1.01351	0.556264
FOSL2.MA0478.1	3	40	72	1000	7.5	7.2	1.04167	0.561061
ATF4.MA0833.2	1	40	20	1000	2.5	2	1.25	0.56153
ZNF354C.MA0130.1	40	40	986	1000	100	98.6	1.0142	0.562517
RFX7.MA1554.1	30	40	747	1000	75	74.7	1.00402	0.566958
DLX6.MA0882.1	18	40	452	1000	45	45.2	0.995575	0.572615
LBX2.MA0699.1	27	40	675	1000	67.5	67.5	1	0.575366
CREB3.MA0638.1	1	40	21	1000	2.5	2.1	1.19048	0.579426
NEUROG1.MA0623.2	1	40	21	1000	2.5	2.1	1.19048	0.579426
DMRTA2.MA1478.1	15	40	379	1000	37.5	37.9	0.989446	0.582066
SCRT2.MA0744.2	7	40	178	1000	17.5	17.8	0.983146	0.587411
BACH1.MA1633.1	5	40	127	1000	12.5	12.7	0.984252	0.589783
SCRT1.MA0743.2	5	40	127	1000	12.5	12.7	0.984252	0.589783
STAT6.MA0520.1	3	40	75	1000	7.5	7.5	1	0.589967
SREBF1.MA0595.1	6	40	153	1000	15	15.3	0.980392	0.59156
PTF1A.MA1618.1	23	40	580	1000	57.5	58	0.991379	0.593331
JUND_2.MA0492.1	1	40	22	1000	2.5	2.2	1.13636	0.59661
SREBF2.MA0596.1	5	40	128	1000	12.5	12.8	0.976562	0.597244
ZBTB26.MA1579.1	19	40	482	1000	47.5	48.2	0.985477	0.598608
NKX2_8.MA0673.1	33	40	825	1000	82.5	82.5	1	0.59978
KLF11.MA1512.1	24	40	606	1000	60	60.6	0.990099	0.600301
NFYC.MA1644.1	17	40	433	1000	42.5	43.3	0.981524	0.602668
MYC.MA0147.3	26	40	657	1000	65	65.7	0.989346	0.610268
GSX1.MA0892.1	34	40	851	1000	85	85.1	0.998825	0.614313
ETV3.MA0763.1	10	40	259	1000	25	25.9	0.965251	0.614496
GATA3.MA0037.3	12	40	310	1000	30	31	0.967742	0.615896
MEIS2_2.MA1640.1	4	40	105	1000	10	10.5	0.952381	0.621347
TFAP2A_3.MA0872.1	14	40	362	1000	35	36.2	0.966851	0.623834
VEZF1.MA1578.1	31	40	781	1000	77.5	78.1	0.992318	0.625243
TFAP2A.MA0003.4	33	40	829	1000	82.5	82.9	0.995175	0.626453
ALX1.MA0854.1	1	40	24	1000	2.5	2.4	1.04167	0.628949
NEUROG2_2.MA1642.1	25	40	637	1000	62.5	63.7	0.981162	0.633443
HOXA9.MA0594.2	27	40	686	1000	67.5	68.6	0.983965	0.634622
ESX1.MA0644.1	26	40	662	1000	65	66.2	0.981873	0.636427
FOS_JUN_2.MA1126.1	12	40	314	1000	30	31.4	0.955414	0.63697
FOXP3.MA0850.1	26	40	663	1000	65	66.3	0.980392	0.641603
RFX4.MA0799.1	1	40	25	1000	2.5	2.5	1	0.644156
TBX6.MA1567.1	37	40	925	1000	92.5	92.5	1	0.647733
WT1.MA1627.1	28	40	714	1000	70	71.4	0.980392	0.654732
KLF6.MA1517.1	32	40	810	1000	80	81	0.987654	0.656734
CDX1.MA0878.2	1	40	26	1000	2.5	2.6	0.961538	0.658755
GLIS2.MA0736.1	2	40	55	1000	5	5.5	0.909091	0.65953
TCF7.MA0769.2	14	40	370	1000	35	37	0.945946	0.663765
OTX1.MA0711.1	13	40	345	1000	32.5	34.5	0.942029	0.665418
HOXA6.MA1497.1	31	40	788	1000	77.5	78.8	0.983503	0.666939
HLF.MA0043.3	1	40	27	1000	2.5	2.7	0.925926	0.672769
NR1H3_RXRA.MA0494.1	4	40	112	1000	10	11.2	0.892857	0.674278
RHOX11.MA0629.1	4	40	112	1000	10	11.2	0.892857	0.674278
CEBPA.MA0102.4	3	40	85	1000	7.5	8.5	0.882353	0.677628
PRDM1.MA0508.3	16	40	424	1000	40	42.4	0.943396	0.680827
NFIL3.MA0025.2	4	40	113	1000	10	11.3	0.884956	0.681436
POU5F1.MA1115.1	12	40	323	1000	30	32.3	0.928793	0.682489
INSM1.MA0155.1	11	40	298	1000	27.5	29.8	0.922819	0.685595
DRGX.MA1481.1	10	40	273	1000	25	27.3	0.915751	0.689511
PRDM15.MA1616.1	8	40	221	1000	20	22.1	0.904977	0.689771
NFATC4.MA1525.1	17	40	452	1000	42.5	45.2	0.940265	0.694259
ZEB1.MA0103.3	31	40	793	1000	77.5	79.3	0.977301	0.695946
ISX.MA0654.1	5	40	143	1000	12.5	14.3	0.874126	0.700213
TFAP2C_3.MA0815.1	11	40	301	1000	27.5	30.1	0.913621	0.700348
MYOG.MA0500.2	21	40	554	1000	52.5	55.4	0.947653	0.706096
ZNF148.MA1653.1	31	40	795	1000	77.5	79.5	0.974843	0.707323
HEY2.MA0649.1	12	40	329	1000	30	32.9	0.911854	0.711192
CEBPB.MA0466.2	1	40	30	1000	2.5	3	0.833333	0.711528
POU5F1_SOX2.MA0142.1	1	40	30	1000	2.5	3	0.833333	0.711528
ASCL2.MA0816.1	15	40	406	1000	37.5	40.6	0.923645	0.713785
MYCN.MA0104.4	15	40	406	1000	37.5	40.6	0.923645	0.713785
CUX2.MA0755.1	2	40	61	1000	5	6.1	0.819672	0.715878
GSX2.MA0893.2	18	40	482	1000	45	48.2	0.93361	0.716633
PITX1.MA0682.2	7	40	200	1000	17.5	20	0.875	0.718982
PBX2.MA1113.2	4	40	119	1000	10	11.9	0.840336	0.722201
NFE2L2.MA0150.2	1	40	31	1000	2.5	3.1	0.806452	0.723424
SPIC.MA0687.1	4	40	120	1000	10	12	0.833333	0.728629
TLX2.MA1577.1	5	40	148	1000	12.5	14.8	0.844595	0.730489
GBX2.MA0890.1	8	40	229	1000	20	22.9	0.873362	0.731413
PLAG1.MA0163.1	1	40	32	1000	2.5	3.2	0.78125	0.734841
DLX5.MA1476.1	4	40	121	1000	10	12.1	0.826446	0.734952
ZIC1_ZIC2.MA1628.1	29	40	755	1000	72.5	75.5	0.960265	0.743721
ZNF449.MA1656.1	15	40	413	1000	37.5	41.3	0.90799	0.744172
HOXA11.MA0911.1	3	40	94	1000	7.5	9.4	0.797872	0.744573
OSR1.MA1542.1	5	40	151	1000	12.5	15.1	0.827815	0.747636
CREB1.MA0018.4	9	40	259	1000	22.5	25.9	0.868726	0.748413
MAFK.MA0496.3	8	40	233	1000	20	23.3	0.858369	0.750891
ZNF75D.MA1601.1	12	40	338	1000	30	33.8	0.887574	0.751509
SMAD2_SMAD3_SMAD4.MA0513.1	10	40	286	1000	25	28.6	0.874126	0.751592
NR2C2.MA0504.1	4	40	124	1000	10	12.4	0.806452	0.753293
TWIST1.MA1123.2	21	40	565	1000	52.5	56.5	0.929204	0.753757
KLF4.MA0039.4	38	40	957	1000	95	95.7	0.992685	0.755466
E2F6.MA0471.2	34	40	873	1000	85	87.3	0.973654	0.763581
NKX2_5_2.MA0503.1	10	40	289	1000	25	28.9	0.865052	0.764771
NHLH2.MA1529.1	1	40	35	1000	2.5	3.5	0.714286	0.766403
RAX.MA0718.1	9	40	263	1000	22.5	26.3	0.855513	0.766499
SOX17.MA0078.1	9	40	263	1000	22.5	26.3	0.855513	0.766499
ARID5A.MA0602.1	6	40	183	1000	15	18.3	0.819672	0.770721
CREB3L4_2.MA1475.1	6	40	183	1000	15	18.3	0.819672	0.770721
PHOX2A.MA0713.1	2	40	68	1000	5	6.8	0.735294	0.771839
VSX2.MA0726.1	10	40	291	1000	25	29.1	0.859107	0.77331
ZBTB12.MA1649.1	28	40	738	1000	70	73.8	0.948509	0.774328
GFI1.MA0038.2	1	40	36	1000	2.5	3.6	0.694444	0.776086
ASCL1.MA1100.2	37	40	939	1000	92.5	93.9	0.985091	0.776967
BATF3.MA0835.2	5	40	157	1000	12.5	15.7	0.796178	0.779633
KLF10.MA1511.1	22	40	597	1000	55	59.7	0.921273	0.784156
EOMES.MA0800.1	6	40	186	1000	15	18.6	0.806452	0.78515
ZSCAN29.MA1602.1	1	40	37	1000	2.5	3.7	0.675676	0.785377
BHLHE22_2.MA1635.1	18	40	499	1000	45	49.9	0.901804	0.7862
SOX9.MA0077.1	18	40	499	1000	45	49.9	0.901804	0.7862
KLF14.MA0740.1	4	40	130	1000	10	13	0.769231	0.787177
BATF.MA1634.1	7	40	214	1000	17.5	21.4	0.817757	0.787569
MSX3.MA0709.1	7	40	215	1000	17.5	21.5	0.813953	0.791986
CEBPD.MA0836.2	3	40	102	1000	7.5	10.2	0.735294	0.794748
LHX9.MA0701.2	4	40	132	1000	10	13.2	0.757576	0.797658
LHX2.MA0700.2	5	40	161	1000	12.5	16.1	0.776398	0.799276
TFEC.MA0871.2	2	40	72	1000	5	7.2	0.694444	0.799452
TEAD3.MA0808.1	8	40	244	1000	20	24.4	0.819672	0.799681
NR1D2.MA1532.1	3	40	103	1000	7.5	10.3	0.728155	0.80043
RELA.MA0107.1	4	40	133	1000	10	13.3	0.75188	0.802748
CDX4.MA1473.1	1	40	39	1000	2.5	3.9	0.641026	0.802845
ATOH1.MA0461.2	9	40	272	1000	22.5	27.2	0.827206	0.804064
TFAP4_2.MA1570.1	15	40	429	1000	37.5	42.9	0.874126	0.806488
NFATC3.MA0625.1	31	40	814	1000	77.5	81.4	0.952088	0.806777
HIF1A.MA1106.1	13	40	378	1000	32.5	37.8	0.859788	0.807434
VAX1.MA0722.1	29	40	769	1000	72.5	76.9	0.942783	0.808879
RARA_RXRA.MA0159.1	1	40	40	1000	2.5	4	0.625	0.811051
ZBTB7C.MA0695.1	34	40	881	1000	85	88.1	0.964813	0.811706
TFAP2E.MA1569.1	26	40	700	1000	65	70	0.928571	0.812014
FOSL1_JUNB.MA1137.1	21	40	581	1000	52.5	58.1	0.903614	0.815273
DMRT3.MA0610.1	4	40	136	1000	10	13.6	0.735294	0.81743
HMX1.MA0896.1	1	40	41	1000	2.5	4.1	0.609756	0.818924
MEIS1.MA0498.2	38	40	963	1000	95	96.3	0.986501	0.819283
EN2.MA0642.1	20	40	558	1000	50	55.8	0.896057	0.820428
ZFX.MA0146.2	24	40	656	1000	60	65.6	0.914634	0.824606
NEUROD1.MA1109.1	19	40	535	1000	47.5	53.5	0.88785	0.825993
HMX3.MA0898.1	1	40	42	1000	2.5	4.2	0.595238	0.826477
ONECUT1.MA0679.2	1	40	42	1000	2.5	4.2	0.595238	0.826477
FOXP2.MA0593.1	2	40	77	1000	5	7.7	0.649351	0.829906
GATA1.MA0035.4	9	40	279	1000	22.5	27.9	0.806452	0.830278
NPAS2.MA0626.1	10	40	306	1000	25	30.6	0.816993	0.830957
BARHL1.MA0877.2	25	40	682	1000	62.5	68.2	0.916422	0.832754
DMBX1.MA0883.1	1	40	43	1000	2.5	4.3	0.581395	0.833722
VSX1.MA0725.1	16	40	464	1000	40	46.4	0.862069	0.838913
EMX1.MA0612.2	4	40	141	1000	10	14.1	0.70922	0.83999
HESX1.MA0894.1	4	40	141	1000	10	14.1	0.70922	0.83999
ESRRB.MA0141.3	1	40	44	1000	2.5	4.4	0.568182	0.840672
HOXD3.MA0912.2	2	40	79	1000	5	7.9	0.632911	0.840914
BHLHA15.MA0607.1	11	40	336	1000	27.5	33.6	0.818452	0.84252
HOXC8.MA1505.1	17	40	491	1000	42.5	49.1	0.86558	0.844613
STAT2.MA1623.1	8	40	256	1000	20	25.6	0.78125	0.844915
HSF4.MA0771.1	2	40	80	1000	5	8	0.625	0.84618
ESRRA.MA0592.3	7	40	229	1000	17.5	22.9	0.764192	0.847179
POU3F4.MA0789.1	1	40	45	1000	2.5	4.5	0.555556	0.847339
ZNF341.MA1655.1	30	40	801	1000	75	80.1	0.93633	0.847794
VAX2.MA0723.1	27	40	733	1000	67.5	73.3	0.920873	0.848121
TBX15.MA0803.1	4	40	143	1000	10	14.3	0.699301	0.848369
MYB.MA0100.3	9	40	285	1000	22.5	28.5	0.789474	0.850685
FOXA1.MA0148.4	6	40	202	1000	15	20.2	0.742574	0.851285
SOX3.MA0514.1	8	40	258	1000	20	25.8	0.775194	0.851662
RHOXF1.MA0719.1	36	40	929	1000	90	92.9	0.968784	0.852378
MEOX2.MA0706.1	27	40	735	1000	67.5	73.5	0.918367	0.855119
FOXD3.MA0041.1	4	40	145	1000	10	14.5	0.689655	0.856392
PLAGL2.MA1548.1	25	40	689	1000	62.5	68.9	0.907112	0.856565
ARID3B.MA0601.1	6	40	204	1000	15	20.4	0.735294	0.858319
ATOH7.MA1468.1	15	40	446	1000	37.5	44.6	0.840807	0.861174
BATF_JUN.MA0462.2	5	40	176	1000	12.5	17.6	0.710227	0.861442
FOXL1.MA0033.2	10	40	316	1000	25	31.6	0.791139	0.863176
HEY1.MA0823.1	7	40	234	1000	17.5	23.4	0.747863	0.863976
HOXC11.MA0651.1	1	40	48	1000	2.5	4.8	0.520833	0.865747
NFATC1.MA0624.1	37	40	950	1000	92.5	95	0.973684	0.865768
HIC2.MA0738.1	39	40	984	1000	97.5	98.4	0.990854	0.868445
THRB.MA1574.1	1	40	49	1000	2.5	4.9	0.510204	0.871388
NR5A1.MA1540.1	27	40	740	1000	67.5	74	0.912162	0.87175
HAND2.MA1638.1	19	40	551	1000	47.5	55.1	0.862069	0.874433
KLF16.MA0741.1	26	40	718	1000	65	71.8	0.905292	0.874702
FOXA2.MA0047.3	8	40	267	1000	20	26.7	0.749064	0.879345
TCF3.MA0522.3	37	40	952	1000	92.5	95.2	0.971639	0.879956
ISL1.MA1608.1	11	40	349	1000	27.5	34.9	0.787966	0.880756
NHLH1.MA0048.2	13	40	402	1000	32.5	40.2	0.808458	0.881648
ATF2.MA1632.1	1	40	51	1000	2.5	5.1	0.490196	0.881985
GSC2.MA0891.1	25	40	698	1000	62.5	69.8	0.895415	0.883919
HOXB8.MA1502.1	10	40	324	1000	25	32.4	0.771605	0.885519
RARA_RXRG.MA1149.1	9	40	298	1000	22.5	29.8	0.755034	0.888645
ZNF281.MA1630.1	9	40	298	1000	22.5	29.8	0.755034	0.888645
SNAI1.MA1558.1	25	40	700	1000	62.5	70	0.892857	0.889499
ZNF384.MA1125.1	6	40	214	1000	15	21.4	0.700935	0.88969
OTX2.MA0712.2	7	40	243	1000	17.5	24.3	0.720165	0.890602
FOXI1.MA0042.2	4	40	155	1000	10	15.5	0.645161	0.891487
HOXD11.MA0908.1	1	40	53	1000	2.5	5.3	0.471698	0.891729
SP1.MA0079.4	1	40	53	1000	2.5	5.3	0.471698	0.891729
ETV6.MA0645.1	9	40	300	1000	22.5	30	0.75	0.893762
POU5F1B.MA0792.1	6	40	216	1000	15	21.6	0.694444	0.895243
HMBOX1.MA0895.1	11	40	355	1000	27.5	35.5	0.774648	0.895877
DUXA.MA0884.1	1	40	54	1000	2.5	5.4	0.462963	0.896302
ZBTB18.MA0698.1	1	40	54	1000	2.5	5.4	0.462963	0.896302
KLF17.MA1514.1	3	40	125	1000	7.5	12.5	0.6	0.896393
LHX5.MA1519.1	3	40	125	1000	7.5	12.5	0.6	0.896393
RORA.MA0071.1	3	40	125	1000	7.5	12.5	0.6	0.896393
SP8.MA0747.1	28	40	771	1000	70	77.1	0.907912	0.89744
SOX5.MA0087.1	3	40	126	1000	7.5	12.6	0.595238	0.899597
NFATC2.MA0152.1	26	40	727	1000	65	72.7	0.894085	0.900332
USF2.MA0526.3	5	40	189	1000	12.5	18.9	0.661376	0.902005
FOXO4.MA0848.1	10	40	332	1000	25	33.2	0.753012	0.904989
HOXB6.MA1500.1	22	40	636	1000	55	63.6	0.86478	0.905495
ARNTL.MA0603.1	10	40	333	1000	25	33.3	0.750751	0.907231
DLX2.MA0885.1	10	40	333	1000	25	33.3	0.750751	0.907231
TBX1.MA0805.1	5	40	191	1000	12.5	19.1	0.65445	0.907276
TWIST2.MA0633.1	5	40	192	1000	12.5	19.2	0.651042	0.909822
HOXA4.MA1496.1	20	40	590	1000	50	59	0.847458	0.909908
VDR.MA0693.2	37	40	957	1000	92.5	95.7	0.966562	0.912194
MZF1_2.MA0057.1	36	40	940	1000	90	94	0.957447	0.914582
OLIG3.MA0827.1	5	40	194	1000	12.5	19.4	0.64433	0.91474
NR2E1.MA0676.1	7	40	254	1000	17.5	25.4	0.688976	0.917357
EHF.MA0598.3	15	40	470	1000	37.5	47	0.797872	0.918591
HOXA5.MA0158.2	7	40	255	1000	17.5	25.5	0.686275	0.919499
LIN54.MA0619.1	3	40	133	1000	7.5	13.3	0.56391	0.919716
SNAI2.MA0745.2	14	40	445	1000	35	44.5	0.786517	0.919884
SOX14.MA1562.1	1	40	60	1000	2.5	6	0.416667	0.920038
NR2C2_2.MA1536.1	40	40	998	1000	100	99.8	1.002	0.921562
CREB3L4.MA1474.1	16	40	497	1000	40	49.7	0.804829	0.921705
MITF.MA0620.3	1	40	61	1000	2.5	6.1	0.409836	0.92344
SREBF1_2.MA0829.2	1	40	61	1000	2.5	6.1	0.409836	0.92344
PITX3.MA0714.1	18	40	550	1000	45	55	0.818182	0.927471
NEUROD2.MA0668.1	10	40	344	1000	25	34.4	0.726744	0.929255
SHOX2.MA0720.1	9	40	317	1000	22.5	31.7	0.709779	0.930222
NR4A1.MA1112.2	8	40	289	1000	20	28.9	0.692042	0.930289
ZNF740.MA0753.2	14	40	451	1000	35	45.1	0.776053	0.930784
RFX3.MA0798.2	5	40	202	1000	12.5	20.2	0.618812	0.932221
BSX.MA0876.1	15	40	478	1000	37.5	47.8	0.784519	0.933041
TCF21_2.MA1568.1	6	40	233	1000	15	23.3	0.643777	0.933859
DLX1.MA0879.1	22	40	650	1000	55	65	0.846154	0.93409
TBX18.MA1565.1	18	40	554	1000	45	55.4	0.812274	0.934435
HOXB3.MA0903.1	21	40	627	1000	52.5	62.7	0.837321	0.935188
TCF4.MA0830.2	35	40	927	1000	87.5	92.7	0.943905	0.93547
STAT1.MA0137.3	1	40	66	1000	2.5	6.6	0.378788	0.938445
SIX2.MA1119.1	2	40	106	1000	5	10.6	0.471698	0.938715
NOBOX.MA0125.1	9	40	322	1000	22.5	32.2	0.698758	0.938766
TEAD1.MA0090.3	5	40	206	1000	12.5	20.6	0.606796	0.939751
HOXD8.MA0910.2	9	40	323	1000	22.5	32.3	0.696594	0.940367
GATA4.MA0482.2	10	40	351	1000	25	35.1	0.712251	0.940939
HOXD9.MA0913.2	2	40	107	1000	5	10.7	0.46729	0.940939
NR2E3.MA0164.1	2	40	107	1000	5	10.7	0.46729	0.940939
CDX2.MA0465.2	6	40	237	1000	15	23.7	0.632911	0.940959
PTF1A_3.MA1620.1	25	40	723	1000	62.5	72.3	0.864454	0.941125
BHLHE40.MA0464.2	3	40	143	1000	7.5	14.3	0.524476	0.942296
BARX1.MA0875.1	12	40	406	1000	30	40.6	0.738916	0.942558
TGIF2LX.MA1571.1	1	40	68	1000	2.5	6.8	0.367647	0.943607
GCM2.MA0767.1	20	40	609	1000	50	60.9	0.821018	0.944656
RUNX3.MA0684.2	20	40	609	1000	50	60.9	0.821018	0.944656
ELF1.MA0473.3	14	40	460	1000	35	46	0.76087	0.944929
PRRX2.MA0075.3	2	40	109	1000	5	10.9	0.458716	0.945168
MNT.MA0825.1	10	40	354	1000	25	35.4	0.706215	0.945441
PRDM4.MA1647.1	26	40	748	1000	65	74.8	0.868984	0.945824
TBX2.MA0688.1	16	40	512	1000	40	51.2	0.78125	0.94638
STAT3.MA0144.2	5	40	210	1000	12.5	21	0.595238	0.946553
NKX2_2.MA1645.1	20	40	611	1000	50	61.1	0.818331	0.947613
TEAD4.MA0809.2	9	40	328	1000	22.5	32.8	0.685976	0.947868
ARID3A.MA0151.1	9	40	329	1000	22.5	32.9	0.683891	0.94927
USF1.MA0093.3	3	40	147	1000	7.5	14.7	0.510204	0.949609
HES6.MA1493.1	1	40	71	1000	2.5	7.1	0.352113	0.950568
NR1I3.MA1534.1	7	40	273	1000	17.5	27.3	0.641026	0.950898
NKX3_2.MA0122.3	2	40	112	1000	5	11.2	0.446429	0.950989
TGIF2LY.MA1572.1	3	40	149	1000	7.5	14.9	0.503356	0.952944
SOX10.MA0442.2	10	40	360	1000	25	36	0.694444	0.953603
TFAP2A_2.MA0810.1	34	40	915	1000	85	91.5	0.928962	0.953915
PAX4.MA0068.2	7	40	276	1000	17.5	27.6	0.634058	0.954959
NKX2_5.MA0063.2	14	40	469	1000	35	46.9	0.746269	0.956674
NFIC.MA0161.2	21	40	642	1000	52.5	64.2	0.817757	0.957457
HOXB7.MA1501.1	4	40	186	1000	10	18.6	0.537634	0.95813
SMAD4.MA1153.1	9	40	336	1000	22.5	33.6	0.669643	0.958233
SPZ1.MA0111.1	9	40	336	1000	22.5	33.6	0.669643	0.958233
TFAP2B.MA0811.1	32	40	880	1000	80	88	0.909091	0.959054
ZKSCAN5.MA1652.1	12	40	419	1000	30	41.9	0.71599	0.95945
TBX3.MA1566.1	40	40	999	1000	100	99.9	1.001	0.96
FOXD2.MA0847.2	1	40	76	1000	2.5	7.6	0.328947	0.960351
HOXC10.MA0905.1	3	40	154	1000	7.5	15.4	0.487013	0.960428
ELF3.MA0640.2	20	40	621	1000	50	62.1	0.805153	0.960618
ETV1.MA0761.2	17	40	550	1000	42.5	55	0.772727	0.962515
HOXA1.MA1495.1	11	40	395	1000	27.5	39.5	0.696203	0.962543
FOSL1_JUND_2.MA1143.1	33	40	901	1000	82.5	90.1	0.915649	0.963399
MZF1.MA0056.2	17	40	551	1000	42.5	55.1	0.771325	0.963573
SOX13.MA1120.1	10	40	369	1000	25	36.9	0.677507	0.963929
SOX8.MA0868.2	10	40	369	1000	25	36.9	0.677507	0.963929
FOSL1_JUND.MA1142.1	32	40	883	1000	80	88.3	0.906002	0.964597
MEIS1_2.MA1639.1	2	40	121	1000	5	12.1	0.413223	0.965195
MAFB.MA0117.2	8	40	314	1000	20	31.4	0.636943	0.965301
CREB3L2.MA0608.1	3	40	158	1000	7.5	15.8	0.474684	0.96562
POU6F1.MA0628.1	3	40	158	1000	7.5	15.8	0.474684	0.96562
RBPJL.MA1621.1	26	40	762	1000	65	76.2	0.853018	0.966209
TBP.MA0108.2	7	40	286	1000	17.5	28.6	0.611888	0.966495
EMX2.MA0886.1	4	40	193	1000	10	19.3	0.518135	0.966781
STAT5B.MA1625.1	4	40	193	1000	10	19.3	0.518135	0.966781
SNAI3.MA1559.1	9	40	345	1000	22.5	34.5	0.652174	0.967766
SOX6.MA0515.1	3	40	160	1000	7.5	16	0.46875	0.967976
MYF5.MA1641.1	14	40	480	1000	35	48	0.729167	0.968185
SOHLH2.MA1560.1	8	40	317	1000	20	31.7	0.630915	0.968256
TCF12.MA0521.1	13	40	455	1000	32.5	45.5	0.714286	0.969084
HOXA7.MA1498.1	15	40	507	1000	37.5	50.7	0.739645	0.969461
BHLHA15_2.MA1472.1	32	40	886	1000	80	88.6	0.902935	0.969585
NR4A2.MA0160.1	27	40	787	1000	67.5	78.7	0.857687	0.970514
NFAT5.MA0606.1	18	40	583	1000	45	58.3	0.77187	0.970807
ZBTB6.MA1581.1	20	40	631	1000	50	63.1	0.792393	0.970939
OSR2.MA1646.1	31	40	868	1000	77.5	86.8	0.892857	0.970963
TBR1.MA0802.1	3	40	163	1000	7.5	16.3	0.460123	0.971236
POU6F1_2.MA1549.1	5	40	230	1000	12.5	23	0.543478	0.971488
STAT4.MA0518.1	3	40	164	1000	7.5	16.4	0.457317	0.972253
KLF1.MA0493.1	13	40	461	1000	32.5	46.1	0.704989	0.974079
CEBPE.MA0837.1	1	40	86	1000	2.5	8.6	0.290698	0.974586
EVX2.MA0888.1	18	40	588	1000	45	58.8	0.765306	0.974969
GRHL2.MA1105.2	8	40	327	1000	20	32.7	0.611621	0.976595
STAT5A_STAT5B.MA0519.1	3	40	169	1000	7.5	16.9	0.443787	0.976862
GSC.MA0648.1	8	40	328	1000	20	32.8	0.609756	0.977313
TBX5.MA0807.1	37	40	972	1000	92.5	97.2	0.951646	0.977567
RORC.MA1151.1	14	40	493	1000	35	49.3	0.709939	0.978408
NOTO.MA0710.1	6	40	270	1000	15	27	0.555556	0.978543
PPARA_RXRA.MA1148.1	6	40	270	1000	15	27	0.555556	0.978543
TEAD2.MA1121.1	11	40	415	1000	27.5	41.5	0.662651	0.979236
NR1H4_RXRA.MA1146.1	3	40	172	1000	7.5	17.2	0.436047	0.979278
REL.MA0101.1	19	40	621	1000	47.5	62.1	0.764895	0.981309
FOXC1.MA0032.2	3	40	175	1000	7.5	17.5	0.428571	0.98146
ARNT.MA0004.1	7	40	305	1000	17.5	30.5	0.57377	0.981541
HIC1.MA0739.1	33	40	913	1000	82.5	91.3	0.903614	0.982068
HOXB5.MA0904.2	5	40	244	1000	12.5	24.4	0.512295	0.98215
LHX6.MA0658.1	1	40	94	1000	2.5	9.4	0.265957	0.982259
PTF1A_2.MA1619.1	16	40	550	1000	40	55	0.727273	0.982363
SOX15.MA1152.1	16	40	550	1000	40	55	0.727273	0.982363
FIGLA.MA0820.1	26	40	781	1000	65	78.1	0.832266	0.983838
FOXL2.MA1607.1	4	40	214	1000	10	21.4	0.46729	0.983967
BARX2.MA1471.1	4	40	215	1000	10	21.5	0.465116	0.984533
ZNF317.MA1593.1	10	40	397	1000	25	39.7	0.629723	0.984593
HOXA10.MA0899.1	13	40	478	1000	32.5	47.8	0.679916	0.984701
MEIS3.MA0775.1	29	40	843	1000	72.5	84.3	0.860024	0.985031
FOXK1.MA0852.2	6	40	281	1000	15	28.1	0.533808	0.98513
MEF2A.MA0052.4	2	40	144	1000	5	14.4	0.347222	0.986001
RBPJ.MA1116.1	18	40	607	1000	45	60.7	0.741351	0.986611
HOXC4.MA1504.1	8	40	347	1000	20	34.7	0.576369	0.987747
NR2F2.MA1111.1	11	40	432	1000	27.5	43.2	0.636574	0.987948
NR2F1.MA0017.2	4	40	222	1000	10	22.2	0.45045	0.988011
STAT5A.MA1624.1	4	40	222	1000	10	22.2	0.45045	0.988011
ETV4.MA0764.2	17	40	587	1000	42.5	58.7	0.72402	0.988385
HOXB4.MA1499.1	4	40	223	1000	10	22.3	0.44843	0.988444
POU2F1.MA0785.1	1	40	104	1000	2.5	10.4	0.240385	0.988731
FOXJ2.MA0614.1	2	40	150	1000	5	15	0.333333	0.98905
RFX1.MA0509.2	3	40	190	1000	7.5	19	0.394737	0.989521
FOXC2.MA0846.1	4	40	226	1000	10	22.6	0.442478	0.98966
CLOCK.MA0819.1	3	40	191	1000	7.5	19.1	0.39267	0.98992
NR2C1.MA1535.1	27	40	812	1000	67.5	81.2	0.831281	0.989992
PDX1.MA0132.2	5	40	262	1000	12.5	26.2	0.477099	0.990546
HOXB2.MA0902.2	8	40	358	1000	20	35.8	0.558659	0.991598
MLXIPL.MA0664.1	1	40	112	1000	2.5	11.2	0.223214	0.992192
RELB.MA1117.1	24	40	756	1000	60	75.6	0.793651	0.992198
FOXO6.MA0849.1	2	40	160	1000	5	16	0.3125	0.992781
ZIC2.MA1629.1	16	40	576	1000	40	57.6	0.694444	0.992812
SOX4.MA0867.2	9	40	392	1000	22.5	39.2	0.57398	0.992963
MNX1.MA0707.1	10	40	422	1000	25	42.2	0.592417	0.993399
MXI1.MA1108.2	10	40	422	1000	25	42.2	0.592417	0.993399
TFE3.MA0831.2	8	40	369	1000	20	36.9	0.542005	0.994327
ESR2.MA0258.2	7	40	341	1000	17.5	34.1	0.513196	0.994716
TFEB.MA0692.1	6	40	310	1000	15	31	0.483871	0.994722
EVX1.MA0887.1	17	40	609	1000	42.5	60.9	0.697865	0.99485
PLAGL1.MA1615.1	32	40	914	1000	80	91.4	0.875274	0.995006
IKZF1.MA1508.1	19	40	658	1000	47.5	65.8	0.721884	0.995282
RUNX1.MA0002.2	27	40	827	1000	67.5	82.7	0.816203	0.995407
ASCL1_2.MA1631.1	26	40	810	1000	65	81	0.802469	0.995949
HOXD4.MA1507.1	5	40	285	1000	12.5	28.5	0.438596	0.996024
SPI1.MA0080.5	2	40	174	1000	5	17.4	0.287356	0.996029
PITX2.MA1547.1	2	40	175	1000	5	17.5	0.285714	0.996198
SPIB.MA0081.2	2	40	176	1000	5	17.6	0.284091	0.996359
NR1H4.MA1110.1	9	40	411	1000	22.5	41.1	0.547445	0.996496
KLF5.MA0599.1	24	40	775	1000	60	77.5	0.774194	0.996849
EBF1.MA0154.4	14	40	550	1000	35	55	0.636364	0.997106
SOX2.MA0143.4	9	40	416	1000	22.5	41.6	0.540865	0.997107
DPRX.MA1480.1	4	40	261	1000	10	26.1	0.383142	0.997369
HOXB13.MA0901.2	1	40	136	1000	2.5	13.6	0.183824	0.997455
LBX1.MA0618.1	3	40	226	1000	7.5	22.6	0.331858	0.997572
MEOX1.MA0661.1	5	40	298	1000	12.5	29.8	0.419463	0.997626
FOXO1.MA0480.1	1	40	140	1000	2.5	14	0.178571	0.997895
KLF9.MA1107.2	19	40	678	1000	47.5	67.8	0.70059	0.998028
NKX6_1.MA0674.1	6	40	343	1000	15	34.3	0.437318	0.998561
NKX6_3.MA1530.1	3	40	239	1000	7.5	23.9	0.313808	0.998612
MAX.MA0058.3	5	40	316	1000	12.5	31.6	0.39557	0.998874
TFAP2C.MA0524.2	31	40	919	1000	77.5	91.9	0.843308	0.999207
GABPA.MA0062.3	15	40	608	1000	37.5	60.8	0.616776	0.999319
EBF3.MA1637.1	17	40	659	1000	42.5	65.9	0.644917	0.999442
ARNT2.MA1464.1	1	40	168	1000	2.5	16.8	0.14881	0.999457
MSANTD3.MA1523.1	27	40	860	1000	67.5	86	0.784884	0.999474
MLXIP.MA0622.1	1	40	184	1000	2.5	18.4	0.13587	0.999755
EBF2.MA1604.1	12	40	591	1000	30	59.1	0.507614	0.999963
ALX4.MA0853.1	0	40	21	1000	0	2.1	0	1
ARGFX.MA1463.1	0	40	76	1000	0	7.6	0	1
AR.MA0007.3	0	40	3	1000	0	0.3	0	1
ATF6.MA1466.1	0	40	0	1000	0	0	NA	1
ATF7.MA0834.1	0	40	0	1000	0	0	NA	1
BACH1_MAFK.MA0591.1	0	40	11	1000	0	1.1	0	1
BACH2_2.MA1470.1	0	40	0	1000	0	0	NA	1
BACH2.MA1101.2	0	40	2	1000	0	0.2	0	1
BCL6B.MA0731.1	0	40	0	1000	0	0	NA	1
BCL6.MA0463.2	0	40	18	1000	0	1.8	0	1
BHLHE22.MA0818.1	0	40	122	1000	0	12.2	0	1
BHLHE23.MA0817.1	0	40	9	1000	0	0.9	0	1
BHLHE41.MA0636.1	0	40	22	1000	0	2.2	0	1
DMRTC2.MA1479.1	0	40	74	1000	0	7.4	0	1
DUX4.MA0468.1	0	40	14	1000	0	1.4	0	1
E2F3.MA0469.3	0	40	0	1000	0	0	NA	1
E2F7.MA0758.1	0	40	0	1000	0	0	NA	1
E2F8.MA0865.1	0	40	2	1000	0	0.2	0	1
EGR3.MA0732.1	0	40	46	1000	0	4.6	0	1
ESR1.MA0112.3	0	40	0	1000	0	0	NA	1
EWSR1_FLI1.MA0149.1	0	40	3	1000	0	0.3	0	1
FOXB1.MA0845.1	0	40	119	1000	0	11.9	0	1
FOXD1.MA0031.1	0	40	85	1000	0	8.5	0	1
FOXF2.MA0030.1	0	40	23	1000	0	2.3	0	1
FOXG1.MA0613.1	0	40	64	1000	0	6.4	0	1
FOXJ3.MA0851.1	0	40	102	1000	0	10.2	0	1
FOXN3.MA1489.1	0	40	10	1000	0	1	0	1
FOXO3.MA0157.2	0	40	46	1000	0	4.6	0	1
FOXQ1.MA0040.1	0	40	36	1000	0	3.6	0	1
GLI2.MA0734.2	0	40	15	1000	0	1.5	0	1
GLIS1.MA0735.1	0	40	0	1000	0	0	NA	1
GLIS3.MA0737.1	0	40	2	1000	0	0.2	0	1
GRHL1.MA0647.1	0	40	22	1000	0	2.2	0	1
HES5.MA0821.1	0	40	1	1000	0	0.1	0	1
HES7.MA0822.1	0	40	1	1000	0	0.1	0	1
HMX2.MA0897.1	0	40	34	1000	0	3.4	0	1
HNF1A.MA0046.2	0	40	5	1000	0	0.5	0	1
HNF1B.MA0153.2	0	40	3	1000	0	0.3	0	1
HNF4A_2.MA1494.1	0	40	2	1000	0	0.2	0	1
HOXA2.MA0900.2	0	40	130	1000	0	13	0	1
HOXC13.MA0907.1	0	40	16	1000	0	1.6	0	1
IRF1.MA0050.2	0	40	40	1000	0	4	0	1
IRF2.MA0051.1	0	40	1	1000	0	0.1	0	1
IRF3.MA1418.1	0	40	0	1000	0	0	NA	1
IRF4.MA1419.1	0	40	0	1000	0	0	NA	1
IRF7.MA0772.1	0	40	3	1000	0	0.3	0	1
IRF8.MA0652.1	0	40	0	1000	0	0	NA	1
IRF9.MA0653.1	0	40	0	1000	0	0	NA	1
JDP2_2.MA0656.1	0	40	0	1000	0	0	NA	1
JDP2.MA0655.1	0	40	12	1000	0	1.2	0	1
JUNB_2.MA1140.2	0	40	0	1000	0	0	NA	1
JUN.MA0488.1	0	40	19	1000	0	1.9	0	1
KLF13.MA0657.1	0	40	2	1000	0	0.2	0	1
LEF1.MA0768.1	0	40	5	1000	0	0.5	0	1
LHX3.MA0135.1	0	40	8	1000	0	0.8	0	1
LMX1A.MA0702.2	0	40	55	1000	0	5.5	0	1
LMX1B.MA0703.2	0	40	30	1000	0	3	0	1
MAF_NFE2.MA0501.1	0	40	11	1000	0	1.1	0	1
MAX_MYC.MA0059.1	0	40	88	1000	0	8.8	0	1
MECOM.MA0029.1	0	40	1	1000	0	0.1	0	1
MEF2B.MA0660.1	0	40	2	1000	0	0.2	0	1
MEF2C.MA0497.1	0	40	63	1000	0	6.3	0	1
MEF2D.MA0773.1	0	40	2	1000	0	0.2	0	1
MIX_A.MA0621.1	0	40	64	1000	0	6.4	0	1
MLX.MA0663.1	0	40	27	1000	0	2.7	0	1
MTF1.MA0863.1	0	40	0	1000	0	0	NA	1
MYBL1.MA0776.1	0	40	3	1000	0	0.3	0	1
MYBL2.MA0777.1	0	40	1	1000	0	0.1	0	1
NEUROG2.MA0669.1	0	40	15	1000	0	1.5	0	1
NFE2L1.MA0089.2	0	40	10	1000	0	1	0	1
NFE2.MA0841.1	0	40	3	1000	0	0.3	0	1
NFIB.MA1643.1	0	40	15	1000	0	1.5	0	1
NFIC_2.MA1527.1	0	40	12	1000	0	1.2	0	1
NFIC_TLX1.MA0119.1	0	40	3	1000	0	0.3	0	1
NFIX_2.MA1528.1	0	40	50	1000	0	5	0	1
NFIX.MA0671.1	40	40	1000	1000	100	100	1	1
NFKB1.MA0105.4	0	40	2	1000	0	0.2	0	1
NR1D1.MA1531.1	0	40	4	1000	0	0.4	0	1
NR1H2_RXRA.MA0115.1	0	40	0	1000	0	0	NA	1
NR1I2.MA1533.1	0	40	69	1000	0	6.9	0	1
NR2F1_2.MA1537.1	0	40	4	1000	0	0.4	0	1
NR2F1_3.MA1538.1	0	40	3	1000	0	0.3	0	1
NR2F6_2.MA0728.1	0	40	0	1000	0	0	NA	1
NR2F6_3.MA1539.1	0	40	0	1000	0	0	NA	1
NR2F6.MA0677.1	0	40	15	1000	0	1.5	0	1
NR3C1.MA0113.3	0	40	2	1000	0	0.2	0	1
NR3C2.MA0727.1	0	40	3	1000	0	0.3	0	1
NR6A1.MA1541.1	0	40	58	1000	0	5.8	0	1
OLIG1.MA0826.1	0	40	13	1000	0	1.3	0	1
OLIG2.MA0678.1	0	40	66	1000	0	6.6	0	1
ONECUT2.MA0756.1	0	40	9	1000	0	0.9	0	1
ONECUT3.MA0757.1	0	40	5	1000	0	0.5	0	1
OVOL1.MA1544.1	0	40	3	1000	0	0.3	0	1
OVOL2.MA1545.1	0	40	30	1000	0	3	0	1
PAX1.MA0779.1	0	40	1	1000	0	0.1	0	1
PAX2.MA0067.1	40	40	1000	1000	100	100	1	1
PAX6.MA0069.1	0	40	34	1000	0	3.4	0	1
PAX9.MA0781.1	0	40	0	1000	0	0	NA	1
PBX1.MA0070.1	0	40	22	1000	0	2.2	0	1
PHOX2B.MA0681.2	0	40	32	1000	0	3.2	0	1
PKNOX2.MA0783.1	0	40	0	1000	0	0	NA	1
POU1F1.MA0784.1	0	40	24	1000	0	2.4	0	1
POU2F2.MA0507.1	0	40	27	1000	0	2.7	0	1
POU2F3.MA0627.2	0	40	67	1000	0	6.7	0	1
POU3F1.MA0786.1	0	40	117	1000	0	11.7	0	1
POU3F2.MA0787.1	0	40	46	1000	0	4.6	0	1
POU3F3.MA0788.1	0	40	56	1000	0	5.6	0	1
POU4F1.MA0790.1	0	40	59	1000	0	5.9	0	1
POU4F2.MA0683.1	0	40	1	1000	0	0.1	0	1
POU4F3.MA0791.1	0	40	38	1000	0	3.8	0	1
POU6F2.MA0793.1	0	40	113	1000	0	11.3	0	1
PPARD.MA1550.1	0	40	6	1000	0	0.6	0	1
PPARG.MA0066.1	0	40	2	1000	0	0.2	0	1
PPARG_RXRA.MA0065.2	16	40	753	1000	40	75.3	0.531208	1
PROP1.MA0715.1	0	40	8	1000	0	0.8	0	1
PROX1.MA0794.1	0	40	2	1000	0	0.2	0	1
RARA_2.MA0730.1	0	40	2	1000	0	0.2	0	1
RARA.MA0729.1	0	40	0	1000	0	0	NA	1
RARB_2.MA0858.1	0	40	0	1000	0	0	NA	1
RARB.MA0857.1	0	40	0	1000	0	0	NA	1
RARG_2.MA0860.1	0	40	0	1000	0	0	NA	1
RARG.MA0859.1	0	40	0	1000	0	0	NA	1
RFX2.MA0600.2	0	40	5	1000	0	0.5	0	1
RFX5.MA0510.2	0	40	2	1000	0	0.2	0	1
RORA_2.MA0072.1	0	40	4	1000	0	0.4	0	1
RREB1.MA0073.1	0	40	26	1000	0	2.6	0	1
RXRA.MA0512.2	0	40	2	1000	0	0.2	0	1
RXRA_VDR.MA0074.1	0	40	2	1000	0	0.2	0	1
RXRB.MA0855.1	0	40	1	1000	0	0.1	0	1
RXRG.MA0856.1	0	40	1	1000	0	0.1	0	1
SIX3.MA0631.1	0	40	6	1000	0	0.6	0	1
SMAD3.MA0795.1	0	40	5	1000	0	0.5	0	1
SOX11.MA0869.1	0	40	0	1000	0	0	NA	1
SOX18.MA1563.1	39	40	999	1000	97.5	99.9	0.975976	1
SOX1.MA0870.1	0	40	1	1000	0	0.1	0	1
SOX21.MA0866.1	0	40	0	1000	0	0	NA	1
SP2.MA0516.2	0	40	76	1000	0	7.6	0	1
SP4.MA0685.1	0	40	35	1000	0	3.5	0	1
SREBF2_2.MA0828.1	0	40	14	1000	0	1.4	0	1
SRF.MA0083.3	0	40	0	1000	0	0	NA	1
STAT1_STAT2.MA0517.1	0	40	29	1000	0	2.9	0	1
TBX19.MA0804.1	0	40	0	1000	0	0	NA	1
TBXT.MA0009.2	0	40	0	1000	0	0	NA	1
TCF21.MA0832.1	0	40	1	1000	0	0.1	0	1
TCF7L1.MA1421.1	0	40	18	1000	0	1.8	0	1
TEF.MA0843.1	0	40	11	1000	0	1.1	0	1
TGIF1.MA0796.1	0	40	0	1000	0	0	NA	1
TGIF2.MA0797.1	0	40	5	1000	0	0.5	0	1
THAP11.MA1573.1	0	40	1	1000	0	0.1	0	1
THAP1.MA0597.1	40	40	1000	1000	100	100	1	1
THRB_2.MA1575.1	0	40	12	1000	0	1.2	0	1
THRB_3.MA1576.1	0	40	0	1000	0	0	NA	1
TP53.MA0106.3	0	40	0	1000	0	0	NA	1
TP63.MA0525.2	0	40	0	1000	0	0	NA	1
TP73.MA0861.1	0	40	3	1000	0	0.3	0	1
XBP1.MA0844.1	0	40	9	1000	0	0.9	0	1
ZBED1.MA0749.1	0	40	0	1000	0	0	NA	1
ZBTB32.MA1580.1	0	40	16	1000	0	1.6	0	1
ZIC1.MA0696.1	0	40	25	1000	0	2.5	0	1
ZNF135.MA1587.1	0	40	23	1000	0	2.3	0	1
ZNF136.MA1588.1	0	40	4	1000	0	0.4	0	1
ZNF140.MA1589.1	0	40	2	1000	0	0.2	0	1
ZNF143.MA0088.2	0	40	0	1000	0	0	NA	1
ZNF16.MA1654.1	0	40	0	1000	0	0	NA	1
ZNF274.MA1592.1	0	40	9	1000	0	0.9	0	1
ZNF282.MA1154.1	0	40	1	1000	0	0.1	0	1
ZNF382.MA1594.1	0	40	1	1000	0	0.1	0	1
ZNF410.MA0752.1	0	40	0	1000	0	0	NA	1
ZNF423.MA0116.1	0	40	22	1000	0	2.2	0	1
ZNF528.MA1597.1	0	40	1	1000	0	0.1	0	1
ZNF684.MA1600.1	0	40	2	1000	0	0.2	0	1
ZSCAN4.MA1155.1	0	40	0	1000	0	0	NA	1

## Sheet: ggal_fibroblast
Motif	nb. Srtingent DMRs with motif	nb. Stringent DMRs	nb. Control regions with motif	nb. Control regions	% Srtingent DMRs with motif	% Control regions with motif	Enrichment	p-value
HOXA10.MA0899.1	10	10	469	1000	100	46.9	2.1322	0.00048908
YY2.MA0748.2	10	10	523	1000	100	52.3	1.91205	0.00146902
GMEB1.MA0615.1	9	10	441	1000	90	44.1	2.04082	0.00366109
FOXC1.MA0032.2	5	10	131	1000	50	13.1	3.81679	0.0052209
BARHL1.MA0877.2	10	10	666	1000	100	66.6	1.5015	0.0167827
EGR1.MA0162.4	9	10	547	1000	90	54.7	1.64534	0.0217569
YY1.MA0095.2	3	10	68	1000	30	6.8	4.41176	0.0255554
ZNF384.MA1125.1	4	10	128	1000	40	12.8	3.125	0.029013
SOX15.MA1152.1	9	10	572	1000	90	57.2	1.57343	0.0311756
SOX8.MA0868.2	7	10	370	1000	70	37	1.89189	0.0349058
SOX4.MA0867.2	7	10	373	1000	70	37.3	1.87668	0.0365329
SOX13.MA1120.1	7	10	379	1000	70	37.9	1.84697	0.0399584
AHR_ARNT.MA0006.1	8	10	480	1000	80	48	1.66667	0.0412055
TBP.MA0108.2	6	10	300	1000	60	30	2	0.0465021
SOX3.MA0514.1	5	10	226	1000	50	22.6	2.21239	0.0522847
HOXD9.MA0913.2	3	10	90	1000	30	9	3.33333	0.0531377
FOXH1.MA0479.1	2	10	39	1000	20	3.9	5.12821	0.0547403
ZBTB14.MA1650.1	7	10	403	1000	70	40.3	1.73697	0.0561151
ARID5A.MA0602.1	4	10	158	1000	40	15.8	2.53165	0.0580327
SIX2.MA1119.1	3	10	94	1000	30	9.4	3.19149	0.0593161
SRY.MA0084.1	8	10	508	1000	80	50.8	1.5748	0.0596165
ARNT_HIF1A.MA0259.1	9	10	630	1000	90	63	1.42857	0.0667307
ZNF148.MA1653.1	8	10	523	1000	80	52.3	1.52964	0.0718031
PRDM1.MA0508.3	6	10	334	1000	60	33.4	1.79641	0.0762177
NRF1.MA0506.1	3	10	110	1000	30	11	2.72727	0.0874631
RUNX2.MA0511.2	5	10	264	1000	50	26.4	1.89394	0.0944747
PBX3.MA1114.1	4	10	192	1000	40	19.2	2.08333	0.106149
MEIS3.MA0775.1	10	10	801	1000	100	80.1	1.24844	0.107507
STAT4.MA0518.1	3	10	120	1000	30	12	2.5	0.107699
NFATC2.MA0152.1	9	10	682	1000	90	68.2	1.31965	0.122023
ZSCAN29.MA1602.1	1	10	13	1000	10	1.3	7.69231	0.123176
PRDM4.MA1647.1	9	10	684	1000	90	68.4	1.31579	0.124716
BARX2.MA1471.1	4	10	204	1000	40	20.4	1.96078	0.126963
TCFL5.MA0632.2	4	10	204	1000	40	20.4	1.96078	0.126963
SOX10.MA0442.2	6	10	376	1000	60	37.6	1.59574	0.127773
SOX5.MA0087.1	3	10	130	1000	30	13	2.30769	0.129804
FERD3L.MA1485.1	1	10	14	1000	10	1.4	7.14286	0.13206
NFATC4.MA1525.1	6	10	386	1000	60	38.6	1.5544	0.142613
TFDP1.MA1122.1	7	10	487	1000	70	48.7	1.43737	0.150149
HINFP.MA0131.2	3	10	139	1000	30	13.9	2.15827	0.151161
HOXA9.MA0594.2	9	10	709	1000	90	70.9	1.26939	0.162476
HOXC13.MA0907.1	1	10	18	1000	10	1.8	5.55556	0.16679
SOHLH2.MA1560.1	4	10	227	1000	40	22.7	1.76211	0.172052
SOX2.MA0143.4	6	10	406	1000	60	40.6	1.47783	0.175275
BARHL2.MA0635.1	7	10	503	1000	70	50.3	1.39165	0.175605
NHLH2.MA1529.1	1	10	20	1000	10	2	5	0.183682
SIX1.MA1118.1	3	10	152	1000	30	15.2	1.97368	0.184187
STAT3.MA0144.2	3	10	162	1000	30	16.2	1.85185	0.211112
MGA.MA0801.1	6	10	427	1000	60	42.7	1.40515	0.213758
RFX7.MA1554.1	9	10	740	1000	90	74	1.21622	0.220829
NR2E3.MA0164.1	2	10	90	1000	20	9	2.22222	0.22508
NFKB2.MA0778.1	1	10	26	1000	10	2.6	3.84615	0.232525
KLF15.MA1513.1	3	10	171	1000	30	17.1	1.75439	0.236299
MNX1.MA0707.1	6	10	440	1000	60	44	1.36364	0.239634
ZFP57.MA1583.1	4	10	264	1000	40	26.4	1.51515	0.256925
NFAT5.MA0606.1	7	10	547	1000	70	54.7	1.27971	0.258589
HOXB3.MA0903.1	8	10	652	1000	80	65.2	1.22699	0.26471
NKX2_5.MA0063.2	6	10	457	1000	60	45.7	1.31291	0.275678
HSF4.MA0771.1	1	10	32	1000	10	3.2	3.125	0.278721
FOXD3.MA0041.1	2	10	104	1000	20	10.4	1.92308	0.2793
NKX2_5_2.MA0503.1	4	10	273	1000	40	27.3	1.4652	0.279424
POU5F1_SOX2.MA0142.1	1	10	33	1000	10	3.3	3.0303	0.286172
DMRT1.MA1603.1	1	10	34	1000	10	3.4	2.94118	0.293554
NKX6_3.MA1530.1	4	10	280	1000	40	28	1.42857	0.297319
FOXC2.MA0846.1	3	10	194	1000	30	19.4	1.54639	0.303771
PRRX1.MA0716.1	6	10	470	1000	60	47	1.2766	0.304793
MZF1_2.MA0057.1	10	10	891	1000	100	89.1	1.12233	0.313596
STAT1.MA0137.3	1	10	37	1000	10	3.7	2.7027	0.315289
NKX6_1.MA0674.1	5	10	381	1000	50	38.1	1.31234	0.319403
GSX1.MA0892.1	10	10	894	1000	100	89.4	1.11857	0.324371
SOX9.MA0077.1	7	10	578	1000	70	57.8	1.21107	0.327795
LHX6.MA0658.1	2	10	118	1000	20	11.8	1.69492	0.334071
HOXB6.MA1500.1	8	10	682	1000	80	68.2	1.17302	0.335172
SOX12.MA1561.1	1	10	40	1000	10	4	2.5	0.336421
WT1.MA1627.1	6	10	487	1000	60	48.7	1.23203	0.344662
HES1.MA1099.2	4	10	302	1000	40	30.2	1.3245	0.355352
FLI1.MA0475.2	1	10	43	1000	10	4.3	2.32558	0.356964
GATA1_TAL1.MA0140.2	1	10	43	1000	10	4.3	2.32558	0.356964
FOXJ2.MA0614.1	2	10	125	1000	20	12.5	1.6	0.361344
DMRT3.MA0610.1	2	10	127	1000	20	12.7	1.5748	0.3691
SPIC.MA0687.1	2	10	127	1000	20	12.7	1.5748	0.3691
HOXC11.MA0651.1	1	10	45	1000	10	4.5	2.22222	0.370339
ARID3A.MA0151.1	4	10	308	1000	40	30.8	1.2987	0.371537
KLF9.MA1107.2	5	10	404	1000	50	40.4	1.23762	0.376499
MEF2A.MA0052.4	2	10	130	1000	20	13	1.53846	0.380696
RBPJ.MA1116.1	6	10	504	1000	60	50.4	1.19048	0.386256
STAT6.MA0520.1	1	10	48	1000	10	4.8	2.08333	0.389933
VENTX.MA0724.1	2	10	134	1000	20	13.4	1.49254	0.396075
EBF2.MA1604.1	5	10	413	1000	50	41.3	1.21065	0.399459
VSX1.MA0725.1	6	10	510	1000	60	51	1.17647	0.401278
FOXO4.MA0848.1	4	10	321	1000	40	32.1	1.24611	0.406932
MEIS1.MA0498.2	10	10	916	1000	100	91.6	1.0917	0.414143
SCRT2.MA0744.2	2	10	139	1000	20	13.9	1.43885	0.415142
SOX6.MA0515.1	2	10	139	1000	20	13.9	1.43885	0.415142
EGR2.MA0472.2	1	10	53	1000	10	5.3	1.88679	0.421373
CDX2.MA0465.2	3	10	235	1000	30	23.5	1.2766	0.429156
SPZ1.MA0111.1	4	10	330	1000	40	33	1.21212	0.43159
EVX2.MA0888.1	7	10	621	1000	70	62.1	1.12721	0.435675
MIXL1.MA0662.1	8	10	720	1000	80	72	1.11111	0.437089
ARNT.MA0004.1	3	10	239	1000	30	23.9	1.25523	0.441387
HOXA6.MA1497.1	9	10	824	1000	90	82.4	1.09223	0.451531
FOXA3.MA1683.1	4	10	339	1000	40	33.9	1.17994	0.456279
FOXD2.MA0847.2	1	10	59	1000	10	5.9	1.69492	0.457171
NFATC1.MA0624.1	10	10	926	1000	100	92.6	1.07991	0.461889
MAFA.MA1521.1	3	10	246	1000	30	24.6	1.21951	0.462687
CTCFL.MA1102.2	6	10	535	1000	60	53.5	1.1215	0.46527
HOXA4.MA1496.1	7	10	634	1000	70	63.4	1.1041	0.470271
MAX_MYC.MA0059.1	1	10	62	1000	10	6.2	1.6129	0.474312
MYOG.MA0500.2	6	10	540	1000	60	54	1.11111	0.47826
PRDM15.MA1616.1	2	10	156	1000	20	15.6	1.28205	0.478318
ERF.MA0760.1	1	10	63	1000	10	6.3	1.5873	0.479916
MEIS2.MA0774.1	5	10	447	1000	50	44.7	1.11857	0.487822
MAZ.MA1522.1	4	10	351	1000	40	35.1	1.1396	0.489105
HES2.MA0616.2	2	10	159	1000	20	15.9	1.25786	0.489154
MYB.MA0100.3	3	10	256	1000	30	25.6	1.17188	0.492806
HEY1.MA0823.1	2	10	161	1000	20	16.1	1.24224	0.49632
RHOX11.MA0629.1	2	10	161	1000	20	16.1	1.24224	0.49632
NR1H4.MA1110.1	4	10	355	1000	40	35.5	1.12676	0.499995
NEUROD2.MA0668.1	3	10	259	1000	30	25.9	1.1583	0.501753
TFAP2E.MA1569.1	5	10	453	1000	50	45.3	1.10375	0.503494
DMRTA2.MA1478.1	4	10	358	1000	40	35.8	1.11732	0.508138
FOXK2.MA1103.2	4	10	358	1000	40	35.8	1.11732	0.508138
ZNF740.MA0753.2	3	10	262	1000	30	26.2	1.14504	0.510654
KLF2.MA1515.1	9	10	841	1000	90	84.1	1.07015	0.510846
DMRTC2.MA1479.1	1	10	69	1000	10	6.9	1.44928	0.512428
SOX14.MA1562.1	1	10	69	1000	10	6.9	1.44928	0.512428
PAX4.MA0068.2	3	10	263	1000	30	26.3	1.14068	0.51361
BHLHE22_2.MA1635.1	5	10	457	1000	50	45.7	1.09409	0.513927
ATF1.MA0604.1	2	10	166	1000	20	16.6	1.20482	0.514023
ZNF652.MA1657.1	1	10	70	1000	10	7	1.42857	0.517665
REL.MA0101.1	5	10	459	1000	50	45.9	1.08932	0.519137
ALX3.MA0634.1	7	10	653	1000	70	65.3	1.07198	0.521815
EBF3.MA1637.1	5	10	464	1000	50	46.4	1.07759	0.532135
NR2E1.MA0676.1	2	10	173	1000	20	17.3	1.15607	0.538274
SHOX.MA0630.1	7	10	660	1000	70	66	1.06061	0.540979
TBX2.MA0688.1	5	10	468	1000	50	46.8	1.06838	0.542501
TBX4.MA0806.1	7	10	661	1000	70	66.1	1.059	0.543721
GCM1.MA0646.1	2	10	175	1000	20	17.5	1.14286	0.545084
POU6F1.MA0628.1	2	10	175	1000	20	17.5	1.14286	0.545084
KLF6.MA1517.1	6	10	566	1000	60	56.6	1.06007	0.546136
HOXB13.MA0901.2	1	10	76	1000	10	7.6	1.31579	0.548038
ZIC1_ZIC2.MA1628.1	7	10	664	1000	70	66.4	1.05422	0.551949
HNF4G.MA0484.2	2	10	179	1000	20	17.9	1.11732	0.55854
HOXA5.MA0158.2	3	10	280	1000	30	28	1.07143	0.562911
ZNF263.MA0528.2	8	10	763	1000	80	76.3	1.04849	0.564724
TFCP2.MA0145.3	1	10	80	1000	10	8	1.25	0.567319
FOXA1.MA0148.4	2	10	183	1000	20	18.3	1.0929	0.571772
ISL2.MA0914.1	9	10	858	1000	90	85.8	1.04895	0.573513
KLF4.MA0039.4	9	10	858	1000	90	85.8	1.04895	0.573513
HNF4A.MA0114.4	2	10	185	1000	20	18.5	1.08108	0.578302
MNT.MA0825.1	3	10	286	1000	30	28.6	1.04895	0.579827
HAND1_TCF3.MA0092.1	7	10	675	1000	70	67.5	1.03704	0.582118
ETV6.MA0645.1	2	10	187	1000	20	18.7	1.06952	0.584775
BHLHA15_2.MA1472.1	9	10	861	1000	90	86.1	1.0453	0.584858
EN2.MA0642.1	6	10	581	1000	60	58.1	1.0327	0.585094
SP9.MA1564.1	6	10	582	1000	60	58.2	1.03093	0.587675
EGR4.MA0733.1	2	10	189	1000	20	18.9	1.0582	0.591189
SCRT1.MA0743.2	1	10	86	1000	10	8.6	1.16279	0.594855
HOXB7.MA1501.1	2	10	191	1000	20	19.1	1.04712	0.597545
SOX17.MA0078.1	3	10	293	1000	30	29.3	1.02389	0.5992
FOXB1.MA0845.1	1	10	87	1000	10	8.7	1.14943	0.599287
NKX2_8.MA0673.1	8	10	775	1000	80	77.5	1.03226	0.601539
STAT5A_STAT5B.MA0519.1	1	10	89	1000	10	8.9	1.1236	0.608022
LHX1.MA1518.1	10	10	952	1000	100	95.2	1.05042	0.610067
CEBPE.MA0837.1	1	10	90	1000	10	9	1.11111	0.612325
KLF10.MA1511.1	3	10	298	1000	30	29.8	1.00671	0.612784
NFYC.MA1644.1	4	10	398	1000	40	39.8	1.00503	0.613429
ZBTB7B.MA0694.1	1	10	91	1000	10	9.1	1.0989	0.616585
NFATC3.MA0625.1	8	10	784	1000	80	78.4	1.02041	0.629206
ZIC4.MA0751.1	3	10	305	1000	30	30.5	0.983607	0.631429
ZNF281.MA1630.1	2	10	203	1000	20	20.3	0.985222	0.634418
BHLHE40.MA0464.2	1	10	96	1000	10	9.6	1.04167	0.63726
HOXA11.MA0911.1	1	10	96	1000	10	9.6	1.04167	0.63726
FOXP3.MA0850.1	7	10	696	1000	70	69.6	1.00575	0.639266
MEOX1.MA0661.1	3	10	308	1000	30	30.8	0.974026	0.639281
BSX.MA0876.1	5	10	507	1000	50	50.7	0.986193	0.640836
NFIL3.MA0025.2	1	10	99	1000	10	9.9	1.0101	0.649179
DRGX.MA1481.1	3	10	313	1000	30	31.3	0.958466	0.652176
FOXL1.MA0033.2	3	10	313	1000	30	31.3	0.958466	0.652176
GSC.MA0648.1	3	10	313	1000	30	31.3	0.958466	0.652176
GCM2.MA0767.1	5	10	512	1000	50	51.2	0.976562	0.652935
LIN54.MA0619.1	1	10	101	1000	10	10.1	0.990099	0.656927
NR1I3.MA1534.1	2	10	215	1000	20	21.5	0.930233	0.669084
KLF11.MA1512.1	3	10	320	1000	30	32	0.9375	0.669818
ETV4.MA0764.2	4	10	423	1000	40	42.3	0.945626	0.674563
FOXA2.MA0047.3	2	10	218	1000	20	21.8	0.917431	0.6774
CREB3L4.MA1474.1	4	10	426	1000	40	42.6	0.938967	0.681588
KLF16.MA0741.1	4	10	426	1000	40	42.6	0.938967	0.681588
HOXA1.MA1495.1	4	10	427	1000	40	42.7	0.936768	0.683914
ASCL1.MA1100.2	9	10	887	1000	90	88.7	1.01466	0.685486
OTX1.MA0711.1	3	10	327	1000	30	32.7	0.917431	0.686963
NKX2_2.MA1645.1	5	10	528	1000	50	52.8	0.94697	0.690617
DUX.MA0611.1	1	10	111	1000	10	11.1	0.900901	0.693408
ELK3.MA0759.1	1	10	111	1000	10	11.1	0.900901	0.693408
FOXP1.MA0481.3	3	10	331	1000	30	33.1	0.906344	0.696532
MAFG.MA0659.2	1	10	112	1000	10	11.2	0.892857	0.696857
NR2C1.MA1535.1	6	10	628	1000	60	62.8	0.955414	0.702146
BARX1.MA0875.1	4	10	436	1000	40	43.6	0.917431	0.704477
PKNOX1.MA0782.2	2	10	229	1000	20	22.9	0.873362	0.706691
TBR1.MA0802.1	1	10	115	1000	10	11.5	0.869565	0.706994
OLIG3.MA0827.1	1	10	116	1000	10	11.6	0.862069	0.710305
MAFB.MA0117.2	3	10	338	1000	30	33.8	0.887574	0.712869
HOXA7.MA1498.1	5	10	538	1000	50	53.8	0.929368	0.713275
HOXC8.MA1505.1	5	10	538	1000	50	53.8	0.929368	0.713275
EHF.MA0598.3	3	10	340	1000	30	34	0.882353	0.71744
IKZF1.MA1508.1	5	10	540	1000	50	54	0.925926	0.717717
RORB.MA1150.1	6	10	638	1000	60	63.8	0.940439	0.725454
HIF1A.MA1106.1	3	10	344	1000	30	34.4	0.872093	0.726452
DLX1.MA0879.1	7	10	730	1000	70	73	0.958904	0.728143
HLTF.MA0109.1	10	10	969	1000	100	96.9	1.03199	0.7288
FOXK1.MA0852.2	2	10	238	1000	20	23.8	0.840336	0.729252
ELK4.MA0076.2	1	10	122	1000	10	12.2	0.819672	0.729473
LBX2.MA0699.1	7	10	731	1000	70	73.1	0.957592	0.730651
TCF4.MA0830.2	8	10	818	1000	80	81.8	0.977995	0.731903
RUNX3.MA0684.2	5	10	548	1000	50	54.8	0.912409	0.735172
PTF1A_2.MA1619.1	5	10	550	1000	50	55	0.909091	0.739455
TBX6.MA1567.1	9	10	901	1000	90	90.1	0.99889	0.740186
PLAGL1.MA1615.1	7	10	735	1000	70	73.5	0.952381	0.740606
FOXI1.MA0042.2	1	10	127	1000	10	12.7	0.787402	0.744565
FOXO1.MA0480.1	1	10	127	1000	10	12.7	0.787402	0.744565
GMEB2.MA0862.1	1	10	128	1000	10	12.8	0.78125	0.747491
LHX4.MA0704.1	4	10	456	1000	40	45.6	0.877193	0.747658
GSX2.MA0893.2	5	10	554	1000	50	55.4	0.902527	0.747921
FOSB_JUNB_2.MA1136.1	1	10	129	1000	10	12.9	0.775194	0.750387
SPIB.MA0081.2	1	10	129	1000	10	12.9	0.775194	0.750387
RAX2.MA0717.1	7	10	739	1000	70	73.9	0.947226	0.750435
GATA1.MA0035.4	2	10	247	1000	20	24.7	0.809717	0.750561
ISL1.MA1608.1	3	10	358	1000	30	35.8	0.837989	0.756611
OSR1.MA1542.1	1	10	132	1000	10	13.2	0.757576	0.758896
NHLH1.MA0048.2	3	10	360	1000	30	36	0.833333	0.760742
STAT5A.MA1624.1	1	10	133	1000	10	13.3	0.75188	0.761673
NEUROD1.MA1109.1	4	10	464	1000	40	46.4	0.862069	0.763906
FOXF1.MA1606.1	2	10	254	1000	20	25.4	0.787402	0.766281
RFX1.MA0509.2	1	10	135	1000	10	13.5	0.740741	0.767143
VAX1.MA0722.1	8	10	831	1000	80	83.1	0.962696	0.769368
DDIT3_CEBPA.MA0019.1	2	10	256	1000	20	25.6	0.78125	0.770637
LBX1.MA0618.1	2	10	256	1000	20	25.6	0.78125	0.770637
MYOD1.MA0499.2	5	10	566	1000	50	56.6	0.883392	0.772497
HIC1.MA0739.1	9	10	910	1000	90	91	0.989011	0.77492
FEV.MA0156.2	1	10	138	1000	10	13.8	0.724638	0.775135
ELF5.MA0136.2	5	10	568	1000	50	56.8	0.880282	0.77647
SPI1.MA0080.5	1	10	139	1000	10	13.9	0.719424	0.777743
HOXB5.MA0904.2	2	10	261	1000	20	26.1	0.766284	0.781267
TCF21_2.MA1568.1	1	10	141	1000	10	14.1	0.70922	0.782879
STAT5B.MA1625.1	1	10	142	1000	10	14.2	0.704225	0.785407
EN1.MA0027.2	3	10	373	1000	30	37.3	0.80429	0.786504
FOS_JUN.MA0099.3	1	10	143	1000	10	14.3	0.699301	0.787908
HOXC4.MA1504.1	3	10	374	1000	30	37.4	0.802139	0.788408
RHOXF1.MA0719.1	9	10	914	1000	90	91.4	0.984683	0.790145
NKX2_3.MA0672.1	3	10	375	1000	30	37.5	0.8	0.7903
EOMES.MA0800.1	1	10	145	1000	10	14.5	0.689655	0.792831
HOXC10.MA0905.1	1	10	146	1000	10	14.6	0.684932	0.795254
HMBOX1.MA0895.1	2	10	268	1000	20	26.8	0.746269	0.795532
DLX2.MA0885.1	3	10	378	1000	30	37.8	0.793651	0.79591
EBF1.MA0154.4	3	10	378	1000	30	37.8	0.793651	0.79591
POU5F1.MA1115.1	3	10	378	1000	30	37.8	0.793651	0.79591
ZNF682.MA1599.1	1	10	148	1000	10	14.8	0.675676	0.800024
ETS1.MA0098.3	1	10	149	1000	10	14.9	0.671141	0.802371
RFX3.MA0798.2	1	10	149	1000	10	14.9	0.671141	0.802371
SP3.MA0746.2	1	10	149	1000	10	14.9	0.671141	0.802371
HOXB2.MA0902.2	3	10	382	1000	30	38.2	0.78534	0.803235
CEBPD.MA0836.2	1	10	150	1000	10	15	0.666667	0.804694
TCF12.MA0521.1	3	10	383	1000	30	38.3	0.78329	0.805038
MSX1.MA0666.1	5	10	583	1000	50	58.3	0.857633	0.80509
ZKSCAN5.MA1652.1	3	10	384	1000	30	38.4	0.78125	0.80683
PTF1A.MA1618.1	5	10	584	1000	50	58.4	0.856164	0.806923
SREBF1.MA0595.1	1	10	151	1000	10	15.1	0.662252	0.806991
TFAP2C_3.MA0815.1	1	10	151	1000	10	15.1	0.662252	0.806991
NFIX.MA0671.1	10	10	979	1000	100	97.9	1.02145	0.807988
MAF.MA1520.1	1	10	154	1000	10	15.4	0.649351	0.813739
TFAP2B_2.MA0812.1	3	10	390	1000	30	39	0.769231	0.817351
NFIC.MA0161.2	4	10	493	1000	40	49.3	0.811359	0.817634
CREB1.MA0018.4	2	10	280	1000	20	28	0.714286	0.818353
MYF5.MA1641.1	4	10	494	1000	40	49.4	0.809717	0.819339
ZFX.MA0146.2	2	10	281	1000	20	28.1	0.711744	0.820164
ETV5.MA0765.2	8	10	851	1000	80	85.1	0.940071	0.823645
TCF12_2.MA1648.1	9	10	923	1000	90	92.3	0.975081	0.823705
RUNX1.MA0002.2	7	10	771	1000	70	77.1	0.907912	0.823724
DLX4.MA0881.1	6	10	686	1000	60	68.6	0.874636	0.82579
DLX6.MA0882.1	4	10	499	1000	40	49.9	0.801603	0.827716
PITX2.MA1547.1	1	10	163	1000	10	16.3	0.613497	0.832728
DLX3.MA0880.1	7	10	777	1000	70	77.7	0.900901	0.836255
ZNF341.MA1655.1	7	10	779	1000	70	77.9	0.898588	0.840338
DPRX.MA1480.1	2	10	293	1000	20	29.3	0.682594	0.840836
SMAD2_SMAD3_SMAD4.MA0513.1	1	10	168	1000	10	16.8	0.595238	0.842508
ZNF317.MA1593.1	3	10	406	1000	30	40.6	0.738916	0.843478
FOXL2.MA1607.1	1	10	169	1000	10	16.9	0.591716	0.844401
ESX1.MA0644.1	6	10	698	1000	60	69.8	0.859599	0.8474
ERG.MA0474.2	1	10	171	1000	10	17.1	0.584795	0.848125
TCF3.MA0522.3	8	10	862	1000	80	86.2	0.928074	0.851277
MEOX2.MA0706.1	7	10	786	1000	70	78.6	0.890585	0.854243
TFAP2B.MA0811.1	6	10	702	1000	60	70.2	0.854701	0.854264
ETV3.MA0763.1	1	10	176	1000	10	17.6	0.568182	0.857088
VAX2.MA0723.1	7	10	789	1000	70	78.9	0.887199	0.860016
ELF3.MA0640.2	4	10	520	1000	40	52	0.769231	0.860192
TWIST1.MA1123.2	4	10	520	1000	40	52	0.769231	0.860192
ATOH1_2.MA1467.1	1	10	178	1000	10	17.8	0.561798	0.860538
E2F6.MA0471.2	6	10	708	1000	60	70.8	0.847458	0.864237
TFAP2B_3.MA0813.1	1	10	181	1000	10	18.1	0.552486	0.865572
TFE3.MA0831.2	2	10	311	1000	20	31.1	0.643087	0.868347
TEAD2.MA1121.1	3	10	428	1000	30	42.8	0.700935	0.874959
ATOH1.MA0461.2	1	10	190	1000	10	19	0.526316	0.879709
STAT2.MA1623.1	1	10	190	1000	10	19	0.526316	0.879709
TBX5.MA0807.1	9	10	939	1000	90	93.9	0.958466	0.879864
RELB.MA1117.1	6	10	719	1000	60	71.9	0.834492	0.881495
VSX2.MA0726.1	2	10	321	1000	20	32.1	0.623053	0.881929
UNCX.MA0721.1	6	10	722	1000	60	72.2	0.831025	0.88597
EMX2.MA0886.1	1	10	198	1000	10	19.8	0.505051	0.891136
FOSL1_JUN_2.MA1129.1	1	10	199	1000	10	19.9	0.502513	0.892493
TFAP2A_3.MA0872.1	1	10	199	1000	10	19.9	0.502513	0.892493
TBX3.MA1566.1	10	10	989	1000	100	98.9	1.01112	0.894837
LHX8.MA0705.1	2	10	332	1000	20	33.2	0.60241	0.895561
SNAI1.MA1558.1	4	10	547	1000	40	54.7	0.731261	0.895629
PAX5.MA0014.3	3	10	445	1000	30	44.5	0.674157	0.895938
EVX1.MA0887.1	5	10	642	1000	50	64.2	0.778816	0.89643
NKX3_1.MA0124.2	1	10	203	1000	10	20.3	0.492611	0.897772
RARA_RXRG.MA1149.1	1	10	203	1000	10	20.3	0.492611	0.897772
ZEB1.MA0103.3	5	10	644	1000	50	64.4	0.776398	0.898922
ZBTB26.MA1579.1	2	10	337	1000	20	33.7	0.593472	0.901326
HAND2.MA1638.1	3	10	451	1000	30	45.1	0.665188	0.902682
TCF7.MA0769.2	2	10	339	1000	20	33.9	0.589971	0.903559
TBX18.MA1565.1	3	10	454	1000	30	45.4	0.660793	0.905929
PITX3.MA0714.1	4	10	558	1000	40	55.8	0.716846	0.908103
NFYB.MA0502.2	1	10	212	1000	10	21.2	0.471698	0.908806
NFIA.MA0670.1	1	10	213	1000	10	21.3	0.469484	0.909963
ARID3B.MA0601.1	1	10	215	1000	10	21.5	0.465116	0.912238
ZBTB12.MA1649.1	4	10	564	1000	40	56.4	0.70922	0.914446
ZNF449.MA1656.1	2	10	351	1000	20	35.1	0.569801	0.91612
GSC2.MA0891.1	6	10	749	1000	60	74.9	0.801068	0.92173
HOXB4.MA1499.1	1	10	225	1000	10	22.5	0.444444	0.922856
GATA2.MA0036.3	1	10	226	1000	10	22.6	0.442478	0.923851
HEY2.MA0649.1	1	10	227	1000	10	22.7	0.440529	0.924835
KLF1.MA0493.1	1	10	227	1000	10	22.7	0.440529	0.924835
TFAP2C.MA0524.2	6	10	755	1000	60	75.5	0.794702	0.928581
SHOX2.MA0720.1	2	10	365	1000	20	36.5	0.547945	0.929063
ZBTB6.MA1581.1	3	10	478	1000	30	47.8	0.627615	0.929064
FOSL1_JUND_2.MA1143.1	8	10	900	1000	80	90	0.888889	0.930763
MSX3.MA0709.1	1	10	236	1000	10	23.6	0.423729	0.933188
TFAP2C_2.MA0814.2	5	10	677	1000	50	67.7	0.738552	0.93451
NKX6_2.MA0675.1	6	10	764	1000	60	76.4	0.78534	0.938123
SOX18.MA1563.1	10	10	994	1000	100	99.4	1.00604	0.941337
TEAD3.MA0808.1	1	10	247	1000	10	24.7	0.404858	0.942258
ASCL1_2.MA1631.1	5	10	686	1000	50	68.6	0.728863	0.94248
GABPA.MA0062.3	3	10	498	1000	30	49.8	0.60241	0.944783
MSANTD3.MA1523.1	7	10	845	1000	70	84.5	0.828402	0.945428
POU6F1_2.MA1549.1	1	10	253	1000	10	25.3	0.395257	0.946723
ZBTB7A.MA0750.2	3	10	501	1000	30	50.1	0.598802	0.946886
MAX.MA0058.3	1	10	256	1000	10	25.6	0.390625	0.948837
PAX2.MA0067.1	10	10	995	1000	100	99.5	1.00503	0.950894
ARNTL.MA0603.1	1	10	263	1000	10	26.3	0.380228	0.953479
MSX2.MA0708.1	1	10	264	1000	10	26.4	0.378788	0.95411
ZIC2.MA1629.1	3	10	515	1000	30	51.5	0.582524	0.955888
MSGN1.MA1524.1	2	10	403	1000	20	40.3	0.496278	0.956196
SNAI2.MA0745.2	1	10	269	1000	10	26.9	0.371747	0.957152
PDX1.MA0132.2	1	10	272	1000	10	27.2	0.367647	0.958889
NR2F2.MA1111.1	1	10	273	1000	10	27.3	0.3663	0.959454
GRHL2.MA1105.2	1	10	275	1000	10	27.5	0.363636	0.960562
ASCL2.MA0816.1	2	10	411	1000	20	41.1	0.486618	0.960632
NR4A2.MA0160.1	4	10	625	1000	40	62.5	0.64	0.962351
BHLHA15.MA0607.1	1	10	282	1000	10	28.2	0.35461	0.964231
MYCN.MA0104.4	1	10	284	1000	10	28.4	0.352113	0.965221
ETV1.MA0761.2	2	10	421	1000	20	42.1	0.475059	0.965644
MZF1.MA0056.2	3	10	533	1000	30	53.3	0.562852	0.965648
FOSL1_JUNB.MA1137.1	3	10	542	1000	30	54.2	0.553506	0.969837
NOTO.MA0710.1	1	10	297	1000	10	29.7	0.3367	0.971078
TEAD4.MA0809.2	1	10	302	1000	10	30.2	0.331126	0.973083
VDR.MA0693.2	8	10	932	1000	80	93.2	0.858369	0.974445
HOXD4.MA1507.1	1	10	306	1000	10	30.6	0.326797	0.974596
FOS_JUN_2.MA1126.1	1	10	311	1000	10	31.1	0.321543	0.976379
NEUROG2_2.MA1642.1	3	10	566	1000	30	56.6	0.530035	0.979042
SP8.MA0747.1	3	10	567	1000	30	56.7	0.529101	0.979369
VEZF1.MA1578.1	3	10	568	1000	30	56.8	0.528169	0.979693
JUN_JUNB.MA1132.1	2	10	460	1000	20	46	0.434783	0.9804
ZBTB7C.MA0695.1	5	10	749	1000	50	74.9	0.667557	0.980421
ATOH7.MA1468.1	1	10	325	1000	10	32.5	0.307692	0.980789
NOBOX.MA0125.1	1	10	326	1000	10	32.6	0.306748	0.981073
GATA4.MA0482.2	1	10	341	1000	10	34.1	0.293255	0.984911
RORC.MA1151.1	2	10	479	1000	20	47.9	0.417537	0.985364
HOXB8.MA1502.1	1	10	343	1000	10	34.3	0.291545	0.985366
HOXD8.MA0910.2	1	10	344	1000	10	34.4	0.290698	0.985589
TFAP4_2.MA1570.1	1	10	349	1000	10	34.9	0.286533	0.986657
NR2C2_2.MA1536.1	9	10	982	1000	90	98.2	0.916497	0.987349
FIGLA.MA0820.1	4	10	696	1000	40	69.6	0.574713	0.988904
TFAP2A.MA0003.4	3	10	607	1000	30	60.7	0.494234	0.989451
MXI1.MA1108.2	1	10	380	1000	10	38	0.263158	0.991837
ZNF354C.MA0130.1	8	10	956	1000	80	95.6	0.83682	0.992312
PTF1A_3.MA1620.1	3	10	625	1000	30	62.5	0.48	0.992418
MYC.MA0147.3	2	10	522	1000	20	52.2	0.383142	0.992812
HIC2.MA0738.1	9	10	987	1000	90	98.7	0.911854	0.993375
KLF5.MA0599.1	2	10	542	1000	20	54.2	0.369004	0.99497
RBPJL.MA1621.1	3	10	657	1000	30	65.7	0.456621	0.995993
OSR2.MA1646.1	5	10	817	1000	50	81.7	0.611995	0.996188
TFAP2A_2.MA0810.1	4	10	753	1000	40	75.3	0.531208	0.996898
NR5A1.MA1540.1	2	10	594	1000	20	59.4	0.3367	0.998183
FOSL1_JUND.MA1142.1	5	10	892	1000	50	89.2	0.560538	0.999797
PPARG_RXRA.MA0065.2	1	10	587	1000	10	58.7	0.170358	0.999865
ALX1.MA0854.1	0	10	28	1000	0	2.8	0	1
ALX4.MA0853.1	0	10	28	1000	0	2.8	0	1
ARGFX.MA1463.1	0	10	87	1000	0	8.7	0	1
AR.MA0007.3	0	10	1	1000	0	0.1	0	1
ARNT2.MA1464.1	0	10	118	1000	0	11.8	0	1
ARX.MA0874.1	0	10	13	1000	0	1.3	0	1
ATF2.MA1632.1	0	10	45	1000	0	4.5	0	1
ATF3.MA0605.2	0	10	3	1000	0	0.3	0	1
ATF4.MA0833.2	0	10	24	1000	0	2.4	0	1
ATF6.MA1466.1	0	10	1	1000	0	0.1	0	1
ATF7.MA0834.1	0	10	0	1000	0	0	NA	1
BACH1.MA1633.1	0	10	85	1000	0	8.5	0	1
BACH1_MAFK.MA0591.1	0	10	9	1000	0	0.9	0	1
BACH2_2.MA1470.1	0	10	1	1000	0	0.1	0	1
BACH2.MA1101.2	0	10	0	1000	0	0	NA	1
BATF3.MA0835.2	0	10	122	1000	0	12.2	0	1
BATF_JUN.MA0462.2	0	10	143	1000	0	14.3	0	1
BATF.MA1634.1	0	10	161	1000	0	16.1	0	1
BCL6B.MA0731.1	0	10	0	1000	0	0	NA	1
BCL6.MA0463.2	0	10	6	1000	0	0.6	0	1
BHLHE22.MA0818.1	0	10	29	1000	0	2.9	0	1
BHLHE23.MA0817.1	0	10	9	1000	0	0.9	0	1
BHLHE41.MA0636.1	0	10	11	1000	0	1.1	0	1
CDX1.MA0878.2	0	10	26	1000	0	2.6	0	1
CDX4.MA1473.1	0	10	34	1000	0	3.4	0	1
CEBPA.MA0102.4	0	10	112	1000	0	11.2	0	1
CEBPB.MA0466.2	0	10	27	1000	0	2.7	0	1
CEBPG_2.MA1636.1	0	10	48	1000	0	4.8	0	1
CEBPG.MA0838.1	0	10	5	1000	0	0.5	0	1
CENPB.MA0637.1	0	10	23	1000	0	2.3	0	1
CLOCK.MA0819.1	0	10	156	1000	0	15.6	0	1
CREB3L1.MA0839.1	0	10	4	1000	0	0.4	0	1
CREB3L2.MA0608.1	0	10	73	1000	0	7.3	0	1
CREB3L4_2.MA1475.1	0	10	144	1000	0	14.4	0	1
CREB3.MA0638.1	0	10	12	1000	0	1.2	0	1
CREB5.MA0840.1	0	10	4	1000	0	0.4	0	1
CREM.MA0609.2	0	10	155	1000	0	15.5	0	1
CRX.MA0467.1	0	10	78	1000	0	7.8	0	1
CTCF.MA0139.1	0	10	41	1000	0	4.1	0	1
CUX1.MA0754.1	0	10	93	1000	0	9.3	0	1
CUX2.MA0755.1	0	10	56	1000	0	5.6	0	1
DBP.MA0639.1	0	10	9	1000	0	0.9	0	1
DLX5.MA1476.1	0	10	142	1000	0	14.2	0	1
DMBX1.MA0883.1	0	10	48	1000	0	4.8	0	1
DUX4.MA0468.1	0	10	15	1000	0	1.5	0	1
DUXA.MA0884.1	0	10	53	1000	0	5.3	0	1
E2F1.MA0024.3	0	10	26	1000	0	2.6	0	1
E2F2.MA0864.2	0	10	24	1000	0	2.4	0	1
E2F3.MA0469.3	0	10	0	1000	0	0	NA	1
E2F4.MA0470.2	0	10	10	1000	0	1	0	1
E2F7.MA0758.1	0	10	0	1000	0	0	NA	1
E2F8.MA0865.1	0	10	0	1000	0	0	NA	1
EGR3.MA0732.1	0	10	9	1000	0	0.9	0	1
ELF1.MA0473.3	0	10	344	1000	0	34.4	0	1
ELF2.MA1483.1	0	10	6	1000	0	0.6	0	1
ELF4.MA0641.1	0	10	6	1000	0	0.6	0	1
ELK1.MA0028.2	0	10	14	1000	0	1.4	0	1
EMX1.MA0612.2	0	10	157	1000	0	15.7	0	1
ESR1.MA0112.3	0	10	1	1000	0	0.1	0	1
ESR2.MA0258.2	0	10	253	1000	0	25.3	0	1
ESRRA.MA0592.3	0	10	101	1000	0	10.1	0	1
ESRRB.MA0141.3	0	10	11	1000	0	1.1	0	1
ESRRG.MA0643.1	0	10	81	1000	0	8.1	0	1
ETS2.MA1484.1	0	10	45	1000	0	4.5	0	1
ETV2.MA0762.1	0	10	14	1000	0	1.4	0	1
EWSR1_FLI1.MA0149.1	0	10	1	1000	0	0.1	0	1
FOSB_JUNB.MA1135.1	0	10	62	1000	0	6.2	0	1
FOSB_JUN.MA1127.1	0	10	54	1000	0	5.4	0	1
FOS_JUNB.MA1134.1	0	10	50	1000	0	5	0	1
FOS_JUND.MA1141.1	0	10	55	1000	0	5.5	0	1
FOSL1_JUN.MA1128.1	0	10	112	1000	0	11.2	0	1
FOSL1.MA0477.2	0	10	72	1000	0	7.2	0	1
FOSL2_JUN_2.MA1131.1	0	10	55	1000	0	5.5	0	1
FOSL2_JUNB_2.MA1139.1	0	10	23	1000	0	2.3	0	1
FOSL2_JUNB.MA1138.1	0	10	51	1000	0	5.1	0	1
FOSL2_JUND_2.MA1145.1	0	10	45	1000	0	4.5	0	1
FOSL2_JUND.MA1144.1	0	10	50	1000	0	5	0	1
FOSL2_JUN.MA1130.1	0	10	109	1000	0	10.9	0	1
FOSL2.MA0478.1	0	10	35	1000	0	3.5	0	1
FOS.MA0476.1	0	10	31	1000	0	3.1	0	1
FOXD1.MA0031.1	0	10	69	1000	0	6.9	0	1
FOXE1.MA1487.1	0	10	10	1000	0	1	0	1
FOXF2.MA0030.1	0	10	17	1000	0	1.7	0	1
FOXG1.MA0613.1	0	10	43	1000	0	4.3	0	1
FOXJ3.MA0851.1	0	10	67	1000	0	6.7	0	1
FOXN3.MA1489.1	0	10	10	1000	0	1	0	1
FOXO3.MA0157.2	0	10	44	1000	0	4.4	0	1
FOXO6.MA0849.1	0	10	123	1000	0	12.3	0	1
FOXP2.MA0593.1	0	10	76	1000	0	7.6	0	1
FOXQ1.MA0040.1	0	10	20	1000	0	2	0	1
GATA3.MA0037.3	0	10	305	1000	0	30.5	0	1
GATA5.MA0766.2	0	10	144	1000	0	14.4	0	1
GATA6.MA1104.2	0	10	192	1000	0	19.2	0	1
GBX1.MA0889.1	0	10	152	1000	0	15.2	0	1
GBX2.MA0890.1	0	10	251	1000	0	25.1	0	1
GFI1B.MA0483.1	0	10	147	1000	0	14.7	0	1
GFI1.MA0038.2	0	10	45	1000	0	4.5	0	1
GLI2.MA0734.2	0	10	7	1000	0	0.7	0	1
GLI3.MA1491.1	0	10	34	1000	0	3.4	0	1
GLIS1.MA0735.1	0	10	0	1000	0	0	NA	1
GLIS2.MA0736.1	0	10	32	1000	0	3.2	0	1
GLIS3.MA0737.1	0	10	1	1000	0	0.1	0	1
GRHL1.MA0647.1	0	10	9	1000	0	0.9	0	1
HES5.MA0821.1	0	10	8	1000	0	0.8	0	1
HES6.MA1493.1	0	10	66	1000	0	6.6	0	1
HES7.MA0822.1	0	10	4	1000	0	0.4	0	1
HESX1.MA0894.1	0	10	167	1000	0	16.7	0	1
HLF.MA0043.3	0	10	24	1000	0	2.4	0	1
HMX1.MA0896.1	0	10	45	1000	0	4.5	0	1
HMX2.MA0897.1	0	10	30	1000	0	3	0	1
HMX3.MA0898.1	0	10	40	1000	0	4	0	1
HNF1A.MA0046.2	0	10	7	1000	0	0.7	0	1
HNF1B.MA0153.2	0	10	6	1000	0	0.6	0	1
HNF4A_2.MA1494.1	0	10	0	1000	0	0	NA	1
HOXA13.MA0650.2	0	10	25	1000	0	2.5	0	1
HOXA2.MA0900.2	0	10	142	1000	0	14.2	0	1
HOXB9.MA1503.1	0	10	21	1000	0	2.1	0	1
HOXC12.MA0906.1	0	10	10	1000	0	1	0	1
HOXC9.MA0485.2	0	10	12	1000	0	1.2	0	1
HOXD10.MA1506.1	0	10	11	1000	0	1.1	0	1
HOXD11.MA0908.1	0	10	58	1000	0	5.8	0	1
HOXD12.MA0873.1	0	10	13	1000	0	1.3	0	1
HOXD13.MA0909.2	0	10	22	1000	0	2.2	0	1
HOXD3.MA0912.2	0	10	90	1000	0	9	0	1
HSF1.MA0486.2	0	10	2	1000	0	0.2	0	1
HSF2.MA0770.1	0	10	3	1000	0	0.3	0	1
INSM1.MA0155.1	0	10	132	1000	0	13.2	0	1
IRF1.MA0050.2	0	10	21	1000	0	2.1	0	1
IRF2.MA0051.1	0	10	0	1000	0	0	NA	1
IRF3.MA1418.1	0	10	2	1000	0	0.2	0	1
IRF4.MA1419.1	0	10	0	1000	0	0	NA	1
IRF5.MA1420.1	0	10	14	1000	0	1.4	0	1
IRF6.MA1509.1	0	10	9	1000	0	0.9	0	1
IRF7.MA0772.1	0	10	3	1000	0	0.3	0	1
IRF8.MA0652.1	0	10	0	1000	0	0	NA	1
IRF9.MA0653.1	0	10	0	1000	0	0	NA	1
ISX.MA0654.1	0	10	168	1000	0	16.8	0	1
JDP2_2.MA0656.1	0	10	2	1000	0	0.2	0	1
JDP2.MA0655.1	0	10	6	1000	0	0.6	0	1
JUN_2.MA0489.1	0	10	37	1000	0	3.7	0	1
JUNB_2.MA1140.2	0	10	1	1000	0	0.1	0	1
JUNB.MA0490.2	0	10	64	1000	0	6.4	0	1
JUND_2.MA0492.1	0	10	28	1000	0	2.8	0	1
JUND.MA0491.2	0	10	61	1000	0	6.1	0	1
JUN_JUNB_2.MA1133.1	0	10	225	1000	0	22.5	0	1
JUN.MA0488.1	0	10	31	1000	0	3.1	0	1
KLF12.MA0742.1	0	10	17	1000	0	1.7	0	1
KLF13.MA0657.1	0	10	3	1000	0	0.3	0	1
KLF14.MA0740.1	0	10	30	1000	0	3	0	1
KLF17.MA1514.1	0	10	96	1000	0	9.6	0	1
KLF3.MA1516.1	0	10	98	1000	0	9.8	0	1
LEF1.MA0768.1	0	10	1	1000	0	0.1	0	1
LHX2.MA0700.2	0	10	196	1000	0	19.6	0	1
LHX3.MA0135.1	0	10	5	1000	0	0.5	0	1
LHX5.MA1519.1	0	10	144	1000	0	14.4	0	1
LHX9.MA0701.2	0	10	163	1000	0	16.3	0	1
LMX1A.MA0702.2	0	10	72	1000	0	7.2	0	1
LMX1B.MA0703.2	0	10	30	1000	0	3	0	1
MAFF.MA0495.3	0	10	84	1000	0	8.4	0	1
MAFK.MA0496.3	0	10	185	1000	0	18.5	0	1
MAF_NFE2.MA0501.1	0	10	3	1000	0	0.3	0	1
MECOM.MA0029.1	0	10	1	1000	0	0.1	0	1
MEF2B.MA0660.1	0	10	1	1000	0	0.1	0	1
MEF2C.MA0497.1	0	10	54	1000	0	5.4	0	1
MEF2D.MA0773.1	0	10	1	1000	0	0.1	0	1
MEIS1_2.MA1639.1	0	10	136	1000	0	13.6	0	1
MEIS2_2.MA1640.1	0	10	128	1000	0	12.8	0	1
MITF.MA0620.3	0	10	34	1000	0	3.4	0	1
MIX_A.MA0621.1	0	10	74	1000	0	7.4	0	1
MLXIPL.MA0664.1	0	10	79	1000	0	7.9	0	1
MLXIP.MA0622.1	0	10	127	1000	0	12.7	0	1
MLX.MA0663.1	0	10	17	1000	0	1.7	0	1
MSC.MA0665.1	0	10	75	1000	0	7.5	0	1
MTF1.MA0863.1	0	10	0	1000	0	0	NA	1
MYBL1.MA0776.1	0	10	1	1000	0	0.1	0	1
MYBL2.MA0777.1	0	10	1	1000	0	0.1	0	1
MYF6.MA0667.1	0	10	52	1000	0	5.2	0	1
NEUROG1.MA0623.2	0	10	17	1000	0	1.7	0	1
NEUROG2.MA0669.1	0	10	17	1000	0	1.7	0	1
NFE2L1.MA0089.2	0	10	3	1000	0	0.3	0	1
NFE2L2.MA0150.2	0	10	21	1000	0	2.1	0	1
NFE2.MA0841.1	0	10	0	1000	0	0	NA	1
NFIB.MA1643.1	0	10	7	1000	0	0.7	0	1
NFIC_2.MA1527.1	0	10	1	1000	0	0.1	0	1
NFIC_TLX1.MA0119.1	0	10	1	1000	0	0.1	0	1
NFIX_2.MA1528.1	0	10	31	1000	0	3.1	0	1
NFKB1.MA0105.4	0	10	1	1000	0	0.1	0	1
NFYA.MA0060.3	0	10	133	1000	0	13.3	0	1
NKX3_2.MA0122.3	0	10	90	1000	0	9	0	1
NPAS2.MA0626.1	0	10	235	1000	0	23.5	0	1
NR1D1.MA1531.1	0	10	2	1000	0	0.2	0	1
NR1D2.MA1532.1	0	10	78	1000	0	7.8	0	1
NR1H2_RXRA.MA0115.1	0	10	0	1000	0	0	NA	1
NR1H3_RXRA.MA0494.1	0	10	96	1000	0	9.6	0	1
NR1H4_RXRA.MA1146.1	0	10	100	1000	0	10	0	1
NR1I2.MA1533.1	0	10	60	1000	0	6	0	1
NR2C2.MA0504.1	0	10	41	1000	0	4.1	0	1
NR2F1_2.MA1537.1	0	10	0	1000	0	0	NA	1
NR2F1_3.MA1538.1	0	10	3	1000	0	0.3	0	1
NR2F1.MA0017.2	0	10	91	1000	0	9.1	0	1
NR2F6_2.MA0728.1	0	10	0	1000	0	0	NA	1
NR2F6_3.MA1539.1	0	10	1	1000	0	0.1	0	1
NR2F6.MA0677.1	0	10	1	1000	0	0.1	0	1
NR3C1.MA0113.3	0	10	0	1000	0	0	NA	1
NR3C2.MA0727.1	0	10	0	1000	0	0	NA	1
NR4A1.MA1112.2	0	10	196	1000	0	19.6	0	1
NR4A2_RXRA.MA1147.1	0	10	48	1000	0	4.8	0	1
NR5A2.MA0505.1	0	10	71	1000	0	7.1	0	1
NR6A1.MA1541.1	0	10	16	1000	0	1.6	0	1
NRL.MA0842.2	0	10	21	1000	0	2.1	0	1
OLIG1.MA0826.1	0	10	10	1000	0	1	0	1
OLIG2.MA0678.1	0	10	40	1000	0	4	0	1
ONECUT1.MA0679.2	0	10	35	1000	0	3.5	0	1
ONECUT2.MA0756.1	0	10	6	1000	0	0.6	0	1
ONECUT3.MA0757.1	0	10	4	1000	0	0.4	0	1
OTX2.MA0712.2	0	10	259	1000	0	25.9	0	1
OVOL1.MA1544.1	0	10	3	1000	0	0.3	0	1
OVOL2.MA1545.1	0	10	32	1000	0	3.2	0	1
PAX1.MA0779.1	0	10	0	1000	0	0	NA	1
PAX3_2.MA1546.1	0	10	5	1000	0	0.5	0	1
PAX3.MA0780.1	0	10	8	1000	0	0.8	0	1
PAX6.MA0069.1	0	10	26	1000	0	2.6	0	1
PAX7.MA0680.1	0	10	1	1000	0	0.1	0	1
PAX9.MA0781.1	0	10	0	1000	0	0	NA	1
PBX1.MA0070.1	0	10	20	1000	0	2	0	1
PBX2.MA1113.2	0	10	119	1000	0	11.9	0	1
PHOX2A.MA0713.1	0	10	61	1000	0	6.1	0	1
PHOX2B.MA0681.2	0	10	9	1000	0	0.9	0	1
PITX1.MA0682.2	0	10	180	1000	0	18	0	1
PKNOX2.MA0783.1	0	10	0	1000	0	0	NA	1
PLAG1.MA0163.1	0	10	49	1000	0	4.9	0	1
PLAGL2.MA1548.1	0	10	352	1000	0	35.2	0	1
POU1F1.MA0784.1	0	10	23	1000	0	2.3	0	1
POU2F1.MA0785.1	0	10	90	1000	0	9	0	1
POU2F2.MA0507.1	0	10	28	1000	0	2.8	0	1
POU2F3.MA0627.2	0	10	69	1000	0	6.9	0	1
POU3F1.MA0786.1	0	10	99	1000	0	9.9	0	1
POU3F2.MA0787.1	0	10	33	1000	0	3.3	0	1
POU3F3.MA0788.1	0	10	46	1000	0	4.6	0	1
POU3F4.MA0789.1	0	10	49	1000	0	4.9	0	1
POU4F1.MA0790.1	0	10	61	1000	0	6.1	0	1
POU4F2.MA0683.1	0	10	0	1000	0	0	NA	1
POU4F3.MA0791.1	0	10	49	1000	0	4.9	0	1
POU5F1B.MA0792.1	0	10	244	1000	0	24.4	0	1
POU6F2.MA0793.1	0	10	128	1000	0	12.8	0	1
PPARA_RXRA.MA1148.1	0	10	187	1000	0	18.7	0	1
PPARD.MA1550.1	0	10	0	1000	0	0	NA	1
PPARG.MA0066.1	0	10	3	1000	0	0.3	0	1
PROP1.MA0715.1	0	10	3	1000	0	0.3	0	1
PROX1.MA0794.1	0	10	4	1000	0	0.4	0	1
PRRX2.MA0075.3	0	10	131	1000	0	13.1	0	1
RARA_2.MA0730.1	0	10	0	1000	0	0	NA	1
RARA.MA0729.1	0	10	0	1000	0	0	NA	1
RARA_RXRA.MA0159.1	0	10	24	1000	0	2.4	0	1
RARB_2.MA0858.1	0	10	0	1000	0	0	NA	1
RARB_3.MA1552.1	0	10	8	1000	0	0.8	0	1
RARB.MA0857.1	0	10	0	1000	0	0	NA	1
RARG_2.MA0860.1	0	10	0	1000	0	0	NA	1
RARG_3.MA1553.1	0	10	8	1000	0	0.8	0	1
RARG.MA0859.1	0	10	0	1000	0	0	NA	1
RAX.MA0718.1	0	10	298	1000	0	29.8	0	1
RELA.MA0107.1	0	10	63	1000	0	6.3	0	1
REST.MA0138.2	0	10	2	1000	0	0.2	0	1
RFX2.MA0600.2	0	10	2	1000	0	0.2	0	1
RFX4.MA0799.1	0	10	14	1000	0	1.4	0	1
RFX5.MA0510.2	0	10	0	1000	0	0	NA	1
RORA_2.MA0072.1	0	10	6	1000	0	0.6	0	1
RORA.MA0071.1	0	10	69	1000	0	6.9	0	1
RREB1.MA0073.1	0	10	30	1000	0	3	0	1
RXRA.MA0512.2	0	10	0	1000	0	0	NA	1
RXRA_VDR.MA0074.1	0	10	1	1000	0	0.1	0	1
RXRB_2.MA1555.1	0	10	12	1000	0	1.2	0	1
RXRB.MA0855.1	0	10	0	1000	0	0	NA	1
RXRG_2.MA1556.1	0	10	5	1000	0	0.5	0	1
RXRG.MA0856.1	0	10	0	1000	0	0	NA	1
SIX3.MA0631.1	0	10	12	1000	0	1.2	0	1
SMAD2_SMAD3.MA1622.1	0	10	118	1000	0	11.8	0	1
SMAD3.MA0795.1	0	10	3	1000	0	0.3	0	1
SMAD4.MA1153.1	0	10	170	1000	0	17	0	1
SMAD5.MA1557.1	0	10	12	1000	0	1.2	0	1
SNAI3.MA1559.1	0	10	218	1000	0	21.8	0	1
SOX11.MA0869.1	0	10	0	1000	0	0	NA	1
SOX1.MA0870.1	0	10	0	1000	0	0	NA	1
SOX21.MA0866.1	0	10	0	1000	0	0	NA	1
SP1.MA0079.4	0	10	12	1000	0	1.2	0	1
SP2.MA0516.2	0	10	25	1000	0	2.5	0	1
SP4.MA0685.1	0	10	7	1000	0	0.7	0	1
SPDEF.MA0686.1	0	10	16	1000	0	1.6	0	1
SREBF1_2.MA0829.2	0	10	58	1000	0	5.8	0	1
SREBF2_2.MA0828.1	0	10	7	1000	0	0.7	0	1
SREBF2.MA0596.1	0	10	131	1000	0	13.1	0	1
SRF.MA0083.3	0	10	1	1000	0	0.1	0	1
STAT1_STAT2.MA0517.1	0	10	26	1000	0	2.6	0	1
TAL1_TCF3.MA0091.1	0	10	83	1000	0	8.3	0	1
TBX15.MA0803.1	0	10	96	1000	0	9.6	0	1
TBX19.MA0804.1	0	10	1	1000	0	0.1	0	1
TBX1.MA0805.1	0	10	140	1000	0	14	0	1
TBX20.MA0689.1	0	10	64	1000	0	6.4	0	1
TBX21.MA0690.1	0	10	70	1000	0	7	0	1
TBXT.MA0009.2	0	10	1	1000	0	0.1	0	1
TCF21.MA0832.1	0	10	8	1000	0	0.8	0	1
TCF7L1.MA1421.1	0	10	7	1000	0	0.7	0	1
TCF7L2.MA0523.1	0	10	83	1000	0	8.3	0	1
TEAD1.MA0090.3	0	10	182	1000	0	18.2	0	1
TEF.MA0843.1	0	10	4	1000	0	0.4	0	1
TFAP4.MA0691.1	0	10	91	1000	0	9.1	0	1
TFEB.MA0692.1	0	10	232	1000	0	23.2	0	1
TFEC.MA0871.2	0	10	40	1000	0	4	0	1
TGIF1.MA0796.1	0	10	0	1000	0	0	NA	1
TGIF2LX.MA1571.1	0	10	41	1000	0	4.1	0	1
TGIF2LY.MA1572.1	0	10	92	1000	0	9.2	0	1
TGIF2.MA0797.1	0	10	1	1000	0	0.1	0	1
THAP11.MA1573.1	0	10	1	1000	0	0.1	0	1
THAP1.MA0597.1	10	10	1000	1000	100	100	1	1
THRB_2.MA1575.1	0	10	10	1000	0	1	0	1
THRB_3.MA1576.1	0	10	0	1000	0	0	NA	1
THRB.MA1574.1	0	10	16	1000	0	1.6	0	1
TLX2.MA1577.1	0	10	173	1000	0	17.3	0	1
TP53.MA0106.3	0	10	2	1000	0	0.2	0	1
TP63.MA0525.2	0	10	0	1000	0	0	NA	1
TP73.MA0861.1	0	10	4	1000	0	0.4	0	1
TWIST2.MA0633.1	0	10	137	1000	0	13.7	0	1
USF1.MA0093.3	0	10	91	1000	0	9.1	0	1
USF2.MA0526.3	0	10	126	1000	0	12.6	0	1
XBP1.MA0844.1	0	10	10	1000	0	1	0	1
ZBED1.MA0749.1	0	10	0	1000	0	0	NA	1
ZBTB18.MA0698.1	0	10	53	1000	0	5.3	0	1
ZBTB32.MA1580.1	0	10	10	1000	0	1	0	1
ZBTB33.MA0527.1	0	10	24	1000	0	2.4	0	1
ZFP42.MA1651.1	0	10	37	1000	0	3.7	0	1
ZIC1.MA0696.1	0	10	15	1000	0	1.5	0	1
ZIC3.MA0697.1	0	10	41	1000	0	4.1	0	1
ZIC5.MA1584.1	0	10	19	1000	0	1.9	0	1
ZKSCAN1.MA1585.1	0	10	37	1000	0	3.7	0	1
ZNF135.MA1587.1	0	10	5	1000	0	0.5	0	1
ZNF136.MA1588.1	0	10	3	1000	0	0.3	0	1
ZNF140.MA1589.1	0	10	0	1000	0	0	NA	1
ZNF143.MA0088.2	0	10	0	1000	0	0	NA	1
ZNF16.MA1654.1	0	10	0	1000	0	0	NA	1
ZNF24.MA1124.1	0	10	1	1000	0	0.1	0	1
ZNF274.MA1592.1	0	10	5	1000	0	0.5	0	1
ZNF282.MA1154.1	0	10	0	1000	0	0	NA	1
ZNF382.MA1594.1	0	10	0	1000	0	0	NA	1
ZNF410.MA0752.1	0	10	1	1000	0	0.1	0	1
ZNF423.MA0116.1	0	10	13	1000	0	1.3	0	1
ZNF460.MA1596.1	0	10	7	1000	0	0.7	0	1
ZNF528.MA1597.1	0	10	2	1000	0	0.2	0	1
ZNF684.MA1600.1	0	10	1	1000	0	0.1	0	1
ZNF75D.MA1601.1	0	10	303	1000	0	30.3	0	1
ZSCAN4.MA1155.1	0	10	0	1000	0	0	NA	1
