# Supplementary material for: A comparative methylome analysis reveals conservation and divergence of DNA methylation patterns and functions in vertebrates
Source: BMC Biol. 2022 Mar 23;20:70. doi: 10.1186/s12915-022-01270-x (PMC8941758; doi:10.1186/s12915-022-01270-x)
Supplement: Supplementary file 7 — Additional file 7: Table S6. Summary of RNA-seq sequencing statistics. [file 12915_2022_1270_MOESM7_ESM.xlsx]

## Sheet: rnaseq_reads
Species	Condition	Replicate	Number of reads	% unmapped	% multimapped	% uniquely mapped
Hsap	Ctrl	1	59864970	4.41	19.03	76.56
Hsap	Ctrl	2	59681774	4.28	17.8	77.92
Hsap	Ctrl	3	45397064	3.8	18.42	77.77
Hsap	5azadC	1	58810663	4.11	19.52	76.37
Hsap	5azadC	2	54135042	3.94	32.98	63.08
Hsap	5azadC	3	60769619	3.34	42.55	54.11
Mmus	Ctrl	1	58883237	6.17	19.66	74.17
Mmus	Ctrl	2	52049844	6.76	18.43	74.81
Mmus	Ctrl	3	56946994	6.4	26.33	67.26
Mmus	5azadC	1	60568392	8.27	18.51	73.22
Mmus	5azadC	2	52209476	8.4	18.27	73.33
Mmus	5azadC	3	84879233	8.57	26.44	64.99
Ocun	Ctrl	1	71635687	15.58	36.58	47.84
Ocun	Ctrl	2	74145249	14.28	23.07	62.64
Ocun	Ctrl	3	55889968	14.89	38.83	46.28
Ocun	5azadC	1	58805721	13.17	32.2	54.62
Ocun	5azadC	2	55912018	13.78	23.62	62.6
Ocun	5azadC	3	69242147	14.67	29.32	56.01
Btau	Ctrl	1	86146097	8.6	14.46	76.94
Btau	Ctrl	2	63334405	10.67	13.97	75.36
Btau	Ctrl	3	78558104	11.98	13.86	74.16
Btau	5azadC	1	59947929	18.38	19.13	62.49
Btau	5azadC	2	67826332	8.86	13.81	77.33
Btau	5azadC	3	77407014	11.83	14.11	74.06
Sscr	Ctrl	1	59292702	12.94	12.15	74.91
Sscr	Ctrl	2	68935745	13.65	12.37	73.98
Sscr	Ctrl	3	56157421	14.52	17.7	67.78
Sscr	5azadC	1	60393592	11.01	11.34	77.65
Sscr	5azadC	2	65075267	54.98	6.31	38.71
Sscr	5azadC	3	75199249	28.77	8	63.23
Ggal	Ctrl	1	59068875	9.87	11.87	78.26
Ggal	Ctrl	2	78770351	19.67	14.41	65.92
Ggal	Ctrl	3	57453105	34.53	21.73	43.74
Ggal	5azadC	1	64403987	13.35	10.74	75.91
Ggal	5azadC	2	66276376	22.08	14.58	63.34
Ggal	5azadC	3	61231991	38.09	23.16	38.75
