# Supplementary material for: A comparative methylome analysis reveals conservation and divergence of DNA methylation patterns and functions in vertebrates
Source: BMC Biol. 2022 Mar 23;20:70. doi: 10.1186/s12915-022-01270-x (PMC8941758; doi:10.1186/s12915-022-01270-x)
Supplement: Supplementary file 8 — Additional file 8: Table S7. Gene ontology analysis of methylated CpG-rich promoters. [file 12915_2022_1270_MOESM8_ESM.xlsx]

## Sheet: highmeth_HICP_hsap
#db_category	genes_in_category	genes	db_category	db	p-value	rank	adj p-val	enrichment	category_name	gene_list
GO:0043046	11	798	20	17808	1.58551e-10	1	7.35677e-07	12.2737	DNA_methylation_involved_in_gamete_generation	ASZ1,CTCFL,DDX4,FKBP6,MAEL,MORC1,PIWIL2,PIWIL4,TDRD1,TDRD12,TDRD9
GO:0007276	49	798	446	17808	6.47929e-09	2	1.5032e-05	2.45173	gamete_generation	ACSBG2,ADAM18,APOB,ASZ1,AURKC,BRDT,CGB3,DAZL,DDX4,FAM9A,FAM9B,FAM9C,FANCF,FKBP6,GTSF1,HIST1H1T,HORMAD1,INSL3,M1AP,MAEL,MAS1,MORC1,MROH2B,MSH4,NME8,NPAP1,ODF1,PIWIL2,PIWIL3,PIWIL4,PRKACG,RHOXF1,RPL10L,SHCBP1L,SOHLH2,SPATA16,SPATA22,SPO11,SYCP3,TAF7L,TCP11,TDRD1,TDRD12,TDRD6,TDRD9,THEG,TP63,TSSK4,ZGLP1
GO:0007283	46	798	408	17808	8.50269e-09	3	1.31508e-05	2.516	spermatogenesis	ACSBG2,ADAM18,APOB,ASZ1,AURKC,BRDT,DAZL,DDX4,FAM9A,FAM9B,FAM9C,FANCF,FKBP6,GTSF1,HIST1H1T,HORMAD1,INSL3,M1AP,MAEL,MAS1,MORC1,MROH2B,MSH4,NME8,NPAP1,ODF1,PIWIL2,PIWIL3,PIWIL4,PRKACG,RPL10L,SHCBP1L,SOHLH2,SPATA16,SPO11,SYCP3,TAF7L,TCP11,TDRD1,TDRD12,TDRD6,TDRD9,THEG,TP63,TSSK4,ZGLP1
GO:0048232	46	798	410	17808	9.90702e-09	4	1.14921e-05	2.50372	male_gamete_generation	ACSBG2,ADAM18,APOB,ASZ1,AURKC,BRDT,DAZL,DDX4,FAM9A,FAM9B,FAM9C,FANCF,FKBP6,GTSF1,HIST1H1T,HORMAD1,INSL3,M1AP,MAEL,MAS1,MORC1,MROH2B,MSH4,NME8,NPAP1,ODF1,PIWIL2,PIWIL3,PIWIL4,PRKACG,RPL10L,SHCBP1L,SOHLH2,SPATA16,SPO11,SYCP3,TAF7L,TCP11,TDRD1,TDRD12,TDRD6,TDRD9,THEG,TP63,TSSK4,ZGLP1
GO:0022412	40	798	330	17808	1.07123e-08	5	9.94101e-06	2.70494	cellular_process_involved_in_reproduction_in_multicellular_organism	ADAM2,ANGPT2,ASZ1,AURKC,BRDT,CFAP44,CTCFL,DAZL,DDX4,DMRTC2,DND1,DPEP3,ELSPBP1,FAM9A,FAM9B,FAM9C,FIGLA,FKBP6,GALNTL5,HIST1H2BA,HORMAD1,M1AP,MAEL,MEIKIN,MORC1,PIWIL2,PIWIL4,RNF17,SOHLH2,SPACA1,SPANXB1,SPO11,SYCP3,TAF1L,TDRD1,TDRD12,TDRD9,TEX11,TOPAZ1,ZGLP1
GO:1903046	26	798	163	17808	1.67236e-08	6	1.29329e-05	3.55957	meiotic_cell_cycle_process	ASZ1,BRDT,DDX4,DMRTC2,DPEP3,HORMAD1,HORMAD2,HUS1B,M1AP,MAEL,MEIKIN,MSH4,PRDM9,RAD1,RPA4,SPATA22,SPO11,SYCE1,SYCP3,TAF1L,TDRD12,TDRD9,TERB1,TERB2,TEX11,TEX12
GO:0034587	9	798	18	17808	2.35305e-08	7	1.55974e-05	11.1579	piRNA_metabolic_process	ASZ1,DDX4,FKBP6,MAEL,PIWIL2,PIWIL4,TDRD1,TDRD12,TDRD9
GO:0051321	15	798	66	17808	1.63891e-07	8	9.50568e-05	5.07177	meiotic_cell_cycle	AURKC,CCNB3,FAM9A,FAM9B,FAM9C,FKBP6,HORMAD1,HORMAD2,PIWIL2,PIWIL3,PIWIL4,REC114,SYCP3,TDRD1,ZFP42
GO:0048609	52	798	563	17808	6.40441e-07	9	0.000330183	2.06114	multicellular_organismal_reproductive_process	ACSBG2,ADAM18,ANGPT2,APOB,ASZ1,AURKC,BRDT,CGB3,DAZL,DDX4,FAM9A,FAM9B,FAM9C,FANCF,FKBP6,GTSF1,HIST1H1T,HORMAD1,INSL3,M1AP,MAEL,MAS1,MORC1,MROH2B,MSH4,NME8,NPAP1,ODF1,PIWIL2,PIWIL3,PIWIL4,PRKACG,RHOXF1,RPL10L,SERPINF1,SHCBP1L,SOHLH2,SPATA16,SPATA22,SPO11,SYCP3,TAF7L,TCP11,TDRD1,TDRD12,TDRD6,TDRD9,TH,THEG,TP63,TSSK4,ZGLP1
GO:0006305	12	798	47	17808	7.41227e-07	10	0.000343929	5.69765	DNA_alkylation	ASZ1,CTCFL,DDX4,FKBP6,MAEL,MORC1,PIWIL2,PIWIL4,TDRD1,TDRD12,TDRD9,ZFP57
GO:0006306	12	798	47	17808	7.41227e-07	11	0.000312663	5.69765	DNA_methylation	ASZ1,CTCFL,DDX4,FKBP6,MAEL,MORC1,PIWIL2,PIWIL4,TDRD1,TDRD12,TDRD9,ZFP57
GO:0061982	13	798	60	17808	1.952e-06	12	0.000754773	4.83509	meiosis_I_cell_cycle_process	BRDT,DDX4,DMRTC2,HORMAD1,M1AP,MSH4,PRDM9,SPATA22,SPO11,SYCP3,TDRD9,TEX11,TEX12
GO:0007140	11	798	43	17808	2.10699e-06	13	0.000752033	5.70869	male_meiotic_nuclear_division	ASZ1,BRDT,DDX4,DMRTC2,DPEP3,MAEL,SPO11,SYCP3,TAF1L,TDRD12,TDRD9
GO:0022414	100	798	1404	17808	2.1432e-06	14	0.000710318	1.58944	reproductive_process	ACSBG2,ADAM18,ADAM2,ADAM30,ALOX15B,ANGPT2,APOB,ASZ1,AURKC,BRDT,CASP8,CCNB3,CFAP44,CGB3,CTCFL,DAZL,DDX4,DMRTC2,DND1,DPEP3,ELSPBP1,FAM9A,FAM9B,FAM9C,FANCF,FIGLA,FKBP6,GALNTL5,GCM1,GIP,GJB1,GTSF1,HIST1H1T,HIST1H2BA,HNF4A,HORMAD1,HORMAD2,HUS1B,INSL3,M1AP,MAEL,MAS1,MEIKIN,MORC1,MROH2B,MSH4,MST1R,NME8,NPAP1,ODF1,PIWIL2,PIWIL3,PIWIL4,PLCZ1,PNOC,PRDM9,PRKACG,RAD1,REC114,RECK,RHOXF1,RNASE10,RNF17,RPA4,RPL…
GO:0140013	12	798	55	17808	4.47442e-06	15	0.00138409	4.8689	meiotic_nuclear_division	ASZ1,BRDT,DDX4,DMRTC2,DPEP3,M1AP,MAEL,SPO11,SYCP3,TAF1L,TDRD12,TDRD9
GO:0007275	55	798	650	17808	4.5465e-06	16	0.00131848	1.88826	multicellular_organism_development	ACSBG2,ADAM18,ANGPT1,APOB,ARHGDIB,ASZ1,CACTIN,COLEC11,DAZL,DDX1,DDX4,DND1,DPPA5,EHF,FAT3,FIGLA,FOXI1,GCNT2,HIST1H1T,HOXB1,HOXD4,MAEL,MORC1,MYO18B,NME8,NPAP1,OBSCN,ODF1,PIWIL2,PIWIL3,PIWIL4,PLCZ1,PLEKHB1,RHOXF1,RNF17,RS1,SERPINF1,SOHLH2,SOX10,SPATA16,TAF7L,TBPL2,TCP11,TDGF1,TDRD1,TDRD12,TDRD6,TDRD9,TH,THEG,TMEM88,TP63,TSSK4,WIF1,ZGLP1
GO:0044728	13	798	65	17808	5.04345e-06	17	0.00137657	4.46316	DNA_methylation_or_demethylation	APOBEC3F,ASZ1,CTCFL,DDX4,FKBP6,MAEL,MORC1,PIWIL2,PIWIL4,TDRD1,TDRD12,TDRD9,ZFP57
GO:1900118	8	798	24	17808	6.08703e-06	18	0.0015691	7.4386	negative_regulation_of_execution_phase_of_apoptosis	MTRNR2L1,MTRNR2L10,MTRNR2L11,MTRNR2L12,MTRNR2L13,MTRNR2L4,MTRNR2L5,MTRNR2L8
GO:0000280	12	798	58	17808	8.03789e-06	19	0.00196294	4.61706	nuclear_division	ASZ1,BRDT,DDX4,DMRTC2,DPEP3,M1AP,MAEL,SPO11,SYCP3,TAF1L,TDRD12,TDRD9
GO:0031047	10	798	48	17808	4.28736e-05	20	0.00994668	4.64912	gene_silencing_by_RNA	ASZ1,DDX4,FKBP6,MAEL,PIWIL2,PIWIL3,PIWIL4,TDRD1,TDRD12,TDRD9
GO:0070192	11	798	60	17808	6.26247e-05	21	0.0138371	4.09123	chromosome_organization_involved_in_meiotic_cell_cycle	HORMAD1,HORMAD2,MAEL,MEIKIN,SPATA22,SPO11,SYCE1,TERB1,TERB2,TEX11,TEX12
GO:0050718	8	798	32	17808	6.32886e-05	22	0.0133481	5.57895	positive_regulation_of_interleukin1_beta_secretion	GSDMD,LILRA5,NLRP1,NLRP12,NLRP3,NLRP7,TLR8,USP50
GO:0048285	13	798	83	17808	7.7257e-05	23	0.0155858	3.49524	organelle_fission	ASZ1,BRDT,DDX4,DMRTC2,DPEP3,M1AP,MAEL,MX2,SPO11,SYCP3,TAF1L,TDRD12,TDRD9
GO:0007281	18	798	146	17808	9.50857e-05	24	0.0183832	2.75126	germ_cell_development	ANGPT2,AURKC,DAZL,DND1,FAM9A,FAM9B,FAM9C,FIGLA,GALNTL5,HORMAD1,PIWIL2,RNF17,SPANXB1,SPO11,SYCP3,TDRD1,TOPAZ1,ZGLP1
GO:0032731	9	798	44	17808	0.000120158	25	0.0223013	4.56459	positive_regulation_of_interleukin1_beta_production	AZU1,GSDMD,LILRA5,NLRP1,NLRP12,NLRP3,NLRP7,TLR8,USP50
GO:0050706	9	798	44	17808	0.000120158	26	0.0214436	4.56459	regulation_of_interleukin1_beta_secretion	GSDMD,LILRA5,NLRP1,NLRP12,NLRP3,NLRP7,PML,TLR8,USP50
GO:0006304	13	798	88	17808	0.000142737	27	0.0245296	3.29665	DNA_modification	APOBEC3F,ASZ1,CTCFL,DDX4,FKBP6,MAEL,MORC1,PIWIL2,PIWIL4,TDRD1,TDRD12,TDRD9,ZFP57
GO:0050716	8	798	37	17808	0.000190474	28	0.0315643	4.82504	positive_regulation_of_interleukin1_secretion	GSDMD,LILRA5,NLRP1,NLRP12,NLRP3,NLRP7,TLR8,USP50
GO:0007127	7	798	29	17808	0.000232133	29	0.0371413	5.38657	meiosis_I	BRDT,DDX4,DMRTC2,M1AP,SPO11,SYCP3,TDRD9
GO:0032651	11	798	70	17808	0.000263167	30	0.0407032	3.50677	regulation_of_interleukin1_beta_production	ACP5,AZU1,GSDMD,LILRA5,NLRP1,NLRP12,NLRP3,NLRP7,PML,TLR8,USP50
GO:1900117	8	798	40	17808	0.0003369	31	0.0504263	4.46316	regulation_of_execution_phase_of_apoptosis	MTRNR2L1,MTRNR2L10,MTRNR2L11,MTRNR2L12,MTRNR2L13,MTRNR2L4,MTRNR2L5,MTRNR2L8
GO:0007060	3	798	4	17808	0.000346633	32	0.0502618	16.7368	male_meiosis_chromosome_segregation	M1AP,MEIKIN,TEX11
GO:0032732	9	798	51	17808	0.000389596	33	0.0547796	3.93808	positive_regulation_of_interleukin1_production	AZU1,GSDMD,LILRA5,NLRP1,NLRP12,NLRP3,NLRP7,TLR8,USP50
GO:0050704	9	798	51	17808	0.000389596	34	0.0531684	3.93808	regulation_of_interleukin1_secretion	GSDMD,LILRA5,NLRP1,NLRP12,NLRP3,NLRP7,PML,TLR8,USP50
GO:0010528	6	798	23	17808	0.000416339	35	0.0551947	5.82151	regulation_of_transposition	APOBEC3F,DDX4,MORC1,PIWIL2,PIWIL4,TDRD9
GO:0010529	6	798	23	17808	0.000416339	36	0.0536615	5.82151	negative_regulation_of_transposition	APOBEC3F,DDX4,MORC1,PIWIL2,PIWIL4,TDRD9
GO:0007141	6	798	24	17808	0.000534248	37	0.0669976	5.57895	male_meiosis_I	BRDT,DDX4,DMRTC2,SPO11,SYCP3,TDRD9
GO:0031639	4	798	10	17808	0.00067662	38	0.0826189	8.92632	plasminogen_activation	APOH,F11,HIST1H2BA,PLAT
GO:2000272	9	798	57	17808	0.000906741	39	0.107879	3.52355	negative_regulation_of_signaling_receptor_activity	MTRNR2L1,MTRNR2L10,MTRNR2L11,MTRNR2L12,MTRNR2L13,MTRNR2L4,MTRNR2L5,MTRNR2L8,WFIKKN2
GO:0060143	6	798	27	17808	0.00104757	40	0.121518	4.95906	positive_regulation_of_syncytium_formation_by_plasma_membrane_fusion	EHD2,FLT3LG,GCM1,MYF5,MYOG,TNFSF14
GO:0032652	11	798	83	17808	0.00115902	41	0.131167	2.95751	regulation_of_interleukin1_production	ACP5,AZU1,GSDMD,LILRA5,NLRP1,NLRP12,NLRP3,NLRP7,PML,TLR8,USP50
GO:0045576	5	798	19	17808	0.00122718	42	0.135574	5.87258	mast_cell_activation	FCER1G,LAT,LAT2,MILR1,RHOH
GO:1901741	5	798	19	17808	0.00122718	43	0.132421	5.87258	positive_regulation_of_myoblast_fusion	EHD2,FLT3LG,MYF5,MYOG,TNFSF14
GO:0030049	7	798	38	17808	0.00132173	44	0.139382	4.1108	muscle_filament_sliding	MYBPC1,MYH2,MYH3,MYL2,TNNI2,TNNT3,TTN
GO:0033275	7	798	38	17808	0.00132173	45	0.136285	4.1108	actinmyosin_filament_sliding	MYBPC1,MYH2,MYH3,MYL2,TNNI2,TNNT3,TTN
GO:0007600	41	798	558	17808	0.00134034	46	0.1352	1.63969	sensory_perception	AIPL1,ATP8B1,BEST2,CABP4,CACNA1F,CD36,CLRN1,CRYGC,ESPNL,FSCN2,GIP,GJA8,GRK7,HOXB8,LOXHD1,MARVELD2,NIPSNAP1,OBP2B,OMP,OPN1LW,OR10Q1,OR11L1,OR5D18,OR5M10,OR5M8,OR8H1,OR8H2,OR8J3,OR9Q2,PDE6G,PNOC,POU6F2,RPGRIP1,RS1,SCNN1D,SLC45A2,TH,TMPRSS3,TRPV1,TRPV2,TULP2
GO:0032501	187	798	3425	17808	0.00148419	47	0.146524	1.21841	multicellular_organismal_process	AATK-AS1,ACE2,ACER1,ACP5,ACSBG2,ADAM18,ADAM2,ADGRF5,AGR2,AIPL1,ALOX12,ANGPT1,APOB,APOC4,ARHGDIB,ASZ1,ATP8B1,AZU1,BEST2,CABP4,CACNA1F,CACNG1,CACTIN,CD247,CD36,CDX1,CHRNA6,CLPSL2,CLRN1,COLEC11,CRYGC,CSRP3,CTRB1,DAZL,DDX1,DDX4,DND1,DPPA5,EHD2,EHF,ELF5,EPHA1,ESPNL,F11,F13A1,FAT3,FCER1G,FIGLA,FOXI1,FOXS1,FSCN2,GABRP,GABRR1,GCM1,GCNT2,GIP,GJA8,GP1BB,GP5,GP6,GPER1,GRK7,GTF2A1L,HIST1H1T,HNF1A,HNF4A,HOXA5…
GO:0060142	6	798	29	17808	0.00155755	48	0.150563	4.61706	regulation_of_syncytium_formation_by_plasma_membrane_fusion	EHD2,FLT3LG,GCM1,MYF5,MYOG,TNFSF14
GO:0007130	5	798	20	17808	0.00157645	49	0.14928	5.57895	synaptonemal_complex_assembly	HORMAD1,SPO11,SYCE1,TEX11,TEX12
GO:0042953	5	798	21	17808	0.00199358	50	0.185004	5.31328	lipoprotein_transport	APOB,CD36,CTAGE1,CTAGE9,MSR1
GO:0044872	5	798	21	17808	0.00199358	51	0.181377	5.31328	lipoprotein_localization	APOB,CD36,CTAGE1,CTAGE9,MSR1
GO:1901739	5	798	21	17808	0.00199358	52	0.177889	5.31328	regulation_of_myoblast_fusion	EHD2,FLT3LG,MYF5,MYOG,TNFSF14
GO:0018963	2	798	2	17808	0.00200565	53	0.175589	22.3158	phthalate_metabolic_process	STAR,TH
GO:0060435	2	798	2	17808	0.00200565	54	0.172337	22.3158	bronchiole_development	HOXA5,TCF21
GO:0050714	22	798	251	17808	0.00213447	55	0.180072	1.95597	positive_regulation_of_protein_secretion	ALOX15B,C1QTNF4,CLEC4E,CLEC9A,FFAR2,GIP,GPER1,GSDMD,HCAR2,KCNN4,LILRA5,NLRP1,NLRP12,NLRP3,NLRP7,NNAT,SLC30A8,TLR8,TNFRSF4,TRPM4,TTN,USP50
GO:0002793	23	798	271	17808	0.00258946	56	0.214555	1.89396	positive_regulation_of_peptide_secretion	ALOX15B,C1QTNF4,CLEC4E,CLEC9A,FFAR2,GIP,GPER1,GSDMD,HCAR2,ILDR1,KCNN4,LILRA5,NLRP1,NLRP12,NLRP3,NLRP7,NNAT,SLC30A8,TLR8,TNFRSF4,TRPM4,TTN,USP50
GO:0048468	45	798	651	17808	0.00265926	57	0.216473	1.54257	cell_development	ADGRF5,ALPK3,ANGPT2,AURKC,CABP4,CTF1,DAZL,DND1,FAM9A,FAM9B,FAM9C,FERD3L,FIGLA,FSCN2,GALNTL5,GFAP,GNGT1,HAPLN2,HNF4A,HORMAD1,MARVELD2,MXRA8,MYBPC1,MYL2,MYO18B,MYOG,MYT1L,PIWIL2,POU1F1,RNF17,RPGRIP1,SFN,SOX10,SOX15,SPANXB1,SPO11,SYCP3,TDRD1,TH,TMC1,TOPAZ1,TP63,TTN,WFIKKN2,ZGLP1
GO:0010886	3	798	7	17808	0.00273971	58	0.219177	9.56391	positive_regulation_of_cholesterol_storage	APOB,CD36,MSR1
GO:0033313	3	798	7	17808	0.00273971	59	0.215462	9.56391	meiotic_cell_cycle_checkpoint	HORMAD1,HUS1B,RAD1
GO:0070193	5	798	23	17808	0.00306075	60	0.236698	4.85126	synaptonemal_complex_organization	HORMAD1,SPO11,SYCE1,TEX11,TEX12
GO:0050711	4	798	15	17808	0.00367587	61	0.279607	5.95088	negative_regulation_of_interleukin1_secretion	NLRP12,NLRP3,NLRP7,PML
GO:0002718	10	798	83	17808	0.00389901	62	0.291797	2.68865	regulation_of_cytokine_production_involved_in_immune_response	ANGPT1,CD36,DDX1,FCER1G,FFAR2,JAK3,NLRP3,SPON2,TLR3,TRPM4
GO:0032661	3	798	8	17808	0.00423809	63	0.312139	8.36842	regulation_of_interleukin18_production	NLRP12,NLRP9,USP50
GO:0045141	3	798	8	17808	0.00423809	64	0.307262	8.36842	meiotic_telomere_clustering	SPO11,TERB1,TERB2
GO:0051177	3	798	8	17808	0.00423809	65	0.302534	8.36842	meiotic_sister_chromatid_cohesion	HORMAD1,HORMAD2,MEIKIN
GO:0060631	3	798	8	17808	0.00423809	66	0.297951	8.36842	regulation_of_meiosis_I	HORMAD1,PIWIL2,PRDM9
GO:0010744	4	798	16	17808	0.0047293	67	0.327522	5.57895	positive_regulation_of_macrophage_derived_foam_cell_differentiation	ALOX15B,APOB,CD36,MSR1
GO:0032695	4	798	16	17808	0.0047293	68	0.322705	5.57895	negative_regulation_of_interleukin12_production	ACP5,JAK3,LILRA5,TLR8
GO:0050715	13	798	130	17808	0.00558862	69	0.375814	2.23158	positive_regulation_of_cytokine_secretion	ALOX15B,C1QTNF4,CLEC4E,CLEC9A,FFAR2,GSDMD,LILRA5,NLRP1,NLRP12,NLRP3,NLRP7,TLR8,USP50
GO:0000711	2	798	3	17808	0.00583763	70	0.386951	14.8772	meiotic_DNA_repair_synthesis	SPATA22,TEX12
GO:0006311	2	798	3	17808	0.00583763	71	0.381501	14.8772	meiotic_gene_conversion	PRDM9,TEX11
GO:0010482	2	798	3	17808	0.00583763	72	0.376203	14.8772	regulation_of_epidermal_cell_division	SFN,TP63
GO:0042214	2	798	3	17808	0.00583763	73	0.371049	14.8772	terpene_metabolic_process	BCO2,TH
GO:0048014	2	798	3	17808	0.00583763	74	0.366035	14.8772	Tie_signaling_pathway	ANGPT1,ANGPT2
GO:0051598	2	798	3	17808	0.00583763	75	0.361155	14.8772	meiotic_recombination_checkpoint	HORMAD1,RAD1
GO:0060480	2	798	3	17808	0.00583763	76	0.356403	14.8772	lung_goblet_cell_differentiation	AGR2,HOXA5
GO:2001183	2	798	3	17808	0.00583763	77	0.351774	14.8772	negative_regulation_of_interleukin12_secretion	LILRA5,TLR8
GO:0050707	17	798	192	17808	0.00586103	78	0.348656	1.97588	regulation_of_cytokine_secretion	ALOX15B,ANGPT1,C1QTNF4,CLEC4E,CLEC9A,FFAR2,GSDMD,LILRA5,NLRP1,NLRP12,NLRP3,NLRP7,PML,TLR10,TLR8,TNFRSF4,USP50
GO:0070252	7	798	49	17808	0.00587967	79	0.345338	3.18797	actinmediated_cell_contraction	MYBPC1,MYH2,MYH3,MYL2,TNNI2,TNNT3,TTN
GO:0007597	4	798	17	17808	0.00596796	80	0.346142	5.25077	blood_coagulation_intrinsic_pathway	APOH,F11,GP1BB,GP5
GO:0090220	3	798	9	17808	0.0061467	81	0.352107	7.4386	chromosome_localization_to_nuclear_envelope_involved_in_homologous_chromosome_segregation	SPO11,TERB1,TERB2
GO:0072376	5	798	27	17808	0.0063338	82	0.3584	4.13255	protein_activation_cascade	APOH,F11,F13A1,GP1BB,GP5
GO:1900181	5	798	27	17808	0.0063338	83	0.354082	4.13255	negative_regulation_of_protein_localization_to_nucleus	ANGPT1,CD36,CLDN18,LILRB4,TRIM29
GO:0050710	8	798	63	17808	0.00687332	84	0.379669	2.83375	negative_regulation_of_cytokine_secretion	ANGPT1,LILRA5,NLRP12,NLRP3,NLRP7,PML,TLR8,TNFRSF4
GO:0007286	9	798	77	17808	0.00736133	85	0.401842	2.60834	spermatid_development	FAM9A,FAM9B,FAM9C,GALNTL5,RNF17,SPANXB1,SPO11,SYCP3,TOPAZ1
GO:0016064	4	798	18	17808	0.00740493	86	0.399522	4.95906	immunoglobulin_mediated_immune_response	FCER1G,IL13RA2,INPP5D,TLR8
GO:0032692	5	798	28	17808	0.00743174	87	0.396359	3.98496	negative_regulation_of_interleukin1_production	ACP5,NLRP12,NLRP3,NLRP7,PML
GO:0034397	3	798	10	17808	0.00849102	88	0.447708	6.69474	telomere_localization	SPO11,TERB1,TERB2
GO:0009582	12	798	122	17808	0.00862642	89	0.449737	2.195	detection_of_abiotic_stimulus	AIPL1,CABP4,CACNA1F,CSRP3,GNGT1,NPFFR2,OPN1LW,PDE6G,PLEKHB1,TMC1,TRPV1,TTN
GO:0045132	4	798	19	17808	0.00905232	90	0.466697	4.69806	meiotic_chromosome_segregation	M1AP,MEIKIN,MSH4,TEX11
GO:0061081	4	798	19	17808	0.00905232	91	0.461569	4.69806	positive_regulation_of_myeloid_leukocyte_cytokine_production_involved_in_immune_response	CD36,DDX1,FCER1G,SPON2
GO:0007292	6	798	42	17808	0.010512	92	0.53017	3.18797	female_gamete_generation	CGB3,HORMAD1,M1AP,MSH4,PIWIL2,SPO11
GO:0007586	6	798	42	17808	0.010512	93	0.52447	3.18797	digestion	CLPSL2,CTRB1,LCT,MGAM,PGA5,UCN3
GO:0045214	6	798	42	17808	0.010512	94	0.51889	3.18797	sarcomere_organization	MYBPC1,MYH3,MYPN,OBSCN,TNNT3,TTN
GO:0003006	40	798	611	17808	0.0107467	95	0.524891	1.46094	developmental_process_involved_in_reproduction	ALOX15B,ANGPT2,AURKC,CASP8,CFAP44,DAZL,DMRTC2,DND1,ELSPBP1,FAM9A,FAM9B,FAM9C,FANCF,FIGLA,GALNTL5,GCM1,GJB1,HNF4A,HORMAD1,MAS1,MSH4,PIWIL2,PRKACG,RNF17,SERPINB5,SOHLH2,SOX15,SPACA1,SPANXB1,SPO11,STAR,SYCP3,TCF21,TDRD1,TEX11,TLR3,TOPAZ1,TP63,ZFP42,ZGLP1
GO:0002700	13	798	141	17808	0.0108183	96	0.522884	2.05748	regulation_of_production_of_molecular_mediator_of_immune_response	ANGPT1,CD36,DDX1,FCER1G,FFAR2,IL13RA2,JAK3,NLRP3,SPON2,STAT6,TLR3,TNFRSF4,TRPM4
GO:0046164	7	798	55	17808	0.0110321	97	0.527721	2.84019	alcohol_catabolic_process	ALDH3B1,ALDH3B2,GK2,GK3P,MIOX,MTMR7,SULT2A1
GO:0002730	3	798	11	17808	0.0112905	98	0.534571	6.08612	regulation_of_dendritic_cell_cytokine_production	DDX1,JAK3,TLR3
GO:0010269	3	798	11	17808	0.0112905	99	0.529171	6.08612	response_to_selenium_ion	APOB,GIP,MIEN1
GO:0010737	3	798	11	17808	0.0112905	100	0.523879	6.08612	protein_kinase_A_signaling	MROH2B,TCP11,TTN
GO:0015811	2	798	4	17808	0.0113286	101	0.520443	11.1579	Lcystine_transport	SLC3A1,SLC7A9
GO:0032623	2	798	4	17808	0.0113286	102	0.51534	11.1579	interleukin2_production	CD247,FCER1G
GO:0035771	2	798	4	17808	0.0113286	103	0.510337	11.1579	interleukin4mediated_signaling_pathway	JAK3,STAT6
GO:0035822	2	798	4	17808	0.0113286	104	0.50543	11.1579	gene_conversion	PRDM9,TEX11
GO:0035995	2	798	4	17808	0.0113286	105	0.500616	11.1579	detection_of_muscle_stretch	CSRP3,TTN
GO:0045356	2	798	4	17808	0.0113286	106	0.495893	11.1579	positive_regulation_of_interferonalpha_biosynthetic_process	TLR3,TLR8
GO:0046167	2	798	4	17808	0.0113286	107	0.491259	11.1579	glycerol3phosphate_biosynthetic_process	GK2,GK3P
GO:0090210	2	798	4	17808	0.0113286	108	0.48671	11.1579	regulation_of_establishment_of_bloodbrain_barrier	RECK,TRPV1
GO:0006067	4	798	21	17808	0.0130219	109	0.554327	4.25063	ethanol_metabolic_process	ALDH1A1,ALDH3B1,ALDH3B2,SULT2A1
GO:0016338	4	798	21	17808	0.0130219	110	0.549287	4.25063	calciumindependent_cellcell_adhesion_via_plasma_membrane_celladhesion_molecules	CLDN10,CLDN14,CLDN15,CLDN18
GO:0010831	5	798	32	17808	0.013147	111	0.549568	3.48684	positive_regulation_of_myotube_differentiation	EHD2,FLT3LG,MYF5,MYOG,TNFSF14
GO:0002758	18	798	227	17808	0.0138804	112	0.575045	1.76953	innate_immune_responseactivating_signal_transduction	APOB,CASP8,CD36,CLEC10A,CLEC4C,CLEC4E,FCER1G,FFAR2,IRGM,MUC4,MUC5B,MUC6,PRKACG,PSMA8,TLR10,TLR3,TLR8,TRIM5
GO:0002523	3	798	12	17808	0.0145593	113	0.597833	5.57895	leukocyte_migration_involved_in_inflammatory_response	ELANE,FFAR2,SELE
GO:0006068	3	798	12	17808	0.0145593	114	0.592589	5.57895	ethanol_catabolic_process	ALDH3B1,ALDH3B2,SULT2A1
GO:0050713	3	798	12	17808	0.0145593	115	0.587436	5.57895	negative_regulation_of_interleukin1_beta_secretion	NLRP3,NLRP7,PML
GO:0007602	6	798	45	17808	0.0145825	116	0.5833	2.97544	phototransduction	AIPL1,CABP4,GNGT1,OPN1LW,PDE6G,PLEKHB1
GO:0060048	6	798	45	17808	0.0145825	117	0.578315	2.97544	cardiac_muscle_contraction	CSRP3,KCNE5,MYL2,TNNI2,TNNT3,TTN
GO:0001774	4	798	22	17808	0.0153633	118	0.604116	4.05742	microglial_cell_activation	AZU1,TLR3,TLR8,TRPV1
GO:0002269	4	798	22	17808	0.0153633	119	0.59904	4.05742	leukocyte_activation_involved_in_inflammatory_response	AZU1,TLR3,TLR8,TRPV1
GO:0007129	4	798	22	17808	0.0153633	120	0.594048	4.05742	synapsis	MAEL,SPATA22,TERB1,TERB2
GO:0010884	4	798	22	17808	0.0153633	121	0.589138	4.05742	positive_regulation_of_lipid_storage	APOB,APOC4,CD36,MSR1
GO:0019724	4	798	22	17808	0.0153633	122	0.584309	4.05742	B_cell_mediated_immunity	FCER1G,IL13RA2,INPP5D,TLR8
GO:0032691	4	798	22	17808	0.0153633	123	0.579559	4.05742	negative_regulation_of_interleukin1_beta_production	ACP5,NLRP3,NLRP7,PML
GO:0035458	4	798	22	17808	0.0153633	124	0.574885	4.05742	cellular_response_to_interferonbeta	IRGM,MNDA,NDUFA13,TLR3
GO:0045663	4	798	22	17808	0.0153633	125	0.570286	4.05742	positive_regulation_of_myoblast_differentiation	FLT3LG,MYF5,MYOG,TNFSF14
GO:0055003	4	798	22	17808	0.0153633	126	0.56576	4.05742	cardiac_myofibril_assembly	CSRP3,MYBPC1,MYL2,TTN
GO:0045089	24	798	334	17808	0.0158146	127	0.577793	1.60353	positive_regulation_of_innate_immune_response	APOB,CASP8,CD36,CLEC10A,CLEC4C,CLEC4E,FCER1G,FFAR2,IRGM,MNDA,MUC4,MUC5B,MUC6,PRKACG,PSMA8,SH2D1A,TLR10,TLR3,TLR8,TRIM15,TRIM5,USP17L2,VAV1,ZBP1
GO:0042462	5	798	34	17808	0.0168845	128	0.612063	3.28173	eye_photoreceptor_cell_development	CABP4,FSCN2,GNGT1,RPGRIP1,TH
GO:0002443	9	798	88	17808	0.0169309	129	0.608987	2.2823	leukocyte_mediated_immunity	AZU1,ELANE,FCER1G,GZMM,IL13RA2,INPP5D,KLRD1,SPON2,TLR8
GO:0009583	7	798	60	17808	0.0173452	130	0.61909	2.60351	detection_of_light_stimulus	AIPL1,CABP4,CACNA1F,GNGT1,OPN1LW,PDE6G,PLEKHB1
GO:0006941	8	798	74	17808	0.0174521	131	0.618151	2.41252	striated_muscle_contraction	AATK-AS1,CSRP3,KCNE5,MYH3,MYL2,TNNI2,TNNT3,TTN
GO:0002218	19	798	250	17808	0.0176219	132	0.619436	1.696	activation_of_innate_immune_response	APOB,CASP8,CD36,CLEC10A,CLEC4C,CLEC4E,FCER1G,FFAR2,IRGM,MNDA,MUC4,MUC5B,MUC6,PRKACG,PSMA8,TLR10,TLR3,TLR8,TRIM5
GO:0009581	11	798	119	17808	0.0178694	133	0.623414	2.0628	detection_of_external_stimulus	AIPL1,CABP4,CACNA1F,CSRP3,GNGT1,OPN1LW,PDE6G,PLEKHB1,TMC1,TRPV1,TTN
GO:0007601	16	798	200	17808	0.0181803	134	0.629527	1.78526	visual_perception	AIPL1,CABP4,CACNA1F,CLRN1,CRYGC,FSCN2,GJA8,GRK7,OPN1LW,PDE6G,POU6F2,RPGRIP1,RS1,SLC45A2,TH,TULP2
GO:0045073	3	798	13	17808	0.0183066	135	0.629205	5.1498	regulation_of_chemokine_biosynthetic_process	AZU1,ELANE,TLR3
GO:0046415	3	798	13	17808	0.0183066	136	0.624578	5.1498	urate_metabolic_process	SLC17A3,SLC22A11,URAD
GO:0048599	3	798	13	17808	0.0183066	137	0.620019	5.1498	oocyte_development	AURKC,FIGLA,ZGLP1
GO:0001714	2	798	5	17808	0.0183226	138	0.616064	8.92632	endodermal_cell_fate_specification	NANOG,POU5F1
GO:0032741	2	798	5	17808	0.0183226	139	0.611632	8.92632	positive_regulation_of_interleukin18_production	NLRP9,USP50
GO:0034196	2	798	5	17808	0.0183226	140	0.607263	8.92632	acylglycerol_transport	APOH,CD36
GO:0034197	2	798	5	17808	0.0183226	141	0.602956	8.92632	triglyceride_transport	APOH,CD36
GO:0045409	2	798	5	17808	0.0183226	142	0.59871	8.92632	negative_regulation_of_interleukin6_biosynthetic_process	INPP5D,NLRP12
GO:0051121	2	798	5	17808	0.0183226	143	0.594524	8.92632	hepoxilin_metabolic_process	ALOX12,ALOX15B
GO:0051122	2	798	5	17808	0.0183226	144	0.590395	8.92632	hepoxilin_biosynthetic_process	ALOX12,ALOX15B
GO:0060903	2	798	5	17808	0.0183226	145	0.586323	8.92632	positive_regulation_of_meiosis_I	PIWIL2,PRDM9
GO:0061437	2	798	5	17808	0.0183226	146	0.582307	8.92632	renal_system_vasculature_development	ANGPT1,ANGPT2
GO:0061440	2	798	5	17808	0.0183226	147	0.578346	8.92632	kidney_vasculature_development	ANGPT1,ANGPT2
GO:0070197	2	798	5	17808	0.0183226	148	0.574438	8.92632	meiotic_attachment_of_telomere_to_nuclear_envelope	TERB1,TERB2
GO:0070942	2	798	5	17808	0.0183226	149	0.570583	8.92632	neutrophil_mediated_cytotoxicity	AZU1,ELANE
GO:0070943	2	798	5	17808	0.0183226	150	0.566779	8.92632	neutrophil_mediated_killing_of_symbiont_cell	AZU1,ELANE
GO:0070944	2	798	5	17808	0.0183226	151	0.563026	8.92632	neutrophil_mediated_killing_of_bacterium	AZU1,ELANE
GO:0072012	2	798	5	17808	0.0183226	152	0.559321	8.92632	glomerulus_vasculature_development	ANGPT1,ANGPT2
GO:0097240	2	798	5	17808	0.0183226	153	0.555666	8.92632	chromosome_attachment_to_the_nuclear_envelope	TERB1,TERB2
GO:1990511	2	798	5	17808	0.0183226	154	0.552058	8.92632	piRNA_biosynthetic_process	DDX4,PIWIL2
GO:0022610	54	798	906	17808	0.0198005	155	0.592738	1.33008	biological_adhesion	ACE2,ADAM2,ANGPT1,ATP4B,BMX,CASS4,CD36,CD93,CDH17,CDH26,CDH5,CDH9,CLDN10,CLDN14,CLDN15,CLDN18,COL6A3,CTNND1,EMILIN1,EPHA1,FAT2,FAT3,FERMT3,GP1BB,GP5,HAPLN2,HOXD3,IGFALS,IGSF5,IL1RAPL1,ITGBL1,LAMC2,LGALS4,LYPD3,MSLN,MUC4,MXRA8,MYBPC1,MYPN,PARVG,PECAM1,PKP3,PLXNB2,PLXNB3,RNASE10,RS1,S100A11,SELE,SIGLEC11,SPACA4,SPON2,TRIM29,WISP3,ZAP70
GO:0033561	4	798	24	17808	0.0207988	156	0.618631	3.7193	regulation_of_water_loss_via_skin	ACER1,ALOX12,SFN,TP63
GO:0050953	16	798	204	17808	0.0214702	157	0.634533	1.75026	sensory_perception_of_light_stimulus	AIPL1,CABP4,CACNA1F,CLRN1,CRYGC,FSCN2,GJA8,GRK7,OPN1LW,PDE6G,POU6F2,RPGRIP1,RS1,SLC45A2,TH,TULP2
GO:0002279	3	798	14	17808	0.0225374	158	0.661858	4.78195	mast_cell_activation_involved_in_immune_response	LAT,LAT2,MILR1
GO:0043303	3	798	14	17808	0.0225374	159	0.657695	4.78195	mast_cell_degranulation	LAT,LAT2,MILR1
GO:0060732	3	798	14	17808	0.0225374	160	0.653585	4.78195	positive_regulation_of_inositol_phosphate_biosynthetic_process	GPER1,MAS1,POU1F1
GO:0016458	10	798	108	17808	0.0230484	161	0.664252	2.06628	gene_silencing	ASZ1,DDX4,FKBP6,MAEL,PIWIL2,PIWIL3,PIWIL4,TDRD1,TDRD12,TDRD9
GO:0042461	5	798	37	17808	0.0237101	162	0.679104	3.01565	photoreceptor_cell_development	CABP4,FSCN2,GNGT1,RPGRIP1,TH
GO:0046174	4	798	25	17808	0.0239057	163	0.680506	3.57053	polyol_catabolic_process	GK2,GK3P,MIOX,MTMR7
GO:0035023	12	798	141	17808	0.0247282	164	0.699627	1.89922	regulation_of_Rho_protein_signal_transduction	ABRA,ARHGDIB,ARHGEF15,ARHGEF18,CCDC125,ECT2L,FGD5,GPR17,OBSCN,PLEKHG6,RIT2,VAV1
GO:0007155	53	798	900	17808	0.0254425	165	0.715474	1.31415	cell_adhesion	ADAM2,ANGPT1,ATP4B,BMX,CASS4,CD36,CD93,CDH17,CDH26,CDH5,CDH9,CLDN10,CLDN14,CLDN15,CLDN18,COL6A3,CTNND1,EMILIN1,EPHA1,FAT2,FAT3,FERMT3,GP1BB,GP5,HAPLN2,HOXD3,IGFALS,IGSF5,IL1RAPL1,ITGBL1,LAMC2,LGALS4,LYPD3,MSLN,MUC4,MXRA8,MYBPC1,MYPN,PARVG,PECAM1,PKP3,PLXNB2,PLXNB3,RNASE10,RS1,S100A11,SELE,SIGLEC11,SPACA4,SPON2,TRIM29,WISP3,ZAP70
GO:0050708	29	798	441	17808	0.0256091	166	0.715821	1.46748	regulation_of_protein_secretion	ALOX15B,ANGPT1,C1QTNF4,CLEC4E,CLEC9A,FFAR2,GIP,GPER1,GSDMD,HCAR2,HNF4A,KCNG2,KCNN4,KRT20,LILRA5,NLRP1,NLRP12,NLRP3,NLRP7,NNAT,PML,SLC30A8,SSTR5,TLR10,TLR8,TNFRSF4,TRPM4,TTN,USP50
GO:0032655	6	798	51	17808	0.025766	167	0.715894	2.62539	regulation_of_interleukin12_production	ACP5,CD36,JAK3,LILRA5,TLR3,TLR8
GO:0050818	8	798	80	17808	0.0266333	168	0.735586	2.23158	regulation_of_coagulation	ALOX12,APOH,CD36,F11,FCER1G,PLAT,PROCR,TBXA2R
GO:0006015	2	798	6	17808	0.0266742	169	0.732357	7.4386	5phosphoribose_1diphosphate_biosynthetic_process	PRPS1L1,PRPSAP2
GO:0010657	2	798	6	17808	0.0266742	170	0.728049	7.4386	muscle_cell_apoptotic_process	DMPK,GNGT1
GO:0032962	2	798	6	17808	0.0266742	171	0.723791	7.4386	positive_regulation_of_inositol_trisphosphate_biosynthetic_process	GPER1,POU1F1
GO:0034447	2	798	6	17808	0.0266742	172	0.719583	7.4386	verylowdensity_lipoprotein_particle_clearance	APOB,APOC4
GO:0042138	2	798	6	17808	0.0266742	173	0.715424	7.4386	meiotic_DNA_doublestrand_break_formation	HORMAD1,SPO11
GO:0044245	2	798	6	17808	0.0266742	174	0.711312	7.4386	polysaccharide_digestion	LCT,MGAM
GO:0045354	2	798	6	17808	0.0266742	175	0.707247	7.4386	regulation_of_interferonalpha_biosynthetic_process	TLR3,TLR8
GO:0046391	2	798	6	17808	0.0266742	176	0.703229	7.4386	5phosphoribose_1diphosphate_metabolic_process	PRPS1L1,PRPSAP2
GO:0003008	79	798	1422	17808	0.0267726	177	0.701835	1.23977	system_process	AATK-AS1,ACE2,ADAM2,ADGRF5,AIPL1,ALOX12,ANGPT1,ATP8B1,AZU1,BEST2,CABP4,CACNA1F,CD36,CHRNA6,CLRN1,CRYGC,CSRP3,ESPNL,FOXS1,FSCN2,GABRP,GABRR1,GIP,GJA8,GPER1,GRK7,GTF2A1L,HNF1A,HOXA5,HOXB8,HTR3E,KCNE5,KCNN4,LOXHD1,MARVELD2,MUC4,MUC6,MYBPC1,MYH1,MYH2,MYH3,MYL2,MYOG,NIPSNAP1,OBP2B,OMP,OPN1LW,OR10Q1,OR11L1,OR5D18,OR5M10,OR5M8,OR8H1,OR8H2,OR8J3,OR9Q2,PDE6G,PNOC,POU6F2,PRKACG,RPGRIP1,RS1,SCNN1D,SERPINF1,…
GO:0002444	3	798	15	17808	0.0272527	178	0.710407	4.46316	myeloid_leukocyte_mediated_immunity	AZU1,ELANE,SPON2
GO:0010885	3	798	15	17808	0.0272527	179	0.706439	4.46316	regulation_of_cholesterol_storage	APOB,CD36,MSR1
GO:0034310	3	798	15	17808	0.0272527	180	0.702514	4.46316	primary_alcohol_catabolic_process	ALDH3B1,ALDH3B2,SULT2A1
GO:1902187	3	798	15	17808	0.0272527	181	0.698633	4.46316	negative_regulation_of_viral_release_from_host_cell	PML,TRIM15,TRIM5
GO:0010669	4	798	26	17808	0.0272785	182	0.695452	3.4332	epithelial_structure_maintenance	MUC4,MUC6,PIWIL4,TFF1
GO:0022400	4	798	26	17808	0.0272785	183	0.691652	3.4332	regulation_of_rhodopsin_mediated_signaling_pathway	AIPL1,GRK7,PDE6G,PPEF1
GO:0031347	44	798	731	17808	0.0287778	184	0.725701	1.34322	regulation_of_defense_response	ACE2,ACP5,APOB,APOBEC3F,CACTIN,CASP8,CD36,CDH5,CLEC10A,CLEC4C,CLEC4E,DNASE1,ELANE,FCER1G,FFAR2,GPER1,GPR17,IL12RB1,IRGM,LILRA5,MAS1,MMP26,MNDA,MUC4,MUC5B,MUC6,NLRP1,NLRP12,NLRP3,NLRP7,PRKACG,PSMA8,SELE,SERPINF1,SH2D1A,SIGLEC11,TLR10,TLR3,TLR8,TRIM15,TRIM5,USP17L2,VAV1,ZBP1
GO:0031638	5	798	39	17808	0.0291231	185	0.730439	2.861	zymogen_activation	APOH,CASP8,F11,HIST1H2BA,PLAT
GO:0009566	9	798	97	17808	0.0298197	186	0.743889	2.07054	fertilization	APOB,ELSPBP1,MAEL,MST1R,RNASE10,TDRD12,TDRD9,TEX101,TEX11
GO:0016999	9	798	97	17808	0.0298197	187	0.739911	2.07054	antibiotic_metabolic_process	ALDH1A1,ALDH3B1,ALDH3B2,DPEP1,PXDNL,RENBP,STAR,SULT2A1,TPO
GO:0008544	8	798	82	17808	0.030324	188	0.748422	2.17715	epidermis_development	ACER1,CALML5,EVPL,KRT31,KRT83,KRT85,LAMC2,ZNF750
GO:0002720	6	798	53	17808	0.0304899	189	0.748535	2.52632	positive_regulation_of_cytokine_production_involved_in_immune_response	CD36,DDX1,FCER1G,FFAR2,NLRP3,SPON2
GO:0017001	6	798	53	17808	0.0304899	190	0.744595	2.52632	antibiotic_catabolic_process	ALDH3B1,ALDH3B2,PXDNL,RENBP,SULT2A1,TPO
GO:0044331	4	798	27	17808	0.0309211	191	0.751172	3.30604	cellcell_adhesion_mediated_by_cadherin	CDH17,CDH26,CDH5,CDH9
GO:0045671	4	798	27	17808	0.0309211	192	0.74726	3.30604	negative_regulation_of_osteoclast_differentiation	CLDN18,INPP5D,LILRB4,TLR3
GO:0034381	5	798	40	17808	0.0320988	193	0.771702	2.78947	plasma_lipoprotein_particle_clearance	APOB,APOC4,CD36,LIPC,MSR1
GO:0002791	30	798	469	17808	0.0324126	194	0.775229	1.42745	regulation_of_peptide_secretion	ALOX15B,ANGPT1,C1QTNF4,CLEC4E,CLEC9A,FFAR2,GIP,GPER1,GSDMD,HCAR2,HNF4A,ILDR1,KCNG2,KCNN4,KRT20,LILRA5,NLRP1,NLRP12,NLRP3,NLRP7,NNAT,PML,SLC30A8,SSTR5,TLR10,TLR8,TNFRSF4,TRPM4,TTN,USP50
GO:0010919	3	798	16	17808	0.0324505	195	0.772155	4.18421	regulation_of_inositol_phosphate_biosynthetic_process	GPER1,MAS1,POU1F1
GO:0007608	12	798	147	17808	0.0327627	196	0.775607	1.8217	sensory_perception_of_smell	BEST2,OBP2B,OMP,OR10Q1,OR11L1,OR5D18,OR5M10,OR5M8,OR8H1,OR8H2,OR8J3,OR9Q2
GO:0010830	6	798	54	17808	0.0330507	197	0.778453	2.47953	regulation_of_myotube_differentiation	DMPK,EHD2,FLT3LG,MYF5,MYOG,TNFSF14
GO:0031032	9	798	99	17808	0.0334202	198	0.78318	2.02871	actomyosin_structure_organization	CNN1,CSRP3,MYBPC1,MYH3,MYL2,MYPN,OBSCN,TNNT3,TTN
GO:0002220	10	798	115	17808	0.0337089	199	0.785976	1.9405	innate_immune_response_activating_cell_surface_receptor_signaling_pathway	CLEC10A,CLEC4C,CLEC4E,FCER1G,FFAR2,MUC4,MUC5B,MUC6,PRKACG,PSMA8
GO:0010469	37	798	604	17808	0.0339163	200	0.786858	1.36703	regulation_of_signaling_receptor_activity	C1QTNF4,C1QTNF9,CGB1,CGB3,CMTM1,CORT,CTF1,FGF6,FLT3LG,GALP,GIP,IL31,INSL3,INSL6,MTRNR2L1,MTRNR2L10,MTRNR2L11,MTRNR2L12,MTRNR2L13,MTRNR2L4,MTRNR2L5,MTRNR2L8,MUC4,NRTN,PNOC,PSPN,QRFP,RLN3,TDGF1,TFF1,TNFSF14,TNFSF8,UCN3,UTS2,VSTM1,WFIKKN2,WISP3
GO:0007606	14	798	182	17808	0.0346974	201	0.800975	1.7166	sensory_perception_of_chemical_stimulus	BEST2,CD36,OBP2B,OMP,OR10Q1,OR11L1,OR5D18,OR5M10,OR5M8,OR8H1,OR8H2,OR8J3,OR9Q2,SCNN1D
GO:0002757	34	798	549	17808	0.0357446	202	0.821064	1.38203	immune_responseactivating_signal_transduction	APOB,BMX,BTN1A1,BTNL8,CASP8,CD247,CD36,CLEC10A,CLEC4C,CLEC4E,FCER1G,FCGR2A,FFAR2,FPR1,INPP5D,IRGM,KLHL6,LAT,LAT2,LIME1,MNDA,MUC4,MUC5B,MUC6,MYH2,PRAM1,PRKACG,PSMA8,TLR10,TLR3,TLR8,TRIM5,VAV1,ZAP70
GO:0030301	6	798	55	17808	0.0357468	203	0.81707	2.43445	cholesterol_transport	APOB,CD36,GRAMD1C,LIPC,MSR1,STAR
GO:0000101	2	798	7	17808	0.0362481	204	0.824467	6.37594	sulfur_amino_acid_transport	SLC3A1,SLC7A9
GO:0010624	2	798	7	17808	0.0362481	205	0.820445	6.37594	regulation_of_Schwann_cell_proliferation	GFAP,SOX10
GO:0019563	2	798	7	17808	0.0362481	206	0.816462	6.37594	glycerol_catabolic_process	GK2,GK3P
GO:0032960	2	798	7	17808	0.0362481	207	0.812518	6.37594	regulation_of_inositol_trisphosphate_biosynthetic_process	GPER1,POU1F1
GO:0051256	2	798	7	17808	0.0362481	208	0.808611	6.37594	mitotic_spindle_midzone_assembly	AURKC,KIF4B
GO:1900227	2	798	7	17808	0.0362481	209	0.804743	6.37594	positive_regulation_of_NLRP3_inflammasome_complex_assembly	CD36,USP50
GO:2001182	2	798	7	17808	0.0362481	210	0.80091	6.37594	regulation_of_interleukin12_secretion	LILRA5,TLR8
GO:0048739	3	798	17	17808	0.0381253	211	0.838395	3.93808	cardiac_muscle_fiber_development	MYBPC1,MYO18B,TTN
GO:1901317	3	798	17	17808	0.0381253	212	0.834441	3.93808	regulation_of_flagellated_sperm_motility	PGAM4,RNASE10,TEX101
GO:0015850	11	798	134	17808	0.0384776	213	0.838197	1.83189	organic_hydroxy_compound_transport	APOB,ATP8B1,CD36,FCER1G,GRAMD1C,LIPC,MSR1,SLC16A8,SLCO1A2,SLCO1B3,STAR
GO:0042116	5	798	42	17808	0.0386015	214	0.836967	2.65664	macrophage_activation	AZU1,CD93,TLR3,TLR8,TRPV1
GO:0003009	4	798	29	17808	0.0390249	215	0.842212	3.07804	skeletal_muscle_contraction	AATK-AS1,MYH3,TNNI2,TNNT3
GO:0010743	4	798	29	17808	0.0390249	216	0.838313	3.07804	regulation_of_macrophage_derived_foam_cell_differentiation	ALOX15B,APOB,CD36,MSR1
GO:0031589	12	798	151	17808	0.0390618	217	0.835238	1.77344	cellsubstrate_adhesion	ANGPT1,EMILIN1,EPHA1,FAT2,FERMT3,HOXD3,ITGBL1,LYPD3,MSLN,MUC4,PARVG,PECAM1
GO:0030048	7	798	71	17808	0.0393588	218	0.837729	2.20015	actin_filamentbased_movement	MYBPC1,MYH2,MYH3,MYL2,TNNI2,TNNT3,TTN
GO:0043647	6	798	57	17808	0.0415527	219	0.880386	2.34903	inositol_phosphate_metabolic_process	INPP5D,MIOX,MTMR7,PLCH2,PLCZ1,PLD4
GO:0007202	4	798	30	17808	0.0434884	220	0.91721	2.97544	activation_of_phospholipase_C_activity	GNA15,RASGRP4,S1PR4,SELE
GO:0040020	4	798	30	17808	0.0434884	221	0.91306	2.97544	regulation_of_meiotic_nuclear_division	HORMAD1,PIWIL2,PRDM9,RAD1
GO:0006349	3	798	18	17808	0.0442693	222	0.925268	3.7193	regulation_of_gene_expression_by_genetic_imprinting	CTCFL,DIRAS3,ZFP57
GO:0007250	3	798	18	17808	0.0442693	223	0.921119	3.7193	activation_of_NFkappaBinducing_kinase_activity	CARD14,MAS1,TLR3
GO:0030277	3	798	18	17808	0.0442693	224	0.917007	3.7193	maintenance_of_gastrointestinal_epithelium	MUC4,MUC6,TFF1
GO:0043252	3	798	18	17808	0.0442693	225	0.912931	3.7193	sodiumindependent_organic_anion_transport	SLCO1A2,SLCO1B3,SLCO6A1
GO:0071318	3	798	18	17808	0.0442693	226	0.908892	3.7193	cellular_response_to_ATP	P2RY11,TRPM4,TRPV1
GO:2000241	12	798	154	17808	0.0443127	227	0.905775	1.73889	regulation_of_reproductive_process	ARHGDIB,GCM1,HORMAD1,PGAM4,PIWIL2,PRDM9,RAD1,RNASE10,SERPINF1,TCP11,TEX101,TOPAZ1
GO:0001207	1	798	1	17808	0.0448113	228	0.911949	22.3158	histone_displacement	BRDT
GO:0002777	1	798	1	17808	0.0448113	229	0.907967	22.3158	antimicrobial_peptide_biosynthetic_process	ELANE
GO:0002780	1	798	1	17808	0.0448113	230	0.904019	22.3158	antibacterial_peptide_biosynthetic_process	ELANE
GO:0002812	1	798	1	17808	0.0448113	231	0.900106	22.3158	biosynthetic_process_of_antibacterial_peptides_active_against_Gramnegative_bacteria	ELANE
GO:0005982	1	798	1	17808	0.0448113	232	0.896226	22.3158	starch_metabolic_process	MGAM
GO:0005983	1	798	1	17808	0.0448113	233	0.89238	22.3158	starch_catabolic_process	MGAM
GO:0006585	1	798	1	17808	0.0448113	234	0.888566	22.3158	dopamine_biosynthetic_process_from_tyrosine	TH
GO:0007499	1	798	1	17808	0.0448113	235	0.884785	22.3158	ectoderm_and_mesoderm_interaction	TP63
GO:0010481	1	798	1	17808	0.0448113	236	0.881036	22.3158	epidermal_cell_division	TP63
GO:0010625	1	798	1	17808	0.0448113	237	0.877318	22.3158	positive_regulation_of_Schwann_cell_proliferation	GFAP
GO:0010789	1	798	1	17808	0.0448113	238	0.873632	22.3158	meiotic_sister_chromatid_cohesion_involved_in_meiosis_I	MEIKIN
GO:0014737	1	798	1	17808	0.0448113	239	0.869977	22.3158	positive_regulation_of_muscle_atrophy	MYOG
GO:0014853	1	798	1	17808	0.0448113	240	0.866352	22.3158	regulation_of_excitatory_postsynaptic_membrane_potential_involved_in_skeletal_muscle_contraction	DMPK
GO:0018979	1	798	1	17808	0.0448113	241	0.862757	22.3158	trichloroethylene_metabolic_process	CYP2F1
GO:0019310	1	798	1	17808	0.0448113	242	0.859192	22.3158	inositol_catabolic_process	MIOX
GO:0019428	1	798	1	17808	0.0448113	243	0.855656	22.3158	allantoin_biosynthetic_process	URAD
GO:0019628	1	798	1	17808	0.0448113	244	0.852149	22.3158	urate_catabolic_process	URAD
GO:0021754	1	798	1	17808	0.0448113	245	0.848671	22.3158	facial_nucleus_development	HOXB1
GO:0030264	1	798	1	17808	0.0448113	246	0.845221	22.3158	nuclear_fragmentation_involved_in_apoptotic_nuclear_change	GPER1
GO:0031407	1	798	1	17808	0.0448113	247	0.841799	22.3158	oxylipin_metabolic_process	ALOX12
GO:0032621	1	798	1	17808	0.0448113	248	0.838405	22.3158	interleukin18_production	NLRP3
GO:0034158	1	798	1	17808	0.0448113	249	0.835038	22.3158	tolllike_receptor_8_signaling_pathway	TLR8
GO:0034166	1	798	1	17808	0.0448113	250	0.831698	22.3158	tolllike_receptor_10_signaling_pathway	TLR10
GO:0034346	1	798	1	17808	0.0448113	251	0.828384	22.3158	positive_regulation_of_type_III_interferon_production	TLR3
GO:0034373	1	798	1	17808	0.0448113	252	0.825097	22.3158	intermediatedensity_lipoprotein_particle_remodeling	LIPC
GO:0035623	1	798	1	17808	0.0448113	253	0.821836	22.3158	renal_glucose_absorption	HNF1A
GO:0038193	1	798	1	17808	0.0448113	254	0.8186	22.3158	thromboxane_A2_signaling_pathway	TBXA2R
GO:0039513	1	798	1	17808	0.0448113	255	0.81539	22.3158	suppression_by_virus_of_host_catalytic_activity	CASP8
GO:0039516	1	798	1	17808	0.0448113	256	0.812205	22.3158	modulation_by_virus_of_host_catalytic_activity	CASP8
GO:0039650	1	798	1	17808	0.0448113	257	0.809044	22.3158	suppression_by_virus_of_host_cysteinetype_endopeptidase_activity_involved_in_apoptotic_process	CASP8
GO:0042128	1	798	1	17808	0.0448113	258	0.805909	22.3158	nitrate_assimilation	SUOX
GO:0042196	1	798	1	17808	0.0448113	259	0.802797	22.3158	chlorinated_hydrocarbon_metabolic_process	CYP2F1
GO:0042694	1	798	1	17808	0.0448113	260	0.799709	22.3158	muscle_cell_fate_specification	MYL2
GO:0043390	1	798	1	17808	0.0448113	261	0.796645	22.3158	aflatoxin_B1_metabolic_process	CYP2W1
GO:0044546	1	798	1	17808	0.0448113	262	0.793605	22.3158	NLRP3_inflammasome_complex_assembly	NLRP3
GO:0045219	1	798	1	17808	0.0448113	263	0.790587	22.3158	regulation_of_FasL_biosynthetic_process	JAK3
GO:0045221	1	798	1	17808	0.0448113	264	0.787593	22.3158	negative_regulation_of_FasL_biosynthetic_process	JAK3
GO:0045381	1	798	1	17808	0.0448113	265	0.78462	22.3158	regulation_of_interleukin18_biosynthetic_process	NLRP12
GO:0045751	1	798	1	17808	0.0448113	266	0.781671	22.3158	negative_regulation_of_Toll_signaling_pathway	NLRP12
GO:0046603	1	798	1	17808	0.0448113	267	0.778743	22.3158	negative_regulation_of_mitotic_centrosome_separation	KIF25
GO:0048137	1	798	1	17808	0.0448113	268	0.775837	22.3158	spermatocyte_division	TOPAZ1
GO:0050928	1	798	1	17808	0.0448113	269	0.772953	22.3158	negative_regulation_of_positive_chemotaxis	ANGPT2
GO:0050960	1	798	1	17808	0.0448113	270	0.77009	22.3158	detection_of_temperature_stimulus_involved_in_thermoception	TRPV1
GO:0051037	1	798	1	17808	0.0448113	271	0.767249	22.3158	regulation_of_transcription_involved_in_meiotic_cell_cycle	BRDT
GO:0051039	1	798	1	17808	0.0448113	272	0.764428	22.3158	positive_regulation_of_transcription_involved_in_meiotic_cell_cycle	BRDT
GO:0051308	1	798	1	17808	0.0448113	273	0.761628	22.3158	male_meiosis_chromosome_separation	M1AP
GO:0052053	1	798	1	17808	0.0448113	274	0.758848	22.3158	negative_regulation_by_symbiont_of_host_catalytic_activity	CASP8
GO:0052148	1	798	1	17808	0.0448113	275	0.756089	22.3158	modulation_by_symbiont_of_host_catalytic_activity	CASP8
GO:0060470	1	798	1	17808	0.0448113	276	0.753349	22.3158	positive_regulation_of_cytosolic_calcium_ion_concentration_involved_in_egg_activation	PLCZ1
GO:0060764	1	798	1	17808	0.0448113	277	0.75063	22.3158	cellcell_signaling_involved_in_mammary_gland_development	HOXA5
GO:0060857	1	798	1	17808	0.0448113	278	0.74793	22.3158	establishment_of_glial_bloodbrain_barrier	MXRA8
GO:0070947	1	798	1	17808	0.0448113	279	0.745249	22.3158	neutrophil_mediated_killing_of_fungus	ELANE
GO:0071378	1	798	1	17808	0.0448113	280	0.742587	22.3158	cellular_response_to_growth_hormone_stimulus	STAR
GO:0072340	1	798	1	17808	0.0448113	281	0.739945	22.3158	cellular_lactam_catabolic_process	DPEP1
GO:0150024	1	798	1	17808	0.0448113	282	0.737321	22.3158	oxidised_lowdensity_lipoprotein_particle_clearance	CD36
GO:1901053	1	798	1	17808	0.0448113	283	0.734715	22.3158	sarcosine_catabolic_process	SARDH
GO:1901594	1	798	1	17808	0.0448113	284	0.732128	22.3158	response_to_capsazepine	TRPV1
GO:1901751	1	798	1	17808	0.0448113	285	0.729559	22.3158	leukotriene_A4_metabolic_process	ALOX12
GO:1904199	1	798	1	17808	0.0448113	286	0.727009	22.3158	positive_regulation_of_regulation_of_vascular_smooth_muscle_cell_membrane_depolarization	TRPM4
GO:1904691	1	798	1	17808	0.0448113	287	0.724475	22.3158	negative_regulation_of_type_B_pancreatic_cell_proliferation	WDR13
GO:1904784	1	798	1	17808	0.0448113	288	0.72196	22.3158	NLRP1_inflammasome_complex_assembly	NLRP1
GO:1905956	1	798	1	17808	0.0448113	289	0.719462	22.3158	positive_regulation_of_endothelial_tube_morphogenesis	ALOX12
GO:2000446	1	798	1	17808	0.0448113	290	0.716981	22.3158	regulation_of_macrophage_migration_inhibitory_factor_signaling_pathway	ANGPT1
GO:2001304	1	798	1	17808	0.0448113	291	0.714517	22.3158	lipoxin_B4_metabolic_process	ALOX12
GO:2001306	1	798	1	17808	0.0448113	292	0.71207	22.3158	lipoxin_B4_biosynthetic_process	ALOX12
GO:0001955	2	798	8	17808	0.046918	293	0.743002	5.57895	blood_vessel_maturation	CDH5,RECK
GO:0019405	2	798	8	17808	0.046918	294	0.740475	5.57895	alditol_catabolic_process	GK2,GK3P
GO:0030323	2	798	8	17808	0.046918	295	0.737964	5.57895	respiratory_tube_development	HOXA5,TCF21
GO:0034382	2	798	8	17808	0.046918	296	0.735471	5.57895	chylomicron_remnant_clearance	APOB,LIPC
GO:0035093	2	798	8	17808	0.046918	297	0.732995	5.57895	spermatogenesis_exchange_of_chromosomal_proteins	HIST1H2BA,SYCP3
GO:0045143	2	798	8	17808	0.046918	298	0.730535	5.57895	homologous_chromosome_segregation	MEIKIN,MSH4
GO:0045359	2	798	8	17808	0.046918	299	0.728092	5.57895	positive_regulation_of_interferonbeta_biosynthetic_process	TLR3,TLR8
GO:0048743	2	798	8	17808	0.046918	300	0.725665	5.57895	positive_regulation_of_skeletal_muscle_fiber_development	MYF5,MYOG
GO:0051026	2	798	8	17808	0.046918	301	0.723254	5.57895	chiasma_assembly	MSH4,TEX11
GO:0071830	2	798	8	17808	0.046918	302	0.720859	5.57895	triglyceriderich_lipoprotein_particle_clearance	APOB,LIPC
GO:1900246	2	798	8	17808	0.046918	303	0.71848	5.57895	positive_regulation_of_RIGI_signaling_pathway	TRIM15,USP17L2
GO:2000321	2	798	8	17808	0.046918	304	0.716117	5.57895	positive_regulation_of_Thelper_17_cell_differentiation	IL12RB1,NLRP3
GO:1901616	7	798	74	17808	0.0475708	305	0.7237	2.11095	organic_hydroxy_compound_catabolic_process	ALDH3B1,ALDH3B2,GK2,GK3P,MIOX,MTMR7,SULT2A1
GO:0007131	4	798	31	17808	0.0482264	306	0.731276	2.87946	reciprocal_meiotic_recombination	MSH4,RPA4,SPO11,TEX11
GO:0035456	4	798	31	17808	0.0482264	307	0.728894	2.87946	response_to_interferonbeta	IRGM,MNDA,NDUFA13,TLR3
GO:0061900	4	798	31	17808	0.0482264	308	0.726528	2.87946	glial_cell_activation	AZU1,TLR3,TLR8,TRPV1
GO:0002764	35	798	584	17808	0.0496472	309	0.745511	1.33742	immune_responseregulating_signaling_pathway	APOB,BMX,BTN1A1,BTNL8,CASP8,CD247,CD36,CLEC10A,CLEC4C,CLEC4E,FCER1G,FCGR2A,FFAR2,FPR1,INPP5D,IRGM,KIR2DL1,KLHL6,LAT,LAT2,LIME1,MNDA,MUC4,MUC5B,MUC6,MYH2,PRAM1,PRKACG,PSMA8,TLR10,TLR3,TLR8,TRIM5,VAV1,ZAP70
GO:0050776	62	798	1121	17808	0.0496609	310	0.743312	1.23424	regulation_of_immune_response	ANGPT1,APOB,BMX,BTN1A1,BTNL8,CACNA1F,CACTIN,CASP8,CD247,CD36,CFHR5,CLEC10A,CLEC4C,CLEC4E,COLEC11,CPN1,CPN2,DDX1,ELANE,FCER1G,FCGR2A,FFAR2,FPR1,GCSAML,GPR17,IL12RB1,IL13RA2,INPP5D,IRGM,JAK3,KCNN4,KIR2DL1,KLHL6,KLRD1,LAIR1,LAIR2,LAT,LAT2,LILRB4,LIME1,MNDA,MUC4,MUC5B,MUC6,MYH2,NLRP3,PRAM1,PRKACG,PSMA8,SH2D1A,SPON2,STAT6,TLR10,TLR3,TLR8,TRIM15,TRIM5,TRPM4,USP17L2,VAV1,ZAP70,ZBP1
GO:0010883	5	798	45	17808	0.0497605	311	0.742407	2.47953	regulation_of_lipid_storage	APOB,APOC4,CD36,MEST,MSR1
GO:0001819	27	798	431	17808	0.0503968	312	0.749491	1.39797	positive_regulation_of_cytokine_production	ALOX15B,AZU1,C1QTNF4,CCDC88B,CD36,CLEC4E,CLEC9A,DDX1,ELANE,FCER1G,FFAR2,GSDMD,IL12RB1,LILRA5,NLRP1,NLRP12,NLRP3,NLRP7,NLRP9,SPON2,STAT6,TLR3,TLR8,TRIM15,USP17L2,USP50,ZBP1
GO:0048747	6	798	60	17808	0.0513173	313	0.760742	2.23158	muscle_fiber_development	MYBPC1,MYL2,MYO18B,MYOG,TTN,WFIKKN2
GO:0045087	33	798	547	17808	0.0514444	314	0.760198	1.34629	innate_immune_response	APOBEC3F,CACTIN,CFHR5,CLEC10A,CLEC4C,CLEC4E,COLEC11,DDX1,DEFB133,FCER1G,GPER1,GSDMD,GZMM,IRGM,JAK3,KLRD1,LILRA5,MST1R,MX2,NLRP1,NLRP3,NLRP9,PML,SH2D1A,SPON2,TARM1,TLR10,TLR3,TLR8,TRIM15,TRIM29,TRIM5,ZBP1
GO:0002221	10	798	124	17808	0.0519292	315	0.764925	1.79966	pattern_recognition_receptor_signaling_pathway	APOB,CASP8,CD36,CLEC4E,FFAR2,IRGM,TLR10,TLR3,TLR8,TRIM5
GO:0001944	4	798	32	17808	0.0532378	316	0.78172	2.78947	vasculature_development	ANGPT1,ANGPT2,RECK,TCF21
GO:0035825	4	798	32	17808	0.0532378	317	0.779254	2.78947	homologous_recombination	MSH4,RPA4,SPO11,TEX11
GO:0015849	19	798	284	17808	0.0538207	318	0.785308	1.49296	organic_acid_transport	ACE2,ATP8B1,CD36,LCN12,MPC1L,SLC16A8,SLC17A3,SLC25A2,SLC26A1,SLC26A10,SLC38A11,SLC38A5,SLC3A1,SLC6A19,SLC7A9,SLCO1A2,SLCO1B3,TRPV1,TSPOAP1
GO:0046942	19	798	284	17808	0.0538207	319	0.782847	1.49296	carboxylic_acid_transport	ACE2,ATP8B1,CD36,LCN12,MPC1L,SLC16A8,SLC17A3,SLC25A2,SLC26A1,SLC26A10,SLC38A11,SLC38A5,SLC3A1,SLC6A19,SLC7A9,SLCO1A2,SLCO1B3,TRPV1,TSPOAP1
GO:0006066	20	798	304	17808	0.0561993	320	0.81489	1.46814	alcohol_metabolic_process	ACAT2,ACER1,ALDH1A1,ALDH3B1,ALDH3B2,APOB,DHRS9,GK2,GK3P,IDI2,INPP5D,LIPC,MIOX,MTMR7,PLCH2,PLCZ1,PLD4,STAR,SULT2A1,SULT2B1
GO:0007186	71	798	1314	17808	0.0565895	321	0.817992	1.2058	G_proteincoupled_receptor_signaling_pathway	ADGRF5,ADGRG4,ARHGEF18,AZU1,CCR10,CGB1,CGB3,CORT,FFAR2,FPR1,GABRR1,GALP,GIP,GNA15,GNGT1,GPER1,GPR1,GPR132,GPR152,GPR162,GPR17,GPR45,GPR50,GPR87,HCAR1,HCAR2,HCAR3,INSL3,MAS1,MRGPRG,MRGPRX4,NPFFR2,OBSCN,OPN1LW,OR10H1,OR10H2,OR10Q1,OR11A1,OR11L1,OR13C8,OR1K1,OR1L6,OR2A1,OR2B11,OR2H1,OR3A3,OR5D18,OR5M10,OR5M8,OR6C65,OR8H1,OR8H2,OR8J3,OR9Q2,P2RY11,PDE6G,PNOC,QRFP,RGS12,RIT2,RLN3,S1PR4,SSTR5,TAAR6,TBXA…
GO:0030193	7	798	77	17808	0.0567999	322	0.818483	2.02871	regulation_of_blood_coagulation	ALOX12,APOH,CD36,F11,FCER1G,PLAT,TBXA2R
GO:0036065	3	798	20	17808	0.0579228	323	0.83208	3.34737	fucosylation	FUT3,FUT6,MFNG
GO:0051445	5	798	47	17808	0.0581474	324	0.832728	2.37402	regulation_of_meiotic_cell_cycle	HORMAD1,PIWIL2,PRDM9,RAD1,TOPAZ1
GO:0055090	4	798	33	17808	0.0585205	325	0.835493	2.70494	acylglycerol_homeostasis	APOC4,GIP,HNF4A,LIPC
GO:0070328	4	798	33	17808	0.0585205	326	0.83293	2.70494	triglyceride_homeostasis	APOC4,GIP,HNF4A,LIPC
GO:0002315	2	798	9	17808	0.058567	327	0.831042	4.95906	marginal_zone_B_cell_differentiation	CDH17,MFNG
GO:0006072	2	798	9	17808	0.058567	328	0.828509	4.95906	glycerol3phosphate_metabolic_process	GK2,GK3P
GO:0019236	2	798	9	17808	0.058567	329	0.825991	4.95906	response_to_pheromone	VN1R1,VN1R2
GO:0045357	2	798	9	17808	0.058567	330	0.823488	4.95906	regulation_of_interferonbeta_biosynthetic_process	TLR3,TLR8
GO:0051873	2	798	9	17808	0.058567	331	0.821	4.95906	killing_by_host_of_symbiont_cells	AZU1,ELANE
GO:0060907	2	798	9	17808	0.058567	332	0.818527	4.95906	positive_regulation_of_macrophage_cytokine_production	CD36,SPON2
GO:0061140	2	798	9	17808	0.058567	333	0.816069	4.95906	lung_secretory_cell_differentiation	AGR2,HOXA5
GO:1903532	24	798	381	17808	0.0592119	334	0.822584	1.40572	positive_regulation_of_secretion_by_cell	ALOX15B,C1QTNF4,CLEC4E,CLEC9A,FCER1G,FFAR2,GIP,GPER1,GSDMD,HCAR2,ILDR1,KCNN4,LILRA5,NLRP1,NLRP12,NLRP3,NLRP7,NNAT,SLC30A8,TLR8,TNFRSF4,TRPM4,TTN,USP50
GO:0032760	7	798	78	17808	0.060106	335	0.832513	2.0027	positive_regulation_of_tumor_necrosis_factor_production	AZU1,C1QTNF4,CD36,FCER1G,LILRA5,SPON2,TLR3
GO:1900046	7	798	78	17808	0.060106	336	0.830035	2.0027	regulation_of_hemostasis	ALOX12,APOH,CD36,F11,FCER1G,PLAT,TBXA2R
GO:0019751	9	798	111	17808	0.061377	337	0.845072	1.80939	polyol_metabolic_process	ACER1,GK2,GK3P,INPP5D,MIOX,MTMR7,PLCH2,PLCZ1,PLD4
GO:0048869	138	798	2725	17808	0.0624475	338	0.857267	1.13012	cellular_developmental_process	ACER1,ACSBG2,ADAM18,ADGRF5,AGR2,ALPK3,ANGPT1,ANGPT2,ANKRD33,ASZ1,AURKC,BATF2,BRDT,CABP4,CASP8,CDH17,CDH26,CDH5,CDH9,CDX1,CERS3,CLEC4E,COL6A3,CTF1,DAZL,DDX4,DHRS9,DND1,EHF,ELF5,ELSPBP1,EPHA1,EVPL,FAM9A,FAM9B,FAM9C,FCER1G,FERD3L,FERMT3,FFAR2,FGF6,FIGLA,FKBP6,FLT3LG,FOXD4L5,FOXI1,FOXS1,FSCN2,GALNTL5,GCM1,GFAP,GNGT1,GPR17,GTSF1,HAPLN2,HIST1H1T,HNF1A,HNF4A,HORMAD1,HOXA5,IL1RAPL1,JAK3,M1AP,MAEL,MARVELD…
GO:0031424	13	798	181	17808	0.0637891	339	0.873102	1.60279	keratinization	KRT20,KRT23,KRT31,KRT83,KRT85,KRTAP10-11,KRTAP12-1,KRTAP17-1,KRTAP19-5,KRTAP5-5,PKP3,SFN,TGM3
GO:0002223	9	798	112	17808	0.0642247	340	0.876478	1.79323	stimulatory_Ctype_lectin_receptor_signaling_pathway	CLEC10A,CLEC4C,CLEC4E,FCER1G,MUC4,MUC5B,MUC6,PRKACG,PSMA8
GO:0061436	3	798	21	17808	0.0654062	341	0.889985	3.18797	establishment_of_skin_barrier	ALOX12,SFN,TP63
GO:0002702	8	798	96	17808	0.0661188	342	0.89705	1.85965	positive_regulation_of_production_of_molecular_mediator_of_immune_response	CD36,DDX1,FCER1G,FFAR2,NLRP3,SPON2,STAT6,TNFRSF4
GO:0014823	6	798	64	17808	0.0663452	343	0.897498	2.09211	response_to_activity	ANGPT2,MAS1,MYOG,PERM1,STAR,TH
GO:0002253	36	798	619	17808	0.0664844	344	0.896766	1.29785	activation_of_immune_response	APOB,BMX,BTN1A1,BTNL8,CASP8,CD247,CD36,CFHR5,CLEC10A,CLEC4C,CLEC4E,COLEC11,FCER1G,FCGR2A,FFAR2,FPR1,INPP5D,IRGM,KLHL6,LAT,LAT2,LIME1,MNDA,MUC4,MUC5B,MUC6,MYH2,PRAM1,PRKACG,PSMA8,TLR10,TLR3,TLR8,TRIM5,VAV1,ZAP70
GO:0009311	5	798	49	17808	0.0672925	345	0.905035	2.27712	oligosaccharide_metabolic_process	FUT3,GAL3ST4,MGAM,NEU4,ST6GALNAC1
GO:0050778	47	798	841	17808	0.0695636	346	0.932876	1.24714	positive_regulation_of_immune_response	APOB,BMX,BTN1A1,BTNL8,CASP8,CD247,CD36,CFHR5,CLEC10A,CLEC4C,CLEC4E,COLEC11,DDX1,ELANE,FCER1G,FCGR2A,FFAR2,FPR1,IL12RB1,INPP5D,IRGM,KCNN4,KLHL6,LAT,LAT2,LIME1,MNDA,MUC4,MUC5B,MUC6,MYH2,NLRP3,PRAM1,PRKACG,PSMA8,SH2D1A,SPON2,STAT6,TLR10,TLR3,TLR8,TRIM15,TRIM5,USP17L2,VAV1,ZAP70,ZBP1
GO:0030239	4	798	35	17808	0.0698887	347	0.934535	2.55038	myofibril_assembly	CSRP3,MYBPC1,MYL2,TTN
GO:0032418	4	798	35	17808	0.0698887	348	0.931849	2.55038	lysosome_localization	BORCS6,LAT,LAT2,MILR1
GO:0071312	4	798	35	17808	0.0698887	349	0.929179	2.55038	cellular_response_to_alkaloid	MTRNR2L5,STAR,TH,TRPV1
GO:0015918	6	798	65	17808	0.0704631	350	0.934139	2.05992	sterol_transport	APOB,CD36,GRAMD1C,LIPC,MSR1,STAR
GO:0035019	6	798	65	17808	0.0704631	351	0.931478	2.05992	somatic_stem_cell_population_maintenance	ELF5,EPHA1,NANOG,POU5F1,TDGF1,ZSCAN10
GO:1903557	7	798	81	17808	0.0707196	352	0.932213	1.92853	positive_regulation_of_tumor_necrosis_factor_superfamily_cytokine_production	AZU1,C1QTNF4,CD36,FCER1G,LILRA5,SPON2,TLR3
GO:0032025	2	798	10	17808	0.071086	353	0.934388	4.46316	response_to_cobalt_ion	CASP8,SERPINF1
GO:0034138	2	798	10	17808	0.071086	354	0.931749	4.46316	tolllike_receptor_3_signaling_pathway	CASP8,TLR3
GO:0042693	2	798	10	17808	0.071086	355	0.929124	4.46316	muscle_cell_fate_commitment	MYF5,MYOG
GO:0045080	2	798	10	17808	0.071086	356	0.926514	4.46316	positive_regulation_of_chemokine_biosynthetic_process	AZU1,TLR3
GO:0045416	2	798	10	17808	0.071086	357	0.923919	4.46316	positive_regulation_of_interleukin8_biosynthetic_process	ELANE,TLR8
GO:0050701	2	798	10	17808	0.071086	358	0.921338	4.46316	interleukin1_secretion	CD36,NLRP3
GO:0051255	2	798	10	17808	0.071086	359	0.918772	4.46316	spindle_midzone_assembly	AURKC,KIF4B
GO:0051852	2	798	10	17808	0.071086	360	0.91622	4.46316	disruption_by_host_of_symbiont_cells	AZU1,ELANE
GO:0051883	2	798	10	17808	0.071086	361	0.913682	4.46316	killing_of_cells_in_other_organism_involved_in_symbiotic_interaction	AZU1,ELANE
GO:0052646	2	798	10	17808	0.071086	362	0.911158	4.46316	alditol_phosphate_metabolic_process	GK2,GK3P
GO:0070857	2	798	10	17808	0.071086	363	0.908647	4.46316	regulation_of_bile_acid_biosynthetic_process	MALRD1,STAR
GO:1903011	2	798	10	17808	0.071086	364	0.906151	4.46316	negative_regulation_of_bone_development	CLDN18,RFLNB
GO:2000318	2	798	10	17808	0.071086	365	0.903669	4.46316	positive_regulation_of_Thelper_17_type_immune_response	IL12RB1,NLRP3
GO:0090303	5	798	50	17808	0.0721475	366	0.914657	2.23158	positive_regulation_of_wound_healing	APOH,CD36,INSL3,SOX15,TBXA2R
GO:0050728	10	798	132	17808	0.0728031	367	0.920453	1.69059	negative_regulation_of_inflammatory_response	ACP5,CDH5,ELANE,GPER1,GPR17,MMP26,NLRP12,NLRP3,NLRP7,SERPINF1
GO:0006865	9	798	115	17808	0.0732629	368	0.92375	1.74645	amino_acid_transport	ACE2,SLC25A2,SLC38A11,SLC38A5,SLC3A1,SLC6A19,SLC7A9,TRPV1,TSPOAP1
GO:0002067	3	798	22	17808	0.0733078	369	0.921811	3.04306	glandular_epithelial_cell_differentiation	AGR2,HOXA5,TP63
GO:0010447	3	798	22	17808	0.0733078	370	0.919319	3.04306	response_to_acidic_pH	GIP,SERPINF1,TRPV1
GO:0051446	3	798	22	17808	0.0733078	371	0.916841	3.04306	positive_regulation_of_meiotic_cell_cycle	PIWIL2,PRDM9,TOPAZ1
GO:0071514	3	798	22	17808	0.0733078	372	0.914377	3.04306	genetic_imprinting	CTCFL,DIRAS3,ZFP57
GO:0048704	7	798	82	17808	0.0744899	373	0.92663	1.90501	embryonic_skeletal_system_morphogenesis	HOXA5,HOXB1,HOXB8,HOXC4,HOXD3,HOXD4,MYF5
GO:0007596	12	798	168	17808	0.0752383	374	0.933438	1.59398	blood_coagulation	CD36,EHD2,F11,F13A1,FCER1G,GP1BB,GP5,GP6,HNF4A,PLAT,PRKACG,PROCR
GO:0051047	25	798	411	17808	0.0757681	375	0.937504	1.35741	positive_regulation_of_secretion	ALOX15B,C1QTNF4,CLEC4E,CLEC9A,FCER1G,FFAR2,GIP,GPER1,GSDMD,HCAR2,ILDR1,KCNN4,LILRA5,NLRP1,NLRP12,NLRP3,NLRP7,NNAT,SLC30A8,TLR8,TNFRSF4,TRPM4,TRPV1,TTN,USP50
GO:0007339	4	798	36	17808	0.0759665	376	0.937459	2.47953	binding_of_sperm_to_zona_pellucida	ADAM2,ADAM30,HIST1H1T,TEX101
GO:0015804	4	798	36	17808	0.0759665	377	0.934972	2.47953	neutral_amino_acid_transport	SLC38A5,SLC3A1,SLC6A19,SLC7A9
GO:0032456	4	798	36	17808	0.0759665	378	0.932499	2.47953	endocytic_recycling	CCDC22,DENND1C,EHD2,VPS51
GO:0050819	5	798	51	17808	0.0771889	379	0.945004	2.18782	negative_regulation_of_coagulation	ALOX12,APOH,F11,PLAT,PROCR
GO:0098813	5	798	51	17808	0.0771889	380	0.942517	2.18782	nuclear_chromosome_segregation	KIF25,M1AP,MEIKIN,MSH4,TEX11
GO:0043281	14	798	205	17808	0.0776801	381	0.946025	1.52401	regulation_of_cysteinetype_endopeptidase_activity_involved_in_apoptotic_process	ALOX12,BIRC8,CASP8,DPEP1,GPER1,NDUFA13,NLRP1,NLRP12,NLRP3,PML,SFN,ST18,TNFSF14,TP63
GO:0050817	12	798	170	17808	0.0805596	382	0.978525	1.57523	coagulation	CD36,EHD2,F11,F13A1,FCER1G,GP1BB,GP5,GP6,HNF4A,PLAT,PRKACG,PROCR
GO:0009404	3	798	23	17808	0.0816109	383	0.988706	2.91076	toxin_metabolic_process	CYP2W1,STAR,TH
GO:0045606	3	798	23	17808	0.0816109	384	0.986132	2.91076	positive_regulation_of_epidermal_cell_differentiation	ALOX15B,SFN,SULT2B1
GO:0032680	10	798	135	17808	0.0818172	385	0.986057	1.65302	regulation_of_tumor_necrosis_factor_production	ACP5,ANGPT1,AZU1,C1QTNF4,CACTIN,CD36,FCER1G,LILRA5,SPON2,TLR3
GO:0001817	38	798	671	17808	0.082143	386	0.987418	1.26379	regulation_of_cytokine_production	ACE2,ACP5,ALOX15B,ANGPT1,AZU1,C1QTNF4,CACTIN,CCDC88B,CD36,CLEC4E,CLEC9A,DDX1,ELANE,FCER1G,FFAR2,GSDMD,IL12RB1,INPP5D,JAK3,LILRA5,NLRP1,NLRP12,NLRP3,NLRP4,NLRP7,NLRP9,PML,SPON2,STAT6,TLR10,TLR3,TLR8,TNFRSF4,TRIM15,TRPM4,USP17L2,USP50,ZBP1
GO:0055002	7	798	84	17808	0.0823786	387	0.987692	1.85965	striated_muscle_cell_development	ALPK3,MYBPC1,MYL2,MYO18B,MYOG,TTN,WFIKKN2
GO:0016052	9	798	118	17808	0.0830484	388	0.993156	1.70205	carbohydrate_catabolic_process	ALDH1A1,FUT6,GK2,GK3P,MGAM,MIOX,NEU4,PGAM4,TKTL1
GO:0019532	2	798	11	17808	0.0843739	389	1.00641	4.05742	oxalate_transport	SLC26A1,SLC26A10
GO:0030241	2	798	11	17808	0.0843739	390	1.00383	4.05742	skeletal_muscle_myosin_thick_filament_assembly	MYBPC1,TTN
GO:0034379	2	798	11	17808	0.0843739	391	1.00127	4.05742	verylowdensity_lipoprotein_particle_assembly	APOB,APOC4
GO:0045835	2	798	11	17808	0.0843739	392	0.998711	4.05742	negative_regulation_of_meiotic_nuclear_division	HORMAD1,RAD1
GO:0048742	2	798	11	17808	0.0843739	393	0.99617	4.05742	regulation_of_skeletal_muscle_fiber_development	MYF5,MYOG
GO:0051818	2	798	11	17808	0.0843739	394	0.993642	4.05742	disruption_of_cells_of_other_organism_involved_in_symbiotic_interaction	AZU1,ELANE
GO:0060452	2	798	11	17808	0.0843739	395	0.991126	4.05742	positive_regulation_of_cardiac_muscle_contraction	ACE2,TRPM4
GO:0070269	2	798	11	17808	0.0843739	396	0.988623	4.05742	pyroptosis	GSDMD,NLRP9
GO:0071688	2	798	11	17808	0.0843739	397	0.986133	4.05742	striated_muscle_myosin_thick_filament_assembly	MYBPC1,TTN
GO:0120009	2	798	11	17808	0.0843739	398	0.983656	4.05742	intermembrane_lipid_transfer	GLTPD2,GRAMD1C
GO:1901096	2	798	11	17808	0.0843739	399	0.98119	4.05742	regulation_of_autophagosome_maturation	IRGM,TBC1D25
GO:1902093	2	798	11	17808	0.0843739	400	0.978737	4.05742	positive_regulation_of_flagellated_sperm_motility	PGAM4,RNASE10
GO:2001269	2	798	11	17808	0.0843739	401	0.976296	4.05742	positive_regulation_of_cysteinetype_endopeptidase_activity_involved_in_apoptotic_signaling_pathway	CASP8,ST18
GO:0001894	11	798	154	17808	0.0858996	402	0.991478	1.59398	tissue_homeostasis	ACP5,ADGRF5,AIPL1,FLT3LG,GCNT2,MUC4,MUC6,PIWIL4,POTEF,POTEJ,TFF1
GO:0007043	8	798	102	17808	0.0871508	403	1.00342	1.75026	cellcell_junction_assembly	CDH17,CDH26,CDH5,CDH9,CTNND1,GJB1,MARVELD2,PKP3
GO:0000255	1	798	2	17808	0.087617	404	1.00629	11.1579	allantoin_metabolic_process	URAD
GO:0001712	1	798	2	17808	0.087617	405	1.00381	11.1579	ectodermal_cell_fate_commitment	ELF5
GO:0001781	1	798	2	17808	0.087617	406	1.00134	11.1579	neutrophil_apoptotic_process	HCAR2
GO:0001803	1	798	2	17808	0.087617	407	0.998877	11.1579	regulation_of_type_III_hypersensitivity	FCER1G
GO:0001805	1	798	2	17808	0.087617	408	0.996429	11.1579	positive_regulation_of_type_III_hypersensitivity	FCER1G
GO:0001812	1	798	2	17808	0.087617	409	0.993992	11.1579	positive_regulation_of_type_I_hypersensitivity	FCER1G
GO:0002448	1	798	2	17808	0.087617	410	0.991568	11.1579	mast_cell_mediated_immunity	SPON2
GO:0002731	1	798	2	17808	0.087617	411	0.989155	11.1579	negative_regulation_of_dendritic_cell_cytokine_production	JAK3
GO:0002752	1	798	2	17808	0.087617	412	0.986755	11.1579	cell_surface_pattern_recognition_receptor_signaling_pathway	FFAR2
GO:0002769	1	798	2	17808	0.087617	413	0.984365	11.1579	natural_killer_cell_inhibitory_signaling_pathway	KIR2DL1
GO:0002879	1	798	2	17808	0.087617	414	0.981988	11.1579	positive_regulation_of_acute_inflammatory_response_to_nonantigenic_stimulus	FFAR2
GO:0003051	1	798	2	17808	0.087617	415	0.979621	11.1579	angiotensinmediated_drinking_behavior	ACE2
GO:0006050	1	798	2	17808	0.087617	416	0.977267	11.1579	mannosamine_metabolic_process	RENBP
GO:0006051	1	798	2	17808	0.087617	417	0.974923	11.1579	Nacetylmannosamine_metabolic_process	RENBP
GO:0006408	1	798	2	17808	0.087617	418	0.972591	11.1579	snRNA_export_from_nucleus	PHAX
GO:0007343	1	798	2	17808	0.087617	419	0.970269	11.1579	egg_activation	PLCZ1
GO:0007402	1	798	2	17808	0.087617	420	0.967959	11.1579	ganglion_mother_cell_fate_determination	POU6F2
GO:0014718	1	798	2	17808	0.087617	421	0.96566	11.1579	positive_regulation_of_satellite_cell_activation_involved_in_skeletal_muscle_regeneration	SOX15
GO:0015860	1	798	2	17808	0.087617	422	0.963372	11.1579	purine_nucleoside_transmembrane_transport	SLC28A2
GO:0016062	1	798	2	17808	0.087617	423	0.961094	11.1579	adaptation_of_rhodopsin_mediated_signaling	RS1
GO:0016119	1	798	2	17808	0.087617	424	0.958828	11.1579	carotene_metabolic_process	BCO2
GO:0016121	1	798	2	17808	0.087617	425	0.956571	11.1579	carotene_catabolic_process	BCO2
GO:0016122	1	798	2	17808	0.087617	426	0.954326	11.1579	xanthophyll_metabolic_process	BCO2
GO:0017143	1	798	2	17808	0.087617	427	0.952091	11.1579	insecticide_metabolic_process	STAR
GO:0017198	1	798	2	17808	0.087617	428	0.949867	11.1579	Nterminal_peptidylserine_acetylation	NAA11
GO:0018931	1	798	2	17808	0.087617	429	0.947652	11.1579	naphthalene_metabolic_process	CYP2F1
GO:0021570	1	798	2	17808	0.087617	430	0.945449	11.1579	rhombomere_4_development	HOXB1
GO:0021571	1	798	2	17808	0.087617	431	0.943255	11.1579	rhombomere_5_development	HOXB1
GO:0030491	1	798	2	17808	0.087617	432	0.941071	11.1579	heteroduplex_formation	RPA4
GO:0030920	1	798	2	17808	0.087617	433	0.938898	11.1579	peptidylserine_acetylation	NAA11
GO:0032644	1	798	2	17808	0.087617	434	0.936735	11.1579	regulation_of_fractalkine_production	AZU1
GO:0032724	1	798	2	17808	0.087617	435	0.934581	11.1579	positive_regulation_of_fractalkine_production	AZU1
GO:0033026	1	798	2	17808	0.087617	436	0.932438	11.1579	negative_regulation_of_mast_cell_apoptotic_process	FCER1G
GO:0033626	1	798	2	17808	0.087617	437	0.930304	11.1579	positive_regulation_of_integrin_activation_by_cell_surface_receptor_linked_signal_transduction	CDH17
GO:0034247	1	798	2	17808	0.087617	438	0.92818	11.1579	snoRNA_splicing	RNF113B
GO:0035915	1	798	2	17808	0.087617	439	0.926066	11.1579	pore_formation_in_membrane_of_other_organism	GSDMD
GO:0036309	1	798	2	17808	0.087617	440	0.923961	11.1579	protein_localization_to_Mband	OBSCN
GO:0039506	1	798	2	17808	0.087617	441	0.921866	11.1579	modulation_by_virus_of_host_molecular_function	CASP8
GO:0039507	1	798	2	17808	0.087617	442	0.91978	11.1579	suppression_by_virus_of_host_molecular_function	CASP8
GO:0042197	1	798	2	17808	0.087617	443	0.917704	11.1579	halogenated_hydrocarbon_metabolic_process	CYP2F1
GO:0042418	1	798	2	17808	0.087617	444	0.915637	11.1579	epinephrine_biosynthetic_process	TH
GO:0042595	1	798	2	17808	0.087617	445	0.91358	11.1579	behavioral_response_to_starvation	GALP
GO:0042745	1	798	2	17808	0.087617	446	0.911531	11.1579	circadian_sleepwake_cycle	TH
GO:0042747	1	798	2	17808	0.087617	447	0.909492	11.1579	circadian_sleepwake_cycle_REM_sleep	STAR
GO:0044026	1	798	2	17808	0.087617	448	0.907462	11.1579	DNA_hypermethylation	MORC1
GO:0044778	1	798	2	17808	0.087617	449	0.905441	11.1579	meiotic_DNA_integrity_checkpoint	HUS1B
GO:0045023	1	798	2	17808	0.087617	450	0.903429	11.1579	G0_to_G1_transition	CDK3
GO:0045659	1	798	2	17808	0.087617	451	0.901425	11.1579	negative_regulation_of_neutrophil_differentiation	INPP5D
GO:0046247	1	798	2	17808	0.087617	452	0.899431	11.1579	terpene_catabolic_process	BCO2
GO:0048627	1	798	2	17808	0.087617	453	0.897446	11.1579	myoblast_development	SOX15
GO:0050752	1	798	2	17808	0.087617	454	0.895469	11.1579	regulation_of_fractalkine_biosynthetic_process	AZU1
GO:0050754	1	798	2	17808	0.087617	455	0.893501	11.1579	positive_regulation_of_fractalkine_biosynthetic_process	AZU1
GO:0050992	1	798	2	17808	0.087617	456	0.891541	11.1579	dimethylallyl_diphosphate_biosynthetic_process	IDI2
GO:0050993	1	798	2	17808	0.087617	457	0.889591	11.1579	dimethylallyl_diphosphate_metabolic_process	IDI2
GO:0052055	1	798	2	17808	0.087617	458	0.887648	11.1579	modulation_by_symbiont_of_host_molecular_function	CASP8
GO:0052056	1	798	2	17808	0.087617	459	0.885714	11.1579	negative_regulation_by_symbiont_of_host_molecular_function	CASP8
GO:0052314	1	798	2	17808	0.087617	460	0.883789	11.1579	phytoalexin_metabolic_process	TH
GO:0060083	1	798	2	17808	0.087617	461	0.881872	11.1579	smooth_muscle_contraction_involved_in_micturition	TRPV1
GO:0060133	1	798	2	17808	0.087617	462	0.879963	11.1579	somatotropin_secreting_cell_development	POU1F1
GO:0060443	1	798	2	17808	0.087617	463	0.878062	11.1579	mammary_gland_morphogenesis	STAT6
GO:0060454	1	798	2	17808	0.087617	464	0.87617	11.1579	positive_regulation_of_gastric_acid_secretion	TRPV1
GO:0060512	1	798	2	17808	0.087617	465	0.874286	11.1579	prostate_gland_morphogenesis	SERPINB5
GO:0060529	1	798	2	17808	0.087617	466	0.87241	11.1579	squamous_basal_epithelial_stem_cell_differentiation_involved_in_prostate_gland_acinus_development	TP63
GO:0060629	1	798	2	17808	0.087617	467	0.870541	11.1579	regulation_of_homologous_chromosome_segregation	HORMAD1
GO:0070094	1	798	2	17808	0.087617	468	0.868681	11.1579	positive_regulation_of_glucagon_secretion	GIP
GO:0070105	1	798	2	17808	0.087617	469	0.866829	11.1579	positive_regulation_of_interleukin6mediated_signaling_pathway	C1QTNF4
GO:0070165	1	798	2	17808	0.087617	470	0.864985	11.1579	positive_regulation_of_adiponectin_secretion	HCAR2
GO:0070254	1	798	2	17808	0.087617	471	0.863148	11.1579	mucus_secretion	AGR2
GO:0070489	1	798	2	17808	0.087617	472	0.86132	11.1579	T_cell_aggregation	ZAP70
GO:0070543	1	798	2	17808	0.087617	473	0.859499	11.1579	response_to_linoleic_acid	CD36
GO:0070672	1	798	2	17808	0.087617	474	0.857685	11.1579	response_to_interleukin15	JAK3
GO:0071000	1	798	2	17808	0.087617	475	0.85588	11.1579	response_to_magnetism	MYOG
GO:0071104	1	798	2	17808	0.087617	476	0.854082	11.1579	response_to_interleukin9	JAK3
GO:0071259	1	798	2	17808	0.087617	477	0.852291	11.1579	cellular_response_to_magnetism	MYOG
GO:0072011	1	798	2	17808	0.087617	478	0.850508	11.1579	glomerular_endothelium_development	PECAM1
GO:0072338	1	798	2	17808	0.087617	479	0.848733	11.1579	cellular_lactam_metabolic_process	DPEP1
GO:0090212	1	798	2	17808	0.087617	480	0.846964	11.1579	negative_regulation_of_establishment_of_bloodbrain_barrier	TRPV1
GO:0090420	1	798	2	17808	0.087617	481	0.845203	11.1579	naphthalenecontaining_compound_metabolic_process	CYP2F1
GO:0090673	1	798	2	17808	0.087617	482	0.84345	11.1579	endothelial_cellmatrix_adhesion	PECAM1
GO:0098740	1	798	2	17808	0.087617	483	0.841704	11.1579	multi_organism_cell_adhesion	SIGLEC11
GO:1900111	1	798	2	17808	0.087617	484	0.839965	11.1579	positive_regulation_of_histone_H3K9_dimethylation	DMRTC2
GO:1901052	1	798	2	17808	0.087617	485	0.838233	11.1579	sarcosine_metabolic_process	SARDH
GO:1901253	1	798	2	17808	0.087617	486	0.836508	11.1579	negative_regulation_of_intracellular_transport_of_viral_material	TRIM15
GO:1902081	1	798	2	17808	0.087617	487	0.83479	11.1579	negative_regulation_of_calcium_ion_import_into_sarcoplasmic_reticulum	MRLN
GO:1902490	1	798	2	17808	0.087617	488	0.83308	11.1579	regulation_of_sperm_capacitation	TCP11
GO:1903949	1	798	2	17808	0.087617	489	0.831376	11.1579	positive_regulation_of_atrial_cardiac_muscle_cell_action_potential	TRPM4
GO:1904027	1	798	2	17808	0.087617	490	0.829679	11.1579	negative_regulation_of_collagen_fibril_organization	EMILIN1
GO:1904674	1	798	2	17808	0.087617	491	0.82799	11.1579	positive_regulation_of_somatic_stem_cell_population_maintenance	TP63
GO:1990172	1	798	2	17808	0.087617	492	0.826307	11.1579	G_proteincoupled_receptor_catabolic_process	BECN2
GO:2000332	1	798	2	17808	0.087617	493	0.824631	11.1579	regulation_of_blood_microparticle_formation	CD36
GO:2000334	1	798	2	17808	0.087617	494	0.822961	11.1579	positive_regulation_of_blood_microparticle_formation	CD36
GO:2000724	1	798	2	17808	0.087617	495	0.821299	11.1579	positive_regulation_of_cardiac_vascular_smooth_muscle_cell_differentiation	GPER1
GO:2001302	1	798	2	17808	0.087617	496	0.819643	11.1579	lipoxin_A4_metabolic_process	ALOX12
GO:2001303	1	798	2	17808	0.087617	497	0.817994	11.1579	lipoxin_A4_biosynthetic_process	ALOX12
GO:0002886	5	798	53	17808	0.087824	498	0.81828	2.10526	regulation_of_myeloid_leukocyte_mediated_immunity	DDX1,DNASE1,FCER1G,IL13RA2,PRAM1
GO:0002250	22	798	360	17808	0.0878507	499	0.816888	1.36374	adaptive_immune_response	BMX,BTNL8,CD247,CD7,CLEC10A,CLEC4C,FCER1G,GZMM,IL13RA2,INPP5D,JAK3,KLHL6,LAIR1,LAT,LAT2,LILRB4,LIME1,SH2D1A,TARM1,TLR8,TRPM4,ZAP70
GO:0055013	4	798	38	17808	0.0888856	500	0.824858	2.34903	cardiac_muscle_cell_development	ALPK3,MYBPC1,MYO18B,TTN
GO:2000116	15	798	228	17808	0.0889747	501	0.824037	1.46814	regulation_of_cysteinetype_endopeptidase_activity	ALOX12,BIRC8,CASP8,DPEP1,GPER1,NDUFA13,NLRP1,NLRP12,NLRP3,PML,SFN,ST18,TNFSF14,TP63,USP50
GO:0034035	3	798	24	17808	0.0902984	502	0.834631	2.78947	purine_ribonucleoside_bisphosphate_metabolic_process	SLC26A1,SULT2A1,SULT2B1
GO:0050427	3	798	24	17808	0.0902984	503	0.832971	2.78947	3phosphoadenosine_5phosphosulfate_metabolic_process	SLC26A1,SULT2A1,SULT2B1
GO:0007599	12	798	174	17808	0.0918979	504	0.846044	1.53902	hemostasis	CD36,EHD2,F11,F13A1,FCER1G,GP1BB,GP5,GP6,HNF4A,PLAT,PRKACG,PROCR
GO:0002699	14	798	211	17808	0.0929132	505	0.853698	1.48067	positive_regulation_of_immune_effector_process	CD36,DDX1,FCER1G,FFAR2,IL12RB1,IL13RA2,NLRP3,SH2D1A,SPON2,STAT6,TNFRSF4,TRIM15,USP17L2,VAV1
GO:0048562	9	798	121	17808	0.0935825	506	0.858148	1.65985	embryonic_organ_morphogenesis	HOXA5,HOXB1,HOXB8,HOXC4,HOXD3,HOXD4,MYF5,TCF21,TH
GO:1903555	10	798	139	17808	0.0948546	507	0.868097	1.60545	regulation_of_tumor_necrosis_factor_superfamily_cytokine_production	ACP5,ANGPT1,AZU1,C1QTNF4,CACTIN,CD36,FCER1G,LILRA5,SPON2,TLR3
GO:0050727	20	798	325	17808	0.0948821	508	0.86664	1.37328	regulation_of_inflammatory_response	ACE2,ACP5,CDH5,DNASE1,ELANE,FCER1G,FFAR2,GPER1,GPR17,LILRA5,MAS1,MMP26,NLRP1,NLRP12,NLRP3,NLRP7,SELE,SERPINF1,TLR10,TLR3
GO:0007160	8	798	104	17808	0.0949358	509	0.865427	1.7166	cellmatrix_adhesion	EMILIN1,HOXD3,ITGBL1,LYPD3,MSLN,MUC4,PARVG,PECAM1
GO:0009268	4	798	39	17808	0.0957156	510	0.870824	2.2888	response_to_pH	ACER1,GIP,SERPINF1,TRPV1
GO:0044275	4	798	39	17808	0.0957156	511	0.86912	2.2888	cellular_carbohydrate_catabolic_process	GK2,GK3P,MGAM,MIOX
GO:0015711	26	798	442	17808	0.09598	512	0.869819	1.31269	organic_anion_transport	ACE2,ATP8B1,CA5A,CD36,GLTPD2,KCNN4,LCN12,MPC1L,SLC16A8,SLC17A3,SLC22A11,SLC25A2,SLC25A31,SLC26A1,SLC26A10,SLC38A11,SLC38A5,SLC3A1,SLC6A19,SLC7A9,SLCO1A2,SLCO1B3,SLCO6A1,TRPV1,TSPOAP1,XKR8
GO:0002429	26	798	443	17808	0.0978586	513	0.885115	1.30973	immune_responseactivating_cell_surface_receptor_signaling_pathway	BMX,BTN1A1,BTNL8,CD247,CLEC10A,CLEC4C,CLEC4E,FCER1G,FCGR2A,FFAR2,FPR1,INPP5D,KLHL6,LAT,LAT2,LIME1,MNDA,MUC4,MUC5B,MUC6,MYH2,PRAM1,PRKACG,PSMA8,VAV1,ZAP70
GO:0052548	24	798	404	17808	0.0981532	514	0.886052	1.32569	regulation_of_endopeptidase_activity	A2ML1,ALOX12,BIRC8,CASP8,COL6A3,DPEP1,GPER1,NDUFA13,NLRP1,NLRP12,NLRP3,NLRP7,PML,RECK,RENBP,SERPINB11,SERPINB5,SERPINF1,SFN,ST18,TNFSF14,TP63,USP50,WFIKKN2
GO:0002449	6	798	71	17808	0.0981687	515	0.884471	1.88584	lymphocyte_mediated_immunity	FCER1G,GZMM,IL13RA2,INPP5D,KLRD1,TLR8
GO:0002460	6	798	71	17808	0.0981687	516	0.882757	1.88584	adaptive_immune_response_based_on_somatic_recombination_of_immune_receptors_built_from_immunoglobulin_superfamily_domains	FCER1G,GZMM,IL13RA2,INPP5D,KLHL6,TLR8
GO:0016056	2	798	12	17808	0.0983368	517	0.882559	3.7193	rhodopsin_mediated_signaling_pathway	GNGT1,PDE6G
GO:0031033	2	798	12	17808	0.0983368	518	0.880855	3.7193	myosin_filament_organization	MYBPC1,TTN
GO:0031034	2	798	12	17808	0.0983368	519	0.879158	3.7193	myosin_filament_assembly	MYBPC1,TTN
GO:0033004	2	798	12	17808	0.0983368	520	0.877467	3.7193	negative_regulation_of_mast_cell_activation	IL13RA2,MILR1
GO:0042308	2	798	12	17808	0.0983368	521	0.875783	3.7193	negative_regulation_of_protein_import_into_nucleus	ANGPT1,CD36
GO:0045779	2	798	12	17808	0.0983368	522	0.874105	3.7193	negative_regulation_of_bone_resorption	CLDN18,INPP5D
GO:0051238	2	798	12	17808	0.0983368	523	0.872434	3.7193	sequestering_of_metal_ion	FTHL17,SLC30A8
GO:0070528	2	798	12	17808	0.0983368	524	0.870769	3.7193	protein_kinase_C_signaling	AZU1,MAS1
GO:1902287	2	798	12	17808	0.0983368	525	0.86911	3.7193	semaphorinplexin_signaling_pathway_involved_in_axon_guidance	PLXNB2,PLXNB3
GO:1904181	2	798	12	17808	0.0983368	526	0.867458	3.7193	positive_regulation_of_membrane_depolarization	ALOX12,TRPM4
GO:1904251	2	798	12	17808	0.0983368	527	0.865812	3.7193	regulation_of_bile_acid_metabolic_process	MALRD1,STAR
GO:1904590	2	798	12	17808	0.0983368	528	0.864172	3.7193	negative_regulation_of_protein_import	ANGPT1,CD36
GO:1901222	8	798	105	17808	0.0989723	529	0.868112	1.70025	regulation_of_NIKNFkappaB_signaling	C1QTNF4,CARD14,LIME1,MAS1,NLRP12,NLRP3,TLR3,TNFSF14
GO:0031664	3	798	25	17808	0.0993519	530	0.869798	2.67789	regulation_of_lipopolysaccharidemediated_signaling_pathway	CACTIN,CD36,TRIM5
GO:1902932	3	798	25	17808	0.0993519	531	0.86816	2.67789	positive_regulation_of_alcohol_biosynthetic_process	GPER1,MAS1,POU1F1
GO:0032755	7	798	88	17808	0.099537	532	0.868142	1.77512	positive_regulation_of_interleukin6_production	C1QTNF4,CD36,FCER1G,LILRA5,SPON2,TLR3,TLR8
GO:2001056	10	798	141	17808	0.101809	533	0.886292	1.58268	positive_regulation_of_cysteinetype_endopeptidase_activity	ALOX12,CASP8,GPER1,NDUFA13,NLRP1,NLRP12,NLRP3,PML,ST18,USP50
GO:0007229	7	798	89	17808	0.10411	534	0.904626	1.75517	integrinmediated_signaling_pathway	CDH17,FCER1G,FERMT3,ITGBL1,LAT,PRAM1,VAV1
GO:0043280	9	798	124	17808	0.104861	535	0.909449	1.61969	positive_regulation_of_cysteinetype_endopeptidase_activity_involved_in_apoptotic_process	ALOX12,CASP8,GPER1,NDUFA13,NLRP1,NLRP12,NLRP3,PML,ST18
GO:0006869	18	798	291	17808	0.104883	536	0.907942	1.38036	lipid_transport	ABCA13,APOB,APOC4,APOC4-APOC2,APOH,ATP8B1,CD36,GLTPD2,GRAMD1C,KCNN4,LCN12,LIPC,MSR1,SLCO1A2,SLCO1B3,STAR,VPS51,XKR8
GO:0030194	3	798	26	17808	0.108753	537	0.939691	2.5749	positive_regulation_of_blood_coagulation	APOH,CD36,TBXA2R
GO:0034377	3	798	26	17808	0.108753	538	0.937944	2.5749	plasma_lipoprotein_particle_assembly	APOB,APOC4,PRKACG
GO:1900048	3	798	26	17808	0.108753	539	0.936204	2.5749	positive_regulation_of_hemostasis	APOH,CD36,TBXA2R
GO:1900739	3	798	26	17808	0.108753	540	0.93447	2.5749	regulation_of_protein_insertion_into_mitochondrial_membrane_involved_in_apoptotic_signaling_pathway	CASP8,SFN,TP63
GO:1900740	3	798	26	17808	0.108753	541	0.932743	2.5749	positive_regulation_of_protein_insertion_into_mitochondrial_membrane_involved_in_apoptotic_signaling_pathway	CASP8,SFN,TP63
GO:0055006	4	798	41	17808	0.110084	542	0.942417	2.17715	cardiac_cell_development	ALPK3,MYBPC1,MYO18B,TTN
GO:0032101	41	798	751	17808	0.110678	543	0.945757	1.21831	regulation_of_response_to_external_stimulus	ACE2,ACP5,AIPL1,ALOX12,ANGPT2,APOBEC3F,APOH,AZU1,CACTIN,CD36,CDH5,DNASE1,ELANE,F11,FCER1G,FFAR2,GPER1,GPR17,GRK7,IL12RB1,LILRA5,MAS1,MMP26,NLRP1,NLRP12,NLRP3,NLRP7,PDE6G,PLAT,PPEF1,SELE,SERPINF1,SIGLEC11,SOX15,TBXA2R,TLR10,TLR3,TNFSF14,TRIM15,TRIM5,USP17L2
GO:0002446	2	798	13	17808	0.112888	544	0.962868	3.4332	neutrophil_mediated_immunity	AZU1,ELANE
GO:0006703	2	798	13	17808	0.112888	545	0.961102	3.4332	estrogen_biosynthetic_process	HSD17B1,STAR
GO:0006995	2	798	13	17808	0.112888	546	0.959341	3.4332	cellular_response_to_nitrogen_starvation	BECN2,MAP1LC3B2
GO:0009635	2	798	13	17808	0.112888	547	0.957587	3.4332	response_to_herbicide	STAR,TH
GO:0014842	2	798	13	17808	0.112888	548	0.95584	3.4332	regulation_of_skeletal_muscle_satellite_cell_proliferation	ANGPT1,MYOG
GO:0034370	2	798	13	17808	0.112888	549	0.954099	3.4332	triglyceriderich_lipoprotein_particle_remodeling	APOB,LIPC
GO:0043562	2	798	13	17808	0.112888	550	0.952364	3.4332	cellular_response_to_nitrogen_levels	BECN2,MAP1LC3B2
GO:0044130	2	798	13	17808	0.112888	551	0.950636	3.4332	negative_regulation_of_growth_of_symbiont_in_host	CD36,ELANE
GO:0045078	2	798	13	17808	0.112888	552	0.948914	3.4332	positive_regulation_of_interferongamma_biosynthetic_process	TLR3,TLR8
GO:0045836	2	798	13	17808	0.112888	553	0.947198	3.4332	positive_regulation_of_meiotic_nuclear_division	PIWIL2,PRDM9
GO:0060965	2	798	13	17808	0.112888	554	0.945488	3.4332	negative_regulation_of_gene_silencing_by_miRNA	DND1,POU5F1
GO:0071941	2	798	13	17808	0.112888	555	0.943784	3.4332	nitrogen_cycle_metabolic_process	SLC25A2,SUOX
GO:1900225	2	798	13	17808	0.112888	556	0.942087	3.4332	regulation_of_NLRP3_inflammasome_complex_assembly	CD36,USP50
GO:1902285	2	798	13	17808	0.112888	557	0.940396	3.4332	semaphorinplexin_signaling_pathway_involved_in_neuron_projection_guidance	PLXNB2,PLXNB3
GO:0050877	50	798	937	17808	0.113228	558	0.941537	1.19081	nervous_system_process	ADAM2,AIPL1,ATP8B1,BEST2,CABP4,CACNA1F,CD36,CHRNA6,CLRN1,CRYGC,ESPNL,FOXS1,FSCN2,GABRP,GABRR1,GIP,GJA8,GRK7,GTF2A1L,HOXB8,HTR3E,LOXHD1,MARVELD2,NIPSNAP1,OBP2B,OMP,OPN1LW,OR10Q1,OR11L1,OR5D18,OR5M10,OR5M8,OR8H1,OR8H2,OR8J3,OR9Q2,PDE6G,PNOC,POU6F2,RPGRIP1,RS1,SCNN1D,SERPINF1,SLC45A2,TH,TMC1,TMPRSS3,TRPV1,TRPV2,TULP2
GO:0098742	16	798	256	17808	0.113259	559	0.94011	1.39474	cellcell_adhesion_via_plasmamembrane_adhesion_molecules	CDH17,CDH26,CDH5,CDH9,CLDN10,CLDN14,CLDN15,CLDN18,FAT2,FAT3,IL1RAPL1,MYPN,PECAM1,PLXNB2,PLXNB3,SELE
GO:0002703	13	798	200	17808	0.115235	560	0.954804	1.45053	regulation_of_leukocyte_mediated_immunity	DDX1,DNASE1,FCER1G,IL12RB1,IL13RA2,JAK3,NLRP3,PRAM1,SH2D1A,STAT6,TLR3,TRPM4,VAV1
GO:0019722	10	798	145	17808	0.116581	561	0.964235	1.53902	calciummediated_signaling	AZU1,CALML5,CCR10,DMPK,IRGM,LAT,LAT2,P2RY11,SELE,TRPM4
GO:0051155	5	798	58	17808	0.117513	562	0.970214	1.92377	positive_regulation_of_striated_muscle_cell_differentiation	EHD2,FLT3LG,MYF5,MYOG,TNFSF14
GO:0010863	4	798	42	17808	0.117609	563	0.969282	2.12531	positive_regulation_of_phospholipase_C_activity	GNA15,RASGRP4,S1PR4,SELE
GO:0043124	4	798	42	17808	0.117609	564	0.967563	2.12531	negative_regulation_of_IkappaB_kinaseNFkappaB_signaling	CASP8,CCDC22,NLRP12,RHOH
GO:0015721	3	798	27	17808	0.118482	565	0.97302	2.47953	bile_acid_and_bile_salt_transport	ATP8B1,SLCO1A2,SLCO1B3
GO:0048477	3	798	27	17808	0.118482	566	0.971301	2.47953	oogenesis	HORMAD1,PIWIL2,SPO11
GO:0050820	3	798	27	17808	0.118482	567	0.969588	2.47953	positive_regulation_of_coagulation	APOH,CD36,TBXA2R
GO:2000778	3	798	27	17808	0.118482	568	0.967881	2.47953	positive_regulation_of_interleukin6_secretion	C1QTNF4,LILRA5,TLR8
GO:0008584	7	798	92	17808	0.118496	569	0.966294	1.69794	male_gonad_development	MAS1,PRKACG,SOX15,STAR,TEX11,TLR3,ZFP42
GO:1901224	6	798	75	17808	0.119408	570	0.972023	1.78526	positive_regulation_of_NIKNFkappaB_signaling	C1QTNF4,CARD14,MAS1,NLRP12,TLR3,TNFSF14
GO:0042737	10	798	146	17808	0.120452	571	0.978804	1.52848	drug_catabolic_process	ALDH3B1,ALDH3B2,AMT,CPN1,CYP2F1,CYP2W1,PXDNL,RENBP,SULT2A1,TPO
GO:0061041	9	798	128	17808	0.121041	572	0.981871	1.56908	regulation_of_wound_healing	ALOX12,APOH,CD36,F11,FCER1G,INSL3,PLAT,SOX15,TBXA2R
GO:0031349	26	798	455	17808	0.122269	573	0.990102	1.27519	positive_regulation_of_defense_response	APOB,CASP8,CD36,CLEC10A,CLEC4C,CLEC4E,FCER1G,FFAR2,IRGM,LILRA5,MNDA,MUC4,MUC5B,MUC6,NLRP12,PRKACG,PSMA8,SH2D1A,TLR10,TLR3,TLR8,TRIM15,TRIM5,USP17L2,VAV1,ZBP1
GO:1903036	5	798	59	17808	0.123957	574	1.00202	1.89117	positive_regulation_of_response_to_wounding	APOH,CD36,INSL3,SOX15,TBXA2R
GO:0045088	25	798	436	17808	0.124234	575	1.00251	1.27958	regulation_of_innate_immune_response	APOB,CACTIN,CASP8,CD36,CLEC10A,CLEC4C,CLEC4E,FCER1G,FFAR2,IRGM,MNDA,MUC4,MUC5B,MUC6,PRKACG,PSMA8,SH2D1A,TLR10,TLR3,TLR8,TRIM15,TRIM5,USP17L2,VAV1,ZBP1
GO:1904951	25	798	436	17808	0.124234	576	1.00077	1.27958	positive_regulation_of_establishment_of_protein_localization	ALOX15B,C1QTNF4,CASP8,CLEC4E,CLEC9A,FFAR2,GIP,GPER1,GSDMD,HCAR2,KCNN4,LILRA5,NLRP1,NLRP12,NLRP3,NLRP7,NNAT,SFN,SLC30A8,TLR8,TNFRSF4,TP63,TRPM4,TTN,USP50
GO:0002768	27	798	476	17808	0.124566	577	1.00171	1.26581	immune_responseregulating_cell_surface_receptor_signaling_pathway	BMX,BTN1A1,BTNL8,CD247,CLEC10A,CLEC4C,CLEC4E,FCER1G,FCGR2A,FFAR2,FPR1,INPP5D,KIR2DL1,KLHL6,LAT,LAT2,LIME1,MNDA,MUC4,MUC5B,MUC6,MYH2,PRAM1,PRKACG,PSMA8,VAV1,ZAP70
GO:0048705	8	798	111	17808	0.125169	578	1.00482	1.60835	skeletal_system_morphogenesis	HOXA5,HOXB1,HOXB8,HOXC4,HOXD3,HOXD4,MYF5,RFLNB
GO:0002693	2	798	14	17808	0.127946	579	1.02534	3.18797	positive_regulation_of_cellular_extravasation	ELANE,PLVAP
GO:0007625	2	798	14	17808	0.127946	580	1.02357	3.18797	grooming_behavior	HOXB8,QRFP
GO:0010935	2	798	14	17808	0.127946	581	1.02181	3.18797	regulation_of_macrophage_cytokine_production	CD36,SPON2
GO:0014857	2	798	14	17808	0.127946	582	1.02005	3.18797	regulation_of_skeletal_muscle_cell_proliferation	ANGPT1,MYOG
GO:0022010	2	798	14	17808	0.127946	583	1.0183	3.18797	central_nervous_system_myelination	ASPA,SOX10
GO:0030240	2	798	14	17808	0.127946	584	1.01656	3.18797	skeletal_muscle_thin_filament_assembly	MYBPC1,TTN
GO:0032291	2	798	14	17808	0.127946	585	1.01482	3.18797	axon_ensheathment_in_central_nervous_system	ASPA,SOX10
GO:0034374	2	798	14	17808	0.127946	586	1.01309	3.18797	lowdensity_lipoprotein_particle_remodeling	APOB,LIPC
GO:0044126	2	798	14	17808	0.127946	587	1.01136	3.18797	regulation_of_growth_of_symbiont_in_host	CD36,ELANE
GO:0044146	2	798	14	17808	0.127946	588	1.00964	3.18797	negative_regulation_of_growth_of_symbiont_involved_in_interaction_with_host	CD36,ELANE
GO:0045123	2	798	14	17808	0.127946	589	1.00793	3.18797	cellular_extravasation	AZU1,PECAM1
GO:0045414	2	798	14	17808	0.127946	590	1.00622	3.18797	regulation_of_interleukin8_biosynthetic_process	ELANE,TLR8
GO:0045989	2	798	14	17808	0.127946	591	1.00452	3.18797	positive_regulation_of_striated_muscle_contraction	ACE2,TRPM4
GO:0046851	2	798	14	17808	0.127946	592	1.00282	3.18797	negative_regulation_of_bone_remodeling	CLDN18,INPP5D
GO:0051917	2	798	14	17808	0.127946	593	1.00113	3.18797	regulation_of_fibrinolysis	APOH,F11
GO:0060149	2	798	14	17808	0.127946	594	0.999444	3.18797	negative_regulation_of_posttranscriptional_gene_silencing	DND1,POU5F1
GO:0060967	2	798	14	17808	0.127946	595	0.997764	3.18797	negative_regulation_of_gene_silencing_by_RNA	DND1,POU5F1
GO:0000023	1	798	3	17808	0.128507	596	1.00046	7.4386	maltose_metabolic_process	MGAM
GO:0000103	1	798	3	17808	0.128507	597	0.998781	7.4386	sulfate_assimilation	SULT2B1
GO:0001660	1	798	3	17808	0.128507	598	0.997111	7.4386	fever_generation	TRPV1
GO:0001798	1	798	3	17808	0.128507	599	0.995447	7.4386	positive_regulation_of_type_IIa_hypersensitivity	FCER1G
GO:0001810	1	798	3	17808	0.128507	600	0.993787	7.4386	regulation_of_type_I_hypersensitivity	FCER1G
GO:0001820	1	798	3	17808	0.128507	601	0.992134	7.4386	serotonin_secretion	FCER1G
GO:0002232	1	798	3	17808	0.128507	602	0.990486	7.4386	leukocyte_chemotaxis_involved_in_inflammatory_response	FFAR2
GO:0002296	1	798	3	17808	0.128507	603	0.988843	7.4386	Thelper_1_cell_lineage_commitment	STAT6
GO:0002314	1	798	3	17808	0.128507	604	0.987206	7.4386	germinal_center_B_cell_differentiation	CDH17
GO:0002374	1	798	3	17808	0.128507	605	0.985574	7.4386	cytokine_secretion_involved_in_immune_response	NLRP3
GO:0002442	1	798	3	17808	0.128507	606	0.983948	7.4386	serotonin_secretion_involved_in_inflammatory_response	FCER1G
GO:0002554	1	798	3	17808	0.128507	607	0.982327	7.4386	serotonin_secretion_by_platelet	FCER1G
GO:0002877	1	798	3	17808	0.128507	608	0.980711	7.4386	regulation_of_acute_inflammatory_response_to_nonantigenic_stimulus	FFAR2
GO:0002894	1	798	3	17808	0.128507	609	0.979101	7.4386	positive_regulation_of_type_II_hypersensitivity	FCER1G
GO:0006452	1	798	3	17808	0.128507	610	0.977496	7.4386	translational_frameshifting	EIF5AL1
GO:0006850	1	798	3	17808	0.128507	611	0.975896	7.4386	mitochondrial_pyruvate_transmembrane_transport	MPC1L
GO:0007207	1	798	3	17808	0.128507	612	0.974301	7.4386	phospholipase_Cactivating_G_proteincoupled_acetylcholine_receptor_signaling_pathway	GNA15
GO:0007500	1	798	3	17808	0.128507	613	0.972712	7.4386	mesodermal_cell_fate_determination	TRIM15
GO:0008065	1	798	3	17808	0.128507	614	0.971128	7.4386	establishment_of_bloodnerve_barrier	HAPLN2
GO:0008594	1	798	3	17808	0.128507	615	0.969549	7.4386	photoreceptor_cell_morphogenesis	CABP4
GO:0009236	1	798	3	17808	0.128507	616	0.967975	7.4386	cobalamin_biosynthetic_process	MMAA
GO:0010446	1	798	3	17808	0.128507	617	0.966406	7.4386	response_to_alkaline_pH	ACER1
GO:0010520	1	798	3	17808	0.128507	618	0.964842	7.4386	regulation_of_reciprocal_meiotic_recombination	PRDM9
GO:0010593	1	798	3	17808	0.128507	619	0.963283	7.4386	negative_regulation_of_lamellipodium_assembly	PLXNB3
GO:0010845	1	798	3	17808	0.128507	620	0.96173	7.4386	positive_regulation_of_reciprocal_meiotic_recombination	PRDM9
GO:0014707	1	798	3	17808	0.128507	621	0.960181	7.4386	branchiomeric_skeletal_muscle_development	TCF21
GO:0014717	1	798	3	17808	0.128507	622	0.958637	7.4386	regulation_of_satellite_cell_activation_involved_in_skeletal_muscle_regeneration	SOX15
GO:0014735	1	798	3	17808	0.128507	623	0.957099	7.4386	regulation_of_muscle_atrophy	MYOG
GO:0014873	1	798	3	17808	0.128507	624	0.955565	7.4386	response_to_muscle_activity_involved_in_regulation_of_muscle_adaptation	MYOG
GO:0015827	1	798	3	17808	0.128507	625	0.954036	7.4386	tryptophan_transport	ACE2
GO:0016108	1	798	3	17808	0.128507	626	0.952512	7.4386	tetraterpenoid_metabolic_process	BCO2
GO:0016116	1	798	3	17808	0.128507	627	0.950993	7.4386	carotenoid_metabolic_process	BCO2
GO:0018002	1	798	3	17808	0.128507	628	0.949478	7.4386	Nterminal_peptidylglutamic_acid_acetylation	NAA11
GO:0018879	1	798	3	17808	0.128507	629	0.947969	7.4386	biphenyl_metabolic_process	STAR
GO:0018894	1	798	3	17808	0.128507	630	0.946464	7.4386	dibenzopdioxin_metabolic_process	STAR
GO:0019050	1	798	3	17808	0.128507	631	0.944964	7.4386	suppression_by_virus_of_host_apoptotic_process	CASP8
GO:0030573	1	798	3	17808	0.128507	632	0.943469	7.4386	bile_acid_catabolic_process	SULT2A1
GO:0030718	1	798	3	17808	0.128507	633	0.941979	7.4386	germline_stem_cell_population_maintenance	PIWIL2
GO:0032258	1	798	3	17808	0.128507	634	0.940493	7.4386	protein_localization_by_the_Cvt_pathway	BECN2
GO:0032765	1	798	3	17808	0.128507	635	0.939012	7.4386	positive_regulation_of_mast_cell_cytokine_production	FCER1G
GO:0032929	1	798	3	17808	0.128507	636	0.937535	7.4386	negative_regulation_of_superoxide_anion_generation	ACP5
GO:0033025	1	798	3	17808	0.128507	637	0.936064	7.4386	regulation_of_mast_cell_apoptotic_process	FCER1G
GO:0033076	1	798	3	17808	0.128507	638	0.934596	7.4386	isoquinoline_alkaloid_metabolic_process	TH
GO:0034344	1	798	3	17808	0.128507	639	0.933134	7.4386	regulation_of_type_III_interferon_production	TLR3
GO:0039526	1	798	3	17808	0.128507	640	0.931676	7.4386	modulation_by_virus_of_host_apoptotic_process	CASP8
GO:0042414	1	798	3	17808	0.128507	641	0.930222	7.4386	epinephrine_metabolic_process	TH
GO:0043163	1	798	3	17808	0.128507	642	0.928773	7.4386	cell_envelope_organization	TGM3
GO:0043366	1	798	3	17808	0.128507	643	0.927329	7.4386	beta_selection	ZAP70
GO:0043385	1	798	3	17808	0.128507	644	0.925889	7.4386	mycotoxin_metabolic_process	CYP2W1
GO:0043605	1	798	3	17808	0.128507	645	0.924453	7.4386	cellular_amide_catabolic_process	DPEP1
GO:0045079	1	798	3	17808	0.128507	646	0.923022	7.4386	negative_regulation_of_chemokine_biosynthetic_process	ELANE
GO:0045229	1	798	3	17808	0.128507	647	0.921596	7.4386	external_encapsulating_structure_organization	TGM3
GO:0045626	1	798	3	17808	0.128507	648	0.920174	7.4386	negative_regulation_of_Thelper_1_cell_differentiation	JAK3
GO:0045658	1	798	3	17808	0.128507	649	0.918756	7.4386	regulation_of_neutrophil_differentiation	INPP5D
GO:0046222	1	798	3	17808	0.128507	650	0.917342	7.4386	aflatoxin_metabolic_process	CYP2W1
GO:0048769	1	798	3	17808	0.128507	651	0.915933	7.4386	sarcomerogenesis	TTN
GO:0048807	1	798	3	17808	0.128507	652	0.914528	7.4386	female_genitalia_morphogenesis	TP63
GO:0048867	1	798	3	17808	0.128507	653	0.913128	7.4386	stem_cell_fate_determination	POU6F2
GO:0050955	1	798	3	17808	0.128507	654	0.911732	7.4386	thermoception	TRPV1
GO:0050968	1	798	3	17808	0.128507	655	0.91034	7.4386	detection_of_chemical_stimulus_involved_in_sensory_perception_of_pain	TRPV1
GO:0052199	1	798	3	17808	0.128507	656	0.908952	7.4386	negative_regulation_of_catalytic_activity_in_other_organism_involved_in_symbiotic_interaction	CASP8
GO:0055095	1	798	3	17808	0.128507	657	0.907568	7.4386	lipoprotein_particle_mediated_signaling	CD36
GO:0055096	1	798	3	17808	0.128507	658	0.906189	7.4386	lowdensity_lipoprotein_particle_mediated_signaling	CD36
GO:0060197	1	798	3	17808	0.128507	659	0.904814	7.4386	cloacal_septation	TP63
GO:0060541	1	798	3	17808	0.128507	660	0.903443	7.4386	respiratory_system_development	TCF21
GO:0060715	1	798	3	17808	0.128507	661	0.902076	7.4386	syncytiotrophoblast_cell_differentiation_involved_in_labyrinthine_layer_development	CASP8
GO:0060856	1	798	3	17808	0.128507	662	0.900714	7.4386	establishment_of_bloodbrain_barrier	MXRA8
GO:0061182	1	798	3	17808	0.128507	663	0.899355	7.4386	negative_regulation_of_chondrocyte_development	RFLNB
GO:0070103	1	798	3	17808	0.128507	664	0.898001	7.4386	regulation_of_interleukin6mediated_signaling_pathway	C1QTNF4
GO:0070669	1	798	3	17808	0.128507	665	0.89665	7.4386	response_to_interleukin2	JAK3
GO:0070831	1	798	3	17808	0.128507	666	0.895304	7.4386	basement_membrane_assembly	LAMC2
GO:0070859	1	798	3	17808	0.128507	667	0.893962	7.4386	positive_regulation_of_bile_acid_biosynthetic_process	STAR
GO:0070945	1	798	3	17808	0.128507	668	0.892623	7.4386	neutrophil_mediated_killing_of_gramnegative_bacterium	ELANE
GO:0071373	1	798	3	17808	0.128507	669	0.891289	7.4386	cellular_response_to_luteinizing_hormone_stimulus	STAR
GO:0071393	1	798	3	17808	0.128507	670	0.889959	7.4386	cellular_response_to_progesterone_stimulus	SOX10
GO:0071461	1	798	3	17808	0.128507	671	0.888633	7.4386	cellular_response_to_redox_state	ARHGDIB
GO:0071586	1	798	3	17808	0.128507	672	0.88731	7.4386	CAAXbox_protein_processing	USP17L2
GO:0071630	1	798	3	17808	0.128507	673	0.885992	7.4386	nuclear_protein_quality_control_by_the_ubiquitinproteasome_system	KLHL15
GO:0072010	1	798	3	17808	0.128507	674	0.884677	7.4386	glomerular_epithelium_development	PECAM1
GO:0072277	1	798	3	17808	0.128507	675	0.883367	7.4386	metanephric_glomerular_capillary_formation	TCF21
GO:0086047	1	798	3	17808	0.128507	676	0.88206	7.4386	membrane_depolarization_during_Purkinje_myocyte_cell_action_potential	TRPM4
GO:0086048	1	798	3	17808	0.128507	677	0.880757	7.4386	membrane_depolarization_during_bundle_of_His_cell_action_potential	TRPM4
GO:0090290	1	798	3	17808	0.128507	678	0.879458	7.4386	positive_regulation_of_osteoclast_proliferation	FLT3LG
GO:0099183	1	798	3	17808	0.128507	679	0.878163	7.4386	transsynaptic_signaling_by_BDNF_modulating_synaptic_transmission	PLAT
GO:0099191	1	798	3	17808	0.128507	680	0.876871	7.4386	transsynaptic_signaling_by_BDNF	PLAT
GO:0106134	1	798	3	17808	0.128507	681	0.875584	7.4386	positive_regulation_of_cardiac_muscle_cell_contraction	TRPM4
GO:0120011	1	798	3	17808	0.128507	682	0.8743	7.4386	intermembrane_sterol_transfer	GRAMD1C
GO:1901252	1	798	3	17808	0.128507	683	0.87302	7.4386	regulation_of_intracellular_transport_of_viral_material	TRIM15
GO:1901376	1	798	3	17808	0.128507	684	0.871743	7.4386	organic_heteropentacyclic_compound_metabolic_process	CYP2W1
GO:1902080	1	798	3	17808	0.128507	685	0.870471	7.4386	regulation_of_calcium_ion_import_into_sarcoplasmic_reticulum	MRLN
GO:1903116	1	798	3	17808	0.128507	686	0.869202	7.4386	positive_regulation_of_actin_filamentbased_movement	TRPM4
GO:1903241	1	798	3	17808	0.128507	687	0.867937	7.4386	U2type_prespliceosome_assembly	SF3A3
GO:1903598	1	798	3	17808	0.128507	688	0.866675	7.4386	positive_regulation_of_gap_junction_assembly	ACE2
GO:1903765	1	798	3	17808	0.128507	689	0.865417	7.4386	negative_regulation_of_potassium_ion_export_across_plasma_membrane	KCNE5
GO:1903781	1	798	3	17808	0.128507	690	0.864163	7.4386	positive_regulation_of_cardiac_conduction	TRPM4
GO:1904253	1	798	3	17808	0.128507	691	0.862912	7.4386	positive_regulation_of_bile_acid_metabolic_process	STAR
GO:1904880	1	798	3	17808	0.128507	692	0.861665	7.4386	response_to_hydrogen_sulfide	NQO1
GO:1905246	1	798	3	17808	0.128507	693	0.860422	7.4386	negative_regulation_of_aspartictype_peptidase_activity	NLRP7
GO:1905867	1	798	3	17808	0.128507	694	0.859182	7.4386	epididymis_development	GJB1
GO:1990167	1	798	3	17808	0.128507	695	0.857946	7.4386	protein_K27linked_deubiquitination	OTUD6A
GO:1990575	1	798	3	17808	0.128507	696	0.856713	7.4386	mitochondrial_Lornithine_transmembrane_transport	SLC25A2
GO:1990918	1	798	3	17808	0.128507	697	0.855484	7.4386	doublestrand_break_repair_involved_in_meiotic_recombination	SPO11
GO:2000297	1	798	3	17808	0.128507	698	0.854259	7.4386	negative_regulation_of_synapse_maturation	ARHGEF15
GO:2000722	1	798	3	17808	0.128507	699	0.853036	7.4386	regulation_of_cardiac_vascular_smooth_muscle_cell_differentiation	GPER1
GO:0033032	3	798	28	17808	0.128519	700	0.851897	2.39098	regulation_of_myeloid_cell_apoptotic_process	APOH,FCER1G,HCAR2
GO:0043029	3	798	28	17808	0.128519	701	0.850682	2.39098	T_cell_homeostasis	CACNA1F,JAK3,TNFSF14
GO:0055001	7	798	94	17808	0.128629	702	0.850197	1.66181	muscle_cell_development	ALPK3,MYBPC1,MYL2,MYO18B,MYOG,TTN,WFIKKN2
GO:0051222	23	798	399	17808	0.130545	703	0.861634	1.28637	positive_regulation_of_protein_transport	ALOX15B,C1QTNF4,CLEC4E,CLEC9A,FFAR2,GIP,GPER1,GSDMD,HCAR2,KCNN4,LILRA5,NLRP1,NLRP12,NLRP3,NLRP7,NNAT,SFN,SLC30A8,TLR8,TNFRSF4,TRPM4,TTN,USP50
GO:0045638	6	798	77	17808	0.130815	704	0.86219	1.73889	negative_regulation_of_myeloid_cell_differentiation	CLDN18,HOXA5,HOXB8,INPP5D,LILRB4,TLR3
GO:0002673	4	798	44	17808	0.1333	705	0.877322	2.02871	regulation_of_acute_inflammatory_response	DNASE1,FCER1G,FFAR2,NLRP3
GO:1900274	4	798	44	17808	0.1333	706	0.876079	2.02871	regulation_of_phospholipase_C_activity	GNA15,RASGRP4,S1PR4,SELE
GO:0032675	9	798	131	17808	0.134011	707	0.879506	1.53315	regulation_of_interleukin6_production	C1QTNF4,CD36,FCER1G,INPP5D,LILRA5,NLRP12,SPON2,TLR3,TLR8
GO:0003333	6	798	78	17808	0.136708	708	0.895939	1.7166	amino_acid_transmembrane_transport	SLC25A2,SLC38A11,SLC38A5,SLC3A1,SLC6A19,SLC7A9
GO:0006090	3	798	29	17808	0.138846	709	0.908668	2.30853	pyruvate_metabolic_process	LDHAL6B,PDHA2,SLC16A8
GO:0008207	3	798	29	17808	0.138846	710	0.907388	2.30853	C21steroid_hormone_metabolic_process	DHRS9,STAR,TSPOAP1
GO:0019228	3	798	29	17808	0.138846	711	0.906112	2.30853	neuronal_action_potential	GPER1,KCNMB3,SCN11A
GO:0009620	4	798	45	17808	0.14145	712	0.921809	1.98363	response_to_fungus	ELANE,HTN1,HTN3,SPON2
GO:0045933	4	798	45	17808	0.14145	713	0.920516	1.98363	positive_regulation_of_muscle_contraction	ACE2,GPER1,TBXA2R,TRPM4
GO:0071827	4	798	45	17808	0.14145	714	0.919227	1.98363	plasma_lipoprotein_particle_organization	APOB,APOC4,LIPC,PRKACG
GO:0072348	4	798	45	17808	0.14145	715	0.917941	1.98363	sulfur_compound_transport	SLC26A1,SLC26A10,SLC3A1,SLC7A9
GO:0051606	37	798	687	17808	0.141848	716	0.919238	1.20187	detection_of_stimulus	AIPL1,CABP4,CACNA1F,CSRP3,GNGT1,KCNMB3,NLRP3,NPFFR2,OPN1LW,OR10H1,OR10H2,OR10Q1,OR11A1,OR11L1,OR13C8,OR1K1,OR1L6,OR2A1,OR2B11,OR2H1,OR3A3,OR5D18,OR5M10,OR5M8,OR6C65,OR8H1,OR8H2,OR8J3,OR9Q2,PDE6G,PLEKHB1,PPEF1,RTP4,RTP5,TMC1,TRPV1,TTN
GO:0006700	2	798	15	17808	0.143437	717	0.928239	2.97544	C21steroid_hormone_biosynthetic_process	STAR,TSPOAP1
GO:0033033	2	798	15	17808	0.143437	718	0.926947	2.97544	negative_regulation_of_myeloid_cell_apoptotic_process	APOH,FCER1G
GO:0035589	2	798	15	17808	0.143437	719	0.925657	2.97544	G_proteincoupled_purinergic_nucleotide_receptor_signaling_pathway	GPR87,P2RY11
GO:0044144	2	798	15	17808	0.143437	720	0.924372	2.97544	modulation_of_growth_of_symbiont_involved_in_interaction_with_host	CD36,ELANE
GO:0048546	2	798	15	17808	0.143437	721	0.92309	2.97544	digestive_tract_morphogenesis	AGR2,SOX10
GO:1904469	2	798	15	17808	0.143437	722	0.921811	2.97544	positive_regulation_of_tumor_necrosis_factor_secretion	C1QTNF4,LILRA5
GO:0034728	10	798	152	17808	0.145133	723	0.931421	1.46814	nucleosome_organization	BRDT,H2BFM,H2BFWT,HIST1H1T,HIST1H2BA,HIST1H4G,HIST3H3,PRDM9,SYCP3,TSPYL6
GO:0006882	3	798	30	17808	0.149441	724	0.957743	2.23158	cellular_zinc_ion_homeostasis	MT1H,MT1HL1,SLC30A8
GO:0030149	3	798	30	17808	0.149441	725	0.956422	2.23158	sphingolipid_catabolic_process	ACER1,ENPP7,NEU4
GO:0042036	3	798	30	17808	0.149441	726	0.955105	2.23158	negative_regulation_of_cytokine_biosynthetic_process	ELANE,INPP5D,NLRP12
GO:0065005	3	798	30	17808	0.149441	727	0.953791	2.23158	proteinlipid_complex_assembly	APOB,APOC4,PRKACG
GO:1904659	3	798	30	17808	0.149441	728	0.952481	2.23158	glucose_transmembrane_transport	HNF1A,SLC2A3,SLC5A10
GO:0016339	4	798	46	17808	0.149792	729	0.953409	1.9405	calciumdependent_cellcell_adhesion_via_plasma_membrane_cell_adhesion_molecules	CDH17,CDH26,CDH5,CDH9
GO:0030317	5	798	63	17808	0.151287	730	0.961605	1.77109	flagellated_sperm_motility	APOB,DDX4,HIST1H1T,NME8,TEX101
GO:0050891	5	798	63	17808	0.151287	731	0.96029	1.77109	multicellular_organismal_water_homeostasis	ACER1,ALOX12,PRKACG,SFN,TP63
GO:0097722	5	798	63	17808	0.151287	732	0.958978	1.77109	sperm_motility	APOB,DDX4,HIST1H1T,NME8,TEX101
GO:0006820	30	798	549	17808	0.15237	733	0.964525	1.21944	anion_transport	ACE2,ATP8B1,BEST2,BEST3,CA5A,CD36,GABRP,GABRR1,GLTPD2,KCNN4,LCN12,MPC1L,SLC16A8,SLC17A3,SLC22A11,SLC25A2,SLC25A31,SLC26A1,SLC26A10,SLC38A11,SLC38A5,SLC3A1,SLC6A19,SLC7A9,SLCO1A2,SLCO1B3,SLCO6A1,TRPV1,TSPOAP1,XKR8
GO:0006643	12	798	192	17808	0.154289	734	0.975342	1.39474	membrane_lipid_metabolic_process	ACER1,ALDH3B1,ALDH3B2,CERS3,ENPP7,FUT3,FUT6,GAL3ST2,GAL3ST4,NEU4,PIGY,TH
GO:0033209	8	798	117	17808	0.154611	735	0.976048	1.52587	tumor_necrosis_factormediated_signaling_pathway	CARD14,CLDN18,PLVAP,PSMA8,ST18,TNFRSF4,TNFSF14,TNFSF8
GO:0051607	12	798	193	17808	0.158281	736	0.997858	1.38751	defense_response_to_virus	APOBEC3F,AZU1,DDX1,MX2,NLRP3,NLRP9,PML,RTP4,SPON2,TLR3,TLR8,TRIM5
GO:0002762	4	798	47	17808	0.158317	737	0.996731	1.89922	negative_regulation_of_myeloid_leukocyte_differentiation	CLDN18,INPP5D,LILRB4,TLR3
GO:0032757	4	798	47	17808	0.158317	738	0.995381	1.89922	positive_regulation_of_interleukin8_production	ELANE,FFAR2,TLR3,TLR8
GO:0006909	5	798	64	17808	0.158485	739	0.995088	1.74342	phagocytosis	CD36,CD93,ELANE,PECAM1,PLD4
GO:0032387	5	798	64	17808	0.158485	740	0.993744	1.74342	negative_regulation_of_intracellular_transport	ANGPT1,CD36,IL13RA2,MRLN,USP17L2
GO:0052547	24	798	430	17808	0.158616	741	0.993223	1.24553	regulation_of_peptidase_activity	A2ML1,ALOX12,BIRC8,CASP8,COL6A3,DPEP1,GPER1,NDUFA13,NLRP1,NLRP12,NLRP3,NLRP7,PML,RECK,RENBP,SERPINB11,SERPINB5,SERPINF1,SFN,ST18,TNFSF14,TP63,USP50,WFIKKN2
GO:0010273	2	798	16	17808	0.159293	742	0.996118	2.78947	detoxification_of_copper_ion	MT1H,MT1HL1
GO:0016584	2	798	16	17808	0.159293	743	0.994777	2.78947	nucleosome_positioning	HIST1H1T,PRDM9
GO:0019372	2	798	16	17808	0.159293	744	0.99344	2.78947	lipoxygenase_pathway	ALOX12,ALOX15B
GO:0030889	2	798	16	17808	0.159293	745	0.992107	2.78947	negative_regulation_of_B_cell_proliferation	INPP5D,MNDA
GO:0032959	2	798	16	17808	0.159293	746	0.990777	2.78947	inositol_trisphosphate_biosynthetic_process	PLCH2,PLCZ1
GO:0051447	2	798	16	17808	0.159293	747	0.98945	2.78947	negative_regulation_of_meiotic_cell_cycle	HORMAD1,RAD1
GO:0071404	2	798	16	17808	0.159293	748	0.988128	2.78947	cellular_response_to_lowdensity_lipoprotein_particle_stimulus	CD36,FCER1G
GO:0097320	2	798	16	17808	0.159293	749	0.986808	2.78947	plasma_membrane_tubulation	BIN2,EHD2
GO:0006691	3	798	31	17808	0.160285	750	0.99163	2.15959	leukotriene_metabolic_process	ALOX12,DPEP1,GGTLC1
GO:0010955	3	798	31	17808	0.160285	751	0.990309	2.15959	negative_regulation_of_protein_processing	BIRC8,NLRP7,USP17L2
GO:0045742	3	798	31	17808	0.160285	752	0.988993	2.15959	positive_regulation_of_epidermal_growth_factor_receptor_signaling_pathway	AGR2,GPER1,PDE6G
GO:1902186	3	798	31	17808	0.160285	753	0.987679	2.15959	regulation_of_viral_release_from_host_cell	PML,TRIM15,TRIM5
GO:1903318	3	798	31	17808	0.160285	754	0.986369	2.15959	negative_regulation_of_protein_maturation	BIRC8,NLRP7,USP17L2
GO:0006936	13	798	213	17808	0.161235	755	0.990901	1.362	muscle_contraction	AATK-AS1,CSRP3,KCNE5,MYBPC1,MYH1,MYH2,MYH3,MYL2,TNNI2,TNNT3,TRPV1,TTN,UTS2
GO:0098754	8	798	119	17808	0.165102	756	1.01332	1.50022	detoxification	IPCEF1,LOXHD1,MT1H,MT1HL1,NQO1,PXDNL,TPO,TXNRD1
GO:0001708	5	798	65	17808	0.16582	757	1.01639	1.7166	cell_fate_specification	MYL2,MYT1L,NANOG,POU1F1,POU5F1
GO:0031348	12	798	195	17808	0.166422	758	1.01873	1.37328	negative_regulation_of_defense_response	ACP5,CACTIN,CDH5,ELANE,GPER1,GPR17,MMP26,NLRP12,NLRP3,NLRP7,SERPINF1,SIGLEC11
GO:0010596	4	798	48	17808	0.167016	759	1.02102	1.85965	negative_regulation_of_endothelial_cell_migration	ANGPT2,APOH,SERPINF1,TBXA2R
GO:0031640	4	798	48	17808	0.167016	760	1.01968	1.85965	killing_of_cells_of_other_organism	AZU1,ELANE,HTN1,HTN3
GO:0044364	4	798	48	17808	0.167016	761	1.01834	1.85965	disruption_of_cells_of_other_organism	AZU1,ELANE,HTN1,HTN3
GO:0006937	10	798	157	17808	0.167529	762	1.02012	1.42139	regulation_of_muscle_contraction	AATK-AS1,ACE2,CNN1,DMPK,GPER1,MYL2,TBXA2R,TNNI2,TNNT3,TRPM4
GO:0001796	1	798	4	17808	0.167566	763	1.01901	5.57895	regulation_of_type_IIa_hypersensitivity	FCER1G
GO:0001878	1	798	4	17808	0.167566	764	1.01768	5.57895	response_to_yeast	ELANE
GO:0002159	1	798	4	17808	0.167566	765	1.01635	5.57895	desmosome_assembly	PKP3
GO:0002892	1	798	4	17808	0.167566	766	1.01502	5.57895	regulation_of_type_II_hypersensitivity	FCER1G
GO:0006533	1	798	4	17808	0.167566	767	1.0137	5.57895	aspartate_catabolic_process	ASPA
GO:0006642	1	798	4	17808	0.167566	768	1.01238	5.57895	triglyceride_mobilization	APOB
GO:0006772	1	798	4	17808	0.167566	769	1.01106	5.57895	thiamine_metabolic_process	TKTL1
GO:0007290	1	798	4	17808	0.167566	770	1.00975	5.57895	spermatid_nucleus_elongation	DMRTC2
GO:0008592	1	798	4	17808	0.167566	771	1.00844	5.57895	regulation_of_Toll_signaling_pathway	NLRP12
GO:0009786	1	798	4	17808	0.167566	772	1.00713	5.57895	regulation_of_asymmetric_cell_division	POU5F1
GO:0014878	1	798	4	17808	0.167566	773	1.00583	5.57895	response_to_electrical_stimulus_involved_in_regulation_of_muscle_adaptation	MYOG
GO:0015766	1	798	4	17808	0.167566	774	1.00453	5.57895	disaccharide_transport	SLC45A2
GO:0015770	1	798	4	17808	0.167566	775	1.00323	5.57895	sucrose_transport	SLC45A2
GO:0015772	1	798	4	17808	0.167566	776	1.00194	5.57895	oligosaccharide_transport	SLC45A2
GO:0015842	1	798	4	17808	0.167566	777	1.00065	5.57895	aminergic_neurotransmitter_loading_into_synaptic_vesicle	TH
GO:0018120	1	798	4	17808	0.167566	778	0.999365	5.57895	peptidylarginine_ADPribosylation	ART3
GO:0018343	1	798	4	17808	0.167566	779	0.998082	5.57895	protein_farnesylation	AIPL1
GO:0019556	1	798	4	17808	0.167566	780	0.996803	5.57895	histidine_catabolic_process_to_glutamate_and_formamide	FTCD
GO:0019557	1	798	4	17808	0.167566	781	0.995527	5.57895	histidine_catabolic_process_to_glutamate_and_formate	FTCD
GO:0021615	1	798	4	17808	0.167566	782	0.994254	5.57895	glossopharyngeal_nerve_morphogenesis	HOXD3
GO:0022410	1	798	4	17808	0.167566	783	0.992984	5.57895	circadian_sleepwake_cycle_process	STAR
GO:0032119	1	798	4	17808	0.167566	784	0.991717	5.57895	sequestering_of_zinc_ion	SLC30A8
GO:0032264	1	798	4	17808	0.167566	785	0.990454	5.57895	IMP_salvage	AMPD1
GO:0033031	1	798	4	17808	0.167566	786	0.989194	5.57895	positive_regulation_of_neutrophil_apoptotic_process	HCAR2
GO:0033668	1	798	4	17808	0.167566	787	0.987937	5.57895	negative_regulation_by_symbiont_of_host_apoptotic_process	CASP8
GO:0034699	1	798	4	17808	0.167566	788	0.986683	5.57895	response_to_luteinizing_hormone	STAR
GO:0036438	1	798	4	17808	0.167566	789	0.985432	5.57895	maintenance_of_lens_transparency	GCNT2
GO:0038124	1	798	4	17808	0.167566	790	0.984185	5.57895	tolllike_receptor_TLR6TLR2_signaling_pathway	CD36
GO:0038145	1	798	4	17808	0.167566	791	0.982941	5.57895	macrophage_colonystimulating_factor_signaling_pathway	MST1R
GO:0042126	1	798	4	17808	0.167566	792	0.9817	5.57895	nitrate_metabolic_process	SUOX
GO:0042904	1	798	4	17808	0.167566	793	0.980462	5.57895	9cisretinoic_acid_biosynthetic_process	DHRS9
GO:0042905	1	798	4	17808	0.167566	794	0.979227	5.57895	9cisretinoic_acid_metabolic_process	DHRS9
GO:0045415	1	798	4	17808	0.167566	795	0.977995	5.57895	negative_regulation_of_interleukin8_biosynthetic_process	ELANE
GO:0045901	1	798	4	17808	0.167566	796	0.976767	5.57895	positive_regulation_of_translational_elongation	EIF5AL1
GO:0045905	1	798	4	17808	0.167566	797	0.975541	5.57895	positive_regulation_of_translational_termination	EIF5AL1
GO:0046684	1	798	4	17808	0.167566	798	0.974319	5.57895	response_to_pyrethroid	TH
GO:0048295	1	798	4	17808	0.167566	799	0.973099	5.57895	positive_regulation_of_isotype_switching_to_IgE_isotypes	STAT6
GO:0048861	1	798	4	17808	0.167566	800	0.971883	5.57895	leukemia_inhibitory_factor_signaling_pathway	CTF1
GO:0051030	1	798	4	17808	0.167566	801	0.970669	5.57895	snRNA_transport	PHAX
GO:0051919	1	798	4	17808	0.167566	802	0.969459	5.57895	positive_regulation_of_fibrinolysis	F11
GO:0052041	1	798	4	17808	0.167566	803	0.968252	5.57895	negative_regulation_by_symbiont_of_host_programmed_cell_death	CASP8
GO:0052203	1	798	4	17808	0.167566	804	0.967048	5.57895	modulation_of_catalytic_activity_in_other_organism_involved_in_symbiotic_interaction	CASP8
GO:0052490	1	798	4	17808	0.167566	805	0.965846	5.57895	negative_regulation_by_organism_of_programmed_cell_death_in_other_organism_involved_in_symbiotic_interaction	CASP8
GO:0060005	1	798	4	17808	0.167566	806	0.964648	5.57895	vestibular_reflex	TMC1
GO:0060018	1	798	4	17808	0.167566	807	0.963453	5.57895	astrocyte_fate_commitment	GCM1
GO:0060513	1	798	4	17808	0.167566	808	0.96226	5.57895	prostatic_bud_formation	TP63
GO:0060535	1	798	4	17808	0.167566	809	0.961071	5.57895	trachea_cartilage_morphogenesis	HOXA5
GO:0060574	1	798	4	17808	0.167566	810	0.959884	5.57895	intestinal_epithelial_cell_maturation	HOXA5
GO:0060800	1	798	4	17808	0.167566	811	0.958701	5.57895	regulation_of_cell_differentiation_involved_in_embryonic_placenta_development	GCM1
GO:0061181	1	798	4	17808	0.167566	812	0.95752	5.57895	regulation_of_chondrocyte_development	RFLNB
GO:0061739	1	798	4	17808	0.167566	813	0.956342	5.57895	protein_lipidation_involved_in_autophagosome_assembly	IRGM
GO:0061762	1	798	4	17808	0.167566	814	0.955167	5.57895	CAMKKAMPK_signaling_cascade	IRGM
GO:0070236	1	798	4	17808	0.167566	815	0.953995	5.57895	negative_regulation_of_activationinduced_cell_death_of_T_cells	TNFRSF4
GO:0070318	1	798	4	17808	0.167566	816	0.952826	5.57895	positive_regulation_of_G0_to_G1_transition	SOX15
GO:0070858	1	798	4	17808	0.167566	817	0.95166	5.57895	negative_regulation_of_bile_acid_biosynthetic_process	MALRD1
GO:0071279	1	798	4	17808	0.167566	818	0.950497	5.57895	cellular_response_to_cobalt_ion	SERPINF1
GO:0071442	1	798	4	17808	0.167566	819	0.949336	5.57895	positive_regulation_of_histone_H3K14_acetylation	PIWIL2
GO:0071593	1	798	4	17808	0.167566	820	0.948178	5.57895	lymphocyte_aggregation	ZAP70
GO:0071724	1	798	4	17808	0.167566	821	0.947023	5.57895	response_to_diacyl_bacterial_lipopeptide	CD36
GO:0071726	1	798	4	17808	0.167566	822	0.945871	5.57895	cellular_response_to_diacyl_bacterial_lipopeptide	CD36
GO:0071800	1	798	4	17808	0.167566	823	0.944722	5.57895	podosome_assembly	BIN2
GO:0071847	1	798	4	17808	0.167566	824	0.943576	5.57895	TNFSF11mediated_signaling_pathway	CLDN18
GO:0071865	1	798	4	17808	0.167566	825	0.942432	5.57895	regulation_of_apoptotic_process_in_bone_marrow_cell	FLT3LG
GO:0071866	1	798	4	17808	0.167566	826	0.941291	5.57895	negative_regulation_of_apoptotic_process_in_bone_marrow_cell	FLT3LG
GO:0097176	1	798	4	17808	0.167566	827	0.940153	5.57895	epoxide_metabolic_process	ALOX12
GO:0097296	1	798	4	17808	0.167566	828	0.939017	5.57895	activation_of_cysteinetype_endopeptidase_activity_involved_in_apoptotic_signaling_pathway	CASP8
GO:1900109	1	798	4	17808	0.167566	829	0.937884	5.57895	regulation_of_histone_H3K9_dimethylation	DMRTC2
GO:1900114	1	798	4	17808	0.167566	830	0.936755	5.57895	positive_regulation_of_histone_H3K9_trimethylation	DMRTC2
GO:1900158	1	798	4	17808	0.167566	831	0.935627	5.57895	negative_regulation_of_bone_mineralization_involved_in_bone_maturation	RFLNB
GO:1900245	1	798	4	17808	0.167566	832	0.934503	5.57895	positive_regulation_of_MDA5_signaling_pathway	USP17L2
GO:1902109	1	798	4	17808	0.167566	833	0.933381	5.57895	negative_regulation_of_mitochondrial_membrane_permeability_involved_in_apoptotic_process	MTRNR2L5
GO:1903238	1	798	4	17808	0.167566	834	0.932262	5.57895	positive_regulation_of_leukocyte_tethering_or_rolling	ELANE
GO:1903596	1	798	4	17808	0.167566	835	0.931145	5.57895	regulation_of_gap_junction_assembly	ACE2
GO:1903899	1	798	4	17808	0.167566	836	0.930031	5.57895	positive_regulation_of_PERKmediated_unfolded_protein_response	AGR2
GO:1904252	1	798	4	17808	0.167566	837	0.92892	5.57895	negative_regulation_of_bile_acid_metabolic_process	MALRD1
GO:1904684	1	798	4	17808	0.167566	838	0.927812	5.57895	negative_regulation_of_metalloendopeptidase_activity	RECK
GO:1990168	1	798	4	17808	0.167566	839	0.926706	5.57895	protein_K33linked_deubiquitination	OTUD6A
GO:2000330	1	798	4	17808	0.167566	840	0.925603	5.57895	positive_regulation_of_Thelper_17_cell_lineage_commitment	IL12RB1
GO:2000666	1	798	4	17808	0.167566	841	0.924502	5.57895	negative_regulation_of_interleukin13_secretion	LILRA5
GO:0030154	91	798	1840	17808	0.168773	842	0.930055	1.10366	cell_differentiation	ACER1,ACSBG2,ADAM18,ADGRF5,AGR2,ANGPT1,ANKRD33,ASZ1,BATF2,BRDT,CABP4,CASP8,CDH17,CDX1,CERS3,CLEC4E,DDX4,DHRS9,EHF,ELF5,EVPL,FCER1G,FFAR2,FGF6,FKBP6,FLT3LG,FOXD4L5,FOXI1,FOXS1,GCM1,GFAP,GPR17,GTSF1,HIST1H1T,HNF1A,HNF4A,HOXA5,IL1RAPL1,JAK3,M1AP,MAEL,MFNG,MMP21,MORC1,MROH2B,MYF5,MYO18B,MYOG,MYT1,MYT1L,NANOG,NKX6-3,NME8,NNAT,NPAP1,NTN5,ODF1,OMP,PIWIL3,PIWIL4,PLD4,PML,POU1F1,PRAME,RASGRP4,RBM46,RBMX,R…
GO:0031497	3	798	32	17808	0.171359	843	0.943186	2.09211	chromatin_assembly	HIST1H1T,M1AP,PRDM9
GO:0033198	3	798	32	17808	0.171359	844	0.942068	2.09211	response_to_ATP	P2RY11,TRPM4,TRPV1
GO:0045745	3	798	32	17808	0.171359	845	0.940954	2.09211	positive_regulation_of_G_proteincoupled_receptor_signaling_pathway	GPER1,MRAP,PDE6G
GO:0032677	5	798	66	17808	0.173287	846	0.950416	1.69059	regulation_of_interleukin8_production	CACTIN,ELANE,FFAR2,TLR3,TLR8
GO:0046649	19	798	335	17808	0.17442	847	0.9555	1.26567	lymphocyte_activation	CASP8,CD7,CDH17,CDH26,CLEC4E,FCER1G,FLT3LG,HNF1A,JAK3,LAT,LAT2,MFNG,POU1F1,RHOH,TNFRSF4,TNFSF14,TNFSF8,VAV1,ZAP70
GO:0042110	12	798	197	17808	0.174768	848	0.956278	1.35934	T_cell_activation	CASP8,CD7,CDH26,CLEC4E,FCER1G,LAT,RHOH,TNFRSF4,TNFSF14,TNFSF8,VAV1,ZAP70
GO:1901615	24	798	436	17808	0.175022	849	0.95654	1.22839	organic_hydroxy_compound_metabolic_process	ACAT2,ACER1,ALDH1A1,ALDH3B1,ALDH3B2,ALOX12,APOB,DHRS9,GK2,GK3P,IDI2,INPP5D,LIPC,MIOX,MTMR7,PLCH2,PLCZ1,PLD4,SLC45A2,STAR,SULT2A1,SULT2B1,TH,TPO
GO:0001824	2	798	17	17808	0.175448	850	0.95774	2.62539	blastocyst_development	HORMAD1,POU5F1
GO:0001825	2	798	17	17808	0.175448	851	0.956614	2.62539	blastocyst_formation	MFNG,PNLDC1
GO:0006883	2	798	17	17808	0.175448	852	0.955491	2.62539	cellular_sodium_ion_homeostasis	ATP4B,TMPRSS3
GO:0007019	2	798	17	17808	0.175448	853	0.954371	2.62539	microtubule_depolymerization	KIF24,KIF2B
GO:0007635	2	798	17	17808	0.175448	854	0.953254	2.62539	chemosensory_behavior	OBP2B,TRPV1
GO:0008340	2	798	17	17808	0.175448	855	0.952139	2.62539	determination_of_adult_lifespan	INPP5D,POU1F1
GO:0015868	2	798	17	17808	0.175448	856	0.951027	2.62539	purine_ribonucleotide_transport	GJB1,SLC25A31
GO:0030502	2	798	17	17808	0.175448	857	0.949917	2.62539	negative_regulation_of_bone_mineralization	RFLNB,TRPM4
GO:0032717	2	798	17	17808	0.175448	858	0.94881	2.62539	negative_regulation_of_interleukin8_production	CACTIN,ELANE
GO:0032941	2	798	17	17808	0.175448	859	0.947705	2.62539	secretion_by_tissue	AGR2,KCNN4
GO:0043651	2	798	17	17808	0.175448	860	0.946603	2.62539	linoleic_acid_metabolic_process	ALOX12,ALOX15B
GO:0045072	2	798	17	17808	0.175448	861	0.945504	2.62539	regulation_of_interferongamma_biosynthetic_process	TLR3,TLR8
GO:0051923	2	798	17	17808	0.175448	862	0.944407	2.62539	sulfation	CHST5,SULT2A1
GO:0060644	2	798	17	17808	0.175448	863	0.943313	2.62539	mammary_gland_epithelial_cell_differentiation	ELF5,HOXA5
GO:0061687	2	798	17	17808	0.175448	864	0.942221	2.62539	detoxification_of_inorganic_compound	MT1H,MT1HL1
GO:0071397	2	798	17	17808	0.175448	865	0.941131	2.62539	cellular_response_to_cholesterol	GRAMD1C,MLC1
GO:1902358	2	798	17	17808	0.175448	866	0.940045	2.62539	sulfate_transmembrane_transport	SLC26A1,SLC26A10
GO:2000010	2	798	17	17808	0.175448	867	0.93896	2.62539	positive_regulation_of_protein_localization_to_cell_surface	CD247,FCER1G
GO:2000319	2	798	17	17808	0.175448	868	0.937879	2.62539	regulation_of_Thelper_17_cell_differentiation	IL12RB1,NLRP3
GO:2001267	2	798	17	17808	0.175448	869	0.936799	2.62539	regulation_of_cysteinetype_endopeptidase_activity_involved_in_apoptotic_signaling_pathway	CASP8,ST18
GO:0002260	4	798	49	17808	0.175881	870	0.938032	1.8217	lymphocyte_homeostasis	CACNA1F,JAK3,LAT,TNFSF14
GO:0030195	4	798	49	17808	0.175881	871	0.936955	1.8217	negative_regulation_of_blood_coagulation	ALOX12,APOH,F11,PLAT
GO:0071825	4	798	49	17808	0.175881	872	0.935881	1.8217	proteinlipid_complex_subunit_organization	APOB,APOC4,LIPC,PRKACG
GO:0002684	57	798	1122	17808	0.176017	873	0.935531	1.13369	positive_regulation_of_immune_system_process	APOB,BMX,BTN1A1,BTNL8,CASP8,CCDC88B,CD247,CD36,CFHR5,CLEC10A,CLEC4C,CLEC4E,COLEC11,DDX1,ELANE,FCER1G,FCGR2A,FFAR2,FLT3LG,FPR1,HCAR2,HOXA5,IL12RB1,IL13RA2,INPP5D,IRGM,JAK3,KCNN4,KLHL6,LAT,LAT2,LILRB4,LIME1,MNDA,MUC4,MUC5B,MUC6,MYH2,NLRP3,PLVAP,PRAM1,PRKACG,PSMA8,SH2D1A,SPON2,STAT6,TLR10,TLR3,TLR8,TNFRSF4,TNFSF14,TRIM15,TRIM5,USP17L2,VAV1,ZAP70,ZBP1
GO:0008277	9	798	140	17808	0.176972	874	0.939531	1.43459	regulation_of_G_proteincoupled_receptor_signaling_pathway	AIPL1,BECN2,GPER1,GRK7,MRAP,PDE6G,PPEF1,RASGRP4,RGS12
GO:0016525	7	798	103	17808	0.179199	875	0.950267	1.51661	negative_regulation_of_angiogenesis	ANGPT2,APOH,EMILIN1,HOXA5,PML,SERPINF1,TBXA2R
GO:0030104	5	798	67	17808	0.180881	876	0.958091	1.66536	water_homeostasis	ACER1,ALOX12,PRKACG,SFN,TP63
GO:1901264	5	798	67	17808	0.180881	877	0.956999	1.66536	carbohydrate_derivative_transport	AGR2,GJB1,SLC17A3,SLC25A31,SLC28A2
GO:0001909	3	798	33	17808	0.182643	878	0.96522	2.02871	leukocyte_mediated_cytotoxicity	AZU1,ELANE,GZMM
GO:0051385	3	798	33	17808	0.182643	879	0.964122	2.02871	response_to_mineralocorticoid	GPER1,STAR,TH
GO:0055069	3	798	33	17808	0.182643	880	0.963027	2.02871	zinc_ion_homeostasis	MT1H,MT1HL1,SLC30A8
GO:0060349	3	798	33	17808	0.182643	881	0.961934	2.02871	bone_morphogenesis	ACP5,CDX1,MMP13
GO:1901186	3	798	33	17808	0.182643	882	0.960843	2.02871	positive_regulation_of_ERBB_signaling_pathway	AGR2,GPER1,PDE6G
GO:0006081	4	798	50	17808	0.184901	883	0.97162	1.78526	cellular_aldehyde_metabolic_process	ALDH1A1,ALDH3A1,ALDH3B1,BCO2
GO:0007159	4	798	50	17808	0.184901	884	0.970521	1.78526	leukocyte_cellcell_adhesion	FERMT3,PECAM1,SELE,ZAP70
GO:1900047	4	798	50	17808	0.184901	885	0.969424	1.78526	negative_regulation_of_hemostasis	ALOX12,APOH,F11,PLAT
GO:0030098	12	798	200	17808	0.187658	886	0.982769	1.33895	lymphocyte_differentiation	CDH17,CLEC4E,FCER1G,FLT3LG,HNF1A,JAK3,MFNG,POU1F1,RHOH,TNFSF8,VAV1,ZAP70
GO:0051149	6	798	86	17808	0.188002	887	0.98346	1.55692	positive_regulation_of_muscle_cell_differentiation	EHD2,FLT3LG,GPER1,MYF5,MYOG,TNFSF14
GO:0008630	5	798	68	17808	0.188595	888	0.985451	1.64087	intrinsic_apoptotic_signaling_pathway_in_response_to_DNA_damage	BCL2A1,MAEL,PML,SFN,TP63
GO:0009988	5	798	68	17808	0.188595	889	0.984343	1.64087	cellcell_recognition	ADAM2,ADAM30,FUT3,HIST1H1T,TEX101
GO:0050878	21	798	380	17808	0.189419	890	0.987533	1.23324	regulation_of_body_fluid_levels	ACER1,AGR2,ALOX12,APOH,CD36,EHD2,F11,F13A1,FCER1G,GP1BB,GP5,GP6,HNF4A,KCNN4,PLAT,PRKACG,PROCR,SFN,SLC22A2,TBXA2R,TP63
GO:0007218	7	798	105	17808	0.191445	891	0.996975	1.48772	neuropeptide_signaling_pathway	GALP,GPR1,NPFFR2,PNOC,QRFP,SSTR5,UTS2R
GO:2000181	7	798	105	17808	0.191445	892	0.995857	1.48772	negative_regulation_of_blood_vessel_morphogenesis	ANGPT2,APOH,EMILIN1,HOXA5,PML,SERPINF1,TBXA2R
GO:0000712	2	798	18	17808	0.191846	893	0.996826	2.47953	resolution_of_meiotic_recombination_intermediates	MSH4,TEX11
GO:0002313	2	798	18	17808	0.191846	894	0.995711	2.47953	mature_B_cell_differentiation_involved_in_immune_response	CDH17,MFNG
GO:0007548	2	798	18	17808	0.191846	895	0.994598	2.47953	sex_differentiation	DMRTC2,HNF4A
GO:0008272	2	798	18	17808	0.191846	896	0.993488	2.47953	sulfate_transport	SLC26A1,SLC26A10
GO:0009312	2	798	18	17808	0.191846	897	0.992381	2.47953	oligosaccharide_biosynthetic_process	FUT3,ST6GALNAC1
GO:0010259	2	798	18	17808	0.191846	898	0.991276	2.47953	multicellular_organism_aging	TH,TP63
GO:0015865	2	798	18	17808	0.191846	899	0.990173	2.47953	purine_nucleotide_transport	GJB1,SLC25A31
GO:0032957	2	798	18	17808	0.191846	900	0.989073	2.47953	inositol_trisphosphate_metabolic_process	PLCH2,PLCZ1
GO:0039535	2	798	18	17808	0.191846	901	0.987975	2.47953	regulation_of_RIGI_signaling_pathway	TRIM15,USP17L2
GO:0042832	2	798	18	17808	0.191846	902	0.98688	2.47953	defense_response_to_protozoan	BATF2,CCDC88B
GO:0043403	2	798	18	17808	0.191846	903	0.985787	2.47953	skeletal_muscle_tissue_regeneration	MYOG,SOX15
GO:1904706	2	798	18	17808	0.191846	904	0.984696	2.47953	negative_regulation_of_vascular_smooth_muscle_cell_proliferation	CNN1,GPER1
GO:0050709	8	798	124	17808	0.19269	905	0.987935	1.43973	negative_regulation_of_protein_secretion	ANGPT1,LILRA5,NLRP12,NLRP3,NLRP7,PML,TLR8,TNFRSF4
GO:0051899	4	798	51	17808	0.194068	906	0.993902	1.75026	membrane_depolarization	BEST2,CHRNA6,SCN11A,TRPM4
GO:0002755	3	798	34	17808	0.194117	907	0.993057	1.96904	MyD88dependent_tolllike_receptor_signaling_pathway	CD36,TLR10,TLR8
GO:0045622	3	798	34	17808	0.194117	908	0.991964	1.96904	regulation_of_Thelper_cell_differentiation	IL12RB1,JAK3,NLRP3
GO:0046466	3	798	34	17808	0.194117	909	0.990872	1.96904	membrane_lipid_catabolic_process	ACER1,ENPP7,NEU4
GO:0060969	3	798	34	17808	0.194117	910	0.989783	1.96904	negative_regulation_of_gene_silencing	DND1,HIST1H1T,POU5F1
GO:1902476	6	798	87	17808	0.194885	911	0.992609	1.53902	chloride_transmembrane_transport	BEST2,BEST3,GABRP,GABRR1,SLC26A1,SLC26A10
GO:0010950	10	798	163	17808	0.196437	912	0.999416	1.36907	positive_regulation_of_endopeptidase_activity	ALOX12,CASP8,GPER1,NDUFA13,NLRP1,NLRP12,NLRP3,PML,ST18,USP50
GO:1903825	8	798	125	17808	0.198427	913	1.00844	1.42821	organic_acid_transmembrane_transport	MPC1L,SLC16A8,SLC25A2,SLC38A11,SLC38A5,SLC3A1,SLC6A19,SLC7A9
GO:1905039	8	798	125	17808	0.198427	914	1.00733	1.42821	carboxylic_acid_transmembrane_transport	MPC1L,SLC16A8,SLC25A2,SLC38A11,SLC38A5,SLC3A1,SLC6A19,SLC7A9
GO:0035725	6	798	88	17808	0.201862	915	1.02365	1.52153	sodium_ion_transmembrane_transport	ATP4B,SCN11A,SCNN1D,SLC17A3,SLC5A10,TRPM4
GO:0035036	4	798	52	17808	0.203372	916	1.03018	1.7166	spermegg_recognition	ADAM2,ADAM30,HIST1H1T,TEX101
GO:1902373	4	798	52	17808	0.203372	917	1.02906	1.7166	negative_regulation_of_mRNA_catabolic_process	DAZL,DND1,PKP3,RBM46
GO:0022600	5	798	70	17808	0.204366	918	1.03296	1.59398	digestive_system_process	CD36,KCNN4,MUC4,MUC6,TFF1
GO:0032024	5	798	70	17808	0.204366	919	1.03184	1.59398	positive_regulation_of_insulin_secretion	GIP,GPER1,NNAT,SLC30A8,TRPM4
GO:0034308	5	798	70	17808	0.204366	920	1.03072	1.59398	primary_alcohol_metabolic_process	ALDH1A1,ALDH3B1,ALDH3B2,DHRS9,SULT2A1
GO:0060193	5	798	70	17808	0.204366	921	1.0296	1.59398	positive_regulation_of_lipase_activity	APOH,GNA15,RASGRP4,S1PR4,SELE
GO:0000706	1	798	5	17808	0.204877	922	1.03105	4.46316	meiotic_DNA_doublestrand_break_processing	SPO11
GO:0001302	1	798	5	17808	0.204877	923	1.02993	4.46316	replicative_cell_aging	TP63
GO:0003373	1	798	5	17808	0.204877	924	1.02882	4.46316	dynamin_family_protein_polymerization_involved_in_membrane_fission	MX2
GO:0003374	1	798	5	17808	0.204877	925	1.02771	4.46316	dynamin_family_protein_polymerization_involved_in_mitochondrial_fission	MX2
GO:0006001	1	798	5	17808	0.204877	926	1.0266	4.46316	fructose_catabolic_process	ALDH1A1
GO:0006591	1	798	5	17808	0.204877	927	1.02549	4.46316	ornithine_metabolic_process	HNF4A
GO:0006848	1	798	5	17808	0.204877	928	1.02439	4.46316	pyruvate_transport	MPC1L
GO:0009240	1	798	5	17808	0.204877	929	1.02328	4.46316	isopentenyl_diphosphate_biosynthetic_process	IDI2
GO:0009994	1	798	5	17808	0.204877	930	1.02218	4.46316	oocyte_differentiation	SOHLH2
GO:0010286	1	798	5	17808	0.204877	931	1.02108	4.46316	heat_acclimation	HSBP1L1
GO:0010658	1	798	5	17808	0.204877	932	1.01999	4.46316	striated_muscle_cell_apoptotic_process	GNGT1
GO:0010659	1	798	5	17808	0.204877	933	1.0189	4.46316	cardiac_muscle_cell_apoptotic_process	GNGT1
GO:0010815	1	798	5	17808	0.204877	934	1.0178	4.46316	bradykinin_catabolic_process	CPN1
GO:0015747	1	798	5	17808	0.204877	935	1.01672	4.46316	urate_transport	SLC17A3
GO:0030262	1	798	5	17808	0.204877	936	1.01563	4.46316	apoptotic_nuclear_changes	BLCAP
GO:0030263	1	798	5	17808	0.204877	937	1.01455	4.46316	apoptotic_chromosome_condensation	GPER1
GO:0031064	1	798	5	17808	0.204877	938	1.01346	4.46316	negative_regulation_of_histone_deacetylation	USP17L2
GO:0031649	1	798	5	17808	0.204877	939	1.01238	4.46316	heat_generation	TRPV1
GO:0032611	1	798	5	17808	0.204877	940	1.01131	4.46316	interleukin1_beta_production	NLRP3
GO:0032612	1	798	5	17808	0.204877	941	1.01023	4.46316	interleukin1_production	NLRP3
GO:0032763	1	798	5	17808	0.204877	942	1.00916	4.46316	regulation_of_mast_cell_cytokine_production	FCER1G
GO:0032800	1	798	5	17808	0.204877	943	1.00809	4.46316	receptor_biosynthetic_process	ACE2
GO:0033028	1	798	5	17808	0.204877	944	1.00702	4.46316	myeloid_cell_apoptotic_process	HCAR2
GO:0033504	1	798	5	17808	0.204877	945	1.00596	4.46316	floor_plate_development	FERD3L
GO:0034638	1	798	5	17808	0.204877	946	1.00489	4.46316	phosphatidylcholine_catabolic_process	LIPC
GO:0035523	1	798	5	17808	0.204877	947	1.00383	4.46316	protein_K29linked_deubiquitination	OTUD6A
GO:0035634	1	798	5	17808	0.204877	948	1.00277	4.46316	response_to_stilbenoid	CD36
GO:0035696	1	798	5	17808	0.204877	949	1.00172	4.46316	monocyte_extravasation	PECAM1
GO:0035795	1	798	5	17808	0.204877	950	1.00066	4.46316	negative_regulation_of_mitochondrial_membrane_permeability	MTRNR2L5
GO:0036462	1	798	5	17808	0.204877	951	0.99961	4.46316	TRAILactivated_apoptotic_signaling_pathway	CASP8
GO:0038156	1	798	5	17808	0.204877	952	0.99856	4.46316	interleukin3mediated_signaling_pathway	FCER1G
GO:0038169	1	798	5	17808	0.204877	953	0.997512	4.46316	somatostatin_receptor_signaling_pathway	SSTR5
GO:0038170	1	798	5	17808	0.204877	954	0.996467	4.46316	somatostatin_signaling_pathway	SSTR5
GO:0042158	1	798	5	17808	0.204877	955	0.995423	4.46316	lipoprotein_biosynthetic_process	APOB
GO:0043415	1	798	5	17808	0.204877	956	0.994382	4.46316	positive_regulation_of_skeletal_muscle_tissue_regeneration	SOX15
GO:0045345	1	798	5	17808	0.204877	957	0.993343	4.46316	positive_regulation_of_MHC_class_I_biosynthetic_process	NLRP12
GO:0045360	1	798	5	17808	0.204877	958	0.992306	4.46316	regulation_of_interleukin1_biosynthetic_process	AZU1
GO:0045362	1	798	5	17808	0.204877	959	0.991271	4.46316	positive_regulation_of_interleukin1_biosynthetic_process	AZU1
GO:0046490	1	798	5	17808	0.204877	960	0.990239	4.46316	isopentenyl_diphosphate_metabolic_process	IDI2
GO:0046541	1	798	5	17808	0.204877	961	0.989208	4.46316	saliva_secretion	KCNN4
GO:0046813	1	798	5	17808	0.204877	962	0.98818	4.46316	receptormediated_virion_attachment_to_host_cell	ACE2
GO:0050722	1	798	5	17808	0.204877	963	0.987154	4.46316	regulation_of_interleukin1_beta_biosynthetic_process	AZU1
GO:0050725	1	798	5	17808	0.204877	964	0.98613	4.46316	positive_regulation_of_interleukin1_beta_biosynthetic_process	AZU1
GO:0051307	1	798	5	17808	0.204877	965	0.985108	4.46316	meiotic_chromosome_separation	M1AP
GO:0051754	1	798	5	17808	0.204877	966	0.984088	4.46316	meiotic_sister_chromatid_cohesion_centromeric	MEIKIN
GO:0051793	1	798	5	17808	0.204877	967	0.983071	4.46316	mediumchain_fatty_acid_catabolic_process	ABHD1
GO:0052150	1	798	5	17808	0.204877	968	0.982055	4.46316	modulation_by_symbiont_of_host_apoptotic_process	CASP8
GO:0060040	1	798	5	17808	0.204877	969	0.981042	4.46316	retinal_bipolar_neuron_differentiation	CABP4
GO:0061088	1	798	5	17808	0.204877	970	0.98003	4.46316	regulation_of_sequestering_of_zinc_ion	SLC30A8
GO:0061370	1	798	5	17808	0.204877	971	0.979021	4.46316	testosterone_biosynthetic_process	STAR
GO:0061624	1	798	5	17808	0.204877	972	0.978014	4.46316	fructose_catabolic_process_to_hydroxyacetone_phosphate_and_glyceraldehyde3phosphate	ALDH1A1
GO:0070235	1	798	5	17808	0.204877	973	0.977009	4.46316	regulation_of_activationinduced_cell_death_of_T_cells	TNFRSF4
GO:0070370	1	798	5	17808	0.204877	974	0.976005	4.46316	cellular_heat_acclimation	HSBP1L1
GO:0070782	1	798	5	17808	0.204877	975	0.975004	4.46316	phosphatidylserine_exposure_on_apoptotic_cell_surface	XKR8
GO:0070948	1	798	5	17808	0.204877	976	0.974005	4.46316	regulation_of_neutrophil_mediated_cytotoxicity	DNASE1
GO:0071224	1	798	5	17808	0.204877	977	0.973008	4.46316	cellular_response_to_peptidoglycan	NLRP3
GO:0071502	1	798	5	17808	0.204877	978	0.972014	4.46316	cellular_response_to_temperature_stimulus	TRPV1
GO:0072104	1	798	5	17808	0.204877	979	0.971021	4.46316	glomerular_capillary_formation	TCF21
GO:0072162	1	798	5	17808	0.204877	980	0.97003	4.46316	metanephric_mesenchymal_cell_differentiation	TCF21
GO:0072584	1	798	5	17808	0.204877	981	0.969041	4.46316	caveolinmediated_endocytosis	MLC1
GO:0072733	1	798	5	17808	0.204877	982	0.968054	4.46316	response_to_staurosporine	MTRNR2L5
GO:0072734	1	798	5	17808	0.204877	983	0.967069	4.46316	cellular_response_to_staurosporine	MTRNR2L5
GO:0075044	1	798	5	17808	0.204877	984	0.966087	4.46316	autophagy_of_host_cells_involved_in_interaction_with_symbiont	IRGM
GO:0075071	1	798	5	17808	0.204877	985	0.965106	4.46316	autophagy_involved_in_symbiotic_interaction	IRGM
GO:0086045	1	798	5	17808	0.204877	986	0.964127	4.46316	membrane_depolarization_during_AV_node_cell_action_potential	TRPM4
GO:0090289	1	798	5	17808	0.204877	987	0.96315	4.46316	regulation_of_osteoclast_proliferation	FLT3LG
GO:0098735	1	798	5	17808	0.204877	988	0.962175	4.46316	positive_regulation_of_the_force_of_heart_contraction	MYL2
GO:0099004	1	798	5	17808	0.204877	989	0.961203	4.46316	calmodulin_dependent_kinase_signaling_pathway	IRGM
GO:0106071	1	798	5	17808	0.204877	990	0.960232	4.46316	positive_regulation_of_adenylate_cyclaseactivating_G_proteincoupled_receptor_signaling_pathway	MRAP
GO:1900157	1	798	5	17808	0.204877	991	0.959263	4.46316	regulation_of_bone_mineralization_involved_in_bone_maturation	RFLNB
GO:1901164	1	798	5	17808	0.204877	992	0.958296	4.46316	negative_regulation_of_trophoblast_cell_migration	ARHGDIB
GO:1901203	1	798	5	17808	0.204877	993	0.957331	4.46316	positive_regulation_of_extracellular_matrix_assembly	EMILIN1
GO:1901475	1	798	5	17808	0.204877	994	0.956367	4.46316	pyruvate_transmembrane_transport	MPC1L
GO:1901509	1	798	5	17808	0.204877	995	0.955406	4.46316	regulation_of_endothelial_tube_morphogenesis	ALOX12
GO:1901552	1	798	5	17808	0.204877	996	0.954447	4.46316	positive_regulation_of_endothelial_cell_development	CDH5
GO:1901995	1	798	5	17808	0.204877	997	0.95349	4.46316	positive_regulation_of_meiotic_cell_cycle_phase_transition	TOPAZ1
GO:1902744	1	798	5	17808	0.204877	998	0.952534	4.46316	negative_regulation_of_lamellipodium_organization	PLXNB3
GO:1903142	1	798	5	17808	0.204877	999	0.951581	4.46316	positive_regulation_of_establishment_of_endothelial_barrier	CDH5
GO:1904026	1	798	5	17808	0.204877	1000	0.950629	4.46316	regulation_of_collagen_fibril_organization	EMILIN1
GO:1904179	1	798	5	17808	0.204877	1001	0.94968	4.46316	positive_regulation_of_adipose_tissue_development	TRPM4
GO:2001137	1	798	5	17808	0.204877	1002	0.948732	4.46316	positive_regulation_of_endocytic_recycling	EHD2
GO:2001181	1	798	5	17808	0.204877	1003	0.947786	4.46316	positive_regulation_of_interleukin10_secretion	LILRA5
GO:2001205	1	798	5	17808	0.204877	1004	0.946842	4.46316	negative_regulation_of_osteoclast_development	CLDN18
GO:0008645	3	798	35	17808	0.205764	1005	0.949995	1.91278	hexose_transmembrane_transport	HNF1A,SLC2A3,SLC5A10
GO:0050832	3	798	35	17808	0.205764	1006	0.949051	1.91278	defense_response_to_fungus	HTN1,HTN3,SPON2
GO:1901030	3	798	35	17808	0.205764	1007	0.948108	1.91278	positive_regulation_of_mitochondrial_outer_membrane_permeabilization_involved_in_apoptotic_signaling_pathway	CASP8,SFN,TP63
GO:0045321	44	798	864	17808	0.207633	1008	0.955771	1.13645	leukocyte_activation	ABCA13,ALDH3B1,AZU1,BATF2,BIN2,CALML5,CASP8,CD36,CD7,CD93,CDH17,CDH26,CLEC4C,CLEC4E,DNASE1,ELANE,FCER1G,FCGR2A,FLT3LG,FPR1,GSDMD,HNF1A,JAK3,LAIR1,LAT,LAT2,MFNG,MGAM,MILR1,MNDA,PECAM1,POU1F1,RHOH,S100A11,SLC2A3,TARM1,TLR3,TLR8,TNFRSF4,TNFSF14,TNFSF8,TRPV1,VAV1,ZAP70
GO:0001562	2	798	19	17808	0.208431	1009	0.958493	2.34903	response_to_protozoan	BATF2,CCDC88B
GO:0018904	2	798	19	17808	0.208431	1010	0.957544	2.34903	ether_metabolic_process	ALOX12,CYP2W1
GO:0034104	2	798	19	17808	0.208431	1011	0.956597	2.34903	negative_regulation_of_tissue_remodeling	CLDN18,INPP5D
GO:0035162	2	798	19	17808	0.208431	1012	0.955652	2.34903	embryonic_hemopoiesis	FLT3LG,TPO
GO:0035338	2	798	19	17808	0.208431	1013	0.954709	2.34903	longchain_fattyacylCoA_biosynthetic_process	ACSBG1,ACSBG2
GO:0035994	2	798	19	17808	0.208431	1014	0.953767	2.34903	response_to_muscle_stretch	CSRP3,TTN
GO:0042789	2	798	19	17808	0.208431	1015	0.952827	2.34903	mRNA_transcription_by_RNA_polymerase_II	MYOG,POU5F1
GO:0046514	2	798	19	17808	0.208431	1016	0.95189	2.34903	ceramide_catabolic_process	ACER1,NEU4
GO:0085029	2	798	19	17808	0.208431	1017	0.950954	2.34903	extracellular_matrix_assembly	EMILIN1,HAPLN2
GO:1902170	2	798	19	17808	0.208431	1018	0.950019	2.34903	cellular_response_to_reactive_nitrogen_species	DPEP1,STAT6
GO:2000316	2	798	19	17808	0.208431	1019	0.949087	2.34903	regulation_of_Thelper_17_type_immune_response	IL12RB1,NLRP3
GO:0006720	8	798	127	17808	0.210105	1020	0.955772	1.40572	isoprenoid_metabolic_process	ALDH1A1,APOB,BCO2,DHRS9,IDI2,OPN1LW,STAR,TH
GO:0006805	8	798	127	17808	0.210105	1021	0.954836	1.40572	xenobiotic_metabolic_process	ACY3,ALDH3A1,CYP2F1,CYP2W1,DPEP1,HNF4A,NQO1,STAR
GO:0008406	7	798	108	17808	0.210418	1022	0.955322	1.44639	gonad_development	MAS1,PRKACG,SOX15,STAR,TEX11,TLR3,ZFP42
GO:0006641	5	798	71	17808	0.212411	1023	0.963428	1.57153	triglyceride_metabolic_process	APOB,APOH,GK2,GK3P,LIPC
GO:0010927	5	798	71	17808	0.212411	1024	0.962487	1.57153	cellular_component_assembly_involved_in_morphogenesis	CSRP3,MYBPC1,MYL2,SPACA1,TTN
GO:0032722	4	798	53	17808	0.212805	1025	0.963332	1.68421	positive_regulation_of_chemokine_production	ALOX15B,AZU1,FFAR2,TLR3
GO:0045661	4	798	53	17808	0.212805	1026	0.962393	1.68421	regulation_of_myoblast_differentiation	FLT3LG,MYF5,MYOG,TNFSF14
GO:0098869	6	798	90	17808	0.216081	1027	0.976257	1.48772	cellular_oxidant_detoxification	IPCEF1,LOXHD1,NQO1,PXDNL,TPO,TXNRD1
GO:0098542	27	798	512	17808	0.216562	1028	0.977478	1.17681	defense_response_to_other_organism	ACP5,APOBEC3F,AZU1,BATF2,CCDC88B,CD36,CLEC4E,DDX1,DEFB133,ELANE,FCER1G,GALP,GSDMD,HTN1,HTN3,IRGM,MX2,NLRP1,NLRP3,NLRP9,PML,RTP4,SPON2,TLR3,TLR8,TNFSF8,TRIM5
GO:0007156	10	798	167	17808	0.216832	1029	0.977746	1.33627	homophilic_cell_adhesion_via_plasma_membrane_adhesion_molecules	CDH17,CDH26,CDH5,CDH9,FAT2,FAT3,MYPN,PECAM1,PLXNB2,PLXNB3
GO:0019730	7	798	109	17808	0.216893	1030	0.977071	1.43312	antimicrobial_humoral_response	AZU1,COLEC11,ELANE,GALP,HTN1,HTN3,SPON2
GO:0002701	3	798	36	17808	0.217564	1031	0.979144	1.85965	negative_regulation_of_production_of_molecular_mediator_of_immune_response	ANGPT1,IL13RA2,JAK3
GO:0070232	3	798	36	17808	0.217564	1032	0.978195	1.85965	regulation_of_T_cell_apoptotic_process	GIMAP8,JAK3,TNFRSF4
GO:0006955	61	798	1230	17808	0.218719	1033	0.982436	1.10672	immune_response	APOBEC3F,AZU1,BMX,BTNL8,CACTIN,CCR10,CD247,CD7,CFHR5,CLEC10A,CLEC4C,CLEC4E,COLEC11,DDX1,DEFB133,ELANE,FCER1G,FFAR2,GALP,GPER1,GSDMD,GZMM,HTN1,HTN3,IL13RA2,INPP5D,IRGM,JAK3,KIR2DL1,KLHL6,KLRD1,LAIR1,LAT,LAT2,LILRA5,LILRB4,LIME1,MST1R,MX2,NLRP1,NLRP3,NLRP9,PML,POU2AF1,S1PR4,SH2D1A,SPON2,TARM1,TLR10,TLR3,TLR8,TNFRSF4,TNFSF14,TNFSF8,TRIM15,TRIM29,TRIM5,TRPM4,VAV1,ZAP70,ZBP1
GO:0006508	62	798	1252	17808	0.219974	1034	0.987117	1.1051	proteolysis	ACE2,ADAM18,ADAM2,ADAM30,ADGB,APOH,AZU1,CASP8,CGB3,CNDP1,CPB1,CPN1,CTRB1,DDI1,DPEP1,DPEP3,ELANE,F11,GGTLC1,GZMM,HIST1H2BA,HTRA4,KLHL15,KLK15,LNX1,MEP1A,MMP13,MMP21,MMP26,NLRP3,OTUD6A,PGA5,PGPEP1L,PLAT,PML,PRSS27,PRSS38,PRSS42,PRSS51,PRSS54,PRSS57,PSMA8,RBMX,RHBDL2,TAF9B,TMPRSS11A,TMPRSS11B,TMPRSS3,TMPRSS9,UBE2U,UBE4B,USP17L10,USP17L11,USP17L18,USP17L2,USP17L4,USP17L7,USP26,USP29,USP41,USP50,ZNRF4
GO:0061337	5	798	72	17808	0.220555	1035	0.988768	1.54971	cardiac_conduction	CACNA1F,CACNG1,KCNE5,KCNJ14,TRPM4
GO:0019748	4	798	54	17808	0.222356	1036	0.99588	1.65302	secondary_metabolic_process	CYP2W1,SLC45A2,STAR,TH
GO:1903828	7	798	110	17808	0.223439	1037	0.999766	1.4201	negative_regulation_of_cellular_protein_localization	ANGPT1,CD36,CLDN18,LILRB4,MRAP,TRIM29,USP17L2
GO:0001502	2	798	20	17808	0.225154	1038	1.00647	2.23158	cartilage_condensation	FGF6,MYF5
GO:0006044	2	798	20	17808	0.225154	1039	1.0055	2.23158	Nacetylglucosamine_metabolic_process	CHST5,RENBP
GO:0007263	2	798	20	17808	0.225154	1040	1.00453	2.23158	nitric_oxide_mediated_signal_transduction	CD36,FPR1
GO:0045408	2	798	20	17808	0.225154	1041	1.00357	2.23158	regulation_of_interleukin6_biosynthetic_process	INPP5D,NLRP12
GO:0046823	2	798	20	17808	0.225154	1042	1.00261	2.23158	negative_regulation_of_nucleocytoplasmic_transport	ANGPT1,CD36
GO:0060487	2	798	20	17808	0.225154	1043	1.00164	2.23158	lung_epithelial_cell_differentiation	AGR2,HOXA5
GO:0097194	2	798	20	17808	0.225154	1044	1.00068	2.23158	execution_phase_of_apoptosis	CASP8,COLEC11
GO:0097242	2	798	20	17808	0.225154	1045	0.999727	2.23158	amyloidbeta_clearance	CD36,MSR1
GO:2001057	2	798	20	17808	0.225154	1046	0.998771	2.23158	reactive_nitrogen_species_metabolic_process	NQO1,SUOX
GO:0009749	8	798	130	17808	0.228105	1047	1.0109	1.37328	response_to_glucose	ANGPT2,GIP,GPER1,HNF4A,SERPINF1,SLC30A8,STAR,TH
GO:0015749	3	798	37	17808	0.229499	1048	1.0161	1.80939	monosaccharide_transmembrane_transport	HNF1A,SLC2A3,SLC5A10
GO:0045684	3	798	37	17808	0.229499	1049	1.01513	1.80939	positive_regulation_of_epidermis_development	ALOX15B,SFN,SULT2B1
GO:0050691	3	798	37	17808	0.229499	1050	1.01417	1.80939	regulation_of_defense_response_to_virus_by_host	APOBEC3F,IL12RB1,USP17L2
GO:0001775	49	798	980	17808	0.230134	1051	1.01601	1.11579	cell_activation	ABCA13,ALDH3B1,AZU1,BATF2,BIN2,CALML5,CASP8,CD36,CD7,CD93,CDH17,CDH26,CLEC4C,CLEC4E,DNASE1,ELANE,FCER1G,FCGR2A,FLT3LG,FPR1,GNA15,GP1BB,GP5,GP6,GSDMD,HNF1A,JAK3,LAIR1,LAT,LAT2,MFNG,MGAM,MILR1,MNDA,PECAM1,PLCZ1,POU1F1,RHOH,S100A11,SLC2A3,TARM1,TLR3,TLR8,TNFRSF4,TNFSF14,TNFSF8,TRPV1,VAV1,ZAP70
GO:0045621	6	798	92	17808	0.230628	1052	1.01722	1.45538	positive_regulation_of_lymphocyte_differentiation	FLT3LG,IL12RB1,INPP5D,LILRB4,NLRP3,ZAP70
GO:0002697	24	798	455	17808	0.232526	1053	1.02462	1.1771	regulation_of_immune_effector_process	ANGPT1,APOBEC3F,CD36,CFHR5,CPN1,CPN2,DDX1,DNASE1,FCER1G,FFAR2,IL12RB1,IL13RA2,JAK3,NLRP3,PRAM1,SH2D1A,SPON2,STAT6,TLR3,TNFRSF4,TRIM15,TRPM4,USP17L2,VAV1
GO:0002792	8	798	131	17808	0.234225	1054	1.03112	1.3628	negative_regulation_of_peptide_secretion	ANGPT1,LILRA5,NLRP12,NLRP3,NLRP7,PML,TLR8,TNFRSF4
GO:0006665	9	798	151	17808	0.23671	1055	1.04108	1.33008	sphingolipid_metabolic_process	ACER1,ALDH3B1,ALDH3B2,CERS3,ENPP7,FUT3,FUT6,NEU4,TH
GO:0070268	7	798	112	17808	0.236733	1056	1.04019	1.39474	cornification	EVPL,KRT20,KRT23,KRT31,KRT83,KRT85,PKP3
GO:0030216	5	798	74	17808	0.237119	1057	1.0409	1.50782	keratinocyte_differentiation	ACER1,CERS3,EVPL,TGM3,TP63
GO:0019932	18	798	333	17808	0.238826	1058	1.0474	1.20626	secondmessengermediated_signaling	ADGRG4,AZU1,CALML5,CCR10,CD36,DMPK,FPR1,GPER1,IRGM,LAT,LAT2,P2RY11,RIT2,S1PR4,SELE,TBXA2R,TRPM4,UCN3
GO:0000389	1	798	6	17808	0.240517	1059	1.05382	3.7193	mRNA_3splice_site_recognition	SF3A3
GO:0001887	1	798	6	17808	0.240517	1060	1.05283	3.7193	selenium_compound_metabolic_process	TXNRD1
GO:0002733	1	798	6	17808	0.240517	1061	1.05184	3.7193	regulation_of_myeloid_dendritic_cell_cytokine_production	DDX1
GO:0002735	1	798	6	17808	0.240517	1062	1.05085	3.7193	positive_regulation_of_myeloid_dendritic_cell_cytokine_production	DDX1
GO:0002740	1	798	6	17808	0.240517	1063	1.04986	3.7193	negative_regulation_of_cytokine_secretion_involved_in_immune_response	ANGPT1
GO:0002767	1	798	6	17808	0.240517	1064	1.04887	3.7193	immune_responseinhibiting_cell_surface_receptor_signaling_pathway	KIR2DL1
GO:0002885	1	798	6	17808	0.240517	1065	1.04789	3.7193	positive_regulation_of_hypersensitivity	FCER1G
GO:0003158	1	798	6	17808	0.240517	1066	1.0469	3.7193	endothelium_development	PECAM1
GO:0006546	1	798	6	17808	0.240517	1067	1.04592	3.7193	glycine_catabolic_process	AMT
GO:0006552	1	798	6	17808	0.240517	1068	1.04494	3.7193	leucine_catabolic_process	HMGCLL1
GO:0006685	1	798	6	17808	0.240517	1069	1.04397	3.7193	sphingomyelin_catabolic_process	ENPP7
GO:0006689	1	798	6	17808	0.240517	1070	1.04299	3.7193	ganglioside_catabolic_process	NEU4
GO:0006837	1	798	6	17808	0.240517	1071	1.04202	3.7193	serotonin_transport	FCER1G
GO:0006880	1	798	6	17808	0.240517	1072	1.04104	3.7193	intracellular_sequestering_of_iron_ion	FTHL17
GO:0006925	1	798	6	17808	0.240517	1073	1.04007	3.7193	inflammatory_cell_apoptotic_process	HCAR2
GO:0007182	1	798	6	17808	0.240517	1074	1.03911	3.7193	commonpartner_SMAD_protein_phosphorylation	PML
GO:0008626	1	798	6	17808	0.240517	1075	1.03814	3.7193	granzymemediated_apoptotic_signaling_pathway	UBE4B
GO:0009597	1	798	6	17808	0.240517	1076	1.03717	3.7193	detection_of_virus	TLR3
GO:0010172	1	798	6	17808	0.240517	1077	1.03621	3.7193	embryonic_body_morphogenesis	MAB21L2
GO:0010626	1	798	6	17808	0.240517	1078	1.03525	3.7193	negative_regulation_of_Schwann_cell_proliferation	SOX10
GO:0014722	1	798	6	17808	0.240517	1079	1.03429	3.7193	regulation_of_skeletal_muscle_contraction_by_calcium_ion_signaling	DMPK
GO:0014744	1	798	6	17808	0.240517	1080	1.03333	3.7193	positive_regulation_of_muscle_adaptation	MYOG
GO:0014832	1	798	6	17808	0.240517	1081	1.03238	3.7193	urinary_bladder_smooth_muscle_contraction	TRPV1
GO:0014848	1	798	6	17808	0.240517	1082	1.03142	3.7193	urinary_tract_smooth_muscle_contraction	TRPV1
GO:0015712	1	798	6	17808	0.240517	1083	1.03047	3.7193	hexose_phosphate_transport	SLC17A3
GO:0015760	1	798	6	17808	0.240517	1084	1.02952	3.7193	glucose6phosphate_transport	SLC17A3
GO:0015822	1	798	6	17808	0.240517	1085	1.02857	3.7193	ornithine_transport	SLC25A2
GO:0015866	1	798	6	17808	0.240517	1086	1.02762	3.7193	ADP_transport	SLC25A31
GO:0016321	1	798	6	17808	0.240517	1087	1.02668	3.7193	female_meiosis_chromosome_segregation	MEIKIN
GO:0019262	1	798	6	17808	0.240517	1088	1.02573	3.7193	Nacetylneuraminate_catabolic_process	RENBP
GO:0019418	1	798	6	17808	0.240517	1089	1.02479	3.7193	sulfide_oxidation	SUOX
GO:0019464	1	798	6	17808	0.240517	1090	1.02385	3.7193	glycine_decarboxylation_via_glycine_cleavage_system	AMT
GO:0021546	1	798	6	17808	0.240517	1091	1.02291	3.7193	rhombomere_development	HOXB1
GO:0023041	1	798	6	17808	0.240517	1092	1.02198	3.7193	neuronal_signal_transduction	P2RY11
GO:0032534	1	798	6	17808	0.240517	1093	1.02104	3.7193	regulation_of_microvillus_assembly	ATP8B1
GO:0034036	1	798	6	17808	0.240517	1094	1.02011	3.7193	purine_ribonucleoside_bisphosphate_biosynthetic_process	SLC26A1
GO:0035376	1	798	6	17808	0.240517	1095	1.01918	3.7193	sterol_import	CD36
GO:0035900	1	798	6	17808	0.240517	1096	1.01825	3.7193	response_to_isolation_stress	TH
GO:0042421	1	798	6	17808	0.240517	1097	1.01732	3.7193	norepinephrine_biosynthetic_process	TH
GO:0042426	1	798	6	17808	0.240517	1098	1.01639	3.7193	choline_catabolic_process	SARDH
GO:0043152	1	798	6	17808	0.240517	1099	1.01547	3.7193	induction_of_bacterial_agglutination	SPON2
GO:0043305	1	798	6	17808	0.240517	1100	1.01454	3.7193	negative_regulation_of_mast_cell_degranulation	IL13RA2
GO:0043382	1	798	6	17808	0.240517	1101	1.01362	3.7193	positive_regulation_of_memory_T_cell_differentiation	IL12RB1
GO:0044531	1	798	6	17808	0.240517	1102	1.0127	3.7193	modulation_of_programmed_cell_death_in_other_organism	CASP8
GO:0044532	1	798	6	17808	0.240517	1103	1.01179	3.7193	modulation_of_apoptotic_process_in_other_organism	CASP8
GO:0045343	1	798	6	17808	0.240517	1104	1.01087	3.7193	regulation_of_MHC_class_I_biosynthetic_process	NLRP12
GO:0050428	1	798	6	17808	0.240517	1105	1.00995	3.7193	3phosphoadenosine_5phosphosulfate_biosynthetic_process	SLC26A1
GO:0050904	1	798	6	17808	0.240517	1106	1.00904	3.7193	diapedesis	PECAM1
GO:0050957	1	798	6	17808	0.240517	1107	1.00813	3.7193	equilibrioception	CLRN1
GO:0051792	1	798	6	17808	0.240517	1108	1.00722	3.7193	mediumchain_fatty_acid_biosynthetic_process	ABHD1
GO:0052040	1	798	6	17808	0.240517	1109	1.00631	3.7193	modulation_by_symbiont_of_host_programmed_cell_death	CASP8
GO:0052248	1	798	6	17808	0.240517	1110	1.0054	3.7193	modulation_of_programmed_cell_death_in_other_organism_involved_in_symbiotic_interaction	CASP8
GO:0052433	1	798	6	17808	0.240517	1111	1.0045	3.7193	modulation_by_organism_of_apoptotic_process_in_other_organism_involved_in_symbiotic_interaction	CASP8
GO:0055123	1	798	6	17808	0.240517	1112	1.0036	3.7193	digestive_system_development	GIP
GO:0060117	1	798	6	17808	0.240517	1113	1.00269	3.7193	auditory_receptor_cell_development	TMC1
GO:0060332	1	798	6	17808	0.240517	1114	1.00179	3.7193	positive_regulation_of_response_to_interferongamma	IRGM
GO:0060335	1	798	6	17808	0.240517	1115	1.0009	3.7193	positive_regulation_of_interferongammamediated_signaling_pathway	IRGM
GO:0060426	1	798	6	17808	0.240517	1116	0.999999	3.7193	lung_vasculature_development	TCF21
GO:0060572	1	798	6	17808	0.240517	1117	0.999104	3.7193	morphogenesis_of_an_epithelial_bud	TP63
GO:0060770	1	798	6	17808	0.240517	1118	0.99821	3.7193	negative_regulation_of_epithelial_cell_proliferation_involved_in_prostate_gland_development	SERPINF1
GO:0061371	1	798	6	17808	0.240517	1119	0.997318	3.7193	determination_of_heart_leftright_asymmetry	MMP21
GO:0070163	1	798	6	17808	0.240517	1120	0.996428	3.7193	regulation_of_adiponectin_secretion	HCAR2
GO:0070221	1	798	6	17808	0.240517	1121	0.995539	3.7193	sulfide_oxidation_using_sulfidequinone_oxidoreductase	SUOX
GO:0070339	1	798	6	17808	0.240517	1122	0.994651	3.7193	response_to_bacterial_lipopeptide	CD36
GO:0070508	1	798	6	17808	0.240517	1123	0.993766	3.7193	cholesterol_import	CD36
GO:0071220	1	798	6	17808	0.240517	1124	0.992882	3.7193	cellular_response_to_bacterial_lipoprotein	CD36
GO:0071221	1	798	6	17808	0.240517	1125	0.991999	3.7193	cellular_response_to_bacterial_lipopeptide	CD36
GO:0071389	1	798	6	17808	0.240517	1126	0.991118	3.7193	cellular_response_to_mineralocorticoid_stimulus	GPER1
GO:0071440	1	798	6	17808	0.240517	1127	0.990239	3.7193	regulation_of_histone_H3K14_acetylation	PIWIL2
GO:0071763	1	798	6	17808	0.240517	1128	0.989361	3.7193	nuclear_membrane_organization	GPER1
GO:0071863	1	798	6	17808	0.240517	1129	0.988484	3.7193	regulation_of_cell_proliferation_in_bone_marrow	FLT3LG
GO:0071864	1	798	6	17808	0.240517	1130	0.98761	3.7193	positive_regulation_of_cell_proliferation_in_bone_marrow	FLT3LG
GO:0072378	1	798	6	17808	0.240517	1131	0.986736	3.7193	blood_coagulation_fibrin_clot_formation	F13A1
GO:0072672	1	798	6	17808	0.240517	1132	0.985865	3.7193	neutrophil_extravasation	PECAM1
GO:0090315	1	798	6	17808	0.240517	1133	0.984995	3.7193	negative_regulation_of_protein_targeting_to_membrane	USP17L2
GO:0097527	1	798	6	17808	0.240517	1134	0.984126	3.7193	necroptotic_signaling_pathway	TLR3
GO:0098910	1	798	6	17808	0.240517	1135	0.983259	3.7193	regulation_of_atrial_cardiac_muscle_cell_action_potential	TRPM4
GO:1900425	1	798	6	17808	0.240517	1136	0.982393	3.7193	negative_regulation_of_defense_response_to_bacterium	SIGLEC11
GO:1903352	1	798	6	17808	0.240517	1137	0.981529	3.7193	Lornithine_transmembrane_transport	SLC25A2
GO:1904672	1	798	6	17808	0.240517	1138	0.980667	3.7193	regulation_of_somatic_stem_cell_population_maintenance	TP63
GO:1904683	1	798	6	17808	0.240517	1139	0.979806	3.7193	regulation_of_metalloendopeptidase_activity	RECK
GO:1904861	1	798	6	17808	0.240517	1140	0.978946	3.7193	excitatory_synapse_assembly	PLXNB2
GO:1905049	1	798	6	17808	0.240517	1141	0.978088	3.7193	negative_regulation_of_metallopeptidase_activity	RECK
GO:1905065	1	798	6	17808	0.240517	1142	0.977232	3.7193	positive_regulation_of_vascular_smooth_muscle_cell_differentiation	GPER1
GO:2000143	1	798	6	17808	0.240517	1143	0.976377	3.7193	negative_regulation_of_DNAtemplated_transcription_initiation	MORC1
GO:2000328	1	798	6	17808	0.240517	1144	0.975523	3.7193	regulation_of_Thelper_17_cell_lineage_commitment	IL12RB1
GO:2000553	1	798	6	17808	0.240517	1145	0.974672	3.7193	positive_regulation_of_Thelper_2_cell_cytokine_production	NLRP3
GO:2001300	1	798	6	17808	0.240517	1146	0.973821	3.7193	lipoxin_metabolic_process	ALOX12
GO:2001301	1	798	6	17808	0.240517	1147	0.972972	3.7193	lipoxin_biosynthetic_process	ALOX12
GO:0006952	58	798	1177	17808	0.240865	1148	0.973531	1.09967	defense_response	ACP5,APOBEC3F,AZU1,BATF2,CACTIN,CCDC88B,CD36,CFHR5,CLEC10A,CLEC1A,CLEC4C,CLEC4E,COLEC11,DDX1,DEFB133,ELANE,FCER1G,FPR1,GALP,GPER1,GSDMD,GZMM,HIST1H2BA,HTN1,HTN3,IRGM,JAK3,KCNN4,KLRD1,LAT,LILRA5,MNDA,MORC1,MST1R,MX2,NLRP1,NLRP3,NLRP4,NLRP9,P2RY11,PML,PTPRCAP,RTP4,SELE,SH2D1A,SPON2,TARM1,TBXA2R,TLR10,TLR3,TLR8,TNFRSF4,TNFSF8,TRIM15,TRIM29,TRIM5,TRPV1,ZBP1
GO:0098656	14	798	252	17808	0.241384	1149	0.97478	1.23977	anion_transmembrane_transport	BEST2,BEST3,GABRP,GABRR1,MPC1L,SLC16A8,SLC25A2,SLC26A1,SLC26A10,SLC38A11,SLC38A5,SLC3A1,SLC6A19,SLC7A9
GO:0001541	3	798	38	17808	0.241551	1150	0.974606	1.76177	ovarian_follicle_development	FANCF,MSH4,SPO11
GO:0009584	3	798	38	17808	0.241551	1151	0.973759	1.76177	detection_of_visible_light	AIPL1,CACNA1F,OPN1LW
GO:0050856	3	798	38	17808	0.241551	1152	0.972914	1.76177	regulation_of_T_cell_receptor_signaling_pathway	CACNA1F,KCNN4,LILRB4
GO:0051205	3	798	38	17808	0.241551	1153	0.97207	1.76177	protein_insertion_into_membrane	NDUFA13,RTP4,RTP5
GO:0071276	3	798	38	17808	0.241551	1154	0.971228	1.76177	cellular_response_to_cadmium_ion	MT1H,MT1HL1,STAR
GO:0010043	4	798	56	17808	0.241778	1155	0.971299	1.59398	response_to_zinc_ion	MT1H,MT1HL1,SLC30A8,TH
GO:2000242	4	798	56	17808	0.241778	1156	0.970458	1.59398	negative_regulation_of_reproductive_process	ARHGDIB,HORMAD1,RAD1,SERPINF1
GO:0002042	2	798	21	17808	0.241969	1157	0.970386	2.12531	cell_migration_involved_in_sprouting_angiogenesis	CLEC14A,TDGF1
GO:0006071	2	798	21	17808	0.241969	1158	0.969548	2.12531	glycerol_metabolic_process	GK2,GK3P
GO:0009235	2	798	21	17808	0.241969	1159	0.968711	2.12531	cobalamin_metabolic_process	CTRB1,MMAA
GO:0016553	2	798	21	17808	0.241969	1160	0.967876	2.12531	base_conversion_or_substitution_editing	ADAD2,APOBEC3F
GO:0022612	2	798	21	17808	0.241969	1161	0.967042	2.12531	gland_morphogenesis	SERPINB5,STAT6
GO:0035455	2	798	21	17808	0.241969	1162	0.96621	2.12531	response_to_interferonalpha	MX2,STAR
GO:0035588	2	798	21	17808	0.241969	1163	0.965379	2.12531	G_proteincoupled_purinergic_receptor_signaling_pathway	GPR87,P2RY11
GO:0036315	2	798	21	17808	0.241969	1164	0.96455	2.12531	cellular_response_to_sterol	GRAMD1C,MLC1
GO:0036336	2	798	21	17808	0.241969	1165	0.963722	2.12531	dendritic_cell_migration	NLRP12,TRPM4
GO:0039531	2	798	21	17808	0.241969	1166	0.962896	2.12531	regulation_of_viralinduced_cytoplasmic_pattern_recognition_receptor_signaling_pathway	TRIM15,USP17L2
GO:0042537	2	798	21	17808	0.241969	1167	0.96207	2.12531	benzenecontaining_compound_metabolic_process	STAR,TH
GO:0045445	2	798	21	17808	0.241969	1168	0.961247	2.12531	myoblast_differentiation	FGF6,MYOG
GO:0045624	2	798	21	17808	0.241969	1169	0.960424	2.12531	positive_regulation_of_Thelper_cell_differentiation	IL12RB1,NLRP3
GO:0048512	2	798	21	17808	0.241969	1170	0.959604	2.12531	circadian_behavior	STAR,TH
GO:0051004	2	798	21	17808	0.241969	1171	0.958784	2.12531	regulation_of_lipoprotein_lipase_activity	APOH,LIPC
GO:0060479	2	798	21	17808	0.241969	1172	0.957966	2.12531	lung_cell_differentiation	AGR2,HOXA5
GO:0070233	2	798	21	17808	0.241969	1173	0.957149	2.12531	negative_regulation_of_T_cell_apoptotic_process	JAK3,TNFRSF4
GO:0098743	2	798	21	17808	0.241969	1174	0.956334	2.12531	cell_aggregation	FGF6,MYF5
GO:0090277	6	798	94	17808	0.245474	1175	0.969361	1.42441	positive_regulation_of_peptide_hormone_secretion	GIP,GPER1,ILDR1,NNAT,SLC30A8,TRPM4
GO:0032642	5	798	75	17808	0.245527	1176	0.968746	1.48772	regulation_of_chemokine_production	ALOX15B,AZU1,ELANE,FFAR2,TLR3
GO:0045216	8	798	133	17808	0.246632	1177	0.972279	1.3423	cellcell_junction_organization	CDH17,CDH26,CDH5,CDH9,CTNND1,GJB1,MARVELD2,PKP3
GO:0016485	9	798	153	17808	0.248285	1178	0.977965	1.31269	protein_processing	ACE2,APOH,CASP8,CGB3,CPN1,F11,HIST1H2BA,PLAT,USP17L2
GO:2000514	4	798	57	17808	0.251631	1179	0.990304	1.56602	regulation_of_CD4positive_alphabeta_T_cell_activation	IL12RB1,JAK3,NLRP3,TARM1
GO:0002224	6	798	95	17808	0.252999	1180	0.994844	1.40942	tolllike_receptor_signaling_pathway	APOB,CASP8,CD36,TLR10,TLR3,TLR8
GO:0060191	6	798	95	17808	0.252999	1181	0.994001	1.40942	regulation_of_lipase_activity	APOH,GNA15,LIPC,RASGRP4,S1PR4,SELE
GO:0000422	3	798	39	17808	0.253704	1182	0.995928	1.7166	autophagy_of_mitochondrion	FUNDC2,MAP1LC3B2,WDR45
GO:0007210	3	798	39	17808	0.253704	1183	0.995086	1.7166	serotonin_receptor_signaling_pathway	HTR3E,OR10H1,OR10H2
GO:0032467	3	798	39	17808	0.253704	1184	0.994245	1.7166	positive_regulation_of_cytokinesis	AURKC,OPN1LW,SSTR5
GO:0034219	3	798	39	17808	0.253704	1185	0.993406	1.7166	carbohydrate_transmembrane_transport	HNF1A,SLC2A3,SLC5A10
GO:0061726	3	798	39	17808	0.253704	1186	0.992569	1.7166	mitochondrion_disassembly	FUNDC2,MAP1LC3B2,WDR45
GO:0006497	5	798	76	17808	0.254011	1187	0.992933	1.46814	protein_lipidation	IRGM,PIGY,WDR45,ZDHHC11,ZDHHC19
GO:0060415	5	798	76	17808	0.254011	1188	0.992097	1.46814	muscle_tissue_morphogenesis	MYBPC1,MYF5,MYL2,TTN,UBE4B
GO:0071383	5	798	76	17808	0.254011	1189	0.991262	1.46814	cellular_response_to_steroid_hormone_stimulus	GPER1,SERPINF1,SOX10,SSTR5,STAR
GO:2000243	5	798	76	17808	0.254011	1190	0.990429	1.46814	positive_regulation_of_reproductive_process	PGAM4,PIWIL2,PRDM9,RNASE10,TOPAZ1
GO:0003018	9	798	154	17808	0.254144	1191	0.990116	1.30417	vascular_process_in_circulatory_system	ACE2,ALOX12,ANGPT1,AZU1,GPER1,TBXA2R,TRPM4,UTS2,UTS2R
GO:0051224	10	798	174	17808	0.254414	1192	0.990336	1.28252	negative_regulation_of_protein_transport	ANGPT1,CD36,LILRA5,NLRP12,NLRP3,NLRP7,PML,TLR8,TNFRSF4,USP17L2
GO:0042742	17	798	317	17808	0.256883	1193	0.999109	1.19675	defense_response_to_bacterium	ACP5,AZU1,CD36,CLEC4E,DEFB133,ELANE,FCER1G,GALP,GSDMD,HTN1,HTN3,IRGM,NLRP1,NLRP3,SPON2,TLR3,TNFSF8
GO:0002292	2	798	22	17808	0.258836	1194	1.00586	2.02871	T_cell_differentiation_involved_in_immune_response	CLEC4E,FCER1G
GO:0003300	2	798	22	17808	0.258836	1195	1.00502	2.02871	cardiac_muscle_hypertrophy	CSRP3,TTN
GO:0006607	2	798	22	17808	0.258836	1196	1.00418	2.02871	NLSbearing_protein_import_into_nucleus	RGPD2,RGPD3
GO:0007622	2	798	22	17808	0.258836	1197	1.00334	2.02871	rhythmic_behavior	STAR,TH
GO:0018230	2	798	22	17808	0.258836	1198	1.0025	2.02871	peptidylLcysteine_Spalmitoylation	ZDHHC11,ZDHHC19
GO:0018231	2	798	22	17808	0.258836	1199	1.00167	2.02871	peptidylSdiacylglycerolLcysteine_biosynthetic_process_from_peptidylcysteine	ZDHHC11,ZDHHC19
GO:0032656	2	798	22	17808	0.258836	1200	1.00083	2.02871	regulation_of_interleukin13_production	LILRA5,NLRP3
GO:0043950	2	798	22	17808	0.258836	1201	0.999999	2.02871	positive_regulation_of_cAMPmediated_signaling	GIP,MRAP
GO:0045109	2	798	22	17808	0.258836	1202	0.999167	2.02871	intermediate_filament_organization	GFAP,KRT20
GO:0046856	2	798	22	17808	0.258836	1203	0.998337	2.02871	phosphatidylinositol_dephosphorylation	INPP5D,MTMR7
GO:0051412	2	798	22	17808	0.258836	1204	0.997508	2.02871	response_to_corticosterone	STAR,TH
GO:0060706	2	798	22	17808	0.258836	1205	0.99668	2.02871	cell_differentiation_involved_in_embryonic_placenta_development	CASP8,GCM1
GO:1901223	2	798	22	17808	0.258836	1206	0.995853	2.02871	negative_regulation_of_NIKNFkappaB_signaling	NLRP12,NLRP3
GO:0002831	8	798	135	17808	0.259248	1207	0.996612	1.32242	regulation_of_response_to_biotic_stimulus	APOBEC3F,CACTIN,CD36,IL12RB1,SIGLEC11,TRIM15,TRIM5,USP17L2
GO:0009746	8	798	135	17808	0.259248	1208	0.995787	1.32242	response_to_hexose	ANGPT2,GIP,GPER1,HNF4A,SERPINF1,SLC30A8,STAR,TH
GO:1903034	9	798	155	17808	0.260047	1209	0.99803	1.29576	regulation_of_response_to_wounding	ALOX12,APOH,CD36,F11,FCER1G,INSL3,PLAT,SOX15,TBXA2R
GO:0002682	78	798	1618	17808	0.261428	1210	1.0025	1.07579	regulation_of_immune_system_process	ADGRF5,ANGPT1,APOB,APOBEC3F,BMX,BTN1A1,BTNL8,CACNA1F,CACTIN,CASP8,CCDC88B,CD247,CD36,CFHR5,CLDN18,CLEC10A,CLEC4C,CLEC4E,COLEC11,CPN1,CPN2,DDX1,DNASE1,ELANE,EMILIN1,FCER1G,FCGR2A,FFAR2,FLT3LG,FPR1,GCSAML,GPER1,GPR17,HCAR2,HOXA5,HOXB8,IL12RB1,IL13RA2,INPP5D,IRGM,JAK3,KCNN4,KIR2DL1,KLHL6,KLRD1,LAIR1,LAIR2,LAT,LAT2,LILRB4,LIME1,MILR1,MNDA,MUC4,MUC5B,MUC6,MYH2,NLRP3,PLVAP,PRAM1,PRKACG,PSMA8,SH2D1A,SPO…
GO:0010518	4	798	58	17808	0.261565	1211	1.0022	1.53902	positive_regulation_of_phospholipase_activity	GNA15,RASGRP4,S1PR4,SELE
GO:0015807	4	798	58	17808	0.261565	1212	1.00137	1.53902	Lamino_acid_transport	SLC25A2,SLC38A5,SLC3A1,SLC7A9
GO:0030858	4	798	58	17808	0.261565	1213	1.00055	1.53902	positive_regulation_of_epithelial_cell_differentiation	ALOX15B,CDH5,SFN,SULT2B1
GO:0002274	29	798	569	17808	0.262255	1214	1.00236	1.13736	myeloid_leukocyte_activation	ABCA13,ALDH3B1,AZU1,BATF2,BIN2,CALML5,CD36,CD93,CLEC4C,DNASE1,ELANE,FCER1G,FCGR2A,FPR1,GSDMD,LAIR1,LAT,LAT2,MGAM,MILR1,MNDA,PECAM1,RHOH,S100A11,SLC2A3,TARM1,TLR3,TLR8,TRPV1
GO:0007049	24	798	464	17808	0.262403	1215	1.0021	1.15426	cell_cycle	AURKC,BLCAP,BOD1L2,CCNB3,CTCFL,FAM9A,FAM9B,FAM9C,FKBP6,GPER1,HORMAD1,HORMAD2,MYOG,PIWIL2,PIWIL3,PIWIL4,PPP2R2A,REC114,SYCP3,TDRD1,TMPRSS11A,TUBA3C,TUBA3E,ZFP42
GO:0023052	33	798	654	17808	0.26376	1216	1.00645	1.12603	signaling	CACNA1F,CACNG1,CGB3,CHRNA6,CORT,CTF1,FGF6,GABRP,GABRR1,GAL3ST4,GJA8,GJB1,GPR50,HOXA5,HTR3E,IL1RAPL1,INSL3,KCNE5,KCNJ14,NQO1,OMP,OR10H1,OR10H2,PLAT,PNOC,RIT2,SH2D1A,TH,TNFSF8,TP63,TRPM4,UTS2,WISP3
GO:0003012	14	798	257	17808	0.264013	1217	1.00659	1.21565	muscle_system_process	AATK-AS1,CSRP3,KCNE5,MYBPC1,MYH1,MYH2,MYH3,MYL2,MYOG,TNNI2,TNNT3,TRPV1,TTN,UTS2
GO:0006334	7	798	116	17808	0.26405	1218	1.0059	1.34664	nucleosome_assembly	H2BFM,H2BFWT,HIST1H1T,HIST1H2BA,HIST1H4G,HIST3H3,TSPYL6
GO:1901343	7	798	116	17808	0.26405	1219	1.00508	1.34664	negative_regulation_of_vasculature_development	ANGPT2,APOH,EMILIN1,HOXA5,PML,SERPINF1,TBXA2R
GO:0032102	17	798	319	17808	0.265094	1220	1.00823	1.18924	negative_regulation_of_response_to_external_stimulus	ACP5,ALOX12,ANGPT2,APOH,CACTIN,CDH5,ELANE,F11,GPER1,GPR17,MMP26,NLRP12,NLRP3,NLRP7,PLAT,SERPINF1,SIGLEC11
GO:0030261	3	798	40	17808	0.265941	1221	1.01062	1.67368	chromosome_condensation	GPER1,HIST1H1T,TTN
GO:0033003	3	798	40	17808	0.265941	1222	1.00979	1.67368	regulation_of_mast_cell_activation	FCER1G,IL13RA2,MILR1
GO:0034446	3	798	40	17808	0.265941	1223	1.00897	1.67368	substrate_adhesiondependent_cell_spreading	EPHA1,FERMT3,PARVG
GO:0046578	13	798	237	17808	0.266163	1224	1.00898	1.22407	regulation_of_Ras_protein_signal_transduction	ABRA,ARHGDIB,ARHGEF15,ARHGEF18,CCDC125,ECT2L,FGD5,GPR17,OBSCN,PLEKHG6,RASGRP4,RIT2,VAV1
GO:0051153	6	798	97	17808	0.268234	1225	1.016	1.38036	regulation_of_striated_muscle_cell_differentiation	DMPK,EHD2,FLT3LG,MYF5,MYOG,TNFSF14
GO:1904950	10	798	177	17808	0.271161	1226	1.02625	1.26078	negative_regulation_of_establishment_of_protein_localization	ANGPT1,CD36,LILRA5,NLRP12,NLRP3,NLRP7,PML,TLR8,TNFRSF4,USP17L2
GO:0001906	5	798	78	17808	0.271187	1227	1.02552	1.4305	cell_killing	AZU1,ELANE,GZMM,HTN1,HTN3
GO:0000045	4	798	59	17808	0.271573	1228	1.02614	1.51293	autophagosome_assembly	BECN2,IRGM,MAP1LC3B2,WDR45
GO:0001776	4	798	59	17808	0.271573	1229	1.0253	1.51293	leukocyte_homeostasis	CACNA1F,JAK3,LAT,TNFSF14
GO:0007519	4	798	59	17808	0.271573	1230	1.02447	1.51293	skeletal_muscle_tissue_development	CSRP3,MYF5,MYOG,TCF21
GO:0033866	4	798	59	17808	0.271573	1231	1.02364	1.51293	nucleoside_bisphosphate_biosynthetic_process	ACSBG1,ACSBG2,PDHA2,SLC26A1
GO:0034030	4	798	59	17808	0.271573	1232	1.02281	1.51293	ribonucleoside_bisphosphate_biosynthetic_process	ACSBG1,ACSBG2,PDHA2,SLC26A1
GO:0034033	4	798	59	17808	0.271573	1233	1.02198	1.51293	purine_nucleoside_bisphosphate_biosynthetic_process	ACSBG1,ACSBG2,PDHA2,SLC26A1
GO:0045604	4	798	59	17808	0.271573	1234	1.02115	1.51293	regulation_of_epidermal_cell_differentiation	ALOX15B,SFN,SULT2B1,TP63
GO:1902369	4	798	59	17808	0.271573	1235	1.02032	1.51293	negative_regulation_of_RNA_catabolic_process	DAZL,DND1,PKP3,RBM46
GO:1903530	36	798	721	17808	0.273194	1236	1.02558	1.11424	regulation_of_secretion_by_cell	ALOX15B,ANGPT1,C1QTNF4,CHRNA6,CLEC4E,CLEC9A,FCER1G,FFAR2,GIP,GPER1,GSDMD,HCAR2,HNF4A,IL13RA2,IL1RAPL1,ILDR1,KCNG2,KCNN4,KRT20,LILRA5,NLRP1,NLRP12,NLRP3,NLRP7,NNAT,PML,PRAM1,SLC30A8,SSTR5,SYT8,TLR10,TLR8,TNFRSF4,TRPM4,TTN,USP50
GO:0001945	1	798	7	17808	0.274562	1237	1.02988	3.18797	lymph_vessel_development	TMEM204
GO:0002069	1	798	7	17808	0.274562	1238	1.02905	3.18797	columnarcuboidal_epithelial_cell_maturation	HOXA5
GO:0002138	1	798	7	17808	0.274562	1239	1.02822	3.18797	retinoic_acid_biosynthetic_process	DHRS9
GO:0002732	1	798	7	17808	0.274562	1240	1.02739	3.18797	positive_regulation_of_dendritic_cell_cytokine_production	DDX1
GO:0002826	1	798	7	17808	0.274562	1241	1.02657	3.18797	negative_regulation_of_Thelper_1_type_immune_response	JAK3
GO:0006501	1	798	7	17808	0.274562	1242	1.02574	3.18797	Cterminal_protein_lipidation	IRGM
GO:0006771	1	798	7	17808	0.274562	1243	1.02491	3.18797	riboflavin_metabolic_process	ACP5
GO:0006921	1	798	7	17808	0.274562	1244	1.02409	3.18797	cellular_component_disassembly_involved_in_execution_phase_of_apoptosis	BLCAP
GO:0007253	1	798	7	17808	0.274562	1245	1.02327	3.18797	cytoplasmic_sequestering_of_NFkappaB	CCDC22
GO:0009249	1	798	7	17808	0.274562	1246	1.02245	3.18797	protein_lipoylation	NNAT
GO:0009820	1	798	7	17808	0.274562	1247	1.02163	3.18797	alkaloid_metabolic_process	TH
GO:0010890	1	798	7	17808	0.274562	1248	1.02081	3.18797	positive_regulation_of_sequestering_of_triglyceride	APOC4
GO:0015727	1	798	7	17808	0.274562	1249	1.01999	3.18797	lactate_transport	SLC16A8
GO:0015837	1	798	7	17808	0.274562	1250	1.01917	3.18797	amine_transport	TH
GO:0015858	1	798	7	17808	0.274562	1251	1.01836	3.18797	nucleoside_transport	SLC28A2
GO:0016264	1	798	7	17808	0.274562	1252	1.01755	3.18797	gap_junction_assembly	GJB1
GO:0030578	1	798	7	17808	0.274562	1253	1.01673	3.18797	PML_body_organization	PML
GO:0030885	1	798	7	17808	0.274562	1254	1.01592	3.18797	regulation_of_myeloid_dendritic_cell_activation	FLT3LG
GO:0032261	1	798	7	17808	0.274562	1255	1.01511	3.18797	purine_nucleotide_salvage	AMPD1
GO:0032489	1	798	7	17808	0.274562	1256	1.01431	3.18797	regulation_of_Cdc42_protein_signal_transduction	RIT2
GO:0032493	1	798	7	17808	0.274562	1257	1.0135	3.18797	response_to_bacterial_lipoprotein	CD36
GO:0032696	1	798	7	17808	0.274562	1258	1.01269	3.18797	negative_regulation_of_interleukin13_production	LILRA5
GO:0032808	1	798	7	17808	0.274562	1259	1.01189	3.18797	lacrimal_gland_development	SOX10
GO:0033029	1	798	7	17808	0.274562	1260	1.01109	3.18797	regulation_of_neutrophil_apoptotic_process	HCAR2
GO:0034128	1	798	7	17808	0.274562	1261	1.01028	3.18797	negative_regulation_of_MyD88independent_tolllike_receptor_signaling_pathway	TLR3
GO:0034392	1	798	7	17808	0.274562	1262	1.00948	3.18797	negative_regulation_of_smooth_muscle_cell_apoptotic_process	APOH
GO:0035873	1	798	7	17808	0.274562	1263	1.00868	3.18797	lactate_transmembrane_transport	SLC16A8
GO:0039533	1	798	7	17808	0.274562	1264	1.00789	3.18797	regulation_of_MDA5_signaling_pathway	USP17L2
GO:0042723	1	798	7	17808	0.274562	1265	1.00709	3.18797	thiaminecontaining_compound_metabolic_process	TKTL1
GO:0043045	1	798	7	17808	0.274562	1266	1.00629	3.18797	DNA_methylation_involved_in_embryo_development	ZFP57
GO:0043374	1	798	7	17808	0.274562	1267	1.0055	3.18797	CD8positive_alphabeta_T_cell_differentiation	TNFSF8
GO:0045348	1	798	7	17808	0.274562	1268	1.00471	3.18797	positive_regulation_of_MHC_class_II_biosynthetic_process	AZU1
GO:0045630	1	798	7	17808	0.274562	1269	1.00391	3.18797	positive_regulation_of_Thelper_2_cell_differentiation	NLRP3
GO:0045656	1	798	7	17808	0.274562	1270	1.00312	3.18797	negative_regulation_of_monocyte_differentiation	INPP5D
GO:0048066	1	798	7	17808	0.274562	1271	1.00233	3.18797	developmental_pigmentation	SLC45A2
GO:0048293	1	798	7	17808	0.274562	1272	1.00155	3.18797	regulation_of_isotype_switching_to_IgE_isotypes	STAT6
GO:0048733	1	798	7	17808	0.274562	1273	1.00076	3.18797	sebaceous_gland_development	ACER1
GO:0050951	1	798	7	17808	0.274562	1274	0.999975	3.18797	sensory_perception_of_temperature_stimulus	TRPV1
GO:0060008	1	798	7	17808	0.274562	1275	0.99919	3.18797	Sertoli_cell_differentiation	TCF21
GO:0060158	1	798	7	17808	0.274562	1276	0.998407	3.18797	phospholipase_Cactivating_dopamine_receptor_signaling_pathway	GNA15
GO:0060372	1	798	7	17808	0.274562	1277	0.997625	3.18797	regulation_of_atrial_cardiac_muscle_cell_membrane_repolarization	KCNE5
GO:0070431	1	798	7	17808	0.274562	1278	0.996845	3.18797	nucleotidebinding_oligomerization_domain_containing_2_signaling_pathway	IRGM
GO:0070474	1	798	7	17808	0.274562	1279	0.996065	3.18797	positive_regulation_of_uterine_smooth_muscle_contraction	GPER1
GO:0097500	1	798	7	17808	0.274562	1280	0.995287	3.18797	receptor_localization_to_nonmotile_cilium	TULP2
GO:0097577	1	798	7	17808	0.274562	1281	0.99451	3.18797	sequestering_of_iron_ion	FTHL17
GO:0099505	1	798	7	17808	0.274562	1282	0.993735	3.18797	regulation_of_presynaptic_membrane_potential	GABRR1
GO:0150094	1	798	7	17808	0.274562	1283	0.99296	3.18797	amyloidbeta_clearance_by_cellular_catabolic_process	CD36
GO:1901098	1	798	7	17808	0.274562	1284	0.992187	3.18797	positive_regulation_of_autophagosome_maturation	IRGM
GO:1901538	1	798	7	17808	0.274562	1285	0.991415	3.18797	changes_to_DNA_methylation_involved_in_embryo_development	ZFP57
GO:1901642	1	798	7	17808	0.274562	1286	0.990644	3.18797	nucleoside_transmembrane_transport	SLC28A2
GO:1902389	1	798	7	17808	0.274562	1287	0.989874	3.18797	ceramide_1phosphate_transport	GLTPD2
GO:1903608	1	798	7	17808	0.274562	1288	0.989105	3.18797	protein_localization_to_cytoplasmic_stress_granule	DDX1
GO:1903764	1	798	7	17808	0.274562	1289	0.988338	3.18797	regulation_of_potassium_ion_export_across_plasma_membrane	KCNE5
GO:1903896	1	798	7	17808	0.274562	1290	0.987572	3.18797	positive_regulation_of_IRE1mediated_unfolded_protein_response	AGR2
GO:1905709	1	798	7	17808	0.274562	1291	0.986807	3.18797	negative_regulation_of_membrane_permeability	MTRNR2L5
GO:1990001	1	798	7	17808	0.274562	1292	0.986043	3.18797	inhibition_of_cysteinetype_endopeptidase_activity_involved_in_apoptotic_process	BIRC8
GO:2000617	1	798	7	17808	0.274562	1293	0.98528	3.18797	positive_regulation_of_histone_H3K9_acetylation	PIWIL2
GO:2001179	1	798	7	17808	0.274562	1294	0.984519	3.18797	regulation_of_interleukin10_secretion	LILRA5
GO:0009615	15	798	280	17808	0.275074	1295	0.985593	1.19549	response_to_virus	APOB,APOBEC3F,AZU1,DDX1,IRGM,MST1R,MX2,NLRP3,NLRP9,PML,RTP4,SPON2,TLR3,TLR8,TRIM5
GO:0002335	2	798	23	17808	0.275714	1296	0.987124	1.9405	mature_B_cell_differentiation	CDH17,MFNG
GO:0002861	2	798	23	17808	0.275714	1297	0.986363	1.9405	regulation_of_inflammatory_response_to_antigenic_stimulus	FCER1G,GPR17
GO:0006862	2	798	23	17808	0.275714	1298	0.985603	1.9405	nucleotide_transport	GJB1,SLC25A31
GO:0014897	2	798	23	17808	0.275714	1299	0.984844	1.9405	striated_muscle_hypertrophy	CSRP3,TTN
GO:0032727	2	798	23	17808	0.275714	1300	0.984087	1.9405	positive_regulation_of_interferonalpha_production	TLR3,TLR8
GO:0032753	2	798	23	17808	0.275714	1301	0.98333	1.9405	positive_regulation_of_interleukin4_production	FCER1G,NLRP3
GO:0035590	2	798	23	17808	0.275714	1302	0.982575	1.9405	purinergic_nucleotide_receptor_signaling_pathway	GPR87,P2RY11
GO:0072337	2	798	23	17808	0.275714	1303	0.981821	1.9405	modified_amino_acid_transport	SLC3A1,SLC7A9
GO:1904467	2	798	23	17808	0.275714	1304	0.981068	1.9405	regulation_of_tumor_necrosis_factor_secretion	C1QTNF4,LILRA5
GO:0006366	17	798	322	17808	0.277587	1305	0.986976	1.17816	transcription_by_RNA_polymerase_II	EHF,ELF5,FAM170A,GCM1,GTF2A1L,HIF3A,MYOG,PHAX,POU1F1,POU2AF1,POU5F1,POU6F2,RBMX,TAF1L,TAF9B,TBPL2,TRIM29
GO:0015748	7	798	118	17808	0.278026	1306	0.98778	1.32382	organophosphate_ester_transport	ATP8B1,GJB1,GLTPD2,KCNN4,SLC17A3,SLC25A31,XKR8
GO:0001895	3	798	41	17808	0.278245	1307	0.987802	1.63286	retina_homeostasis	AIPL1,POTEF,POTEJ
GO:0015701	3	798	41	17808	0.278245	1308	0.987046	1.63286	bicarbonate_transport	CA5A,SLC26A1,SLC26A10
GO:0090317	3	798	41	17808	0.278245	1309	0.986292	1.63286	negative_regulation_of_intracellular_protein_transport	ANGPT1,CD36,USP17L2
GO:0098609	25	798	490	17808	0.279412	1310	0.989673	1.13856	cellcell_adhesion	CD93,CDH17,CDH26,CDH5,CDH9,CLDN10,CLDN14,CLDN15,CLDN18,CTNND1,FAT2,FAT3,FERMT3,IGSF5,IL1RAPL1,MYPN,PECAM1,PKP3,PLXNB2,PLXNB3,RNASE10,S100A11,SELE,TRIM29,ZAP70
GO:0032481	5	798	79	17808	0.279867	1311	0.990529	1.41239	positive_regulation_of_type_I_interferon_production	STAT6,TLR3,TLR8,TRIM15,ZBP1
GO:0016101	6	798	99	17808	0.283689	1312	1.00329	1.35247	diterpenoid_metabolic_process	ALDH1A1,APOB,BCO2,DHRS9,OPN1LW,STAR
GO:0042035	6	798	99	17808	0.283689	1313	1.00253	1.35247	regulation_of_cytokine_biosynthetic_process	AZU1,ELANE,INPP5D,NLRP12,TLR3,TLR8
GO:1990748	6	798	99	17808	0.283689	1314	1.00176	1.35247	cellular_detoxification	IPCEF1,LOXHD1,NQO1,PXDNL,TPO,TXNRD1
GO:1903312	5	798	80	17808	0.288601	1315	1.01833	1.39474	negative_regulation_of_mRNA_metabolic_process	DAZL,DND1,PKP3,RBM46,RBMX
GO:0045332	3	798	42	17808	0.290602	1316	1.02461	1.59398	phospholipid_translocation	ATP8B1,KCNN4,XKR8
GO:0051602	3	798	42	17808	0.290602	1317	1.02384	1.59398	response_to_electrical_stimulus	MYOG,NQO1,TH
GO:0006661	6	798	100	17808	0.29149	1318	1.02619	1.33895	phosphatidylinositol_biosynthetic_process	BMX,INPP5D,MTMR7,PIGY,PLEKHA4,TPTE2
GO:0006821	6	798	100	17808	0.29149	1319	1.02541	1.33895	chloride_transport	BEST2,BEST3,GABRP,GABRR1,SLC26A1,SLC26A10
GO:0034284	8	798	140	17808	0.291584	1320	1.02496	1.27519	response_to_monosaccharide	ANGPT2,GIP,GPER1,HNF4A,SERPINF1,SLC30A8,STAR,TH
GO:0042446	4	798	61	17808	0.291774	1321	1.02485	1.46333	hormone_biosynthetic_process	HSD17B1,STAR,TPO,TSPOAP1
GO:0050854	4	798	61	17808	0.291774	1322	1.02408	1.46333	regulation_of_antigen_receptormediated_signaling_pathway	CACNA1F,GCSAML,KCNN4,LILRB4
GO:0051303	4	798	61	17808	0.291774	1323	1.0233	1.46333	establishment_of_chromosome_localization	KIF2B,SPO11,TERB1,TERB2
GO:0000737	2	798	24	17808	0.29257	1324	1.02532	1.85965	DNA_catabolic_process_endonucleolytic	DNASE1,SPO11
GO:0002092	2	798	24	17808	0.29257	1325	1.02455	1.85965	positive_regulation_of_receptor_internalization	ANGPT1,SELE
GO:0002691	2	798	24	17808	0.29257	1326	1.02377	1.85965	regulation_of_cellular_extravasation	ELANE,PLVAP
GO:0007271	2	798	24	17808	0.29257	1327	1.023	1.85965	synaptic_transmission_cholinergic	CHRNA6,NQO1
GO:0008210	2	798	24	17808	0.29257	1328	1.02223	1.85965	estrogen_metabolic_process	HSD17B1,STAR
GO:0014850	2	798	24	17808	0.29257	1329	1.02146	1.85965	response_to_muscle_activity	MYOG,PERM1
GO:0019054	2	798	24	17808	0.29257	1330	1.0207	1.85965	modulation_by_virus_of_host_process	CASP8,KPNA7
GO:0019400	2	798	24	17808	0.29257	1331	1.01993	1.85965	alditol_metabolic_process	GK2,GK3P
GO:0019835	2	798	24	17808	0.29257	1332	1.01916	1.85965	cytolysis	GSDMD,GZMM
GO:0030878	2	798	24	17808	0.29257	1333	1.0184	1.85965	thyroid_gland_development	HOXA5,HOXD3
GO:0031016	2	798	24	17808	0.29257	1334	1.01763	1.85965	pancreas_development	HNF1A,MSLN
GO:0034383	2	798	24	17808	0.29257	1335	1.01687	1.85965	lowdensity_lipoprotein_particle_clearance	APOB,CD36
GO:0042135	2	798	24	17808	0.29257	1336	1.01611	1.85965	neurotransmitter_catabolic_process	AMT,SARDH
GO:0070168	2	798	24	17808	0.29257	1337	1.01535	1.85965	negative_regulation_of_biomineral_tissue_development	RFLNB,TRPM4
GO:0071294	2	798	24	17808	0.29257	1338	1.01459	1.85965	cellular_response_to_zinc_ion	MT1H,MT1HL1
GO:1903010	2	798	24	17808	0.29257	1339	1.01383	1.85965	regulation_of_bone_development	CLDN18,RFLNB
GO:0007187	13	798	243	17808	0.29555	1340	1.0234	1.19385	G_proteincoupled_receptor_signaling_pathway_coupled_to_cyclic_nucleotide_second_messenger	ADGRG4,CORT,FPR1,GNA15,GPER1,INSL3,OR10H1,OR10H2,RIT2,S1PR4,SSTR5,TBXA2R,UCN3
GO:0010951	13	798	243	17808	0.29555	1341	1.02263	1.19385	negative_regulation_of_endopeptidase_activity	A2ML1,BIRC8,COL6A3,DPEP1,NLRP7,RECK,RENBP,SERPINB11,SERPINB5,SERPINF1,SFN,TNFSF14,WFIKKN2
GO:0009743	9	798	161	17808	0.296309	1342	1.0245	1.24747	response_to_carbohydrate	ANGPT2,APOB,GIP,GPER1,HNF4A,SERPINF1,SLC30A8,STAR,TH
GO:0034332	5	798	81	17808	0.297384	1343	1.02745	1.37752	adherens_junction_organization	CDH17,CDH26,CDH5,CDH9,CTNND1
GO:0051289	5	798	81	17808	0.297384	1344	1.02668	1.37752	protein_homotetramerization	CD247,KIF25,TP63,TRPM4,TRPV1
GO:0010952	10	798	182	17808	0.299782	1345	1.03419	1.22614	positive_regulation_of_peptidase_activity	ALOX12,CASP8,GPER1,NDUFA13,NLRP1,NLRP12,NLRP3,PML,ST18,USP50
GO:0042108	4	798	62	17808	0.301949	1346	1.04089	1.43973	positive_regulation_of_cytokine_biosynthetic_process	AZU1,ELANE,TLR3,TLR8
GO:0046579	4	798	62	17808	0.301949	1347	1.04012	1.43973	positive_regulation_of_Ras_protein_signal_transduction	ABRA,GPR17,RASGRP4,VAV1
GO:0046637	4	798	62	17808	0.301949	1348	1.03935	1.43973	regulation_of_alphabeta_T_cell_differentiation	IL12RB1,JAK3,NLRP3,ZAP70
GO:0071333	4	798	62	17808	0.301949	1349	1.03858	1.43973	cellular_response_to_glucose_stimulus	GPER1,SERPINF1,STAR,TH
GO:0071384	4	798	62	17808	0.301949	1350	1.03781	1.43973	cellular_response_to_corticosteroid_stimulus	GPER1,SERPINF1,SSTR5,STAR
GO:1905037	4	798	62	17808	0.301949	1351	1.03704	1.43973	autophagosome_organization	BECN2,IRGM,MAP1LC3B2,WDR45
GO:0034329	9	798	162	17808	0.302475	1352	1.03808	1.23977	cell_junction_assembly	CDH17,CDH26,CDH5,CDH9,CTNND1,GJB1,LAMC2,MARVELD2,PKP3
GO:0051235	9	798	162	17808	0.302475	1353	1.03731	1.23977	maintenance_of_location	CCDC22,CD36,FFAR2,FTHL17,PDIA2,PML,RIT2,SLC30A8,SUN3
GO:0030574	3	798	43	17808	0.302996	1354	1.03833	1.55692	collagen_catabolic_process	MMP13,MMP21,MMP26
GO:0042136	3	798	43	17808	0.302996	1355	1.03757	1.55692	neurotransmitter_biosynthetic_process	NQO1,SLC22A2,TH
GO:0048255	3	798	43	17808	0.302996	1356	1.0368	1.55692	mRNA_stabilization	DAZL,DND1,RBM46
GO:0050982	3	798	43	17808	0.302996	1357	1.03604	1.55692	detection_of_mechanical_stimulus	CSRP3,TMC1,TTN
GO:0050954	8	798	142	17808	0.30479	1358	1.0414	1.25723	sensory_perception_of_mechanical_stimulus	ATP8B1,CLRN1,ESPNL,LOXHD1,MARVELD2,TH,TMPRSS3,TRPV1
GO:0006672	5	798	82	17808	0.306209	1359	1.04548	1.36072	ceramide_metabolic_process	ACER1,CERS3,FUT3,FUT6,NEU4
GO:0032088	5	798	82	17808	0.306209	1360	1.04471	1.36072	negative_regulation_of_NFkappaB_transcription_factor_activity	CACTIN,CCDC22,NLRP12,NLRP3,NWD1
GO:1901570	5	798	82	17808	0.306209	1361	1.04395	1.36072	fatty_acid_derivative_biosynthetic_process	ACSBG1,ACSBG2,ALOX12,GGTLC1,HMGCLL1
GO:0012501	39	798	797	17808	0.306334	1362	1.0436	1.09199	programmed_cell_death	ALOX15B,BCL2L14,BIRC8,BMX,CARD14,CASP8,CGB3,CSRNP3,DMPK,DNASE1,DPEP1,EVPL,GML,GNGT1,GSDMD,GZMM,HCAR2,HIF3A,INPP5D,KRT20,KRT23,KRT31,KRT83,KRT85,MIEN1,NLRP1,NLRP3,NLRP9,PKP3,PRAME,RNF183,TLR3,TNFSF14,TNFSF8,TOPAZ1,TP53AIP1,TP63,USP17L2,XKR8
GO:0035296	7	798	122	17808	0.3065	1363	1.0434	1.28041	regulation_of_tube_diameter	ACE2,ALOX12,GPER1,TBXA2R,TRPM4,UTS2,UTS2R
GO:0046467	7	798	122	17808	0.3065	1364	1.04264	1.28041	membrane_lipid_biosynthetic_process	ACER1,ALDH3B1,ALDH3B2,CERS3,GAL3ST2,GAL3ST4,PIGY
GO:0097746	7	798	122	17808	0.3065	1365	1.04188	1.28041	regulation_of_blood_vessel_diameter	ACE2,ALOX12,GPER1,TBXA2R,TRPM4,UTS2,UTS2R
GO:0002467	1	798	8	17808	0.307083	1366	1.04309	2.78947	germinal_center_formation	KLHL6
GO:0002765	1	798	8	17808	0.307083	1367	1.04233	2.78947	immune_responseinhibiting_signal_transduction	KIR2DL1
GO:0002866	1	798	8	17808	0.307083	1368	1.04157	2.78947	positive_regulation_of_acute_inflammatory_response_to_antigenic_stimulus	FCER1G
GO:0002883	1	798	8	17808	0.307083	1369	1.04081	2.78947	regulation_of_hypersensitivity	FCER1G
GO:0003417	1	798	8	17808	0.307083	1370	1.04005	2.78947	growth_plate_cartilage_development	MMP13
GO:0006086	1	798	8	17808	0.307083	1371	1.03929	2.78947	acetylCoA_biosynthetic_process_from_pyruvate	PDHA2
GO:0006477	1	798	8	17808	0.307083	1372	1.03853	2.78947	protein_sulfation	CHST5
GO:0006531	1	798	8	17808	0.307083	1373	1.03778	2.78947	aspartate_metabolic_process	ASPA
GO:0006548	1	798	8	17808	0.307083	1374	1.03702	2.78947	histidine_catabolic_process	FTCD
GO:0006551	1	798	8	17808	0.307083	1375	1.03627	2.78947	leucine_metabolic_process	HMGCLL1
GO:0008595	1	798	8	17808	0.307083	1376	1.03551	2.78947	anteriorposterior_axis_specification_embryo	TDGF1
GO:0010171	1	798	8	17808	0.307083	1377	1.03476	2.78947	body_morphogenesis	MAB21L2
GO:0015739	1	798	8	17808	0.307083	1378	1.03401	2.78947	sialic_acid_transport	SLC17A3
GO:0016102	1	798	8	17808	0.307083	1379	1.03326	2.78947	diterpenoid_biosynthetic_process	DHRS9
GO:0021516	1	798	8	17808	0.307083	1380	1.03251	2.78947	dorsal_spinal_cord_development	HOXB8
GO:0021781	1	798	8	17808	0.307083	1381	1.03176	2.78947	glial_cell_fate_commitment	GCM1
GO:0023058	1	798	8	17808	0.307083	1382	1.03102	2.78947	adaptation_of_signaling_pathway	RS1
GO:0030210	1	798	8	17808	0.307083	1383	1.03027	2.78947	heparin_biosynthetic_process	ANGPT1
GO:0030853	1	798	8	17808	0.307083	1384	1.02953	2.78947	negative_regulation_of_granulocyte_differentiation	INPP5D
GO:0032819	1	798	8	17808	0.307083	1385	1.02878	2.78947	positive_regulation_of_natural_killer_cell_proliferation	FLT3LG
GO:0032825	1	798	8	17808	0.307083	1386	1.02804	2.78947	positive_regulation_of_natural_killer_cell_differentiation	FLT3LG
GO:0033007	1	798	8	17808	0.307083	1387	1.0273	2.78947	negative_regulation_of_mast_cell_activation_involved_in_immune_response	IL13RA2
GO:0033034	1	798	8	17808	0.307083	1388	1.02656	2.78947	positive_regulation_of_myeloid_cell_apoptotic_process	HCAR2
GO:0033625	1	798	8	17808	0.307083	1389	1.02582	2.78947	positive_regulation_of_integrin_activation	CDH17
GO:0034127	1	798	8	17808	0.307083	1390	1.02508	2.78947	regulation_of_MyD88independent_tolllike_receptor_signaling_pathway	TLR3
GO:0035635	1	798	8	17808	0.307083	1391	1.02435	2.78947	entry_of_bacterium_into_host_cell	CTNND1
GO:0035672	1	798	8	17808	0.307083	1392	1.02361	2.78947	oligopeptide_transmembrane_transport	CDH17
GO:0036066	1	798	8	17808	0.307083	1393	1.02288	2.78947	protein_Olinked_fucosylation	MFNG
GO:0038114	1	798	8	17808	0.307083	1394	1.02214	2.78947	interleukin21mediated_signaling_pathway	JAK3
GO:0042726	1	798	8	17808	0.307083	1395	1.02141	2.78947	flavincontaining_compound_metabolic_process	ACP5
GO:0043313	1	798	8	17808	0.307083	1396	1.02068	2.78947	regulation_of_neutrophil_degranulation	PRAM1
GO:0043380	1	798	8	17808	0.307083	1397	1.01995	2.78947	regulation_of_memory_T_cell_differentiation	IL12RB1
GO:0043416	1	798	8	17808	0.307083	1398	1.01922	2.78947	regulation_of_skeletal_muscle_tissue_regeneration	SOX15
GO:0043497	1	798	8	17808	0.307083	1399	1.01849	2.78947	regulation_of_protein_heterodimerization_activity	CD36
GO:0045617	1	798	8	17808	0.307083	1400	1.01776	2.78947	negative_regulation_of_keratinocyte_differentiation	TP63
GO:0046323	1	798	8	17808	0.307083	1401	1.01703	2.78947	glucose_import	HNF1A
GO:0050702	1	798	8	17808	0.307083	1402	1.01631	2.78947	interleukin1_beta_secretion	CD36
GO:0051823	1	798	8	17808	0.307083	1403	1.01558	2.78947	regulation_of_synapse_structural_plasticity	DMPK
GO:0052805	1	798	8	17808	0.307083	1404	1.01486	2.78947	imidazolecontaining_compound_catabolic_process	FTCD
GO:0060020	1	798	8	17808	0.307083	1405	1.01414	2.78947	Bergmann_glial_cell_differentiation	GFAP
GO:0060484	1	798	8	17808	0.307083	1406	1.01342	2.78947	lungassociated_mesenchyme_development	HOXA5
GO:0060638	1	798	8	17808	0.307083	1407	1.0127	2.78947	mesenchymalepithelial_cell_signaling	HOXA5
GO:0061408	1	798	8	17808	0.307083	1408	1.01198	2.78947	positive_regulation_of_transcription_from_RNA_polymerase_II_promoter_in_response_to_heat_stress	HSF5
GO:0061626	1	798	8	17808	0.307083	1409	1.01126	2.78947	pharyngeal_arch_artery_morphogenesis	ADGRF5
GO:0070244	1	798	8	17808	0.307083	1410	1.01054	2.78947	negative_regulation_of_thymocyte_apoptotic_process	JAK3
GO:0070601	1	798	8	17808	0.307083	1411	1.00983	2.78947	centromeric_sister_chromatid_cohesion	MEIKIN
GO:0070898	1	798	8	17808	0.307083	1412	1.00911	2.78947	RNA_polymerase_III_preinitiation_complex_assembly	TBPL2
GO:0071316	1	798	8	17808	0.307083	1413	1.0084	2.78947	cellular_response_to_nicotine	TH
GO:0071447	1	798	8	17808	0.307083	1414	1.00768	2.78947	cellular_response_to_hydroperoxide	CD36
GO:0071550	1	798	8	17808	0.307083	1415	1.00697	2.78947	deathinducing_signaling_complex_assembly	CASP8
GO:0072161	1	798	8	17808	0.307083	1416	1.00626	2.78947	mesenchymal_cell_differentiation_involved_in_kidney_development	TCF21
GO:0072530	1	798	8	17808	0.307083	1417	1.00555	2.78947	purinecontaining_compound_transmembrane_transport	SLC28A2
GO:0090281	1	798	8	17808	0.307083	1418	1.00484	2.78947	negative_regulation_of_calcium_ion_import	MRLN
GO:0098700	1	798	8	17808	0.307083	1419	1.00413	2.78947	neurotransmitter_loading_into_synaptic_vesicle	TH
GO:0099545	1	798	8	17808	0.307083	1420	1.00343	2.78947	transsynaptic_signaling_by_transsynaptic_complex	IL1RAPL1
GO:1901993	1	798	8	17808	0.307083	1421	1.00272	2.78947	regulation_of_meiotic_cell_cycle_phase_transition	TOPAZ1
GO:1902459	1	798	8	17808	0.307083	1422	1.00201	2.78947	positive_regulation_of_stem_cell_population_maintenance	TP63
GO:1903236	1	798	8	17808	0.307083	1423	1.00131	2.78947	regulation_of_leukocyte_tethering_or_rolling	ELANE
GO:1903546	1	798	8	17808	0.307083	1424	1.00061	2.78947	protein_localization_to_photoreceptor_outer_segment	TULP2
GO:1903862	1	798	8	17808	0.307083	1425	0.999905	2.78947	positive_regulation_of_oxidative_phosphorylation	MYOG
GO:1904177	1	798	8	17808	0.307083	1426	0.999204	2.78947	regulation_of_adipose_tissue_development	TRPM4
GO:1904714	1	798	8	17808	0.307083	1427	0.998504	2.78947	regulation_of_chaperonemediated_autophagy	GFAP
GO:1904888	1	798	8	17808	0.307083	1428	0.997805	2.78947	cranial_skeletal_system_development	TP63
GO:1990000	1	798	8	17808	0.307083	1429	0.997106	2.78947	amyloid_fibril_formation	CD36
GO:2000271	1	798	8	17808	0.307083	1430	0.996409	2.78947	positive_regulation_of_fibroblast_apoptotic_process	TP63
GO:2000288	1	798	8	17808	0.307083	1431	0.995713	2.78947	positive_regulation_of_myoblast_proliferation	SOX15
GO:2000381	1	798	8	17808	0.307083	1432	0.995018	2.78947	negative_regulation_of_mesoderm_development	TP63
GO:2001012	1	798	8	17808	0.307083	1433	0.994323	2.78947	mesenchymal_cell_differentiation_involved_in_renal_system_development	TCF21
GO:0002719	2	798	25	17808	0.309372	1434	1.00104	1.78526	negative_regulation_of_cytokine_production_involved_in_immune_response	ANGPT1,JAK3
GO:0008299	2	798	25	17808	0.309372	1435	1.00034	1.78526	isoprenoid_biosynthetic_process	DHRS9,IDI2
GO:0009299	2	798	25	17808	0.309372	1436	0.999642	1.78526	mRNA_transcription	MYOG,POU5F1
GO:0014896	2	798	25	17808	0.309372	1437	0.998946	1.78526	muscle_hypertrophy	CSRP3,TTN
GO:0031069	2	798	25	17808	0.309372	1438	0.998252	1.78526	hair_follicle_morphogenesis	TGM3,TP63
GO:0035336	2	798	25	17808	0.309372	1439	0.997558	1.78526	longchain_fattyacylCoA_metabolic_process	ACSBG1,ACSBG2
GO:0042573	2	798	25	17808	0.309372	1440	0.996865	1.78526	retinoic_acid_metabolic_process	BCO2,DHRS9
GO:0055094	2	798	25	17808	0.309372	1441	0.996174	1.78526	response_to_lipoprotein_particle	CD36,FCER1G
GO:1901071	2	798	25	17808	0.309372	1442	0.995483	1.78526	glucosaminecontaining_compound_metabolic_process	CHST5,RENBP
GO:0032496	15	798	288	17808	0.311721	1443	1.00235	1.16228	response_to_lipopolysaccharide	ACP5,APOB,ATP4B,CACTIN,CASP8,CD36,ELANE,IRGM,NLRP3,NLRP7,SELE,SPON2,STAR,TBXA2R,TH
GO:0006919	5	798	83	17808	0.315072	1444	1.01242	1.34432	activation_of_cysteinetype_endopeptidase_activity_involved_in_apoptotic_process	CASP8,NLRP1,NLRP12,NLRP3,PML
GO:0030168	6	798	103	17808	0.315135	1445	1.01192	1.29995	platelet_activation	FCER1G,GNA15,GP1BB,GP5,GP6,VAV1
GO:0007062	3	798	44	17808	0.315413	1446	1.01211	1.52153	sister_chromatid_cohesion	HORMAD1,HORMAD2,MEIKIN
GO:0034204	3	798	44	17808	0.315413	1447	1.01141	1.52153	lipid_translocation	ATP8B1,KCNN4,XKR8
GO:0035384	3	798	44	17808	0.315413	1448	1.01072	1.52153	thioester_biosynthetic_process	ACSBG1,ACSBG2,PDHA2
GO:0043300	3	798	44	17808	0.315413	1449	1.01002	1.52153	regulation_of_leukocyte_degranulation	FCER1G,IL13RA2,PRAM1
GO:0071616	3	798	44	17808	0.315413	1450	1.00932	1.52153	acylCoA_biosynthetic_process	ACSBG1,ACSBG2,PDHA2
GO:1901028	3	798	44	17808	0.315413	1451	1.00863	1.52153	regulation_of_mitochondrial_outer_membrane_permeabilization_involved_in_apoptotic_signaling_pathway	CASP8,SFN,TP63
GO:0043414	13	798	247	17808	0.315644	1452	1.00867	1.17452	macromolecule_methylation	ASZ1,CTCFL,DDX4,FKBP6,MAEL,MORC1,PIWIL2,PIWIL4,PRDM9,TDRD1,TDRD12,TDRD9,ZFP57
GO:0048666	8	798	144	17808	0.318123	1453	1.01589	1.23977	neuron_development	CABP4,CTF1,FSCN2,GNGT1,MYT1L,RPGRIP1,TH,TMC1
GO:0043062	19	798	374	17808	0.31949	1454	1.01956	1.13369	extracellular_structure_organization	ABI3BP,APOB,APOC4,COL6A3,CTRB1,ELANE,EMILIN1,GFAP,HAPLN2,LAMC2,LIPC,MMP13,MMP21,MMP26,MYF5,PECAM1,PRKACG,RECK,SERPINB5
GO:0045670	4	798	64	17808	0.322409	1455	1.02816	1.39474	regulation_of_osteoclast_differentiation	CLDN18,INPP5D,LILRB4,TLR3
GO:0050000	4	798	64	17808	0.322409	1456	1.02746	1.39474	chromosome_localization	KIF2B,SPO11,TERB1,TERB2
GO:0071331	4	798	64	17808	0.322409	1457	1.02675	1.39474	cellular_response_to_hexose_stimulus	GPER1,SERPINF1,STAR,TH
GO:0030217	6	798	104	17808	0.323085	1458	1.0282	1.28745	T_cell_differentiation	CLEC4E,FCER1G,RHOH,TNFSF8,VAV1,ZAP70
GO:0035637	5	798	84	17808	0.323967	1459	1.0303	1.32832	multicellular_organismal_signaling	CACNA1F,CACNG1,KCNE5,KCNJ14,TRPM4
GO:0050830	5	798	84	17808	0.323967	1460	1.02959	1.32832	defense_response_to_Grampositive_bacterium	ACP5,CD36,GSDMD,NLRP3,TNFSF8
GO:0002230	2	798	26	17808	0.32609	1461	1.03563	1.7166	positive_regulation_of_defense_response_to_virus_by_host	APOBEC3F,IL12RB1
GO:0019433	2	798	26	17808	0.32609	1462	1.03492	1.7166	triglyceride_catabolic_process	APOB,LIPC
GO:0019915	2	798	26	17808	0.32609	1463	1.03422	1.7166	lipid_storage	CD36,FFAR2
GO:0035459	2	798	26	17808	0.32609	1464	1.03351	1.7166	vesicle_cargo_loading	CTAGE1,CTAGE9
GO:0048643	2	798	26	17808	0.32609	1465	1.0328	1.7166	positive_regulation_of_skeletal_muscle_tissue_development	MYF5,MYOG
GO:0050926	2	798	26	17808	0.32609	1466	1.0321	1.7166	regulation_of_positive_chemotaxis	ANGPT2,AZU1
GO:0070723	2	798	26	17808	0.32609	1467	1.0314	1.7166	response_to_cholesterol	GRAMD1C,MLC1
GO:0050866	10	798	187	17808	0.329125	1468	1.04029	1.19336	negative_regulation_of_cell_activation	ADGRF5,ALOX12,EMILIN1,GPER1,IL13RA2,INPP5D,JAK3,MILR1,MNDA,TARM1
GO:0071248	10	798	187	17808	0.329125	1469	1.03958	1.19336	cellular_response_to_metal_ion	ACER1,DPEP1,MT1H,MT1HL1,MYOG,NQO1,SERPINF1,STAR,SYT8,TH
GO:0071824	12	798	229	17808	0.330738	1470	1.04396	1.16939	proteinDNA_complex_subunit_organization	BRDT,H2BFM,H2BFWT,HIST1H1T,HIST1H2BA,HIST1H4G,HIST3H3,PRDM9,SYCP3,TAF7L,TBPL2,TSPYL6
GO:0002708	6	798	105	17808	0.331063	1471	1.04428	1.27519	positive_regulation_of_lymphocyte_mediated_immunity	FCER1G,IL12RB1,NLRP3,SH2D1A,STAT6,VAV1
GO:0010633	4	798	65	17808	0.332677	1472	1.04866	1.37328	negative_regulation_of_epithelial_cell_migration	ANGPT2,APOH,SERPINF1,TBXA2R
GO:0055008	4	798	65	17808	0.332677	1473	1.04794	1.37328	cardiac_muscle_tissue_morphogenesis	MYBPC1,MYL2,TTN,UBE4B
GO:0071326	4	798	65	17808	0.332677	1474	1.04723	1.37328	cellular_response_to_monosaccharide_stimulus	GPER1,SERPINF1,STAR,TH
GO:0070201	35	798	720	17808	0.33275	1475	1.04675	1.0848	regulation_of_establishment_of_protein_localization	ALOX15B,ANGPT1,C1QTNF4,CASP8,CD36,CLEC4E,CLEC9A,FFAR2,GIP,GPER1,GSDMD,HCAR2,HNF4A,KCNG2,KCNN4,KRT20,LILRA5,NLRP1,NLRP12,NLRP3,NLRP7,NNAT,PML,SFN,SLC30A8,SSTR5,TLR10,TLR8,TNFRSF4,TP63,TRIM50,TRPM4,TTN,USP17L2,USP50
GO:0006606	5	798	85	17808	0.332889	1476	1.04648	1.31269	protein_import_into_nucleus	KPNA7,NPAP1,PML,RGPD2,RGPD3
GO:2000106	5	798	85	17808	0.332889	1477	1.04577	1.31269	regulation_of_leukocyte_apoptotic_process	FCER1G,GIMAP8,HCAR2,JAK3,TNFRSF4
GO:0032479	7	798	126	17808	0.335512	1478	1.0533	1.23977	regulation_of_type_I_interferon_production	CACTIN,NLRP4,STAT6,TLR3,TLR8,TRIM15,ZBP1
GO:0033865	7	798	126	17808	0.335512	1479	1.05259	1.23977	nucleoside_bisphosphate_metabolic_process	ACSBG1,ACSBG2,ACSM5,PDHA2,SLC26A1,SULT2A1,SULT2B1
GO:0033875	7	798	126	17808	0.335512	1480	1.05188	1.23977	ribonucleoside_bisphosphate_metabolic_process	ACSBG1,ACSBG2,ACSM5,PDHA2,SLC26A1,SULT2A1,SULT2B1
GO:0034032	7	798	126	17808	0.335512	1481	1.05117	1.23977	purine_nucleoside_bisphosphate_metabolic_process	ACSBG1,ACSBG2,ACSM5,PDHA2,SLC26A1,SULT2A1,SULT2B1
GO:0001973	1	798	9	17808	0.338147	1482	1.05871	2.47953	adenosine_receptor_signaling_pathway	P2RY11
GO:0002024	1	798	9	17808	0.338147	1483	1.05799	2.47953	diet_induced_thermogenesis	TRPV1
GO:0002438	1	798	9	17808	0.338147	1484	1.05728	2.47953	acute_inflammatory_response_to_antigenic_stimulus	ELANE
GO:0003334	1	798	9	17808	0.338147	1485	1.05657	2.47953	keratinocyte_development	SFN
GO:0006382	1	798	9	17808	0.338147	1486	1.05586	2.47953	adenosine_to_inosine_editing	ADAD2
GO:0006449	1	798	9	17808	0.338147	1487	1.05515	2.47953	regulation_of_translational_termination	EIF5AL1
GO:0006621	1	798	9	17808	0.338147	1488	1.05444	2.47953	protein_retention_in_ER_lumen	PDIA2
GO:0006857	1	798	9	17808	0.338147	1489	1.05373	2.47953	oligopeptide_transport	CDH17
GO:0007260	1	798	9	17808	0.338147	1490	1.05302	2.47953	tyrosine_phosphorylation_of_STAT_protein	JAK3
GO:0007603	1	798	9	17808	0.338147	1491	1.05232	2.47953	phototransduction_visible_light	AIPL1
GO:0007614	1	798	9	17808	0.338147	1492	1.05161	2.47953	shortterm_memory	SERPINF1
GO:0008228	1	798	9	17808	0.338147	1493	1.05091	2.47953	opsonization	SPON2
GO:0008300	1	798	9	17808	0.338147	1494	1.0502	2.47953	isoprenoid_catabolic_process	BCO2
GO:0009414	1	798	9	17808	0.338147	1495	1.0495	2.47953	response_to_water_deprivation	TH
GO:0010455	1	798	9	17808	0.338147	1496	1.0488	2.47953	positive_regulation_of_cell_fate_commitment	IL12RB1
GO:0010761	1	798	9	17808	0.338147	1497	1.0481	2.47953	fibroblast_migration	PML
GO:0010838	1	798	9	17808	0.338147	1498	1.0474	2.47953	positive_regulation_of_keratinocyte_proliferation	TP63
GO:0010917	1	798	9	17808	0.338147	1499	1.0467	2.47953	negative_regulation_of_mitochondrial_membrane_potential	TRPV1
GO:0014732	1	798	9	17808	0.338147	1500	1.046	2.47953	skeletal_muscle_atrophy	MYOG
GO:0014807	1	798	9	17808	0.338147	1501	1.0453	2.47953	regulation_of_somitogenesis	CDX1
GO:0014909	1	798	9	17808	0.338147	1502	1.04461	2.47953	smooth_muscle_cell_migration	PLAT
GO:0015801	1	798	9	17808	0.338147	1503	1.04391	2.47953	aromatic_amino_acid_transport	ACE2
GO:0019317	1	798	9	17808	0.338147	1504	1.04322	2.47953	fucose_catabolic_process	FUT6
GO:0019626	1	798	9	17808	0.338147	1505	1.04253	2.47953	shortchain_fatty_acid_catabolic_process	MMAA
GO:0019695	1	798	9	17808	0.338147	1506	1.04183	2.47953	choline_metabolic_process	SARDH
GO:0019953	1	798	9	17808	0.338147	1507	1.04114	2.47953	sexual_reproduction	RHOXF1
GO:0021612	1	798	9	17808	0.338147	1508	1.04045	2.47953	facial_nerve_structural_organization	HOXB1
GO:0030202	1	798	9	17808	0.338147	1509	1.03976	2.47953	heparin_metabolic_process	ANGPT1
GO:0033622	1	798	9	17808	0.338147	1510	1.03907	2.47953	integrin_activation	FERMT3
GO:0034371	1	798	9	17808	0.338147	1511	1.03839	2.47953	chylomicron_remodeling	APOB
GO:0034372	1	798	9	17808	0.338147	1512	1.0377	2.47953	verylowdensity_lipoprotein_particle_remodeling	LIPC
GO:0035360	1	798	9	17808	0.338147	1513	1.03701	2.47953	positive_regulation_of_peroxisome_proliferator_activated_receptor_signaling_pathway	ALOX15B
GO:0036037	1	798	9	17808	0.338147	1514	1.03633	2.47953	CD8positive_alphabeta_T_cell_activation	TNFSF8
GO:0038113	1	798	9	17808	0.338147	1515	1.03564	2.47953	interleukin9mediated_signaling_pathway	JAK3
GO:0038155	1	798	9	17808	0.338147	1516	1.03496	2.47953	interleukin23mediated_signaling_pathway	IL12RB1
GO:0042117	1	798	9	17808	0.338147	1517	1.03428	2.47953	monocyte_activation	AZU1
GO:0042354	1	798	9	17808	0.338147	1518	1.0336	2.47953	Lfucose_metabolic_process	FUT6
GO:0042355	1	798	9	17808	0.338147	1519	1.03292	2.47953	Lfucose_catabolic_process	FUT6
GO:0042364	1	798	9	17808	0.338147	1520	1.03224	2.47953	watersoluble_vitamin_biosynthetic_process	MMAA
GO:0043589	1	798	9	17808	0.338147	1521	1.03156	2.47953	skin_morphogenesis	TP63
GO:0044362	1	798	9	17808	0.338147	1522	1.03088	2.47953	negative_regulation_of_molecular_function_in_other_organism	CASP8
GO:0046602	1	798	9	17808	0.338147	1523	1.0302	2.47953	regulation_of_mitotic_centrosome_separation	KIF25
GO:0046951	1	798	9	17808	0.338147	1524	1.02953	2.47953	ketone_body_biosynthetic_process	HMGCLL1
GO:0047484	1	798	9	17808	0.338147	1525	1.02885	2.47953	regulation_of_response_to_osmotic_stress	MLC1
GO:0048251	1	798	9	17808	0.338147	1526	1.02818	2.47953	elastic_fiber_assembly	EMILIN1
GO:0048387	1	798	9	17808	0.338147	1527	1.02751	2.47953	negative_regulation_of_retinoic_acid_receptor_signaling_pathway	PRAME
GO:0051006	1	798	9	17808	0.338147	1528	1.02683	2.47953	positive_regulation_of_lipoprotein_lipase_activity	APOH
GO:0051096	1	798	9	17808	0.338147	1529	1.02616	2.47953	positive_regulation_of_helicase_activity	RPA4
GO:0051673	1	798	9	17808	0.338147	1530	1.02549	2.47953	membrane_disruption_in_other_organism	GSDMD
GO:0052204	1	798	9	17808	0.338147	1531	1.02482	2.47953	negative_regulation_of_molecular_function_in_other_organism_involved_in_symbiotic_interaction	CASP8
GO:0060539	1	798	9	17808	0.338147	1532	1.02415	2.47953	diaphragm_development	TCF21
GO:0060601	1	798	9	17808	0.338147	1533	1.02348	2.47953	lateral_sprouting_from_an_epithelium	TP63
GO:0060670	1	798	9	17808	0.338147	1534	1.02282	2.47953	branching_involved_in_labyrinthine_layer_morphogenesis	GCM1
GO:0061049	1	798	9	17808	0.338147	1535	1.02215	2.47953	cell_growth_involved_in_cardiac_muscle_cell_development	SORBS2
GO:0070092	1	798	9	17808	0.338147	1536	1.02149	2.47953	regulation_of_glucagon_secretion	GIP
GO:0070383	1	798	9	17808	0.338147	1537	1.02082	2.47953	DNA_cytosine_deamination	APOBEC3F
GO:0086014	1	798	9	17808	0.338147	1538	1.02016	2.47953	atrial_cardiac_muscle_cell_action_potential	KCNE5
GO:0090286	1	798	9	17808	0.338147	1539	1.01949	2.47953	cytoskeletal_anchoring_at_nuclear_membrane	SUN3
GO:0090527	1	798	9	17808	0.338147	1540	1.01883	2.47953	actin_filament_reorganization	CASS4
GO:0098703	1	798	9	17808	0.338147	1541	1.01817	2.47953	calcium_ion_import_across_plasma_membrane	TRPV1
GO:0106072	1	798	9	17808	0.338147	1542	1.01751	2.47953	negative_regulation_of_adenylate_cyclaseactivating_G_proteincoupled_receptor_signaling_pathway	MRAP
GO:1901201	1	798	9	17808	0.338147	1543	1.01685	2.47953	regulation_of_extracellular_matrix_assembly	EMILIN1
GO:1902656	1	798	9	17808	0.338147	1544	1.01619	2.47953	calcium_ion_import_into_cytosol	TRPV1
GO:1990822	1	798	9	17808	0.338147	1545	1.01554	2.47953	basic_amino_acid_transmembrane_transport	SLC3A1
GO:0098661	6	798	106	17808	0.339066	1546	1.01764	1.26316	inorganic_anion_transmembrane_transport	BEST2,BEST3,GABRP,GABRR1,SLC26A1,SLC26A10
GO:0040013	16	798	315	17808	0.339206	1547	1.0174	1.1335	negative_regulation_of_locomotion	ALOX15B,ANGPT2,APOH,ARHGDIB,CCDC125,DPEP1,ELANE,EMILIN1,EPHA1,PLXNB3,PML,RECK,SERPINF1,TBXA2R,TRIM15,TRIM5
GO:0034260	3	798	46	17808	0.340261	1548	1.0199	1.45538	negative_regulation_of_GTPase_activity	PLXNB3,RHOH,USP17L2
GO:0043370	3	798	46	17808	0.340261	1549	1.01925	1.45538	regulation_of_CD4positive_alphabeta_T_cell_differentiation	IL12RB1,JAK3,NLRP3
GO:0045104	3	798	46	17808	0.340261	1550	1.01859	1.45538	intermediate_filament_cytoskeleton_organization	EVPL,GFAP,KRT20
GO:0046638	3	798	46	17808	0.340261	1551	1.01793	1.45538	positive_regulation_of_alphabeta_T_cell_differentiation	IL12RB1,NLRP3,ZAP70
GO:0010466	13	798	252	17808	0.341217	1552	1.02013	1.15121	negative_regulation_of_peptidase_activity	A2ML1,BIRC8,COL6A3,DPEP1,NLRP7,RECK,RENBP,SERPINB11,SERPINB5,SERPINF1,SFN,TNFSF14,WFIKKN2
GO:0050900	18	798	358	17808	0.34155	1553	1.02047	1.12202	leukocyte_migration	ANGPT1,ANGPT2,APOB,AZU1,ELANE,FCER1G,FFAR2,GP6,HIST1H2BA,INPP5D,NLRP12,PECAM1,SELE,SLC16A8,SLC7A9,TRPM4,VAV1,ZAP70
GO:0006767	5	798	86	17808	0.341833	1554	1.02066	1.29743	watersoluble_vitamin_metabolic_process	ACP5,CTRB1,MMAA,SLC2A3,TKTL1
GO:0000245	2	798	27	17808	0.342699	1555	1.02259	1.65302	spliceosomal_complex_assembly	DDX1,SF3A3
GO:0002825	2	798	27	17808	0.342699	1556	1.02193	1.65302	regulation_of_Thelper_1_type_immune_response	IL12RB1,JAK3
GO:0032958	2	798	27	17808	0.342699	1557	1.02127	1.65302	inositol_phosphate_biosynthetic_process	PLCH2,PLCZ1
GO:0035902	2	798	27	17808	0.342699	1558	1.02062	1.65302	response_to_immobilization_stress	TFF1,TH
GO:0042744	2	798	27	17808	0.342699	1559	1.01996	1.65302	hydrogen_peroxide_catabolic_process	PXDNL,TPO
GO:0048709	2	798	27	17808	0.342699	1560	1.01931	1.65302	oligodendrocyte_differentiation	GPR17,SOX10
GO:0070423	2	798	27	17808	0.342699	1561	1.01866	1.65302	nucleotidebinding_oligomerization_domain_containing_signaling_pathway	CASP8,IRGM
GO:0071402	2	798	27	17808	0.342699	1562	1.018	1.65302	cellular_response_to_lipoprotein_particle_stimulus	CD36,FCER1G
GO:2000515	2	798	27	17808	0.342699	1563	1.01735	1.65302	negative_regulation_of_CD4positive_alphabeta_T_cell_activation	JAK3,TARM1
GO:0016042	15	798	295	17808	0.344806	1564	1.02295	1.1347	lipid_catabolic_process	ABHD1,ACAT2,ACER1,APOB,BCO2,CLPSL2,ENPP7,LIPC,LIPH,MMAA,NEU4,PLCH2,PLCZ1,PLD4,SULT2A1
GO:0051056	17	798	338	17808	0.347191	1565	1.02937	1.12239	regulation_of_small_GTPase_mediated_signal_transduction	ABRA,ARHGAP25,ARHGAP39,ARHGAP8,ARHGDIB,ARHGEF15,ARHGEF18,CCDC125,ECT2L,FGD5,GPR17,OBSCN,PLEKHG6,RASGRP4,RHOH,RIT2,VAV1
GO:0005975	23	798	467	17808	0.350174	1566	1.03755	1.09906	carbohydrate_metabolic_process	ALDH1A1,CHST5,FUT3,FUT6,GAL3ST4,GK2,GK3P,GLT6D1,LCT,LDHAL6A,LDHAL6B,MGAM,MIOX,MTMR7,NEU4,PDHA2,PGAM4,PPP1R3A,SLC2A3,SLC3A1,ST6GALNAC1,TFF1,TKTL1
GO:0042133	5	798	87	17808	0.350793	1567	1.03872	1.28252	neurotransmitter_metabolic_process	AMT,NQO1,SARDH,SLC22A2,TH
GO:0002065	3	798	47	17808	0.352666	1568	1.0436	1.42441	columnarcuboidal_epithelial_cell_differentiation	AGR2,HOXA5,TP63
GO:0006323	3	798	47	17808	0.352666	1569	1.04294	1.42441	DNA_packaging	GPER1,HIST1H1T,TTN
GO:0006998	3	798	47	17808	0.352666	1570	1.04227	1.42441	nuclear_envelope_organization	DMPK,PPP2R2A,SUN3
GO:0032653	3	798	47	17808	0.352666	1571	1.04161	1.42441	regulation_of_interleukin10_production	FCER1G,JAK3,LILRA5
GO:0035094	3	798	47	17808	0.352666	1572	1.04095	1.42441	response_to_nicotine	CHRNA6,STAR,TH
GO:0045103	3	798	47	17808	0.352666	1573	1.04029	1.42441	intermediate_filamentbased_process	EVPL,GFAP,KRT20
GO:0046902	4	798	67	17808	0.353251	1574	1.04135	1.33229	regulation_of_mitochondrial_membrane_permeability	CASP8,MTRNR2L5,SFN,TP63
GO:0016579	14	798	276	17808	0.355634	1575	1.04771	1.13196	protein_deubiquitination	NLRP3,OTUD6A,PSMA8,TAF9B,USP17L10,USP17L11,USP17L18,USP17L2,USP17L4,USP17L7,USP26,USP29,USP41,USP50
GO:0046887	7	798	129	17808	0.357513	1576	1.05258	1.21093	positive_regulation_of_hormone_secretion	GIP,GPER1,HCAR2,ILDR1,NNAT,SLC30A8,TRPM4
GO:0050880	7	798	129	17808	0.357513	1577	1.05191	1.21093	regulation_of_blood_vessel_size	ACE2,ALOX12,GPER1,TBXA2R,TRPM4,UTS2,UTS2R
GO:0055088	7	798	129	17808	0.357513	1578	1.05124	1.21093	lipid_homeostasis	APOB,APOC4,ASGR2,GIP,HNF4A,LIPC,MALRD1
GO:0044282	21	798	426	17808	0.357714	1579	1.05117	1.10007	small_molecule_catabolic_process	ABHD1,ACAT2,ALDH1A1,ALDH3B1,ALDH3B2,AMT,APOBEC3F,ASPA,FTCD,FUT6,GK2,GK3P,HMGCLL1,MIOX,MMAA,MTMR7,RENBP,SARDH,SULT2A1,TKTL1,URAD
GO:0000902	11	798	213	17808	0.3585	1580	1.05281	1.15246	cell_morphogenesis	CABP4,CDH17,CDH26,CDH5,CDH9,COL6A3,EPHA1,FERMT3,MAEL,PARVG,PECAM1
GO:0002026	2	798	28	17808	0.359174	1581	1.05412	1.59398	regulation_of_the_force_of_heart_contraction	CSRP3,MYL2
GO:0032673	2	798	28	17808	0.359174	1582	1.05346	1.59398	regulation_of_interleukin4_production	FCER1G,NLRP3
GO:0034472	2	798	28	17808	0.359174	1583	1.05279	1.59398	snRNA_3end_processing	CT45A1,INTS6L
GO:0034698	2	798	28	17808	0.359174	1584	1.05213	1.59398	response_to_gonadotropin	MAS1,STAR
GO:0035872	2	798	28	17808	0.359174	1585	1.05146	1.59398	nucleotidebinding_domain_leucine_rich_repeat_containing_receptor_signaling_pathway	CASP8,IRGM
GO:0042219	2	798	28	17808	0.359174	1586	1.0508	1.59398	cellular_modified_amino_acid_catabolic_process	GGTLC1,SARDH
GO:0042771	2	798	28	17808	0.359174	1587	1.05014	1.59398	intrinsic_apoptotic_signaling_pathway_in_response_to_DNA_damage_by_p53_class_mediator	PML,TP63
GO:0044068	2	798	28	17808	0.359174	1588	1.04948	1.59398	modulation_by_symbiont_of_host_cellular_process	CASP8,KPNA7
GO:0044344	2	798	28	17808	0.359174	1589	1.04882	1.59398	cellular_response_to_fibroblast_growth_factor_stimulus	STAR,TDGF1
GO:0050909	2	798	28	17808	0.359174	1590	1.04816	1.59398	sensory_perception_of_taste	CD36,SCNN1D
GO:0060536	2	798	28	17808	0.359174	1591	1.0475	1.59398	cartilage_morphogenesis	COL6A3,HOXA5
GO:0071280	2	798	28	17808	0.359174	1592	1.04684	1.59398	cellular_response_to_copper_ion	MT1H,MT1HL1
GO:0006942	5	798	88	17808	0.359764	1593	1.0479	1.26794	regulation_of_striated_muscle_contraction	ACE2,DMPK,MYL2,TNNT3,TRPM4
GO:0051276	19	798	384	17808	0.361452	1594	1.05216	1.10417	chromosome_organization	DDX1,GPER1,HIST1H1T,HIST3H3,HORMAD1,HORMAD2,HUS1B,KIF25,MAEL,MEIKIN,RPA4,SPATA22,SPO11,SYCE1,TERB1,TERB2,TEX11,TEX12,TTN
GO:0007267	28	798	578	17808	0.362193	1595	1.05365	1.08104	cellcell_signaling	CGB3,CHRNA6,CORT,CTF1,FGF6,GABRP,GABRR1,GAL3ST4,GJA8,GJB1,GPR50,HOXA5,HTR3E,IL1RAPL1,INSL3,NQO1,OMP,OR10H1,OR10H2,PLAT,PNOC,RIT2,SH2D1A,TH,TNFSF8,TP63,UTS2,WISP3
GO:0008016	12	798	235	17808	0.363172	1596	1.05584	1.13953	regulation_of_heart_contraction	ACE2,CACNA1F,CACNG1,CSRP3,DMPK,KCNE5,KCNG2,KCNJ14,MYL2,TH,TRPM4,TRPV1
GO:0035150	7	798	130	17808	0.364878	1597	1.06013	1.20162	regulation_of_tube_size	ACE2,ALOX12,GPER1,TBXA2R,TRPM4,UTS2,UTS2R
GO:0043489	3	798	48	17808	0.365042	1598	1.05995	1.39474	RNA_stabilization	DAZL,DND1,RBM46
GO:0043949	3	798	48	17808	0.365042	1599	1.05928	1.39474	regulation_of_cAMPmediated_signaling	GIP,MRAP,TCP11
GO:0097035	3	798	48	17808	0.365042	1600	1.05862	1.39474	regulation_of_membrane_lipid_distribution	ATP8B1,KCNN4,XKR8
GO:0034612	8	798	151	17808	0.36553	1601	1.05937	1.18229	response_to_tumor_necrosis_factor	APOB,CACTIN,CASP8,GPER1,MYOG,SELE,TDGF1,TRPV1
GO:0051260	16	798	321	17808	0.367037	1602	1.06308	1.11231	protein_homooligomerization	CD247,EMILIN1,FCER1G,GJA8,GSDMD,ILDR1,KCNG2,KCNV2,KCTD14,KIF25,LNX1,RBMX,RS1,TP63,TRPM4,TRPV1
GO:0002295	1	798	10	17808	0.367821	1603	1.06468	2.23158	Thelper_cell_lineage_commitment	STAT6
GO:0002532	1	798	10	17808	0.367821	1604	1.06402	2.23158	production_of_molecular_mediator_involved_in_inflammatory_response	CD36
GO:0002887	1	798	10	17808	0.367821	1605	1.06336	2.23158	negative_regulation_of_myeloid_leukocyte_mediated_immunity	IL13RA2
GO:0002934	1	798	10	17808	0.367821	1606	1.0627	2.23158	desmosome_organization	PKP3
GO:0003376	1	798	10	17808	0.367821	1607	1.06203	2.23158	sphingosine1phosphate_receptor_signaling_pathway	S1PR4
GO:0006188	1	798	10	17808	0.367821	1608	1.06137	2.23158	IMP_biosynthetic_process	AMPD1
GO:0006547	1	798	10	17808	0.367821	1609	1.06071	2.23158	histidine_metabolic_process	FTCD
GO:0007084	1	798	10	17808	0.367821	1610	1.06006	2.23158	mitotic_nuclear_envelope_reassembly	PPP2R2A
GO:0014877	1	798	10	17808	0.367821	1611	1.0594	2.23158	response_to_muscle_inactivity_involved_in_regulation_of_muscle_adaptation	MYOG
GO:0014891	1	798	10	17808	0.367821	1612	1.05874	2.23158	striated_muscle_atrophy	MYOG
GO:0014894	1	798	10	17808	0.367821	1613	1.05808	2.23158	response_to_denervation_involved_in_regulation_of_muscle_adaptation	MYOG
GO:0015816	1	798	10	17808	0.367821	1614	1.05743	2.23158	glycine_transport	SLC38A5
GO:0018342	1	798	10	17808	0.367821	1615	1.05677	2.23158	protein_prenylation	AIPL1
GO:0019062	1	798	10	17808	0.367821	1616	1.05612	2.23158	virion_attachment_to_host_cell	ACE2
GO:0030299	1	798	10	17808	0.367821	1617	1.05547	2.23158	intestinal_cholesterol_absorption	CD36
GO:0032464	1	798	10	17808	0.367821	1618	1.05481	2.23158	positive_regulation_of_protein_homooligomerization	USP50
GO:0032817	1	798	10	17808	0.367821	1619	1.05416	2.23158	regulation_of_natural_killer_cell_proliferation	FLT3LG
GO:0032966	1	798	10	17808	0.367821	1620	1.05351	2.23158	negative_regulation_of_collagen_biosynthetic_process	EMILIN1
GO:0033314	1	798	10	17808	0.367821	1621	1.05286	2.23158	mitotic_DNA_replication_checkpoint	HUS1B
GO:0034378	1	798	10	17808	0.367821	1622	1.05221	2.23158	chylomicron_assembly	APOB
GO:0034454	1	798	10	17808	0.367821	1623	1.05156	2.23158	microtubule_anchoring_at_centrosome	CCDC68
GO:0035457	1	798	10	17808	0.367821	1624	1.05092	2.23158	cellular_response_to_interferonalpha	STAR
GO:0035871	1	798	10	17808	0.367821	1625	1.05027	2.23158	protein_K11linked_deubiquitination	OTUD6A
GO:0038166	1	798	10	17808	0.367821	1626	1.04962	2.23158	angiotensinactivated_signaling_pathway	MAS1
GO:0042416	1	798	10	17808	0.367821	1627	1.04898	2.23158	dopamine_biosynthetic_process	TH
GO:0042756	1	798	10	17808	0.367821	1628	1.04834	2.23158	drinking_behavior	ACE2
GO:0043501	1	798	10	17808	0.367821	1629	1.04769	2.23158	skeletal_muscle_adaptation	MYOG
GO:0044359	1	798	10	17808	0.367821	1630	1.04705	2.23158	modulation_of_molecular_function_in_other_organism	CASP8
GO:0044539	1	798	10	17808	0.367821	1631	1.04641	2.23158	longchain_fatty_acid_import_into_cell	CD36
GO:0045625	1	798	10	17808	0.367821	1632	1.04577	2.23158	regulation_of_Thelper_1_cell_differentiation	JAK3
GO:0045647	1	798	10	17808	0.367821	1633	1.04513	2.23158	negative_regulation_of_erythrocyte_differentiation	HOXA5
GO:0045760	1	798	10	17808	0.367821	1634	1.04449	2.23158	positive_regulation_of_action_potential	TRPM4
GO:0045837	1	798	10	17808	0.367821	1635	1.04385	2.23158	negative_regulation_of_membrane_potential	TRPV1
GO:0051901	1	798	10	17808	0.367821	1636	1.04321	2.23158	positive_regulation_of_mitochondrial_depolarization	ALOX12
GO:0051918	1	798	10	17808	0.367821	1637	1.04257	2.23158	negative_regulation_of_fibrinolysis	APOH
GO:0052205	1	798	10	17808	0.367821	1638	1.04193	2.23158	modulation_of_molecular_function_in_other_organism_involved_in_symbiotic_interaction	CASP8
GO:0055091	1	798	10	17808	0.367821	1639	1.0413	2.23158	phospholipid_homeostasis	HNF4A
GO:0060088	1	798	10	17808	0.367821	1640	1.04066	2.23158	auditory_receptor_cell_stereocilium_organization	CLRN1
GO:0060339	1	798	10	17808	0.367821	1641	1.04003	2.23158	negative_regulation_of_type_I_interferonmediated_signaling_pathway	CACTIN
GO:0060742	1	798	10	17808	0.367821	1642	1.0394	2.23158	epithelial_cell_differentiation_involved_in_prostate_gland_development	TP63
GO:0060768	1	798	10	17808	0.367821	1643	1.03876	2.23158	regulation_of_epithelial_cell_proliferation_involved_in_prostate_gland_development	SERPINF1
GO:0060795	1	798	10	17808	0.367821	1644	1.03813	2.23158	cell_fate_commitment_involved_in_formation_of_primary_germ_layer	ELF5
GO:0061365	1	798	10	17808	0.367821	1645	1.0375	2.23158	positive_regulation_of_triglyceride_lipase_activity	APOH
GO:0061635	1	798	10	17808	0.367821	1646	1.03687	2.23158	regulation_of_protein_complex_stability	IRGM
GO:0070391	1	798	10	17808	0.367821	1647	1.03624	2.23158	response_to_lipoteichoic_acid	CD36
GO:0070472	1	798	10	17808	0.367821	1648	1.03561	2.23158	regulation_of_uterine_smooth_muscle_contraction	GPER1
GO:0070486	1	798	10	17808	0.367821	1649	1.03498	2.23158	leukocyte_aggregation	ZAP70
GO:0071223	1	798	10	17808	0.367821	1650	1.03436	2.23158	cellular_response_to_lipoteichoic_acid	CD36
GO:0097105	1	798	10	17808	0.367821	1651	1.03373	2.23158	presynaptic_membrane_assembly	IL1RAPL1
GO:0097354	1	798	10	17808	0.367821	1652	1.0331	2.23158	prenylation	AIPL1
GO:0140052	1	798	10	17808	0.367821	1653	1.03248	2.23158	cellular_response_to_oxidised_lowdensity_lipoprotein_particle_stimulus	CD36
GO:1901748	1	798	10	17808	0.367821	1654	1.03186	2.23158	leukotriene_D4_metabolic_process	GGTLC1
GO:1901750	1	798	10	17808	0.367821	1655	1.03123	2.23158	leukotriene_D4_biosynthetic_process	GGTLC1
GO:1902237	1	798	10	17808	0.367821	1656	1.03061	2.23158	positive_regulation_of_endoplasmic_reticulum_stressinduced_intrinsic_apoptotic_signaling_pathway	RNF183
GO:1903897	1	798	10	17808	0.367821	1657	1.02999	2.23158	regulation_of_PERKmediated_unfolded_protein_response	AGR2
GO:1905522	1	798	10	17808	0.367821	1658	1.02937	2.23158	negative_regulation_of_macrophage_migration	EMILIN1
GO:2000121	1	798	10	17808	0.367821	1659	1.02875	2.23158	regulation_of_removal_of_superoxide_radicals	CD36
GO:2000551	1	798	10	17808	0.367821	1660	1.02813	2.23158	regulation_of_Thelper_2_cell_cytokine_production	NLRP3
GO:2000615	1	798	10	17808	0.367821	1661	1.02751	2.23158	regulation_of_histone_H3K9_acetylation	PIWIL2
GO:2000665	1	798	10	17808	0.367821	1662	1.02689	2.23158	regulation_of_interleukin13_secretion	LILRA5
GO:2001135	1	798	10	17808	0.367821	1663	1.02627	2.23158	regulation_of_endocytic_recycling	EHD2
GO:0002521	14	798	279	17808	0.370665	1664	1.03359	1.11979	leukocyte_differentiation	BATF2,CASP8,CDH17,CLEC4E,FCER1G,FLT3LG,HNF1A,JAK3,MFNG,POU1F1,RHOH,TNFSF8,VAV1,ZAP70
GO:1903531	10	798	194	17808	0.371051	1665	1.03404	1.1503	negative_regulation_of_secretion_by_cell	ANGPT1,IL13RA2,IL1RAPL1,LILRA5,NLRP12,NLRP3,NLRP7,PML,TLR8,TNFRSF4
GO:0006836	7	798	131	17808	0.372254	1666	1.03677	1.19245	neurotransmitter_transport	FCER1G,SLC22A2,SLC38A5,SLC6A16,SLC6A19,TH,TSPOAP1
GO:0001818	13	798	258	17808	0.372413	1667	1.03659	1.12444	negative_regulation_of_cytokine_production	ACP5,ANGPT1,CACTIN,ELANE,INPP5D,JAK3,LILRA5,NLRP12,NLRP3,NLRP7,PML,TLR8,TNFRSF4
GO:0010517	4	798	69	17808	0.373826	1668	1.0399	1.29367	regulation_of_phospholipase_activity	GNA15,RASGRP4,S1PR4,SELE
GO:0034605	4	798	69	17808	0.373826	1669	1.03928	1.29367	cellular_response_to_heat	CETN1,HSBP1L1,HSF5,TRPV1
GO:0051057	4	798	69	17808	0.373826	1670	1.03865	1.29367	positive_regulation_of_small_GTPase_mediated_signal_transduction	ABRA,GPR17,RASGRP4,VAV1
GO:0001885	2	798	29	17808	0.375495	1671	1.04267	1.53902	endothelial_cell_development	HAPLN2,MARVELD2
GO:0002675	2	798	29	17808	0.375495	1672	1.04204	1.53902	positive_regulation_of_acute_inflammatory_response	FCER1G,FFAR2
GO:0006308	2	798	29	17808	0.375495	1673	1.04142	1.53902	DNA_catabolic_process	DNASE1,SPO11
GO:0010800	2	798	29	17808	0.375495	1674	1.0408	1.53902	positive_regulation_of_peptidylthreonine_phosphorylation	AZU1,IRGM
GO:0010837	2	798	29	17808	0.375495	1675	1.04018	1.53902	regulation_of_keratinocyte_proliferation	SFN,TP63
GO:0014047	2	798	29	17808	0.375495	1676	1.03956	1.53902	glutamate_secretion	TRPV1,TSPOAP1
GO:0016572	2	798	29	17808	0.375495	1677	1.03894	1.53902	histone_phosphorylation	AURKC,HIPK4
GO:0031109	2	798	29	17808	0.375495	1678	1.03832	1.53902	microtubule_polymerization_or_depolymerization	KIF24,KIF2B
GO:0032647	2	798	29	17808	0.375495	1679	1.0377	1.53902	regulation_of_interferonalpha_production	TLR3,TLR8
GO:0034368	2	798	29	17808	0.375495	1680	1.03708	1.53902	proteinlipid_complex_remodeling	APOB,LIPC
GO:0034369	2	798	29	17808	0.375495	1681	1.03646	1.53902	plasma_lipoprotein_particle_remodeling	APOB,LIPC
GO:0035025	2	798	29	17808	0.375495	1682	1.03585	1.53902	positive_regulation_of_Rho_protein_signal_transduction	ABRA,GPR17
GO:0035587	2	798	29	17808	0.375495	1683	1.03523	1.53902	purinergic_receptor_signaling_pathway	GPR87,P2RY11
GO:0035666	2	798	29	17808	0.375495	1684	1.03462	1.53902	TRIFdependent_tolllike_receptor_signaling_pathway	CASP8,TLR3
GO:0042759	2	798	29	17808	0.375495	1685	1.034	1.53902	longchain_fatty_acid_biosynthetic_process	ALOX12,ALOX15B
GO:0043304	2	798	29	17808	0.375495	1686	1.03339	1.53902	regulation_of_mast_cell_degranulation	FCER1G,IL13RA2
GO:0043372	2	798	29	17808	0.375495	1687	1.03278	1.53902	positive_regulation_of_CD4positive_alphabeta_T_cell_differentiation	IL12RB1,NLRP3
GO:0045761	2	798	29	17808	0.375495	1688	1.03217	1.53902	regulation_of_adenylate_cyclase_activity	GPR87,NPFFR2
GO:0070670	2	798	29	17808	0.375495	1689	1.03156	1.53902	response_to_interleukin4	JAK3,PML
GO:0140115	2	798	29	17808	0.375495	1690	1.03094	1.53902	export_across_plasma_membrane	ATP4B,KCNE5
GO:0001961	3	798	49	17808	0.377379	1691	1.0355	1.36627	positive_regulation_of_cytokinemediated_signaling_pathway	C1QTNF4,IRGM,ZBP1
GO:0032648	3	798	49	17808	0.377379	1692	1.03489	1.36627	regulation_of_interferonbeta_production	CACTIN,TLR3,TLR8
GO:0051784	3	798	49	17808	0.377379	1693	1.03428	1.36627	negative_regulation_of_nuclear_division	HORMAD1,KIF25,RAD1
GO:2000107	3	798	49	17808	0.377379	1694	1.03367	1.36627	negative_regulation_of_leukocyte_apoptotic_process	FCER1G,JAK3,TNFRSF4
GO:0009952	8	798	153	17808	0.379212	1695	1.03808	1.16684	anteriorposterior_pattern_specification	HOXA5,HOXB1,HOXB8,HOXC4,HOXD3,HOXD4,MYF5,TDGF1
GO:0006721	6	798	111	17808	0.37931	1696	1.03773	1.20626	terpenoid_metabolic_process	ALDH1A1,APOB,BCO2,DHRS9,OPN1LW,STAR
GO:0002705	7	798	132	17808	0.379637	1697	1.03802	1.18341	positive_regulation_of_leukocyte_mediated_immunity	DDX1,FCER1G,IL12RB1,NLRP3,SH2D1A,STAT6,VAV1
GO:0017144	25	798	518	17808	0.379856	1698	1.038	1.07702	drug_metabolic_process	ACP5,ALDH1A1,ALDH3B1,ALDH3B2,AMPD1,AMT,CPN1,CTRB1,CYP2F1,CYP2W1,DHRS9,DPEP1,GGTLC1,HMGCLL1,MMAA,MYH3,NQO1,PXDNL,RENBP,STAR,SULT2A1,TH,TKTL1,TPO,URAD
GO:0051046	37	798	779	17808	0.38041	1699	1.03891	1.05993	regulation_of_secretion	ALOX15B,ANGPT1,C1QTNF4,CHRNA6,CLEC4E,CLEC9A,FCER1G,FFAR2,GIP,GPER1,GSDMD,HCAR2,HNF4A,IL13RA2,IL1RAPL1,ILDR1,KCNG2,KCNN4,KRT20,LILRA5,NLRP1,NLRP12,NLRP3,NLRP7,NNAT,PML,PRAM1,SLC30A8,SSTR5,SYT8,TLR10,TLR8,TNFRSF4,TRPM4,TRPV1,TTN,USP50
GO:0050906	26	798	540	17808	0.381054	1700	1.04005	1.07446	detection_of_stimulus_involved_in_sensory_perception	CACNA1F,OR10H1,OR10H2,OR10Q1,OR11A1,OR11L1,OR13C8,OR1K1,OR1L6,OR2A1,OR2B11,OR2H1,OR3A3,OR5D18,OR5M10,OR5M8,OR6C65,OR8H1,OR8H2,OR8J3,OR9Q2,PPEF1,RTP4,RTP5,TMC1,TRPV1
GO:0061045	4	798	70	17808	0.384096	1701	1.04774	1.27519	negative_regulation_of_wound_healing	ALOX12,APOH,F11,PLAT
GO:0043901	9	798	175	17808	0.384727	1702	1.04884	1.14767	negative_regulation_of_multiorganism_process	APOBEC3F,ARHGDIB,CACTIN,CD36,ELANE,PML,SIGLEC11,TRIM15,TRIM5
GO:0050852	9	798	175	17808	0.384727	1703	1.04823	1.14767	T_cell_receptor_signaling_pathway	BTN1A1,BTNL8,CD247,INPP5D,LAT,LIME1,PRAM1,PSMA8,ZAP70
GO:0009913	5	798	91	17808	0.3867	1704	1.05299	1.22614	epidermal_cell_differentiation	ACER1,CERS3,EVPL,TGM3,TP63
GO:0046634	5	798	91	17808	0.3867	1705	1.05237	1.22614	regulation_of_alphabeta_T_cell_activation	IL12RB1,JAK3,NLRP3,TARM1,ZAP70
GO:0019827	7	798	133	17808	0.387027	1706	1.05264	1.17452	stem_cell_population_maintenance	ELF5,EPHA1,NANOG,PIWIL2,POU5F1,TDGF1,ZSCAN10
GO:0048871	7	798	133	17808	0.387027	1707	1.05202	1.17452	multicellular_organismal_homeostasis	ACER1,ALOX12,CD36,PRKACG,SFN,TP63,TRPV1
GO:0034754	6	798	112	17808	0.387381	1708	1.05237	1.19549	cellular_hormone_metabolic_process	ALDH1A1,BCO2,DHRS9,HSD17B1,STAR,TSPOAP1
GO:0072593	6	798	112	17808	0.387381	1709	1.05175	1.19549	reactive_oxygen_species_metabolic_process	ALOX12,NDUFA13,NQO1,PXDNL,TPO,VAV1
GO:0060249	15	798	304	17808	0.388298	1710	1.05363	1.10111	anatomical_structure_homeostasis	ACP5,ADGRF5,AIPL1,FLT3LG,GCNT2,HIST3H3,HUS1B,MUC4,MUC6,PIWIL4,POTEF,POTEJ,RPA4,TFF1,TSPOAP1
GO:0042593	9	798	176	17808	0.39115	1711	1.06075	1.14115	glucose_homeostasis	ADGRF5,FFAR2,GPER1,HNF1A,HNF4A,SERPINF1,SSTR5,STAR,TH
GO:0002040	2	798	30	17808	0.391641	1712	1.06146	1.48772	sprouting_angiogenesis	ANGPT1,RECK
GO:0002066	2	798	30	17808	0.391641	1713	1.06084	1.48772	columnarcuboidal_epithelial_cell_development	HNF4A,TMC1
GO:0002724	2	798	30	17808	0.391641	1714	1.06022	1.48772	regulation_of_T_cell_cytokine_production	NLRP3,TRPM4
GO:0002828	2	798	30	17808	0.391641	1715	1.0596	1.48772	regulation_of_type_2_immune_response	NLRP3,STAT6
GO:0002888	2	798	30	17808	0.391641	1716	1.05898	1.48772	positive_regulation_of_myeloid_leukocyte_mediated_immunity	DDX1,FCER1G
GO:0010543	2	798	30	17808	0.391641	1717	1.05837	1.48772	regulation_of_platelet_activation	ALOX12,FCER1G
GO:0033006	2	798	30	17808	0.391641	1718	1.05775	1.48772	regulation_of_mast_cell_activation_involved_in_immune_response	FCER1G,IL13RA2
GO:0034367	2	798	30	17808	0.391641	1719	1.05713	1.48772	proteincontaining_complex_remodeling	APOB,LIPC
GO:0036314	2	798	30	17808	0.391641	1720	1.05652	1.48772	response_to_sterol	GRAMD1C,MLC1
GO:0042738	2	798	30	17808	0.391641	1721	1.05591	1.48772	exogenous_drug_catabolic_process	CYP2F1,CYP2W1
GO:0043171	2	798	30	17808	0.391641	1722	1.05529	1.48772	peptide_catabolic_process	CPN1,GGTLC1
GO:0043534	2	798	30	17808	0.391641	1723	1.05468	1.48772	blood_vessel_endothelial_cell_migration	CLEC14A,TDGF1
GO:0045907	2	798	30	17808	0.391641	1724	1.05407	1.48772	positive_regulation_of_vasoconstriction	TBXA2R,TRPM4
GO:0045954	2	798	30	17808	0.391641	1725	1.05346	1.48772	positive_regulation_of_natural_killer_cell_mediated_cytotoxicity	SH2D1A,VAV1
GO:0060338	2	798	30	17808	0.391641	1726	1.05285	1.48772	regulation_of_type_I_interferonmediated_signaling_pathway	CACTIN,ZBP1
GO:0070897	2	798	30	17808	0.391641	1727	1.05224	1.48772	transcription_preinitiation_complex_assembly	TAF7L,TBPL2
GO:0086010	2	798	30	17808	0.391641	1728	1.05163	1.48772	membrane_depolarization_during_action_potential	SCN11A,TRPM4
GO:0048856	150	798	3273	17808	0.39235	1729	1.05292	1.02272	anatomical_structure_development	ACER1,ACSBG2,ADAM18,ADGRF5,ALOX15B,ALPK3,ANGPT1,ANGPT2,APOB,ARHGDIB,ASGR2,ASZ1,AURKC,BCL2A1,BMX,CABP4,CACTIN,CALML5,CDH17,CLDN18,COL6A3,COLEC11,COX7B,CRYGS,CSRP3,CTF1,CTNND1,DAZL,DDX1,DDX4,DND1,DPPA5,EHF,EVPL,FAM9A,FAM9B,FAM9C,FANCF,FAT3,FERD3L,FIGLA,FLT3LG,FOXI1,FOXS1,FSCN2,GALNTL5,GCNT2,GFAP,GIP,GJA8,GJB1,GNGT1,HAPLN2,HIST1H1T,HNF1A,HNF4A,HORMAD1,HOXA5,HOXB1,HOXB8,HOXC4,HOXD3,HOXD4,HTN1,HTN3,KR…
GO:0015698	8	798	155	17808	0.392923	1730	1.05385	1.15178	inorganic_anion_transport	BEST2,BEST3,GABRP,GABRR1,SLC17A3,SLC22A11,SLC26A1,SLC26A10
GO:0002237	15	798	305	17808	0.393175	1731	1.05392	1.0975	response_to_molecule_of_bacterial_origin	ACP5,APOB,ATP4B,CACTIN,CASP8,CD36,ELANE,IRGM,NLRP3,NLRP7,SELE,SPON2,STAR,TBXA2R,TH
GO:0050688	4	798	71	17808	0.394346	1732	1.05645	1.25723	regulation_of_defense_response_to_virus	APOBEC3F,IL12RB1,TRIM15,USP17L2
GO:0071322	4	798	71	17808	0.394346	1733	1.05584	1.25723	cellular_response_to_carbohydrate_stimulus	GPER1,SERPINF1,STAR,TH
GO:1903707	7	798	134	17808	0.394419	1734	1.05542	1.16575	negative_regulation_of_hemopoiesis	CLDN18,HOXA5,HOXB8,INPP5D,JAK3,LILRB4,TLR3
GO:0006811	62	798	1332	17808	0.395122	1735	1.0567	1.03872	ion_transport	ACE2,ATP4B,ATP8B1,BEST2,BEST3,CA5A,CACNA1F,CACNG1,CALHM3,CD36,CHRNA6,CLDN10,CLDN15,CNNM1,COX7B,COX7B2,COX8C,FCER1G,FTHL17,GABRP,GABRR1,GLTPD2,HTR3E,IL1RAPL1,KCNE5,KCNG2,KCNJ14,KCNMB3,KCNN4,KCNV2,LCN12,MLC1,MPC1L,PLCH2,PLCZ1,PLP2,SCN11A,SCNN1D,SLC16A8,SLC17A3,SLC22A11,SLC22A2,SLC25A2,SLC25A31,SLC26A1,SLC26A10,SLC30A8,SLC38A11,SLC38A5,SLC3A1,SLC5A10,SLC6A19,SLC7A9,SLCO1A2,SLCO1B3,SLCO6A1,TMC1,TRPM4…
GO:0000050	1	798	11	17808	0.396166	1736	1.05888	2.02871	urea_cycle	SLC25A2
GO:0001779	1	798	11	17808	0.396166	1737	1.05827	2.02871	natural_killer_cell_differentiation	HNF1A
GO:0001867	1	798	11	17808	0.396166	1738	1.05766	2.02871	complement_activation_lectin_pathway	COLEC11
GO:0002863	1	798	11	17808	0.396166	1739	1.05705	2.02871	positive_regulation_of_inflammatory_response_to_antigenic_stimulus	FCER1G
GO:0003081	1	798	11	17808	0.396166	1740	1.05644	2.02871	regulation_of_systemic_arterial_blood_pressure_by_reninangiotensin	ACE2
GO:0003094	1	798	11	17808	0.396166	1741	1.05584	2.02871	glomerular_filtration	ADGRF5
GO:0006048	1	798	11	17808	0.396166	1742	1.05523	2.02871	UDPNacetylglucosamine_biosynthetic_process	RENBP
GO:0006054	1	798	11	17808	0.396166	1743	1.05462	2.02871	Nacetylneuraminate_metabolic_process	RENBP
GO:0006265	1	798	11	17808	0.396166	1744	1.05402	2.02871	DNA_topological_change	RPA4
GO:0006268	1	798	11	17808	0.396166	1745	1.05342	2.02871	DNA_unwinding_involved_in_DNA_replication	RPA4
GO:0006590	1	798	11	17808	0.396166	1746	1.05281	2.02871	thyroid_hormone_generation	TPO
GO:0006751	1	798	11	17808	0.396166	1747	1.05221	2.02871	glutathione_catabolic_process	GGTLC1
GO:0009629	1	798	11	17808	0.396166	1748	1.05161	2.02871	response_to_gravity	MYOG
GO:0010459	1	798	11	17808	0.396166	1749	1.05101	2.02871	negative_regulation_of_heart_rate	TRPV1
GO:0010713	1	798	11	17808	0.396166	1750	1.05041	2.02871	negative_regulation_of_collagen_metabolic_process	EMILIN1
GO:0010870	1	798	11	17808	0.396166	1751	1.04981	2.02871	positive_regulation_of_receptor_biosynthetic_process	HOXA5
GO:0014870	1	798	11	17808	0.396166	1752	1.04921	2.02871	response_to_muscle_inactivity	MYOG
GO:0014889	1	798	11	17808	0.396166	1753	1.04861	2.02871	muscle_atrophy	MYOG
GO:0015867	1	798	11	17808	0.396166	1754	1.04801	2.02871	ATP_transport	SLC25A31
GO:0019852	1	798	11	17808	0.396166	1755	1.04741	2.02871	Lascorbic_acid_metabolic_process	SLC2A3
GO:0021604	1	798	11	17808	0.396166	1756	1.04682	2.02871	cranial_nerve_structural_organization	HOXB1
GO:0030850	1	798	11	17808	0.396166	1757	1.04622	2.02871	prostate_gland_development	ALOX15B
GO:0032367	1	798	11	17808	0.396166	1758	1.04563	2.02871	intracellular_cholesterol_transport	STAR
GO:0032494	1	798	11	17808	0.396166	1759	1.04503	2.02871	response_to_peptidoglycan	NLRP3
GO:0032835	1	798	11	17808	0.396166	1760	1.04444	2.02871	glomerulus_development	TCF21
GO:0033632	1	798	11	17808	0.396166	1761	1.04384	2.02871	regulation_of_cellcell_adhesion_mediated_by_integrin	FERMT3
GO:0035404	1	798	11	17808	0.396166	1762	1.04325	2.02871	histoneserine_phosphorylation	AURKC
GO:0035627	1	798	11	17808	0.396166	1763	1.04266	2.02871	ceramide_transport	GLTPD2
GO:0035999	1	798	11	17808	0.396166	1764	1.04207	2.02871	tetrahydrofolate_interconversion	FTCD
GO:0038110	1	798	11	17808	0.396166	1765	1.04148	2.02871	interleukin2mediated_signaling_pathway	JAK3
GO:0043116	1	798	11	17808	0.396166	1766	1.04089	2.02871	negative_regulation_of_vascular_permeability	ANGPT1
GO:0043129	1	798	11	17808	0.396166	1767	1.0403	2.02871	surfactant_homeostasis	ADGRF5
GO:0043373	1	798	11	17808	0.396166	1768	1.03971	2.02871	CD4positive_alphabeta_T_cell_lineage_commitment	STAT6
GO:0044650	1	798	11	17808	0.396166	1769	1.03912	2.02871	adhesion_of_symbiont_to_host_cell	ACE2
GO:0045039	1	798	11	17808	0.396166	1770	1.03854	2.02871	protein_insertion_into_mitochondrial_inner_membrane	NDUFA13
GO:0045059	1	798	11	17808	0.396166	1771	1.03795	2.02871	positive_thymic_T_cell_selection	ZAP70
GO:0045060	1	798	11	17808	0.396166	1772	1.03736	2.02871	negative_thymic_T_cell_selection	ZAP70
GO:0045346	1	798	11	17808	0.396166	1773	1.03678	2.02871	regulation_of_MHC_class_II_biosynthetic_process	AZU1
GO:0045628	1	798	11	17808	0.396166	1774	1.0362	2.02871	regulation_of_Thelper_2_cell_differentiation	NLRP3
GO:0045919	1	798	11	17808	0.396166	1775	1.03561	2.02871	positive_regulation_of_cytolysis	CFHR5
GO:0046512	1	798	11	17808	0.396166	1776	1.03503	2.02871	sphingosine_biosynthetic_process	ACER1
GO:0046549	1	798	11	17808	0.396166	1777	1.03445	2.02871	retinal_cone_cell_development	CABP4
GO:0046950	1	798	11	17808	0.396166	1778	1.03386	2.02871	cellular_ketone_body_metabolic_process	HMGCLL1
GO:0051024	1	798	11	17808	0.396166	1779	1.03328	2.02871	positive_regulation_of_immunoglobulin_secretion	TNFRSF4
GO:0051574	1	798	11	17808	0.396166	1780	1.0327	2.02871	positive_regulation_of_histone_H3K9_methylation	DMRTC2
GO:0051791	1	798	11	17808	0.396166	1781	1.03212	2.02871	mediumchain_fatty_acid_metabolic_process	ABHD1
GO:0060394	1	798	11	17808	0.396166	1782	1.03154	2.02871	negative_regulation_of_pathwayrestricted_SMAD_protein_phosphorylation	EMILIN1
GO:0060456	1	798	11	17808	0.396166	1783	1.03096	2.02871	positive_regulation_of_digestive_system_process	TRPV1
GO:0060992	1	798	11	17808	0.396166	1784	1.03039	2.02871	response_to_fungicide	STAR
GO:0061299	1	798	11	17808	0.396166	1785	1.02981	2.02871	retina_vasculature_morphogenesis_in_cameratype_eye	ARHGEF15
GO:0061469	1	798	11	17808	0.396166	1786	1.02923	2.02871	regulation_of_type_B_pancreatic_cell_proliferation	WDR13
GO:0071372	1	798	11	17808	0.396166	1787	1.02866	2.02871	cellular_response_to_folliclestimulating_hormone_stimulus	STAR
GO:0071468	1	798	11	17808	0.396166	1788	1.02808	2.02871	cellular_response_to_acidic_pH	TRPV1
GO:0090331	1	798	11	17808	0.396166	1789	1.02751	2.02871	negative_regulation_of_platelet_aggregation	ALOX12
GO:0090520	1	798	11	17808	0.396166	1790	1.02693	2.02871	sphingolipid_mediated_signaling_pathway	S1PR4
GO:0097090	1	798	11	17808	0.396166	1791	1.02636	2.02871	presynaptic_membrane_organization	IL1RAPL1
GO:0097340	1	798	11	17808	0.396166	1792	1.02579	2.02871	inhibition_of_cysteinetype_endopeptidase_activity	BIRC8
GO:0097341	1	798	11	17808	0.396166	1793	1.02521	2.02871	zymogen_inhibition	BIRC8
GO:0098856	1	798	11	17808	0.396166	1794	1.02464	2.02871	intestinal_lipid_absorption	CD36
GO:1901163	1	798	11	17808	0.396166	1795	1.02407	2.02871	regulation_of_trophoblast_cell_migration	ARHGDIB
GO:1902260	1	798	11	17808	0.396166	1796	1.0235	2.02871	negative_regulation_of_delayed_rectifier_potassium_channel_activity	KCNE5
GO:1902514	1	798	11	17808	0.396166	1797	1.02293	2.02871	regulation_of_calcium_ion_transmembrane_transport_via_high_voltagegated_calcium_channel	CACNG1
GO:1902563	1	798	11	17808	0.396166	1798	1.02236	2.02871	regulation_of_neutrophil_activation	PRAM1
GO:1903054	1	798	11	17808	0.396166	1799	1.0218	2.02871	negative_regulation_of_extracellular_matrix_organization	EMILIN1
GO:1903441	1	798	11	17808	0.396166	1800	1.02123	2.02871	protein_localization_to_ciliary_membrane	TULP2
GO:1905245	1	798	11	17808	0.396166	1801	1.02066	2.02871	regulation_of_aspartictype_peptidase_activity	NLRP7
GO:0051223	32	798	675	17808	0.396449	1802	1.02082	1.05793	regulation_of_protein_transport	ALOX15B,ANGPT1,C1QTNF4,CD36,CLEC4E,CLEC9A,FFAR2,GIP,GPER1,GSDMD,HCAR2,HNF4A,KCNG2,KCNN4,KRT20,LILRA5,NLRP1,NLRP12,NLRP3,NLRP7,NNAT,PML,SFN,SLC30A8,SSTR5,TLR10,TLR8,TNFRSF4,TRPM4,TTN,USP17L2,USP50
GO:0033500	9	798	177	17808	0.397578	1803	1.02316	1.1347	carbohydrate_homeostasis	ADGRF5,FFAR2,GPER1,HNF1A,HNF4A,SERPINF1,SSTR5,STAR,TH
GO:0071222	8	798	156	17808	0.399784	1804	1.02827	1.1444	cellular_response_to_lipopolysaccharide	CACTIN,CD36,IRGM,NLRP3,NLRP7,SPON2,STAR,TBXA2R
GO:0015718	7	798	135	17808	0.401811	1805	1.03291	1.15712	monocarboxylic_acid_transport	ATP8B1,CD36,LCN12,MPC1L,SLC16A8,SLCO1A2,SLCO1B3
GO:0098727	7	798	135	17808	0.401811	1806	1.03234	1.15712	maintenance_of_cell_number	ELF5,EPHA1,NANOG,PIWIL2,POU5F1,TDGF1,ZSCAN10
GO:0019320	3	798	51	17808	0.40189	1807	1.03197	1.31269	hexose_catabolic_process	ALDH1A1,FUT6,TKTL1
GO:0021782	3	798	51	17808	0.40189	1808	1.0314	1.31269	glial_cell_development	GFAP,MXRA8,SOX10
GO:0035914	3	798	51	17808	0.40189	1809	1.03083	1.31269	skeletal_muscle_cell_differentiation	ANKRD33,MYF5,MYOG
GO:0002064	6	798	114	17808	0.403516	1810	1.03443	1.17452	epithelial_cell_development	HAPLN2,HNF4A,MARVELD2,SFN,TMC1,TP63
GO:0045785	19	798	394	17808	0.404379	1811	1.03607	1.07614	positive_regulation_of_cell_adhesion	ABI3BP,AGR2,ANGPT1,AZU1,CASS4,CCDC88B,CD36,ELANE,EMILIN1,EPHA1,GCNT2,IL12RB1,JAK3,LILRB4,NLRP3,RNASE10,TNFSF14,VAV1,ZAP70
GO:0090257	11	798	221	17808	0.404447	1812	1.03567	1.11074	regulation_of_muscle_system_process	AATK-AS1,ACE2,CNN1,DMPK,GPER1,MYL2,MYOG,TBXA2R,TNNI2,TNNT3,TRPM4
GO:0001523	5	798	93	17808	0.404627	1813	1.03556	1.19977	retinoid_metabolic_process	ALDH1A1,APOB,BCO2,DHRS9,OPN1LW
GO:0043279	5	798	93	17808	0.404627	1814	1.03499	1.19977	response_to_alkaloid	MTRNR2L5,PPP2R2A,STAR,TH,TRPV1
GO:0097191	5	798	93	17808	0.404627	1815	1.03442	1.19977	extrinsic_apoptotic_signaling_pathway	BCL2A1,CASP8,NDUFA13,PML,TLR3
GO:0003013	10	798	200	17808	0.407417	1816	1.04098	1.11579	circulatory_system_process	ACE2,ALOX12,ANGPT1,AZU1,GPER1,MYL2,TBXA2R,TRPM4,UTS2,UTS2R
GO:0000027	2	798	31	17808	0.407597	1817	1.04086	1.43973	ribosomal_large_subunit_assembly	RPL10L,RPL3L
GO:0002756	2	798	31	17808	0.407597	1818	1.04029	1.43973	MyD88independent_tolllike_receptor_signaling_pathway	CASP8,TLR3
GO:0032728	2	798	31	17808	0.407597	1819	1.03972	1.43973	positive_regulation_of_interferonbeta_production	TLR3,TLR8
GO:0032733	2	798	31	17808	0.407597	1820	1.03915	1.43973	positive_regulation_of_interleukin10_production	FCER1G,LILRA5
GO:0045777	2	798	31	17808	0.407597	1821	1.03858	1.43973	positive_regulation_of_blood_pressure	QRFP,TBXA2R
GO:0045987	2	798	31	17808	0.407597	1822	1.03801	1.43973	positive_regulation_of_smooth_muscle_contraction	GPER1,TBXA2R
GO:0050869	2	798	31	17808	0.407597	1823	1.03744	1.43973	negative_regulation_of_B_cell_activation	INPP5D,MNDA
GO:0051482	2	798	31	17808	0.407597	1824	1.03687	1.43973	positive_regulation_of_cytosolic_calcium_ion_concentration_involved_in_phospholipase_Cactivating_G_proteincoupled_signaling_pathway	GNA15,GPR17
GO:0055078	2	798	31	17808	0.407597	1825	1.0363	1.43973	sodium_ion_homeostasis	ATP4B,TMPRSS3
GO:0060251	2	798	31	17808	0.407597	1826	1.03573	1.43973	regulation_of_glial_cell_proliferation	GFAP,SOX10
GO:0070229	2	798	31	17808	0.407597	1827	1.03517	1.43973	negative_regulation_of_lymphocyte_apoptotic_process	JAK3,TNFRSF4
GO:0070536	2	798	31	17808	0.407597	1828	1.0346	1.43973	protein_K63linked_deubiquitination	USP17L2,USP50
GO:1905476	2	798	31	17808	0.407597	1829	1.03404	1.43973	negative_regulation_of_protein_localization_to_membrane	MRAP,USP17L2
GO:0051604	11	798	222	17808	0.410217	1830	1.04011	1.10574	protein_maturation	ACE2,APOH,CASP8,CGB3,CPN1,F11,HIST1H2BA,NAA11,NNAT,PLAT,USP17L2
GO:0006639	5	798	94	17808	0.413568	1831	1.04804	1.18701	acylglycerol_metabolic_process	APOB,APOH,GK2,GK3P,LIPC
GO:0008219	39	798	834	17808	0.41453	1832	1.0499	1.04354	cell_death	ALOX15B,BCL2L14,BIRC8,BMX,CARD14,CASP8,CGB3,CSRNP3,DMPK,DNASE1,DPEP1,EVPL,GML,GNGT1,GSDMD,GZMM,HCAR2,HIF3A,INPP5D,KRT20,KRT23,KRT31,KRT83,KRT85,MIEN1,NLRP1,NLRP3,NLRP9,PKP3,PRAME,RNF183,TLR3,TNFSF14,TNFSF8,TOPAZ1,TP53AIP1,TP63,USP17L2,XKR8
GO:0002376	110	798	2401	17808	0.415435	1833	1.05162	1.02238	immune_system_process	ABCA13,ALDH3B1,ANGPT1,ANGPT2,APOB,APOBEC3F,AZU1,BATF2,BIN2,BMX,BTN1A1,BTNL8,CACNA1F,CACTIN,CALML5,CASP8,CCR10,CD247,CD36,CD7,CD93,CDH17,CDH26,CFHR5,CLEC10A,CLEC4C,CLEC4E,COLEC11,DDX1,DEFB133,DNASE1,ELANE,FCER1G,FCGR2A,FFAR2,FLT3LG,FPR1,GALP,GP6,GPER1,GSDMD,GZMM,HIST1H2BA,HNF1A,HTN1,HTN3,IL13RA2,IL31,INPP5D,IRGM,JAK3,KCNN4,KIF2B,KIF4B,KIR2DL1,KLHL6,KLRD1,LAIR1,LAT,LAT2,LILRA5,LILRB4,LIME1,MFNG,MGA…
GO:0051262	7	798	137	17808	0.416585	1834	1.05396	1.14022	protein_tetramerization	CD247,HIST3H3,KIF25,TGM3,TP63,TRPM4,TRPV1
GO:0008203	6	798	116	17808	0.41962	1835	1.06106	1.15426	cholesterol_metabolic_process	ACAT2,APOB,IDI2,LIPC,STAR,SULT2B1
GO:0006638	5	798	95	17808	0.422489	1836	1.06773	1.17452	neutral_lipid_metabolic_process	APOB,APOH,GK2,GK3P,LIPC
GO:0051651	5	798	95	17808	0.422489	1837	1.06715	1.17452	maintenance_of_location_in_cell	FTHL17,PDIA2,PML,RIT2,SUN3
GO:0090087	33	798	705	17808	0.423148	1838	1.06823	1.04457	regulation_of_peptide_transport	ALOX15B,ANGPT1,C1QTNF4,CD36,CLEC4E,CLEC9A,FFAR2,GIP,GPER1,GSDMD,HCAR2,HNF4A,ILDR1,KCNG2,KCNN4,KRT20,LILRA5,NLRP1,NLRP12,NLRP3,NLRP7,NNAT,PML,SFN,SLC30A8,SSTR5,TLR10,TLR8,TNFRSF4,TRPM4,TTN,USP17L2,USP50
GO:0002003	1	798	12	17808	0.423241	1839	1.06788	1.85965	angiotensin_maturation	ACE2
GO:0002638	1	798	12	17808	0.423241	1840	1.0673	1.85965	negative_regulation_of_immunoglobulin_production	IL13RA2
GO:0002674	1	798	12	17808	0.423241	1841	1.06672	1.85965	negative_regulation_of_acute_inflammatory_response	NLRP3
GO:0002862	1	798	12	17808	0.423241	1842	1.06614	1.85965	negative_regulation_of_inflammatory_response_to_antigenic_stimulus	GPR17
GO:0003323	1	798	12	17808	0.423241	1843	1.06557	1.85965	type_B_pancreatic_cell_development	HNF4A
GO:0005984	1	798	12	17808	0.423241	1844	1.06499	1.85965	disaccharide_metabolic_process	MGAM
GO:0006020	1	798	12	17808	0.423241	1845	1.06441	1.85965	inositol_metabolic_process	MIOX
GO:0006069	1	798	12	17808	0.423241	1846	1.06383	1.85965	ethanol_oxidation	ALDH1A1
GO:0006216	1	798	12	17808	0.423241	1847	1.06326	1.85965	cytidine_catabolic_process	APOBEC3F
GO:0007252	1	798	12	17808	0.423241	1848	1.06268	1.85965	IkappaB_phosphorylation	TLR3
GO:0007288	1	798	12	17808	0.423241	1849	1.06211	1.85965	sperm_axoneme_assembly	CFAP44
GO:0009972	1	798	12	17808	0.423241	1850	1.06153	1.85965	cytidine_deamination	APOBEC3F
GO:0010561	1	798	12	17808	0.423241	1851	1.06096	1.85965	negative_regulation_of_glycoprotein_biosynthetic_process	JAK3
GO:0010889	1	798	12	17808	0.423241	1852	1.06039	1.85965	regulation_of_sequestering_of_triglyceride	APOC4
GO:0016554	1	798	12	17808	0.423241	1853	1.05982	1.85965	cytidine_to_uridine_editing	APOBEC3F
GO:0018065	1	798	12	17808	0.423241	1854	1.05924	1.85965	proteincofactor_linkage	NNAT
GO:0019627	1	798	12	17808	0.423241	1855	1.05867	1.85965	urea_metabolic_process	SLC25A2
GO:0021602	1	798	12	17808	0.423241	1856	1.0581	1.85965	cranial_nerve_morphogenesis	HOXD3
GO:0030259	1	798	12	17808	0.423241	1857	1.05753	1.85965	lipid_glycosylation	GLT6D1
GO:0031581	1	798	12	17808	0.423241	1858	1.05696	1.85965	hemidesmosome_assembly	LAMC2
GO:0032366	1	798	12	17808	0.423241	1859	1.05639	1.85965	intracellular_sterol_transport	STAR
GO:0033598	1	798	12	17808	0.423241	1860	1.05583	1.85965	mammary_gland_epithelial_cell_proliferation	STAT6
GO:0035437	1	798	12	17808	0.423241	1861	1.05526	1.85965	maintenance_of_protein_localization_in_endoplasmic_reticulum	PDIA2
GO:0038092	1	798	12	17808	0.423241	1862	1.05469	1.85965	nodal_signaling_pathway	TDGF1
GO:0042415	1	798	12	17808	0.423241	1863	1.05413	1.85965	norepinephrine_metabolic_process	TH
GO:0043301	1	798	12	17808	0.423241	1864	1.05356	1.85965	negative_regulation_of_leukocyte_degranulation	IL13RA2
GO:0043383	1	798	12	17808	0.423241	1865	1.053	1.85965	negative_T_cell_selection	ZAP70
GO:0043652	1	798	12	17808	0.423241	1866	1.05243	1.85965	engulfment_of_apoptotic_cell	XKR8
GO:0044406	1	798	12	17808	0.423241	1867	1.05187	1.85965	adhesion_of_symbiont_to_host	ACE2
GO:0045472	1	798	12	17808	0.423241	1868	1.05131	1.85965	response_to_ether	TH
GO:0045579	1	798	12	17808	0.423241	1869	1.05074	1.85965	positive_regulation_of_B_cell_differentiation	INPP5D
GO:0045820	1	798	12	17808	0.423241	1870	1.05018	1.85965	negative_regulation_of_glycolytic_process	MYOG
GO:0046087	1	798	12	17808	0.423241	1871	1.04962	1.85965	cytidine_metabolic_process	APOBEC3F
GO:0046185	1	798	12	17808	0.423241	1872	1.04906	1.85965	aldehyde_catabolic_process	ALDH3B1
GO:0046348	1	798	12	17808	0.423241	1873	1.0485	1.85965	amino_sugar_catabolic_process	RENBP
GO:0046520	1	798	12	17808	0.423241	1874	1.04794	1.85965	sphingoid_biosynthetic_process	ACER1
GO:0048012	1	798	12	17808	0.423241	1875	1.04738	1.85965	hepatocyte_growth_factor_receptor_signaling_pathway	MST1R
GO:0050667	1	798	12	17808	0.423241	1876	1.04682	1.85965	homocysteine_metabolic_process	DPEP1
GO:0050910	1	798	12	17808	0.423241	1877	1.04626	1.85965	detection_of_mechanical_stimulus_involved_in_sensory_perception_of_sound	TMC1
GO:0051152	1	798	12	17808	0.423241	1878	1.04571	1.85965	positive_regulation_of_smooth_muscle_cell_differentiation	GPER1
GO:0052803	1	798	12	17808	0.423241	1879	1.04515	1.85965	imidazolecontaining_compound_metabolic_process	FTCD
GO:0060047	1	798	12	17808	0.423241	1880	1.04459	1.85965	heart_contraction	MYL2
GO:0060100	1	798	12	17808	0.423241	1881	1.04404	1.85965	positive_regulation_of_phagocytosis_engulfment	CD36
GO:0060119	1	798	12	17808	0.423241	1882	1.04348	1.85965	inner_ear_receptor_cell_development	TMC1
GO:0060453	1	798	12	17808	0.423241	1883	1.04293	1.85965	regulation_of_gastric_acid_secretion	TRPV1
GO:0071073	1	798	12	17808	0.423241	1884	1.04238	1.85965	positive_regulation_of_phospholipid_biosynthetic_process	ADGRF5
GO:0072393	1	798	12	17808	0.423241	1885	1.04182	1.85965	microtubule_anchoring_at_microtubule_organizing_center	CCDC68
GO:0097205	1	798	12	17808	0.423241	1886	1.04127	1.85965	renal_filtration	ADGRF5
GO:0098915	1	798	12	17808	0.423241	1887	1.04072	1.85965	membrane_repolarization_during_ventricular_cardiac_muscle_cell_action_potential	KCNE5
GO:0099151	1	798	12	17808	0.423241	1888	1.04017	1.85965	regulation_of_postsynaptic_density_assembly	LRFN1
GO:0099550	1	798	12	17808	0.423241	1889	1.03962	1.85965	transsynaptic_signaling_modulating_synaptic_transmission	PLAT
GO:0099625	1	798	12	17808	0.423241	1890	1.03907	1.85965	ventricular_cardiac_muscle_cell_membrane_repolarization	KCNE5
GO:0106070	1	798	12	17808	0.423241	1891	1.03852	1.85965	regulation_of_adenylate_cyclaseactivating_G_proteincoupled_receptor_signaling_pathway	MRAP
GO:1900112	1	798	12	17808	0.423241	1892	1.03797	1.85965	regulation_of_histone_H3K9_trimethylation	DMRTC2
GO:1901550	1	798	12	17808	0.423241	1893	1.03742	1.85965	regulation_of_endothelial_cell_development	CDH5
GO:1902224	1	798	12	17808	0.423241	1894	1.03687	1.85965	ketone_body_metabolic_process	HMGCLL1
GO:1902894	1	798	12	17808	0.423241	1895	1.03633	1.85965	negative_regulation_of_primiRNA_transcription_by_RNA_polymerase_II	LILRB4
GO:1903140	1	798	12	17808	0.423241	1896	1.03578	1.85965	regulation_of_establishment_of_endothelial_barrier	CDH5
GO:1903817	1	798	12	17808	0.423241	1897	1.03523	1.85965	negative_regulation_of_voltagegated_potassium_channel_activity	KCNE5
GO:1903894	1	798	12	17808	0.423241	1898	1.03469	1.85965	regulation_of_IRE1mediated_unfolded_protein_response	AGR2
GO:1904996	1	798	12	17808	0.423241	1899	1.03414	1.85965	positive_regulation_of_leukocyte_adhesion_to_vascular_endothelial_cell	ELANE
GO:1905155	1	798	12	17808	0.423241	1900	1.0336	1.85965	positive_regulation_of_membrane_invagination	CD36
GO:2001204	1	798	12	17808	0.423241	1901	1.03306	1.85965	regulation_of_osteoclast_development	CLDN18
GO:0030947	2	798	32	17808	0.423346	1902	1.03277	1.39474	regulation_of_vascular_endothelial_growth_factor_receptor_signaling_pathway	EMILIN1,TMEM204
GO:0032735	2	798	32	17808	0.423346	1903	1.03223	1.39474	positive_regulation_of_interleukin12_production	CD36,TLR3
GO:0043114	2	798	32	17808	0.423346	1904	1.03168	1.39474	regulation_of_vascular_permeability	ANGPT1,AZU1
GO:0043537	2	798	32	17808	0.423346	1905	1.03114	1.39474	negative_regulation_of_blood_vessel_endothelial_cell_migration	ANGPT2,TBXA2R
GO:0046949	2	798	32	17808	0.423346	1906	1.0306	1.39474	fattyacylCoA_biosynthetic_process	ACSBG1,ACSBG2
GO:0071108	2	798	32	17808	0.423346	1907	1.03006	1.39474	protein_K48linked_deubiquitination	USP17L2,USP50
GO:0071549	2	798	32	17808	0.423346	1908	1.02952	1.39474	cellular_response_to_dexamethasone_stimulus	SERPINF1,STAR
GO:0090322	2	798	32	17808	0.423346	1909	1.02898	1.39474	regulation_of_superoxide_metabolic_process	ACP5,CD36
GO:0007605	7	798	138	17808	0.423963	1910	1.02994	1.13196	sensory_perception_of_sound	ATP8B1,CLRN1,ESPNL,LOXHD1,MARVELD2,TH,TMPRSS3
GO:0008643	4	798	74	17808	0.42491	1911	1.0317	1.20626	carbohydrate_transport	HNF1A,SLC2A3,SLC45A2,SLC5A10
GO:0032507	4	798	74	17808	0.42491	1912	1.03116	1.20626	maintenance_of_protein_location_in_cell	PDIA2,PML,RIT2,SUN3
GO:0098659	4	798	74	17808	0.42491	1913	1.03062	1.20626	inorganic_cation_import_across_plasma_membrane	ATP4B,KCNJ14,TRPM4,TRPV1
GO:0099587	4	798	74	17808	0.42491	1914	1.03008	1.20626	inorganic_ion_import_across_plasma_membrane	ATP4B,KCNJ14,TRPM4,TRPV1
GO:1902930	4	798	74	17808	0.42491	1915	1.02955	1.20626	regulation_of_alcohol_biosynthetic_process	APOB,GPER1,MAS1,POU1F1
GO:0048608	13	798	268	17808	0.425085	1916	1.02943	1.08248	reproductive_structure_development	ALOX15B,FANCF,GJB1,MAS1,MSH4,PRKACG,SOX15,SPO11,STAR,TCF21,TEX11,TLR3,ZFP42
GO:0019233	3	798	53	17808	0.426118	1917	1.0314	1.26316	sensory_perception_of_pain	GIP,HOXB8,NIPSNAP1
GO:0045471	6	798	117	17808	0.427653	1918	1.03457	1.1444	response_to_ethanol	CASP8,CLDN18,NQO1,STAR,TBXA2R,TH
GO:0050907	23	798	487	17808	0.428005	1919	1.03488	1.05393	detection_of_chemical_stimulus_involved_in_sensory_perception	OR10H1,OR10H2,OR10Q1,OR11A1,OR11L1,OR13C8,OR1K1,OR1L6,OR2A1,OR2B11,OR2H1,OR3A3,OR5D18,OR5M10,OR5M8,OR6C65,OR8H1,OR8H2,OR8J3,OR9Q2,RTP4,RTP5,TRPV1
GO:0000082	5	798	96	17808	0.431385	1920	1.04251	1.16228	G1S_transition_of_mitotic_cell_cycle	CDK3,RPA4,TFDP3,USP26,USP29
GO:1902106	5	798	96	17808	0.431385	1921	1.04197	1.16228	negative_regulation_of_leukocyte_differentiation	CLDN18,INPP5D,JAK3,LILRB4,TLR3
GO:0010811	6	798	118	17808	0.435668	1922	1.05177	1.1347	positive_regulation_of_cellsubstrate_adhesion	ABI3BP,AGR2,CASS4,CD36,EMILIN1,EPHA1
GO:0090305	14	798	292	17808	0.436521	1923	1.05328	1.06994	nucleic_acid_phosphodiester_bond_hydrolysis	DDX1,DNASE1,HELZ2,HORMAD1,PIWIL2,PIWIL4,PNLDC1,PXDNL,RAD1,RNASE10,SPO11,STK31,ZC3H12B,ZC3H12D
GO:0090276	10	798	205	17808	0.43778	1924	1.05577	1.08858	regulation_of_peptide_hormone_secretion	FFAR2,GIP,GPER1,HNF4A,ILDR1,KCNG2,NNAT,SLC30A8,SSTR5,TRPM4
GO:0006749	3	798	54	17808	0.438104	1925	1.056	1.23977	glutathione_metabolic_process	DPEP1,GGTLC1,OPLAH
GO:0006968	3	798	54	17808	0.438104	1926	1.05545	1.23977	cellular_defense_response	MNDA,SH2D1A,TNFRSF4
GO:0002088	2	798	33	17808	0.438875	1927	1.05676	1.35247	lens_development_in_cameratype_eye	CRYGS,GJA8
GO:0002717	2	798	33	17808	0.438875	1928	1.05621	1.35247	positive_regulation_of_natural_killer_cell_mediated_immunity	SH2D1A,VAV1
GO:0009156	2	798	33	17808	0.438875	1929	1.05567	1.35247	ribonucleoside_monophosphate_biosynthetic_process	AMPD1,PRPS1L1
GO:0009395	2	798	33	17808	0.438875	1930	1.05512	1.35247	phospholipid_catabolic_process	ENPP7,LIPC
GO:0010591	2	798	33	17808	0.438875	1931	1.05457	1.35247	regulation_of_lamellipodium_assembly	CLRN1,PLXNB3
GO:0018345	2	798	33	17808	0.438875	1932	1.05403	1.35247	protein_palmitoylation	ZDHHC11,ZDHHC19
GO:0035115	2	798	33	17808	0.438875	1933	1.05348	1.35247	embryonic_forelimb_morphogenesis	RECK,TP63
GO:0040018	2	798	33	17808	0.438875	1934	1.05294	1.35247	positive_regulation_of_multicellular_organism_growth	FOXS1,POU1F1
GO:0042098	2	798	33	17808	0.438875	1935	1.05239	1.35247	T_cell_proliferation	TNFRSF4,TNFSF14
GO:0045920	2	798	33	17808	0.438875	1936	1.05185	1.35247	negative_regulation_of_exocytosis	IL13RA2,IL1RAPL1
GO:0046189	2	798	33	17808	0.438875	1937	1.05131	1.35247	phenolcontaining_compound_biosynthetic_process	SLC45A2,TH
GO:0046461	2	798	33	17808	0.438875	1938	1.05076	1.35247	neutral_lipid_catabolic_process	APOB,LIPC
GO:0046464	2	798	33	17808	0.438875	1939	1.05022	1.35247	acylglycerol_catabolic_process	APOB,LIPC
GO:0048536	2	798	33	17808	0.438875	1940	1.04968	1.35247	spleen_development	CDH17,TCF21
GO:0070207	2	798	33	17808	0.438875	1941	1.04914	1.35247	protein_homotrimerization	CD247,EMILIN1
GO:2000516	2	798	33	17808	0.438875	1942	1.0486	1.35247	positive_regulation_of_CD4positive_alphabeta_T_cell_activation	IL12RB1,NLRP3
GO:0071396	19	798	402	17808	0.439056	1943	1.04849	1.05473	cellular_response_to_lipid	ALOX12,APOB,CACTIN,CD36,FFAR2,GPER1,GRAMD1C,IRGM,MLC1,MYOG,NDUFA13,NLRP3,NLRP7,SERPINF1,SOX10,SPON2,SSTR5,STAR,TBXA2R
GO:0007179	5	798	97	17808	0.440251	1944	1.0508	1.1503	transforming_growth_factor_beta_receptor_signaling_pathway	ARHGEF18,CDH5,GCNT2,PML,WFIKKN2
GO:0044843	5	798	97	17808	0.440251	1945	1.05026	1.1503	cell_cycle_G1S_phase_transition	CDK3,RPA4,TFDP3,USP26,USP29
GO:1901568	8	798	162	17808	0.440897	1946	1.05127	1.10201	fatty_acid_derivative_metabolic_process	ACSBG1,ACSBG2,ALOX12,ALOX15B,CYP2F1,DPEP1,GGTLC1,HMGCLL1
GO:0070646	14	798	293	17808	0.441602	1947	1.05241	1.06628	protein_modification_by_small_protein_removal	NLRP3,OTUD6A,PSMA8,TAF9B,USP17L10,USP17L11,USP17L18,USP17L2,USP17L4,USP17L7,USP26,USP29,USP41,USP50
GO:1901617	9	798	184	17808	0.442563	1948	1.05415	1.09153	organic_hydroxy_compound_biosynthetic_process	ACAT2,ACER1,ALOX12,IDI2,PLCH2,PLCZ1,SLC45A2,STAR,TH
GO:0030029	18	798	381	17808	0.44319	1949	1.05511	1.05429	actin_filamentbased_process	ARHGEF18,CNN1,CSRP3,EHD2,FGD5,FSCN2,MYBPC1,MYH2,MYH3,MYL2,MYPN,OBSCN,PARVG,RHOH,SELE,TNNI2,TNNT3,TTN
GO:0002275	24	798	513	17808	0.443759	1950	1.05592	1.04401	myeloid_cell_activation_involved_in_immune_response	ABCA13,ALDH3B1,AZU1,BIN2,CALML5,CD36,CD93,CLEC4C,DNASE1,ELANE,FCER1G,FCGR2A,FPR1,GSDMD,LAIR1,LAT,LAT2,MGAM,MILR1,MNDA,PECAM1,S100A11,SLC2A3,TARM1
GO:0055085	59	798	1286	17808	0.444334	1951	1.05675	1.02382	transmembrane_transport	ABCA13,AQP8,ATP4B,ATP8B1,BEST2,BEST3,CACNA1F,CACNG1,CDH17,CHRNA6,COX7B,COX7B2,COX8C,GABRP,GABRR1,GJA8,GJB1,GJB7,HNF1A,HTR3E,IL1RAPL1,KCNE5,KCNG2,KCNJ14,KCNMB3,KCNN4,KCNV2,MPC1L,PLCH2,PLP2,PSMA8,SCN11A,SCNN1D,SLC16A8,SLC17A3,SLC22A11,SLC22A2,SLC25A2,SLC25A31,SLC25A52,SLC26A1,SLC26A10,SLC28A2,SLC2A3,SLC30A8,SLC38A11,SLC38A5,SLC3A1,SLC5A10,SLC6A16,SLC6A19,SLC7A9,SLCO1A2,SLCO1B3,SLCO6A1,TMC1,TRPM4,TR…
GO:0006855	4	798	76	17808	0.445072	1952	1.05796	1.17452	drug_transmembrane_transport	ATP8B1,SLC17A3,SLC22A2,SLC25A2
GO:0045454	4	798	76	17808	0.445072	1953	1.05742	1.17452	cell_redox_homeostasis	NME8,NXNL1,PDIA2,TXNRD1
GO:0050777	7	798	141	17808	0.446025	1954	1.05914	1.10788	negative_regulation_of_immune_response	ANGPT1,CACTIN,GPR17,IL13RA2,INPP5D,JAK3,STAT6
GO:0000003	1	798	13	17808	0.449104	1955	1.0659	1.7166	reproduction	RHOXF1
GO:0001829	1	798	13	17808	0.449104	1956	1.06536	1.7166	trophectodermal_cell_differentiation	RBM46
GO:0002363	1	798	13	17808	0.449104	1957	1.06481	1.7166	alphabeta_T_cell_lineage_commitment	STAT6
GO:0002430	1	798	13	17808	0.449104	1958	1.06427	1.7166	complement_receptor_mediated_signaling_pathway	FPR1
GO:0002864	1	798	13	17808	0.449104	1959	1.06373	1.7166	regulation_of_acute_inflammatory_response_to_antigenic_stimulus	FCER1G
GO:0003016	1	798	13	17808	0.449104	1960	1.06318	1.7166	respiratory_system_process	HOXA5
GO:0005513	1	798	13	17808	0.449104	1961	1.06264	1.7166	detection_of_calcium_ion	KCNMB3
GO:0006085	1	798	13	17808	0.449104	1962	1.0621	1.7166	acetylCoA_biosynthetic_process	PDHA2
GO:0006670	1	798	13	17808	0.449104	1963	1.06156	1.7166	sphingosine_metabolic_process	ACER1
GO:0006684	1	798	13	17808	0.449104	1964	1.06102	1.7166	sphingomyelin_metabolic_process	ENPP7
GO:0006809	1	798	13	17808	0.449104	1965	1.06048	1.7166	nitric_oxide_biosynthetic_process	NQO1
GO:0006957	1	798	13	17808	0.449104	1966	1.05994	1.7166	complement_activation_alternative_pathway	CFHR5
GO:0007171	1	798	13	17808	0.449104	1967	1.0594	1.7166	activation_of_transmembrane_receptor_protein_tyrosine_kinase_activity	ANGPT1
GO:0010839	1	798	13	17808	0.449104	1968	1.05886	1.7166	negative_regulation_of_keratinocyte_proliferation	SFN
GO:0015802	1	798	13	17808	0.449104	1969	1.05833	1.7166	basic_amino_acid_transport	SLC3A1
GO:0016114	1	798	13	17808	0.449104	1970	1.05779	1.7166	terpenoid_biosynthetic_process	DHRS9
GO:0017085	1	798	13	17808	0.449104	1971	1.05725	1.7166	response_to_insecticide	TH
GO:0019430	1	798	13	17808	0.449104	1972	1.05672	1.7166	removal_of_superoxide_radicals	NQO1
GO:0030007	1	798	13	17808	0.449104	1973	1.05618	1.7166	cellular_potassium_ion_homeostasis	ATP4B
GO:0030948	1	798	13	17808	0.449104	1974	1.05564	1.7166	negative_regulation_of_vascular_endothelial_growth_factor_receptor_signaling_pathway	EMILIN1
GO:0031643	1	798	13	17808	0.449104	1975	1.05511	1.7166	positive_regulation_of_myelination	SOX10
GO:0031665	1	798	13	17808	0.449104	1976	1.05458	1.7166	negative_regulation_of_lipopolysaccharidemediated_signaling_pathway	CACTIN
GO:0031953	1	798	13	17808	0.449104	1977	1.05404	1.7166	negative_regulation_of_protein_autophosphorylation	NLRP12
GO:0032530	1	798	13	17808	0.449104	1978	1.05351	1.7166	regulation_of_microvillus_organization	ATP8B1
GO:0032754	1	798	13	17808	0.449104	1979	1.05298	1.7166	positive_regulation_of_interleukin5_production	NLRP3
GO:0033623	1	798	13	17808	0.449104	1980	1.05245	1.7166	regulation_of_integrin_activation	CDH17
GO:0034380	1	798	13	17808	0.449104	1981	1.05191	1.7166	highdensity_lipoprotein_particle_assembly	PRKACG
GO:0034497	1	798	13	17808	0.449104	1982	1.05138	1.7166	protein_localization_to_phagophore_assembly_site	WDR45
GO:0035723	1	798	13	17808	0.449104	1983	1.05085	1.7166	interleukin15mediated_signaling_pathway	JAK3
GO:0036376	1	798	13	17808	0.449104	1984	1.05032	1.7166	sodium_ion_export_across_plasma_membrane	ATP4B
GO:0042159	1	798	13	17808	0.449104	1985	1.04979	1.7166	lipoprotein_catabolic_process	APOB
GO:0042438	1	798	13	17808	0.449104	1986	1.04927	1.7166	melanin_biosynthetic_process	SLC45A2
GO:0042448	1	798	13	17808	0.449104	1987	1.04874	1.7166	progesterone_metabolic_process	DHRS9
GO:0043144	1	798	13	17808	0.449104	1988	1.04821	1.7166	snoRNA_processing	RNF113B
GO:0043368	1	798	13	17808	0.449104	1989	1.04768	1.7166	positive_T_cell_selection	ZAP70
GO:0045006	1	798	13	17808	0.449104	1990	1.04716	1.7166	DNA_deamination	APOBEC3F
GO:0045605	1	798	13	17808	0.449104	1991	1.04663	1.7166	negative_regulation_of_epidermal_cell_differentiation	TP63
GO:0046040	1	798	13	17808	0.449104	1992	1.04611	1.7166	IMP_metabolic_process	AMPD1
GO:0046133	1	798	13	17808	0.449104	1993	1.04558	1.7166	pyrimidine_ribonucleoside_catabolic_process	APOBEC3F
GO:0046349	1	798	13	17808	0.449104	1994	1.04506	1.7166	amino_sugar_biosynthetic_process	RENBP
GO:0046479	1	798	13	17808	0.449104	1995	1.04453	1.7166	glycosphingolipid_catabolic_process	NEU4
GO:0048246	1	798	13	17808	0.449104	1996	1.04401	1.7166	macrophage_chemotaxis	AZU1
GO:0048266	1	798	13	17808	0.449104	1997	1.04349	1.7166	behavioral_response_to_pain	TRPV1
GO:0048484	1	798	13	17808	0.449104	1998	1.04296	1.7166	enteric_nervous_system_development	SOX10
GO:0048596	1	798	13	17808	0.449104	1999	1.04244	1.7166	embryonic_cameratype_eye_morphogenesis	TH
[truncated: 13,546 more rows]

## Sheet: highmeth_HICP_mmus
#db_category	genes_in_category	genes	db_category	db	p-value	rank	adj p-val	enrichment	category_name	gene_list
GO:0051321	42	800	173	23679	2.66125e-24	1	1.09164e-20	7.18582	meiotic_cell_cycle	1700013H16Rik,4930447C04Rik,Asz1,Brdt,Ccnb1ip1,Ccnb3,Ddx4,Dpep3,Fkbp6,Hormad1,Hormad2,Mael,Majin,Meioc,Mov10l1,Msh4,Piwil1,Piwil2,Piwil4,Rec114,Rnf212,Smc1b,Spata22,Spo11,Stra8,Syce1,Syce1l,Syce3,Sycp1,Sycp2,Sycp3,Tdrd1,Tdrd12,Tdrd9,Terb2,Tex11,Tex19.1,Tex19.2,Xlr,Xlr4a,Xlr5a,Xlr5c
GO:0022412	60	800	411	23679	8.20884e-22	2	1.68363e-18	4.32099	cellular_process_involved_in_reproduction_in_multicellular_organism	1700013H16Rik,4930447C04Rik,Acrbp,Adad1,Asz1,Brdt,Btbd18,Capza3,Catsper3,Ccnb1ip1,Ctcfl,Dazl,Ddx4,Dmrtc2,Dnd1,Dnmt3l,Dpep3,Figla,Fkbp6,Fshr,H1fnt,Hist1h2ba,Hormad1,M1ap,Mael,Meioc,Morc1,Mov10l1,Nobox,Pabpc1l,Pbp2,Piwil1,Piwil2,Piwil4,Prss42,Prss44,Rnf17,Rxfp2,Sohlh2,Spaca1,Spesp1,Spire1,Spo11,Stra8,Sycp1,Sycp2,Sycp3,Tdrd1,Tdrd12,Tdrd9,Tex11,Tex19.1,Tex19.2,Topaz1,Xlr,Xlr4a,Xlr5a,Xlr5c,Zfp42,Zglp1
GO:1903046	37	800	167	23679	4.2759e-20	3	5.84658e-17	6.55781	meiotic_cell_cycle_process	4930447C04Rik,Asz1,Brdt,Btbd18,Ccnb1ip1,Dazl,Ddx4,Dmrtc2,Dnmt3l,Dpep3,Gm7535,Hormad1,Hormad2,M1ap,Mael,Majin,Meioc,Morc2b,Mov10l1,Msh4,Rnf212,Spata22,Spire1,Spo11,Syce1,Syce1l,Syce3,Sycp1,Sycp2,Sycp3,Tdrd12,Tdrd9,Terb2,Tex11,Tex12,Tex19.1,Tex19.2
GO:0007276	61	800	505	23679	5.59762e-18	4	5.74036e-15	3.57529	gamete_generation	1700013H16Rik,4930447C04Rik,Adad1,Adam18,Apob,Asz1,Brdt,Btbd18,Catsper3,Catsperg2,D1Pas1,Dazl,Ddx4,Dnmt3l,Figla,Fkbp6,Fshr,Gtsf1,H1fnt,Hist1h1t,Hormad1,M1ap,Mael,Meioc,Mgat4d,Morc1,Morc2b,Mov10l1,Msh4,Nobox,Piwil1,Piwil2,Piwil4,Prss21,Prss42,Prss44,Pxt1,Rnf17,Slc22a16,Slc9c1,Sohlh2,Spaca1,Spata16,Spata22,Spo11,Stra8,Syce3,Sycp1,Sycp3,Tdrd1,Tdrd12,Tdrd9,Tex19.1,Tex19.2,Topaz1,Tspan8,Xlr,Xlr4a,Xlr5…
GO:0034587	14	800	18	23679	6.098e-18	5	5.0028e-15	23.0213	piRNA_metabolic_process	Asz1,Btbd18,Ddx4,Fkbp6,Gpat2,Henmt1,Mael,Mov10l1,Piwil1,Piwil2,Piwil4,Tdrd1,Tdrd12,Tdrd9
GO:0007283	56	800	464	23679	1.4043e-16	6	9.60073e-14	3.57226	spermatogenesis	1700013H16Rik,4930447C04Rik,Adad1,Adam18,Apob,Asz1,Brdt,Btbd18,Catsper3,Catsperg2,D1Pas1,Dazl,Ddx4,Dnmt3l,Fkbp6,Fshr,Gtsf1,H1fnt,Hist1h1t,Hormad1,M1ap,Mael,Meioc,Mgat4d,Morc1,Mov10l1,Msh4,Piwil1,Piwil2,Piwil4,Prss21,Prss42,Prss44,Pxt1,Rnf17,Slc22a16,Slc9c1,Sohlh2,Spaca1,Spata16,Stra8,Syce3,Sycp1,Sycp3,Tdrd1,Tdrd12,Tdrd9,Tex19.1,Tex19.2,Topaz1,Tspan8,Xlr,Xlr4a,Xlr5a,Xlr5c,Zglp1
GO:0048232	56	800	466	23679	1.70279e-16	7	9.97835e-14	3.55693	male_gamete_generation	1700013H16Rik,4930447C04Rik,Adad1,Adam18,Apob,Asz1,Brdt,Btbd18,Catsper3,Catsperg2,D1Pas1,Dazl,Ddx4,Dnmt3l,Fkbp6,Fshr,Gtsf1,H1fnt,Hist1h1t,Hormad1,M1ap,Mael,Meioc,Mgat4d,Morc1,Mov10l1,Msh4,Piwil1,Piwil2,Piwil4,Prss21,Prss42,Prss44,Pxt1,Rnf17,Slc22a16,Slc9c1,Sohlh2,Spaca1,Spata16,Stra8,Syce3,Sycp1,Sycp3,Tdrd1,Tdrd12,Tdrd9,Tex19.1,Tex19.2,Topaz1,Tspan8,Xlr,Xlr4a,Xlr5a,Xlr5c,Zglp1
GO:0048609	66	800	625	23679	2.30643e-16	8	1.18262e-13	3.12563	multicellular_organismal_reproductive_process	1700013H16Rik,4930447C04Rik,Adad1,Adam18,Afp,Apob,Asz1,Brdt,Btbd18,Catsper3,Catsperg2,D1Pas1,Dazl,Ddx4,Dnmt3l,Figla,Fkbp6,Fshr,Gtsf1,H1fnt,Hist1h1t,Hormad1,Ldoc1,Lep,M1ap,Mael,Meioc,Mgat4d,Morc1,Morc2b,Mov10l1,Msh4,Nobox,Piwil1,Piwil2,Piwil4,Ppp3r2,Prss21,Prss42,Prss44,Pxt1,Rnf17,Slc22a16,Slc9c1,Sohlh2,Spaca1,Spata16,Spata22,Spo11,Stra8,Syce3,Sycp1,Sycp3,Tdrd1,Tdrd12,Tdrd9,Tex19.1,Tex19.2,Topaz1,…
GO:0022414	110	800	1434	23679	4.24425e-16	9	1.93443e-13	2.27048	reproductive_process	1700013H16Rik,4930447C04Rik,Acrbp,Adad1,Adam18,Adam3,Afp,Amhr2,Apob,Asz1,Brdt,Btbd18,Capza3,Catsper3,Catsperg2,Ccnb1ip1,Ccnb3,Crhbp,Ctcfl,D1Pas1,Dazl,Ddx4,Dmrtc2,Dnah5,Dnd1,Dnmt3l,Dpep3,Fetub,Figla,Fkbp6,Fshr,Gm7535,Gtsf1,H1fnt,Hist1h1t,Hist1h2ba,Hnf1a,Hormad1,Hormad2,Hsd17b2,Krt8,Ldoc1,Lep,Lrmp,Ly6k,M1ap,Mael,Majin,Meioc,Mgat4d,Morc1,Morc2b,Mov10l1,Msh4,Nobox,Pabpc1l,Pbp2,Piwil1,Piwil2,Piwil4,Pl…
GO:0043046	13	800	20	23679	4.23065e-15	10	1.73541e-12	19.2392	DNA_methylation_involved_in_gamete_generation	Asz1,Ctcfl,Ddx4,Dnmt3l,Fkbp6,Mael,Morc1,Mov10l1,Piwil2,Piwil4,Tdrd1,Tdrd12,Tdrd9
GO:0070192	21	800	71	23679	1.08997e-14	11	4.0646e-12	8.75456	chromosome_organization_involved_in_meiotic_cell_cycle	4930447C04Rik,Gm7535,Hormad1,Hormad2,Mael,Majin,Meioc,Morc2b,Msh4,Rnf212,Spata22,Spo11,Syce1,Syce1l,Syce3,Sycp1,Sycp3,Terb2,Tex11,Tex12,Tex19.1
GO:0007140	17	800	48	23679	1.30997e-13	12	4.47791e-11	10.4829	male_meiotic_nuclear_division	Asz1,Brdt,Btbd18,Ddx4,Dmrtc2,Dnmt3l,Dpep3,Mael,Meioc,Mov10l1,Spo11,Sycp2,Tdrd12,Tdrd9,Tex11,Tex19.1,Tex19.2
GO:0140013	19	800	65	23679	2.57157e-13	13	8.11429e-11	8.65194	meiotic_nuclear_division	Asz1,Brdt,Btbd18,Dazl,Ddx4,Dmrtc2,Dnmt3l,Dpep3,M1ap,Mael,Meioc,Mov10l1,Spo11,Sycp2,Tdrd12,Tdrd9,Tex11,Tex19.1,Tex19.2
GO:0000280	19	800	67	23679	4.73005e-13	14	1.3859e-10	8.39368	nuclear_division	Asz1,Brdt,Btbd18,Dazl,Ddx4,Dmrtc2,Dnmt3l,Dpep3,M1ap,Mael,Meioc,Mov10l1,Spo11,Sycp2,Tdrd12,Tdrd9,Tex11,Tex19.1,Tex19.2
GO:0061982	18	800	62	23679	1.24739e-12	15	3.4112e-10	8.59319	meiosis_I_cell_cycle_process	Brdt,Btbd18,Ddx4,Dmrtc2,Dnmt3l,Hormad1,M1ap,Meioc,Mov10l1,Msh4,Rnf212,Spata22,Spo11,Sycp1,Sycp3,Tdrd9,Tex11,Tex12
GO:0010528	11	800	20	23679	7.78045e-12	16	1.99471e-09	16.2793	regulation_of_transposition	Btbd18,Ddx4,Dnmt3l,Morc1,Piwil1,Piwil2,Piwil4,Tdrd9,Tex19.1,Tex19.2,Zfp869
GO:0010529	11	800	20	23679	7.78045e-12	17	1.87738e-09	16.2793	negative_regulation_of_transposition	Btbd18,Ddx4,Dnmt3l,Morc1,Piwil1,Piwil2,Piwil4,Tdrd9,Tex19.1,Tex19.2,Zfp869
GO:0007129	13	800	34	23679	3.26709e-11	18	7.44534e-09	11.3172	synapsis	4930447C04Rik,Hormad1,Mael,Majin,Morc2b,Msh4,Rnf212,Spata22,Spo11,Sycp1,Sycp3,Terb2,Tex19.1
GO:0007281	31	800	226	23679	3.60577e-11	19	7.78467e-09	4.06001	germ_cell_development	1700013H16Rik,4930447C04Rik,Acrbp,Adad1,Asz1,Capza3,Ccnb1ip1,Dazl,Dnd1,Figla,Fshr,Hormad1,Meioc,Nobox,Piwil1,Piwil2,Prss42,Prss44,Rnf17,Sohlh2,Spo11,Stra8,Sycp3,Tdrd1,Topaz1,Xlr,Xlr4a,Xlr5a,Xlr5c,Zfp42,Zglp1
GO:0044728	16	800	59	23679	7.01274e-11	20	1.43831e-08	8.02678	DNA_methylation_or_demethylation	Apobec2,Asz1,Ctcfl,Ddx4,Dnmt3l,Fkbp6,Mael,Morc1,Mov10l1,Piwil2,Piwil4,Stpg4,Tdrd1,Tdrd12,Tdrd9,Tet1
GO:0006305	14	800	46	23679	1.98276e-10	21	3.87299e-08	9.00832	DNA_alkylation	Asz1,Ctcfl,Ddx4,Dnmt3l,Fkbp6,Mael,Morc1,Mov10l1,Piwil2,Piwil4,Stpg4,Tdrd1,Tdrd12,Tdrd9
GO:0006306	14	800	46	23679	1.98276e-10	22	3.69695e-08	9.00832	DNA_methylation	Asz1,Ctcfl,Ddx4,Dnmt3l,Fkbp6,Mael,Morc1,Mov10l1,Piwil2,Piwil4,Stpg4,Tdrd1,Tdrd12,Tdrd9
GO:0048285	19	800	94	23679	2.9931e-10	23	5.33813e-08	5.98273	organelle_fission	Asz1,Brdt,Btbd18,Dazl,Ddx4,Dmrtc2,Dnmt3l,Dpep3,M1ap,Mael,Meioc,Mov10l1,Spo11,Sycp2,Tdrd12,Tdrd9,Tex11,Tex19.1,Tex19.2
GO:0007130	10	800	22	23679	8.20076e-10	24	1.40165e-07	13.454	synaptonemal_complex_assembly	Hormad1,Meioc,Spo11,Syce1,Syce1l,Syce3,Sycp1,Sycp3,Tex11,Tex12
GO:0006304	16	800	73	23679	2.16652e-09	25	3.55483e-07	6.4874	DNA_modification	Apobec2,Asz1,Ctcfl,Ddx4,Dnmt3l,Fkbp6,Mael,Morc1,Mov10l1,Piwil2,Piwil4,Stpg4,Tdrd1,Tdrd12,Tdrd9,Tet1
GO:0070193	10	800	25	23679	3.78048e-09	26	5.96443e-07	11.8395	synaptonemal_complex_organization	Hormad1,Meioc,Spo11,Syce1,Syce1l,Syce3,Sycp1,Sycp3,Tex11,Tex12
GO:0007141	9	800	23	23679	2.92807e-08	27	4.4485e-06	11.5821	male_meiosis_I	Brdt,Btbd18,Ddx4,Dmrtc2,Dnmt3l,Meioc,Mov10l1,Spo11,Tdrd9
GO:0007127	10	800	30	23679	2.98054e-08	28	4.36649e-06	9.86625	meiosis_I	Brdt,Btbd18,Ddx4,Dmrtc2,Dnmt3l,M1ap,Meioc,Mov10l1,Spo11,Tdrd9
GO:0051026	6	800	9	23679	1.12401e-07	29	1.58989e-05	19.7325	chiasma_assembly	Ccnb1ip1,Msh4,Rnf212,Sycp1,Sycp3,Tex11
GO:0007292	11	800	47	23679	3.50296e-07	30	4.78971e-05	6.92737	female_gamete_generation	4930447C04Rik,Dazl,Figla,Hormad1,M1ap,Msh4,Nobox,Piwil2,Sohlh2,Spo11,Stra8
GO:0007131	8	800	24	23679	7.45441e-07	31	9.86387e-05	9.86625	reciprocal_meiotic_recombination	Ccnb1ip1,Msh4,Rnf212,Spo11,Syce3,Sycp1,Tex11,Tex19.1
GO:0003006	51	800	729	23679	8.55751e-07	32	0.000109697	2.07069	developmental_process_involved_in_reproduction	1700013H16Rik,4930447C04Rik,Acrbp,Adad1,Amhr2,Asz1,Capza3,Catsper3,Ccnb1ip1,Dazl,Dmrtc2,Dnd1,Dnmt3l,Figla,Fshr,Hnf1a,Hormad1,Hsd17b2,Krt8,Ldoc1,Lep,Meioc,Msh4,Nobox,Pabpc1l,Pbp2,Piwil1,Piwil2,Prss42,Prss44,Rhox5,Rnf17,Rxfp2,Sohlh2,Spaca1,Spo11,Stra8,Sycp2,Sycp3,Syna,Tdrd1,Tex11,Tex19.1,Tex19.2,Topaz1,Xlr,Xlr4a,Xlr5a,Xlr5c,Zfp42,Zglp1
GO:0035825	8	800	25	23679	1.06382e-06	33	0.000132236	9.4716	homologous_recombination	Ccnb1ip1,Msh4,Rnf212,Spo11,Syce3,Sycp1,Tex11,Tex19.1
GO:0000711	4	800	4	23679	1.29346e-06	34	0.000156052	29.5987	meiotic_DNA_repair_synthesis	Spata22,Sycp1,Sycp3,Tex12
GO:0007601	17	800	133	23679	2.59744e-06	35	0.00030442	3.7833	visual_perception	Abca4,Clrn1,Crygd,Gnat2,Guca1a,Gucy2e,Lrit3,Mfrp,Myo3b,Pde6a,Pde6c,Pde6h,Rcvrn,Rho,Rlbp1,Rrh,Ush2a
GO:0050953	17	800	137	23679	3.9159e-06	36	0.000446195	3.67284	sensory_perception_of_light_stimulus	Abca4,Clrn1,Crygd,Gnat2,Guca1a,Gucy2e,Lrit3,Mfrp,Myo3b,Pde6a,Pde6c,Pde6h,Rcvrn,Rho,Rlbp1,Rrh,Ush2a
GO:0048468	53	800	811	23679	3.9394e-06	37	0.000436741	1.93432	cell_development	1700013H16Rik,4930447C04Rik,Acrbp,Adad1,Adgrf5,Alpk3,Asz1,Bmp10,Capza3,Ccnb1ip1,Clrn1,Crygb,Dazl,Dnd1,Figla,Fshr,Gfap,Gnat2,Hormad1,Klhl41,Krt2,Lep,Lrrc10,Meioc,Mfrp,Mstn,Muc2,Neb,Nobox,Pde6c,Piwil1,Piwil2,Popdc2,Pou1f1,Prss42,Prss44,Ptpn6,Rnf17,Sohlh2,Spo11,Stra8,Sycp3,Tdrd1,Topaz1,Tshr,Ttn,Xirp1,Xlr,Xlr4a,Xlr5a,Xlr5c,Zfp42,Zglp1
GO:0009566	16	800	123	23679	4.0379e-06	38	0.000435881	3.85024	fertilization	Adam3,Apob,Fetub,Lrmp,Mael,Plcz1,Slc22a16,Slc9b1,Spata22,Spesp1,Sycp2,Tdrd12,Tdrd9,Tex101,Tex11,Umodl1
GO:0048477	9	800	39	23679	4.67278e-06	39	0.000491481	6.83048	oogenesis	4930447C04Rik,Dazl,Figla,Hormad1,Nobox,Piwil2,Sohlh2,Spo11,Stra8
GO:1990511	4	800	5	23679	6.29337e-06	40	0.000645385	23.679	piRNA_biosynthetic_process	Btbd18,Ddx4,Gpat2,Piwil2
GO:0045214	9	800	41	23679	7.27156e-06	41	0.000727511	6.49729	sarcomere_organization	Bmp10,Klhl41,Krt8,Lmod2,Mypn,Neb,Tnnt2,Ttn,Xirp1
GO:0051276	27	800	315	23679	1.02462e-05	42	0.00100071	2.53704	chromosome_organization	4930447C04Rik,Ern2,Fshr,Gm7535,H1fnt,Hist1h1t,Hist1h2ba,Hormad1,Hormad2,Mael,Majin,Meioc,Morc2b,Msh4,Rnf212,Smc1b,Spata22,Spo11,Syce1,Syce1l,Syce3,Sycp1,Sycp3,Terb2,Tex11,Tex12,Tex19.1
GO:0007286	17	800	149	23679	1.22096e-05	43	0.00116474	3.37704	spermatid_development	1700013H16Rik,Acrbp,Adad1,Capza3,Ccnb1ip1,Fshr,Meioc,Piwil1,Rnf17,Spo11,Sycp3,Topaz1,Xlr,Xlr4a,Xlr5a,Xlr5c,Zfp42
GO:0030317	12	800	80	23679	1.49021e-05	44	0.00138928	4.43981	flagellated_sperm_motility	Adam3,Apob,Catsper3,Ddx4,Dnah5,Hist1h1t,Ly6k,Rhox5,Slc22a16,Slc9b1,Slc9c1,Tex101
GO:0097722	12	800	80	23679	1.49021e-05	45	0.00135841	4.43981	sperm_motility	Adam3,Apob,Catsper3,Ddx4,Dnah5,Hist1h1t,Ly6k,Rhox5,Slc22a16,Slc9b1,Slc9c1,Tex101
GO:0035092	4	800	6	23679	1.83728e-05	46	0.00163837	19.7325	sperm_chromatin_condensation	Fshr,H1fnt,Sycp1,Sycp3
GO:0007049	49	800	818	23679	8.38104e-05	47	0.00731469	1.77303	cell_cycle	1700013H16Rik,4930447C04Rik,Asz1,Brdt,Ccnb1ip1,Ccnb3,Cetn1,Ddx4,Dpep3,Fer,Fkbp6,Gmnc,Hormad1,Hormad2,Kif2b,Mael,Majin,Meioc,Misp,Mov10l1,Msh4,Piwil1,Piwil2,Piwil4,Ptpn6,Rec114,Rnf212,Smc1b,Spata22,Spo11,Stra8,Syce1,Syce1l,Syce3,Sycp1,Sycp2,Sycp3,Tdrd1,Tdrd12,Tdrd9,Terb2,Tex11,Tex19.1,Tex19.2,Tuba3a,Xlr,Xlr4a,Xlr5a,Xlr5c
GO:0007602	6	800	26	23679	0.00018825	48	0.0160875	6.83048	phototransduction	Gnat2,Guca1a,Pde6c,Rcvrn,Rho,Rrh
GO:0002181	8	800	49	23679	0.000216614	49	0.0181337	4.83245	cytoplasmic_translation	Gm10020,Gm10073,Gm17669,Gm8888,Gm8973,Rpl36-ps3,Rpl6l,Rpl9-ps6
GO:0035093	4	800	10	23679	0.000230743	50	0.0189302	11.8395	spermatogenesis_exchange_of_chromosomal_proteins	Fshr,Hist1h2ba,Piwil1,Sycp3
GO:0006259	38	800	611	23679	0.000248041	51	0.0199503	1.84084	DNA_metabolic_process	4930447C04Rik,Apobec2,Asz1,Batf,Ccnb1ip1,Cetn1,Ctcfl,Ddx4,Dnmt3l,Eid3,Fkbp6,Gm42421,Gmnc,Mael,Meioc,Morc1,Morc2b,Mov10l1,Msh4,Nono,Pcna-ps2,Piwil2,Piwil4,Rec114,Rnf212,Spata22,Spo11,Stpg4,Syce3,Sycp1,Sycp3,Tdrd1,Tdrd12,Tdrd9,Tet1,Tex11,Tex12,Tex19.1
GO:0006323	8	800	50	23679	0.000250326	52	0.0197469	4.7358	DNA_packaging	Ern2,Fshr,Gm7535,H1fnt,Hist1h1t,Hist1h2ba,Sycp1,Sycp3
GO:0022402	43	800	737	23679	0.000391504	53	0.0303009	1.72693	cell_cycle_process	4930447C04Rik,Ank3,Asz1,Brdt,Btbd18,Ccnb1ip1,Cetn1,Dazl,Ddx4,Dmrtc2,Dnmt3l,Dpep3,Ern2,Gm7535,Hormad1,Hormad2,Il12a,Kif14,M1ap,Mael,Majin,Meioc,Morc2b,Mov10l1,Msh4,Rnf212,Smc1b,Spata22,Spire1,Spo11,Syce1,Syce1l,Syce3,Sycp1,Sycp2,Sycp3,Tdrd12,Tdrd9,Terb2,Tex11,Tex12,Tex19.1,Tex19.2
GO:0031047	12	800	115	23679	0.000520643	54	0.0395496	3.08857	gene_silencing_by_RNA	Asz1,Ddx4,Fkbp6,Henmt1,Mael,Mov10l1,Piwil1,Piwil2,Piwil4,Tdrd1,Tdrd12,Tdrd9
GO:0009582	12	800	121	23679	0.000822616	55	0.0613522	2.93541	detection_of_abiotic_stimulus	Chrna9,Gnat2,Guca1a,Hpn,Pde6c,Pkd1l2,Pkd1l3,Rcvrn,Rho,Rrh,Tmc2,Ttn
GO:0009581	12	800	122	23679	0.000884925	56	0.0648208	2.91135	detection_of_external_stimulus	Chrna9,Gnat2,Guca1a,Hpn,Pde6c,Pkd1l2,Pkd1l3,Rcvrn,Rho,Rrh,Tmc2,Ttn
GO:0006649	2	800	2	23679	0.00114006	57	0.0820443	29.5987	phospholipid_transfer_to_membrane	Abca4,P2rx7
GO:0051878	2	800	2	23679	0.00114006	58	0.0806298	29.5987	lateral_element_assembly	Sycp1,Sycp3
GO:2000653	3	800	7	23679	0.00121441	59	0.0844324	12.6852	regulation_of_genetic_imprinting	Dppa3,Tet1,Zfp42
GO:0043414	17	800	218	23679	0.00124136	60	0.0848676	2.30816	macromolecule_methylation	Asz1,Bhmt,Ctcfl,Ddx4,Dnmt3l,Fkbp6,Gm1818,Henmt1,Mael,Morc1,Mov10l1,Piwil2,Piwil4,Stpg4,Tdrd1,Tdrd12,Tdrd9
GO:0002088	6	800	38	23679	0.00159965	61	0.10757	4.67349	lens_development_in_cameratype_eye	Cryaa,Cryab,Cryga,Crygb,Crygd,Cryge
GO:0000027	6	800	39	23679	0.00183726	62	0.121555	4.55365	ribosomal_large_subunit_assembly	Gm10036,Gm16519,Gm5093,Rpl10l,Rpl23a-ps3,Rpl6l
GO:0050702	3	800	8	23679	0.00189434	63	0.123343	11.0995	interleukin1_beta_secretion	Aim2,Gbp5,Tlr6
GO:0031032	10	800	100	23679	0.00204986	64	0.131383	2.95988	actomyosin_structure_organization	4930544G11Rik,Bmp10,Klhl41,Krt8,Lmod2,Mypn,Neb,Tnnt2,Ttn,Xirp1
GO:0001775	31	800	529	23679	0.00226545	65	0.142967	1.73452	cell_activation	Batf,Cd3e,Cd79a,Cd86,Fgb,H60c,Hnf1a,Igbp1b,Il12a,Il17a,Itgad,Lat2,Lep,Milr1,P2rx7,P2ry12,Pf4,Pik3cg,Plcz1,Pou1f1,Psmb11,Selplg,Spi1,Tlr1,Tlr3,Tlr6,Tshr,Txk,Vav1,Wbp2nl,Zbtb32
GO:0000731	5	800	29	23679	0.00263044	66	0.163486	5.10323	DNA_synthesis_involved_in_DNA_repair	Pcna-ps2,Spata22,Sycp1,Sycp3,Tex12
GO:0045132	4	800	19	23679	0.00334166	67	0.204589	6.23132	meiotic_chromosome_segregation	M1ap,Msh4,Sycp3,Tex11
GO:0001545	2	800	3	23679	0.00334334	68	0.201682	19.7325	primary_ovarian_follicle_growth	Fshr,Sohlh2
GO:0006311	2	800	3	23679	0.00334334	69	0.198759	19.7325	meiotic_gene_conversion	Rnf212,Tex11
GO:0007343	2	800	3	23679	0.00334334	70	0.19592	19.7325	egg_activation	Plcz1,Wbp2nl
GO:0035822	2	800	3	23679	0.00334334	71	0.19316	19.7325	gene_conversion	Rnf212,Tex11
GO:0070340	2	800	3	23679	0.00334334	72	0.190478	19.7325	detection_of_bacterial_lipopeptide	Tlr1,Tlr6
GO:0035036	6	800	44	23679	0.00344709	73	0.193698	4.03619	spermegg_recognition	Adam3,Fetub,Hist1h1t,Ly6k,Spesp1,Tex101
GO:0044030	5	800	31	23679	0.0035601	74	0.197345	4.77399	regulation_of_DNA_methylation	Dnmt3l,Dppa3,Morc1,Spi1,Tet1
GO:0019953	3	800	10	23679	0.00385879	75	0.21105	8.87962	sexual_reproduction	Afp,Lep,Tex19.1
GO:0045141	3	800	10	23679	0.00385879	76	0.208273	8.87962	meiotic_telomere_clustering	Majin,Spo11,Terb2
GO:0050701	3	800	10	23679	0.00385879	77	0.205568	8.87962	interleukin1_secretion	Aim2,Gbp5,Tlr6
GO:0051177	3	800	10	23679	0.00385879	78	0.202933	8.87962	meiotic_sister_chromatid_cohesion	Hormad1,Hormad2,Sycp3
GO:0055013	6	800	45	23679	0.00386588	79	0.200732	3.9465	cardiac_muscle_cell_development	Alpk3,Bmp10,Lrrc10,Popdc2,Ttn,Xirp1
GO:0016458	13	800	167	23679	0.00450821	80	0.231158	2.30409	gene_silencing	Asz1,Ddx4,Fkbp6,Henmt1,Mael,Mov10l1,Msl3l2,Piwil1,Piwil2,Piwil4,Tdrd1,Tdrd12,Tdrd9
GO:0009583	6	800	47	23679	0.00481488	81	0.243835	3.77856	detection_of_light_stimulus	Gnat2,Guca1a,Pde6c,Rcvrn,Rho,Rrh
GO:1900017	4	800	21	23679	0.00489097	82	0.244668	5.63786	positive_regulation_of_cytokine_production_involved_in_inflammatory_response	Gbp5,Il17a,Il17f,Tlr6
GO:0006072	3	800	11	23679	0.0051735	83	0.255683	8.07239	glycerol3phosphate_metabolic_process	Gk2,Gpat2,Gykl1
GO:0090220	3	800	11	23679	0.0051735	84	0.252639	8.07239	chromosome_localization_to_nuclear_envelope_involved_in_homologous_chromosome_segregation	Majin,Spo11,Terb2
GO:1902260	3	800	11	23679	0.0051735	85	0.249667	8.07239	negative_regulation_of_delayed_rectifier_potassium_channel_activity	Ank3,Kcne1l,Mtnr1b
GO:0001890	6	800	48	23679	0.00534876	86	0.255123	3.69984	placenta_development	Dnmt3l,Hnf1a,Hsd17b2,Lep,Tex19.1,Tex19.2
GO:0048869	130	800	3112	23679	0.00569598	87	0.268562	1.23645	cellular_developmental_process	1700013H16Rik,4930447C04Rik,Abcb5,Acrbp,Adad1,Adam18,Adgrf5,Agr2,Alpk3,Ank3,Ankrd1,Aplnr,Asz1,Batf,Bmp10,Brdt,Btbd18,Capza3,Catsper3,Catsperg2,Ccnb1ip1,Cd3e,Cd79a,Cebpe,Cers3,Clrn1,Cpne6,Cryaa,Crygb,Crygd,D1Pas1,Dazl,Ddx4,Dmrtc2,Dnd1,Dnmt3l,Duxf3,Elf5,Fer,Fgf6,Figla,Fkbp6,Fshr,Gfap,Gnat2,Gtsf1,H1fnt,Hist1h1t,Hnf1a,Hormad1,Hoxd4,Kif14,Klhl41,Krt2,Krt8,Lep,Lrrc10,M1ap,Mael,Mcoln3,Meioc,Mfrp,Mgat4d,…
GO:0010591	5	800	35	23679	0.00608834	88	0.2838	4.22839	regulation_of_lamellipodium_assembly	Carmil2,Clrn1,Fer,Frmd7,Mstn
GO:0007060	2	800	4	23679	0.00653686	89	0.301283	14.7994	male_meiosis_chromosome_segregation	M1ap,Tex11
GO:0042494	2	800	4	23679	0.00653686	90	0.297936	14.7994	detection_of_bacterial_lipoprotein	Tlr1,Tlr6
GO:0046167	2	800	4	23679	0.00653686	91	0.294662	14.7994	glycerol3phosphate_biosynthetic_process	Gk2,Gykl1
GO:0060408	2	800	4	23679	0.00653686	92	0.291459	14.7994	regulation_of_acetylcholine_metabolic_process	Fshr,Pbp2
GO:0097210	2	800	4	23679	0.00653686	93	0.288325	14.7994	response_to_gonadotropinreleasing_hormone	Crhbp,Umodl1
GO:0097211	2	800	4	23679	0.00653686	94	0.285257	14.7994	cellular_response_to_gonadotropinreleasing_hormone	Crhbp,Umodl1
GO:1990918	2	800	4	23679	0.00653686	95	0.282255	14.7994	doublestrand_break_repair_involved_in_meiotic_recombination	Morc2b,Spo11
GO:0055006	6	800	50	23679	0.00654455	96	0.279643	3.55185	cardiac_cell_development	Alpk3,Bmp10,Lrrc10,Popdc2,Ttn,Xirp1
GO:0000003	3	800	12	23679	0.00672625	97	0.284444	7.39969	reproduction	Afp,Lep,Tex19.1
GO:0002921	3	800	12	23679	0.00672625	98	0.281542	7.39969	negative_regulation_of_humoral_immune_response	Cd59a,Ptpn6,Serping1
GO:0034397	3	800	12	23679	0.00672625	99	0.278698	7.39969	telomere_localization	Majin,Spo11,Terb2
GO:0052646	3	800	12	23679	0.00672625	100	0.275911	7.39969	alditol_phosphate_metabolic_process	Gk2,Gpat2,Gykl1
GO:0010592	4	800	23	23679	0.00686009	101	0.278615	5.14761	positive_regulation_of_lamellipodium_assembly	Carmil2,Clrn1,Frmd7,Mstn
GO:0043486	4	800	24	23679	0.00801565	102	0.322355	4.93312	histone_exchange	Fshr,Hist1h2ba,Piwil1,Sycp3
GO:1903817	3	800	13	23679	0.00852681	103	0.339582	6.83048	negative_regulation_of_voltagegated_potassium_channel_activity	Ank3,Kcne1l,Mtnr1b
GO:0007339	5	800	38	23679	0.00866531	104	0.34178	3.89457	binding_of_sperm_to_zona_pellucida	Adam3,Fetub,Hist1h1t,Ly6k,Tex101
GO:0006310	13	800	181	23679	0.00871376	105	0.340418	2.12588	DNA_recombination	4930447C04Rik,Batf,Ccnb1ip1,Eid3,Msh4,Nono,Rec114,Rnf212,Spo11,Syce3,Sycp1,Tex11,Tex19.1
GO:0045408	4	800	25	23679	0.00929185	106	0.359577	4.7358	regulation_of_interleukin6_biosynthetic_process	Il17f,Prg4,Tlr1,Tlr6
GO:0007338	7	800	71	23679	0.0100036	107	0.383502	2.91819	single_fertilization	Adam3,Fetub,Lrmp,Plcz1,Slc22a16,Slc9b1,Umodl1
GO:0042953	3	800	14	23679	0.0105831	108	0.401962	6.34259	lipoprotein_transport	Apob,Apoc2,Cubn
GO:0044872	3	800	14	23679	0.0105831	109	0.398274	6.34259	lipoprotein_localization	Apob,Apoc2,Cubn
GO:0000706	2	800	5	23679	0.0106514	110	0.3972	11.8395	meiotic_DNA_doublestrand_break_processing	4930447C04Rik,Spo11
GO:0007290	2	800	5	23679	0.0106514	111	0.393622	11.8395	spermatid_nucleus_elongation	Dmrtc2,H1fnt
GO:0035519	2	800	5	23679	0.0106514	112	0.390108	11.8395	protein_K29linked_ubiquitination	Rnf186,Ube2d2b
GO:0045347	2	800	5	23679	0.0106514	113	0.386655	11.8395	negative_regulation_of_MHC_class_II_biosynthetic_process	Pf4,Spi1
GO:0070197	2	800	5	23679	0.0106514	114	0.383264	11.8395	meiotic_attachment_of_telomere_to_nuclear_envelope	Majin,Terb2
GO:0097240	2	800	5	23679	0.0106514	115	0.379931	11.8395	chromosome_attachment_to_the_nuclear_envelope	Majin,Terb2
GO:1904139	2	800	5	23679	0.0106514	116	0.376656	11.8395	regulation_of_microglial_cell_migration	P2ry12,Stap1
GO:0045494	5	800	41	23679	0.0119117	117	0.417622	3.6096	photoreceptor_cell_maintenance	Abca4,Clrn1,Pde6a,Rho,Ush2a
GO:0051446	4	800	27	23679	0.0122242	118	0.424946	4.385	positive_regulation_of_meiotic_cell_cycle	Dazl,Meioc,Piwil2,Topaz1
GO:0009988	6	800	57	23679	0.0122643	119	0.422758	3.11566	cellcell_recognition	Adam3,Fetub,Hist1h1t,Ly6k,Spesp1,Tex101
GO:0051445	6	800	57	23679	0.0122643	120	0.419235	3.11566	regulation_of_meiotic_cell_cycle	Dazl,Hormad1,Meioc,Piwil2,Spata22,Topaz1
GO:0032675	11	800	149	23679	0.0124977	121	0.423682	2.18514	regulation_of_interleukin6_production	Bpi,Cd200r1,Il17a,Il17f,P2rx7,Prg4,Ptpn6,Tlr1,Tlr3,Tlr6,Tslp
GO:0016553	3	800	15	23679	0.0129013	122	0.43378	5.91975	base_conversion_or_substitution_editing	Adad1,Adad2,Apobec2
GO:0019433	3	800	15	23679	0.0129013	123	0.430253	5.91975	triglyceride_catabolic_process	Apob,Lipe,Pnpla1
GO:0045779	3	800	15	23679	0.0129013	124	0.426783	5.91975	negative_regulation_of_bone_resorption	Cldn18,Fshr,P2rx7
GO:1900015	5	800	42	23679	0.0131549	125	0.431691	3.52366	regulation_of_cytokine_production_involved_in_inflammatory_response	Gbp5,Il17a,Il17f,Lep,Tlr6
GO:0032259	17	800	277	23679	0.0135106	126	0.439845	1.81653	methylation	Asz1,Bhmt,Ctcfl,Ddx4,Dnmt3l,Fkbp6,Gm1818,Henmt1,Mael,Morc1,Mov10l1,Piwil2,Piwil4,Stpg4,Tdrd1,Tdrd12,Tdrd9
GO:0071103	8	800	94	23679	0.0142472	127	0.460173	2.51904	DNA_conformation_change	Ern2,Fshr,Gm7535,H1fnt,Hist1h1t,Hist1h2ba,Sycp1,Sycp3
GO:0050982	6	800	59	23679	0.0143946	128	0.461302	3.01004	detection_of_mechanical_stimulus	Chrna9,Hpn,Pkd1l2,Pkd1l3,Tmc2,Ttn
GO:0007512	3	800	16	23679	0.015486	129	0.492431	5.54977	adult_heart_development	Aplnr,Bmp10,Ttn
GO:0006703	2	800	6	23679	0.0156211	130	0.492906	9.86625	estrogen_biosynthetic_process	Hsd17b1,Hsd17b2
GO:0034384	2	800	6	23679	0.0156211	131	0.489143	9.86625	highdensity_lipoprotein_particle_clearance	Apoc2,Apom
GO:0042138	2	800	6	23679	0.0156211	132	0.485438	9.86625	meiotic_DNA_doublestrand_break_formation	Hormad1,Spo11
GO:0070339	2	800	6	23679	0.0156211	133	0.481788	9.86625	response_to_bacterial_lipopeptide	Tlr1,Tlr6
GO:0071220	2	800	6	23679	0.0156211	134	0.478192	9.86625	cellular_response_to_bacterial_lipoprotein	Tlr1,Tlr6
GO:0071221	2	800	6	23679	0.0156211	135	0.47465	9.86625	cellular_response_to_bacterial_lipopeptide	Tlr1,Tlr6
GO:0051303	6	800	61	23679	0.0167696	136	0.505801	2.91135	establishment_of_chromosome_localization	Kif14,Kif2b,Majin,Meioc,Spo11,Terb2
GO:0015918	5	800	45	23679	0.0174016	137	0.521032	3.28875	sterol_transport	Apob,Apoc2,Apom,Hnf1a,Pnlip
GO:0030195	5	800	45	23679	0.0174016	138	0.517256	3.28875	negative_regulation_of_blood_coagulation	C1qtnf1,Fgb,Serping1,Tfpi,Tspan8
GO:0030301	5	800	45	23679	0.0174016	139	0.513535	3.28875	cholesterol_transport	Apob,Apoc2,Apom,Hnf1a,Pnlip
GO:1902743	5	800	45	23679	0.0174016	140	0.509867	3.28875	regulation_of_lamellipodium_organization	Carmil2,Clrn1,Fer,Frmd7,Mstn
GO:1902745	4	800	30	23679	0.0176313	141	0.512933	3.9465	positive_regulation_of_lamellipodium_organization	Carmil2,Clrn1,Frmd7,Mstn
GO:0051304	3	800	17	23679	0.0183405	142	0.529808	5.22331	chromosome_separation	Gm7535,M1ap,Sycp3
GO:1900047	5	800	46	23679	0.0189968	143	0.544929	3.21726	negative_regulation_of_hemostasis	C1qtnf1,Fgb,Serping1,Tfpi,Tspan8
GO:0051606	14	800	222	23679	0.0191102	144	0.544375	1.86659	detection_of_stimulus	Chrna9,Gnat2,Guca1a,Hpn,Pde6c,Pkd1l2,Pkd1l3,Rcvrn,Rho,Rrh,Tlr1,Tlr6,Tmc2,Ttn
GO:0006641	6	800	63	23679	0.0194012	145	0.548853	2.81893	triglyceride_metabolic_process	Apob,Gk2,Gpat2,Gykl1,Lipe,Pnpla1
GO:0055002	8	800	100	23679	0.0200153	146	0.562348	2.3679	striated_muscle_cell_development	Alpk3,Bmp10,Klhl41,Lrrc10,Neb,Popdc2,Ttn,Xirp1
GO:0050663	5	800	47	23679	0.0206851	147	0.577213	3.1488	cytokine_secretion	Aim2,Gbp5,Itgb6,Lep,Tlr6
GO:0050819	5	800	47	23679	0.0206851	148	0.573313	3.1488	negative_regulation_of_coagulation	C1qtnf1,Fgb,Serping1,Tfpi,Tspan8
GO:0050000	6	800	64	23679	0.0208169	149	0.573093	2.77488	chromosome_localization	Kif14,Kif2b,Majin,Meioc,Spo11,Terb2
GO:0002667	2	800	7	23679	0.0213838	150	0.584776	8.45679	regulation_of_T_cell_anergy	Cd3e,Cd86
GO:0002911	2	800	7	23679	0.0213838	151	0.580903	8.45679	regulation_of_lymphocyte_anergy	Cd3e,Cd86
GO:0007021	2	800	7	23679	0.0213838	152	0.577081	8.45679	tubulin_complex_assembly	Cryaa,Cryab
GO:0032493	2	800	7	23679	0.0213838	153	0.573309	8.45679	response_to_bacterial_lipoprotein	Tlr1,Tlr6
GO:0044026	2	800	7	23679	0.0213838	154	0.569587	8.45679	DNA_hypermethylation	Morc1,Spi1
GO:0050904	2	800	7	23679	0.0213838	155	0.565912	8.45679	diapedesis	Fer,Pecam1
GO:0070309	2	800	7	23679	0.0213838	156	0.562284	8.45679	lens_fiber_cell_morphogenesis	Cryaa,Crygb
GO:1900227	2	800	7	23679	0.0213838	157	0.558703	8.45679	positive_regulation_of_NLRP3_inflammasome_complex_assembly	Gbp5,Tlr6
GO:1901535	2	800	7	23679	0.0213838	158	0.555167	8.45679	regulation_of_DNA_demethylation	Dppa3,Stpg4
GO:0034381	3	800	18	23679	0.0214666	159	0.553811	4.93312	plasma_lipoprotein_particle_clearance	Apob,Apoc2,Apom
GO:0046851	3	800	18	23679	0.0214666	160	0.55035	4.93312	negative_regulation_of_bone_remodeling	Cldn18,Fshr,P2rx7
GO:0060561	3	800	18	23679	0.0214666	161	0.546932	4.93312	apoptotic_process_involved_in_morphogenesis	Cryaa,Cryab,Spi1
GO:0007015	14	800	226	23679	0.0219045	162	0.554644	1.83355	actin_filament_organization	4930544G11Rik,Cald1,Carmil2,Clrn1,Cryaa,Gm16372,Lmod2,Neb,Spire1,Tnnt2,Tpm3-rs7,Trf,Ttn,Xirp1
GO:0033209	4	800	32	23679	0.0219462	163	0.55229	3.69984	tumor_necrosis_factormediated_signaling_pathway	Aim2,Cldn18,Krt8,Plvap
GO:0042832	4	800	32	23679	0.0219462	164	0.548923	3.69984	defense_response_to_protozoan	Batf,Cd37,Il12a,Pf4
GO:0006071	3	800	19	23679	0.0248651	165	0.618161	4.67349	glycerol_metabolic_process	Gk2,Gykl1,Lep
GO:0009074	3	800	19	23679	0.0248651	166	0.614438	4.67349	aromatic_amino_acid_family_catabolic_process	Hal,Hpd,Kmo
GO:0031936	3	800	19	23679	0.0248651	167	0.610758	4.67349	negative_regulation_of_chromatin_silencing	H1fnt,Hist1h1t,Tet1
GO:0033630	3	800	19	23679	0.0248651	168	0.607123	4.67349	positive_regulation_of_cell_adhesion_mediated_by_integrin	Cd3e,P2ry12,Ptpn6
GO:0034368	3	800	19	23679	0.0248651	169	0.60353	4.67349	proteinlipid_complex_remodeling	Apob,Apom,Mpo
GO:0034369	3	800	19	23679	0.0248651	170	0.59998	4.67349	plasma_lipoprotein_particle_remodeling	Apob,Apom,Mpo
GO:0050910	3	800	19	23679	0.0248651	171	0.596472	4.67349	detection_of_mechanical_stimulus_involved_in_sensory_perception_of_sound	Chrna9,Hpn,Tmc2
GO:1902259	3	800	19	23679	0.0248651	172	0.593004	4.67349	regulation_of_delayed_rectifier_potassium_channel_activity	Ank3,Kcne1l,Mtnr1b
GO:0030168	4	800	34	23679	0.0268523	173	0.636694	3.48221	platelet_activation	Fgb,P2ry12,Pf4,Pik3cg
GO:0045815	4	800	34	23679	0.0268523	174	0.633035	3.48221	positive_regulation_of_gene_expression_epigenetic	H1fnt,Hist1h1t,Pabpc1l,Tet1
GO:0032277	2	800	8	23679	0.0278803	175	0.653514	7.39969	negative_regulation_of_gonadotropin_secretion	Npvf,Tacr2
GO:0032776	2	800	8	23679	0.0278803	176	0.649801	7.39969	DNA_methylation_on_cytosine	Dnmt3l,Stpg4
GO:0036092	2	800	8	23679	0.0278803	177	0.64613	7.39969	phosphatidylinositol3phosphate_biosynthetic_process	Pik3c2g,Pik3cg
GO:0045916	2	800	8	23679	0.0278803	178	0.6425	7.39969	negative_regulation_of_complement_activation	Cd59a,Serping1
GO:0051135	2	800	8	23679	0.0278803	179	0.638911	7.39969	positive_regulation_of_NK_T_cell_activation	Il12a,Rasal3
GO:0051307	2	800	8	23679	0.0278803	180	0.635361	7.39969	meiotic_chromosome_separation	M1ap,Sycp3
GO:0055009	2	800	8	23679	0.0278803	181	0.631851	7.39969	atrial_cardiac_muscle_tissue_morphogenesis	Bmp10,Tnnt2
GO:0060048	5	800	51	23679	0.0284044	182	0.640191	2.90184	cardiac_muscle_contraction	Kcne1l,Myl1,Tnni3,Tnnt2,Ttn
GO:0007143	3	800	20	23679	0.0285354	183	0.63963	4.43981	female_meiotic_nuclear_division	Dazl,Meioc,Sycp2
GO:0034367	3	800	20	23679	0.0285354	184	0.636153	4.43981	proteincontaining_complex_remodeling	Apob,Apom,Mpo
GO:0002920	4	800	35	23679	0.0295315	185	0.654801	3.38271	regulation_of_humoral_immune_response	Cd37,Cd59a,Ptpn6,Serping1
GO:0045321	24	800	469	23679	0.0296645	186	0.654214	1.51465	leukocyte_activation	Batf,Cd3e,Cd79a,Cd86,H60c,Hnf1a,Igbp1b,Il12a,Itgad,Lat2,Lep,Milr1,P2rx7,Pou1f1,Psmb11,Selplg,Spi1,Tlr1,Tlr3,Tlr6,Tshr,Txk,Vav1,Zbtb32
GO:0042509	6	800	70	23679	0.0307884	187	0.675369	2.53704	regulation_of_tyrosine_phosphorylation_of_STAT_protein	Il12a,Il22,Inpp5f,Lep,Pecam1,Tslp
GO:0001562	4	800	36	23679	0.0323632	188	0.706137	3.28875	response_to_protozoan	Batf,Cd37,Il12a,Pf4
GO:0060969	4	800	36	23679	0.0323632	189	0.702401	3.28875	negative_regulation_of_gene_silencing	Dnd1,H1fnt,Hist1h1t,Tet1
GO:0007190	3	800	21	23679	0.0324761	190	0.701142	4.22839	activation_of_adenylate_cyclase_activity	Fshr,Rxfp2,Tshr
GO:1901017	3	800	21	23679	0.0324761	191	0.697471	4.22839	negative_regulation_of_potassium_ion_transmembrane_transporter_activity	Ank3,Kcne1l,Mtnr1b
GO:0001207	1	800	1	23679	0.0337852	192	0.721807	29.5987	histone_displacement	Brdt
GO:0001980	1	800	1	23679	0.0337852	193	0.718067	29.5987	regulation_of_systemic_arterial_blood_pressure_by_ischemic_conditions	Tnni3
GO:0002148	1	800	1	23679	0.0337852	194	0.714365	29.5987	hypochlorous_acid_metabolic_process	Mpo
GO:0002149	1	800	1	23679	0.0337852	195	0.710702	29.5987	hypochlorous_acid_biosynthetic_process	Mpo
GO:0002640	1	800	1	23679	0.0337852	196	0.707076	29.5987	regulation_of_immunoglobulin_biosynthetic_process	Mzb1
GO:0002642	1	800	1	23679	0.0337852	197	0.703487	29.5987	positive_regulation_of_immunoglobulin_biosynthetic_process	Mzb1
GO:0002665	1	800	1	23679	0.0337852	198	0.699934	29.5987	negative_regulation_of_T_cell_tolerance_induction	Cd86
GO:0002668	1	800	1	23679	0.0337852	199	0.696417	29.5987	negative_regulation_of_T_cell_anergy	Cd86
GO:0002912	1	800	1	23679	0.0337852	200	0.692934	29.5987	negative_regulation_of_lymphocyte_anergy	Cd86
GO:0007321	1	800	1	23679	0.0337852	201	0.689487	29.5987	sperm_displacement	Ppp3r2
GO:0009585	1	800	1	23679	0.0337852	202	0.686074	29.5987	red_farred_light_phototransduction	Rho
GO:0010607	1	800	1	23679	0.0337852	203	0.682694	29.5987	negative_regulation_of_cytoplasmic_mRNA_processing_body_assembly	Patl2
GO:0010625	1	800	1	23679	0.0337852	204	0.679348	29.5987	positive_regulation_of_Schwann_cell_proliferation	Gfap
GO:0010650	1	800	1	23679	0.0337852	205	0.676034	29.5987	positive_regulation_of_cell_communication_by_electrical_coupling	Ank3
GO:0019310	1	800	1	23679	0.0337852	206	0.672752	29.5987	inositol_catabolic_process	Miox
GO:0019428	1	800	1	23679	0.0337852	207	0.669502	29.5987	allantoin_biosynthetic_process	Urad
GO:0019483	1	800	1	23679	0.0337852	208	0.666283	29.5987	betaalanine_biosynthetic_process	Upb1
GO:0021685	1	800	1	23679	0.0337852	209	0.663095	29.5987	cerebellar_granular_layer_structural_organization	Kif14
GO:0021808	1	800	1	23679	0.0337852	210	0.659938	29.5987	cytosolic_calcium_signaling_involved_in_initiation_of_cell_movement_in_glialmediated_radial_cell_migration	P2ry12
GO:0031275	1	800	1	23679	0.0337852	211	0.65681	29.5987	regulation_of_lateral_pseudopodium_assembly	Klhl41
GO:0033396	1	800	1	23679	0.0337852	212	0.653712	29.5987	betaalanine_biosynthetic_process_via_3ureidopropionate	Upb1
GO:0034130	1	800	1	23679	0.0337852	213	0.650643	29.5987	tolllike_receptor_1_signaling_pathway	Tlr1
GO:0034150	1	800	1	23679	0.0337852	214	0.647602	29.5987	tolllike_receptor_6_signaling_pathway	Tlr6
GO:0034344	1	800	1	23679	0.0337852	215	0.64459	29.5987	regulation_of_type_III_interferon_production	Tlr3
GO:0034346	1	800	1	23679	0.0337852	216	0.641606	29.5987	positive_regulation_of_type_III_interferon_production	Tlr3
GO:0035039	1	800	1	23679	0.0337852	217	0.638649	29.5987	male_pronucleus_assembly	Wbp2nl
GO:0035623	1	800	1	23679	0.0337852	218	0.63572	29.5987	renal_glucose_absorption	Hnf1a
GO:0035903	1	800	1	23679	0.0337852	219	0.632817	29.5987	cellular_response_to_immobilization_stress	Crhbp
GO:0036046	1	800	1	23679	0.0337852	220	0.62994	29.5987	protein_demalonylation	Sirt5
GO:0036047	1	800	1	23679	0.0337852	221	0.62709	29.5987	peptidyllysine_demalonylation	Sirt5
GO:0036048	1	800	1	23679	0.0337852	222	0.624265	29.5987	protein_desuccinylation	Sirt5
GO:0036049	1	800	1	23679	0.0337852	223	0.621466	29.5987	peptidyllysine_desuccinylation	Sirt5
GO:0038194	1	800	1	23679	0.0337852	224	0.618691	29.5987	thyroidstimulating_hormone_signaling_pathway	Tshr
GO:0042109	1	800	1	23679	0.0337852	225	0.615942	29.5987	lymphotoxin_A_biosynthetic_process	Il17f
GO:0042366	1	800	1	23679	0.0337852	226	0.613216	29.5987	cobalamin_catabolic_process	Cubn
GO:0043056	1	800	1	23679	0.0337852	227	0.610515	29.5987	forward_locomotion	Ttn
GO:0043132	1	800	1	23679	0.0337852	228	0.607837	29.5987	NAD_transport	P2rx7
GO:0044726	1	800	1	23679	0.0337852	229	0.605183	29.5987	protection_of_DNA_demethylation_of_female_pronucleus	Dppa3
GO:0046692	1	800	1	23679	0.0337852	230	0.602552	29.5987	sperm_competition	Ppp3r2
GO:0048058	1	800	1	23679	0.0337852	231	0.599943	29.5987	compound_eye_corneal_lens_development	Abcb5
GO:0048137	1	800	1	23679	0.0337852	232	0.597357	29.5987	spermatocyte_division	Topaz1
GO:0048683	1	800	1	23679	0.0337852	233	0.594794	29.5987	regulation_of_collateral_sprouting_of_intact_axon_in_response_to_injury	Omg
GO:0051039	1	800	1	23679	0.0337852	234	0.592252	29.5987	positive_regulation_of_transcription_involved_in_meiotic_cell_cycle	Brdt
GO:0051308	1	800	1	23679	0.0337852	235	0.589731	29.5987	male_meiosis_chromosome_separation	M1ap
GO:0051460	1	800	1	23679	0.0337852	236	0.587233	29.5987	negative_regulation_of_corticotropin_secretion	Crhbp
GO:0060470	1	800	1	23679	0.0337852	237	0.584755	29.5987	positive_regulation_of_cytosolic_calcium_ion_concentration_involved_in_egg_activation	Plcz1
GO:0060720	1	800	1	23679	0.0337852	238	0.582298	29.5987	spongiotrophoblast_cell_proliferation	Tex19.1
GO:0060722	1	800	1	23679	0.0337852	239	0.579861	29.5987	cell_proliferation_involved_in_embryonic_placenta_development	Tex19.1
GO:0061698	1	800	1	23679	0.0337852	240	0.577445	29.5987	protein_deglutarylation	Sirt5
GO:0071652	1	800	1	23679	0.0337852	241	0.575049	29.5987	regulation_of_chemokine_CC_motif_ligand_1_production	Tslp
GO:0071654	1	800	1	23679	0.0337852	242	0.572673	29.5987	positive_regulation_of_chemokine_CC_motif_ligand_1_production	Tslp
GO:0072616	1	800	1	23679	0.0337852	243	0.570316	29.5987	interleukin18_secretion	Gbp5
GO:0090126	1	800	1	23679	0.0337852	244	0.567979	29.5987	proteincontaining_complex_assembly_involved_in_synapse_maturation	Nrxn1
GO:0150063	1	800	1	23679	0.0337852	245	0.565661	29.5987	visual_system_development	P2ry12
GO:1900010	1	800	1	23679	0.0337852	246	0.563361	29.5987	regulation_of_corticotropinreleasing_hormone_receptor_activity	Crhbp
GO:1900011	1	800	1	23679	0.0337852	247	0.561081	29.5987	negative_regulation_of_corticotropinreleasing_hormone_receptor_activity	Crhbp
GO:1900827	1	800	1	23679	0.0337852	248	0.558818	29.5987	positive_regulation_of_membrane_depolarization_during_cardiac_muscle_cell_action_potential	Ank3
GO:1901706	1	800	1	23679	0.0337852	249	0.556574	29.5987	mesenchymal_cell_differentiation_involved_in_bone_development	Ranbp3l
GO:1901810	1	800	1	23679	0.0337852	250	0.554348	29.5987	betacarotene_metabolic_process	Bco1
GO:1902612	1	800	1	23679	0.0337852	251	0.552139	29.5987	regulation_of_antiMullerian_hormone_signaling_pathway	Amhr2
GO:1902613	1	800	1	23679	0.0337852	252	0.549948	29.5987	negative_regulation_of_antiMullerian_hormone_signaling_pathway	Amhr2
GO:1904140	1	800	1	23679	0.0337852	253	0.547774	29.5987	negative_regulation_of_microglial_cell_migration	Stap1
GO:1904588	1	800	1	23679	0.0337852	254	0.545618	29.5987	cellular_response_to_glycoprotein	Tshr
GO:1904651	1	800	1	23679	0.0337852	255	0.543478	29.5987	positive_regulation_of_fat_cell_apoptotic_process	Lep
GO:1905225	1	800	1	23679	0.0337852	256	0.541355	29.5987	response_to_thyrotropinreleasing_hormone	Tshr
GO:1905229	1	800	1	23679	0.0337852	257	0.539249	29.5987	cellular_response_to_thyrotropinreleasing_hormone	Tshr
GO:1905927	1	800	1	23679	0.0337852	258	0.537158	29.5987	regulation_of_invadopodium_disassembly	Nav3
GO:1905929	1	800	1	23679	0.0337852	259	0.535085	29.5987	positive_regulation_of_invadopodium_disassembly	Nav3
GO:1990262	1	800	1	23679	0.0337852	260	0.533027	29.5987	antiMullerian_hormone_signaling_pathway	Amhr2
GO:2000486	1	800	1	23679	0.0337852	261	0.530984	29.5987	negative_regulation_of_glutamine_transport	Lep
GO:2001142	1	800	1	23679	0.0337852	262	0.528958	29.5987	nicotinate_transport	Slc22a13
GO:0007155	36	800	775	23679	0.034374	263	0.53613	1.37491	cell_adhesion	Amigo3,Bmp10,Bmx,Ccdc141,Cd200r1,Cdhr4,Cntn1,Col6a6,Crisp2,Csf3r,Fer,Fgb,Gm37013,Igsf5,Itgad,Itgb6,Kif14,Lep,Lgals3bp,Mypn,Nrxn1,Omg,P2ry12,Pcdh11x,Pcdha11,Pcdha8,Pcdhb13,Pcdhb14,Pcdhb7,Pcdhga4,Pecam1,Ptpn6,Selplg,Spaca4,Stab1,Tln2
GO:0055001	8	800	111	23679	0.0345815	264	0.537323	2.13324	muscle_cell_development	Alpk3,Bmp10,Klhl41,Lrrc10,Neb,Popdc2,Ttn,Xirp1
GO:0002756	2	800	9	23679	0.0350546	265	0.542619	6.5775	MyD88independent_tolllike_receptor_signaling_pathway	Tlr3,Tlr6
GO:0006382	2	800	9	23679	0.0350546	266	0.540579	6.5775	adenosine_to_inosine_editing	Adad1,Adad2
GO:0034138	2	800	9	23679	0.0350546	267	0.538554	6.5775	tolllike_receptor_3_signaling_pathway	Cd86,Tlr3
GO:0034374	2	800	9	23679	0.0350546	268	0.536545	6.5775	lowdensity_lipoprotein_particle_remodeling	Apob,Mpo
GO:0035811	2	800	9	23679	0.0350546	269	0.53455	6.5775	negative_regulation_of_urine_volume	Slc5a2,Uts2
GO:0060631	2	800	9	23679	0.0350546	270	0.53257	6.5775	regulation_of_meiosis_I	Hormad1,Piwil2
GO:1903242	2	800	9	23679	0.0350546	271	0.530605	6.5775	regulation_of_cardiac_muscle_hypertrophy_in_response_to_stress	Bmp10,Mlip
GO:0044060	5	800	54	23679	0.0352485	272	0.531578	2.74063	regulation_of_endocrine_process	C1qtnf1,Crhbp,Hcar2,Npvf,Tacr2
GO:0050732	5	800	54	23679	0.0352485	273	0.529631	2.74063	negative_regulation_of_peptidyltyrosine_phosphorylation	Inpp5f,Mvp,Pecam1,Ptpn6,Samsn1
GO:1905521	4	800	37	23679	0.0353484	274	0.529194	3.19986	regulation_of_macrophage_migration	Cd200r1,Mstn,P2ry12,Stap1
GO:0001556	3	800	22	23679	0.0366849	275	0.547205	4.03619	oocyte_maturation	Dazl,Pabpc1l,Rxfp2
GO:0019400	3	800	22	23679	0.0366849	276	0.545223	4.03619	alditol_metabolic_process	Gk2,Gykl1,Lep
GO:0031333	9	800	133	23679	0.0367659	277	0.544454	2.00292	negative_regulation_of_protein_complex_assembly	Capza3,Cryab,Inpp5j,Kif14,Lmod2,Patl2,Pecam1,Tmc8,Tmsb15a
GO:0048856	135	800	3456	23679	0.0372415	278	0.549513	1.1562	anatomical_structure_development	1700013H16Rik,4930447C04Rik,Abcb5,Acrbp,Adad1,Adam18,Adgrf5,Alpk3,Amigo3,Ankrd1,Aplnr,Apob,Asz1,Bmp10,Capza3,Carmil2,Catsper3,Catsperg2,Ccnb1ip1,Cd3e,Cldn18,Clrn1,Cntn1,Cryaa,Cryab,Cryga,Crygb,Crygd,Cryge,Cubn,D1Pas1,Dazl,Ddx4,Dnah5,Dnd1,Dnmt3l,Dppa3,Dppa5a,Elf5,Fgf6,Figla,Frmd7,Fshr,Gfap,Gnat2,H1fnt,Hist1h1t,Hnf1a,Hormad1,Hoxd4,Hpn,Hsd11b1,Hsd17b2,Il17f,Kif14,Klhl41,Krt12,Krt2,Krt8,Ldoc1,Lep,Lrr…
GO:0043044	4	800	38	23679	0.0384876	279	0.565864	3.11566	ATPdependent_chromatin_remodeling	Fshr,Hist1h2ba,Piwil1,Sycp3
GO:0022610	36	800	785	23679	0.0402265	280	0.589318	1.35739	biological_adhesion	Amigo3,Bmp10,Bmx,Ccdc141,Cd200r1,Cdhr4,Cntn1,Col6a6,Crisp2,Csf3r,Fer,Fgb,Gm37013,Igsf5,Itgad,Itgb6,Kif14,Lep,Lgals3bp,Mypn,Nrxn1,Omg,P2ry12,Pcdh11x,Pcdha11,Pcdha8,Pcdhb13,Pcdhb14,Pcdhb7,Pcdhga4,Pecam1,Ptpn6,Selplg,Spaca4,Stab1,Tln2
GO:0006298	3	800	23	23679	0.0411586	281	0.600828	3.86071	mismatch_repair	Gm42421,Msh4,Pcna-ps2
GO:0010669	3	800	23	23679	0.0411586	282	0.598697	3.86071	epithelial_structure_maintenance	Muc2,Piwil4,Vsig1
GO:0033344	3	800	23	23679	0.0411586	283	0.596582	3.86071	cholesterol_efflux	Apob,Apoc2,Apom
GO:0050832	3	800	23	23679	0.0411586	284	0.594481	3.86071	defense_response_to_fungus	Il17a,Mpo,Tslp
GO:0050995	3	800	23	23679	0.0411586	285	0.592395	3.86071	negative_regulation_of_lipid_catabolic_process	Hcar1,Hcar2,Pik3cg
GO:0030261	4	800	39	23679	0.0417811	286	0.599252	3.03577	chromosome_condensation	Ern2,Gm7535,H1fnt,Hist1h1t
GO:0001542	2	800	10	23679	0.0428535	287	0.612491	5.91975	ovulation_from_ovarian_follicle	Afp,Lep
GO:0002279	2	800	10	23679	0.0428535	288	0.610365	5.91975	mast_cell_activation_involved_in_immune_response	Lat2,Milr1
GO:0007260	2	800	10	23679	0.0428535	289	0.608253	5.91975	tyrosine_phosphorylation_of_STAT_protein	Fer,Lep
GO:0010612	2	800	10	23679	0.0428535	290	0.606155	5.91975	regulation_of_cardiac_muscle_adaptation	Bmp10,Mlip
GO:0010737	2	800	10	23679	0.0428535	291	0.604072	5.91975	protein_kinase_A_signaling	Gcg,Ttn
GO:0032224	2	800	10	23679	0.0428535	292	0.602004	5.91975	positive_regulation_of_synaptic_transmission_cholinergic	Tacr2,Uts2
GO:0043303	2	800	10	23679	0.0428535	293	0.599949	5.91975	mast_cell_degranulation	Lat2,Milr1
GO:0051133	2	800	10	23679	0.0428535	294	0.597908	5.91975	regulation_of_NK_T_cell_activation	Il12a,Rasal3
GO:0061365	2	800	10	23679	0.0428535	295	0.595882	5.91975	positive_regulation_of_triglyceride_lipase_activity	Apoc2,Pnlip
GO:1905522	2	800	10	23679	0.0428535	296	0.593868	5.91975	negative_regulation_of_macrophage_migration	Cd200r1,Stap1
GO:0007275	56	800	1312	23679	0.0430049	297	0.59396	1.26336	multicellular_organism_development	4930447C04Rik,Adad1,Adam18,Alpk3,Aplnr,Apob,Asz1,Bmp10,Catsper3,Catsperg2,Cubn,D1Pas1,Dazl,Ddx4,Dnd1,Dnmt3l,Dppa3,Dppa5a,Fgf6,Figla,H1fnt,Hist1h1t,Hoxd4,Hsd17b2,Krt8,Mab21l1,Mael,Mgp,Morc1,Mov10l1,Myf5,Nnat,Nobox,Notch3,Piwil1,Piwil2,Piwil4,Plcz1,Plekhb1,Rnf17,Sema3b,Slc22a16,Slc9c1,Sohlh2,Spata16,Spesp1,Stpg4,Syna,Tdrd1,Tdrd12,Tdrd9,Tex19.1,Ttn,Ubtfl1,Zfp42,Zglp1
GO:0032755	7	800	96	23679	0.04399	298	0.605527	2.15824	positive_regulation_of_interleukin6_production	Il17a,Il17f,P2rx7,Tlr1,Tlr3,Tlr6,Tslp
GO:0001774	3	800	24	23679	0.0458934	299	0.629614	3.69984	microglial_cell_activation	Tlr1,Tlr3,Tlr6
GO:0002269	3	800	24	23679	0.0458934	300	0.627516	3.69984	leukocyte_activation_involved_in_inflammatory_response	Tlr1,Tlr3,Tlr6
GO:0003300	3	800	24	23679	0.0458934	301	0.625431	3.69984	cardiac_muscle_hypertrophy	Inpp5f,Lep,Ttn
GO:0034104	3	800	24	23679	0.0458934	302	0.62336	3.69984	negative_regulation_of_tissue_remodeling	Cldn18,Fshr,P2rx7
GO:0046461	3	800	24	23679	0.0458934	303	0.621303	3.69984	neutral_lipid_catabolic_process	Apob,Lipe,Pnpla1
GO:0046464	3	800	24	23679	0.0458934	304	0.619259	3.69984	acylglycerol_catabolic_process	Apob,Lipe,Pnpla1
GO:0120032	11	800	183	23679	0.0469416	305	0.631326	1.77916	regulation_of_plasma_membrane_bounded_cell_projection_assembly	Carmil2,Clrn1,Fer,Frmd7,Klhl41,Mstn,Myo3b,Nrxn1,P2rx7,P2ry12,Stap1
GO:0030832	11	800	184	23679	0.0484772	306	0.649848	1.76949	regulation_of_actin_filament_length	Arhgap18,Capza3,Carmil2,Fer,Gm16372,Lmod2,Myo3b,Neb,Pecam1,Spire1,Tmsb15a
GO:0046850	5	800	59	23679	0.048744	307	0.651296	2.50837	regulation_of_bone_remodeling	Cldn18,Fshr,Lep,P2rx7,Trf
GO:0032459	4	800	41	23679	0.0488308	308	0.650337	2.88768	regulation_of_protein_oligomerization	Aim2,Cryab,Tcl1,Tmc8
GO:0045089	11	800	185	23679	0.0500464	309	0.66437	1.75993	positive_regulation_of_innate_immune_response	Aim2,Cd86,Gbp5,H60c,Il12a,Nono,Tlr1,Tlr3,Tlr6,Txk,Vav1
GO:0060491	11	800	185	23679	0.0500464	310	0.662227	1.75993	regulation_of_cell_projection_assembly	Carmil2,Clrn1,Fer,Frmd7,Klhl41,Mstn,Myo3b,Nrxn1,P2rx7,P2ry12,Stap1
GO:0070527	3	800	25	23679	0.0508845	311	0.671152	3.55185	platelet_aggregation	Fgb,P2ry12,Ptpn6
GO:0000289	2	800	11	23679	0.0512269	312	0.673502	5.38159	nucleartranscribed_mRNA_polyA_tail_shortening	Pnldc1,Zfp36l3
GO:0002664	2	800	11	23679	0.0512269	313	0.671351	5.38159	regulation_of_T_cell_tolerance_induction	Cd3e,Cd86
GO:0006880	2	800	11	23679	0.0512269	314	0.669213	5.38159	intracellular_sequestering_of_iron_ion	Fthl17f,Ftmt
GO:0010744	2	800	11	23679	0.0512269	315	0.667088	5.38159	positive_regulation_of_macrophage_derived_foam_cell_differentiation	Apob,Pf4
GO:0018298	2	800	11	23679	0.0512269	316	0.664977	5.38159	proteinchromophore_linkage	Rho,Rrh
GO:0032490	2	800	11	23679	0.0512269	317	0.662879	5.38159	detection_of_molecule_of_bacterial_origin	Tlr1,Tlr6
GO:0034135	2	800	11	23679	0.0512269	318	0.660795	5.38159	regulation_of_tolllike_receptor_2_signaling_pathway	Tlr1,Tlr6
GO:0035587	2	800	11	23679	0.0512269	319	0.658723	5.38159	purinergic_receptor_signaling_pathway	P2rx7,P2ry12
GO:0090304	71	800	1732	23679	0.051883	320	0.665075	1.21334	nucleic_acid_metabolic_process	4930447C04Rik,Adad1,Adad2,Akap17b,Apobec2,Asz1,Batf,Brdt,Btbd18,Ccnb1ip1,Cetn1,Cpsf4l,Ctcfl,Ddx4,Dnmt3l,Eid3,Ern2,Fkbp6,Gm10269,Gm12355,Gm1818,Gm42421,Gm5145,Gm5435,Gm8444,Gm9493,Gmnc,Gpat2,Gtf2a1l,Henmt1,Hnf1a,Hormad1,Lipe,M1ap,Mael,Meioc,Morc1,Morc2b,Mov10l1,Msh4,Nono,Pabpc1l,Pabpc2,Papolb,Patl2,Pcna-ps2,Piwil1,Piwil2,Piwil4,Pnldc1,Rbm8a2,Rec114,Rnf212,Spata22,Spi1,Spo11,Stk31,Stpg4,Syce3,Sycp1…
GO:1902904	9	800	142	23679	0.0519889	321	0.664357	1.87598	negative_regulation_of_supramolecular_fiber_organization	Capza3,Cryab,Frmd7,Gas2l2,Inpp5j,Lmod2,Nav3,Pecam1,Tmsb15a
GO:0007062	4	800	42	23679	0.0525861	322	0.669901	2.81893	sister_chromatid_cohesion	Hormad1,Hormad2,Smc1b,Sycp3
GO:0046503	4	800	42	23679	0.0525861	323	0.667827	2.81893	glycerolipid_catabolic_process	Apob,Inpp5f,Lipe,Pnpla1
GO:0032677	5	800	61	23679	0.0548859	324	0.694883	2.42613	regulation_of_interleukin8_production	Bpi,Il17f,Tlr1,Tlr3,Tlr6
GO:0071897	5	800	61	23679	0.0548859	325	0.692744	2.42613	DNA_biosynthetic_process	Pcna-ps2,Spata22,Sycp1,Sycp3,Tex12
GO:0001654	8	800	122	23679	0.0550398	326	0.692556	1.9409	eye_development	Cryaa,Cryab,Cryga,Crygb,Crygd,Cryge,Mab21l1,Myf5
GO:0014897	3	800	26	23679	0.0561268	327	0.704074	3.41524	striated_muscle_hypertrophy	Inpp5f,Lep,Ttn
GO:0045109	3	800	26	23679	0.0561268	328	0.701927	3.41524	intermediate_filament_organization	Gfap,Krt2,Krt25
GO:1901380	3	800	26	23679	0.0561268	329	0.699794	3.41524	negative_regulation_of_potassium_ion_transmembrane_transport	Ank3,Kcne1l,Mtnr1b
GO:0022602	4	800	43	23679	0.0564941	330	0.702239	2.75337	ovulation_cycle_process	Afp,Fshr,Lep,Sohlh2
GO:0006182	2	800	12	23679	0.060127	331	0.745139	4.93312	cGMP_biosynthetic_process	Gucy2c,Gucy2e
GO:0006862	2	800	12	23679	0.060127	332	0.742894	4.93312	nucleotide_transport	Gjb1,P2rx7
GO:0031639	2	800	12	23679	0.060127	333	0.740664	4.93312	plasminogen_activation	Fgb,Hist1h2ba
GO:0033004	2	800	12	23679	0.060127	334	0.738446	4.93312	negative_regulation_of_mast_cell_activation	Fer,Milr1
GO:0043031	2	800	12	23679	0.060127	335	0.736242	4.93312	negative_regulation_of_macrophage_activation	Adgrf5,Bpi
GO:0045346	2	800	12	23679	0.060127	336	0.73405	4.93312	regulation_of_MHC_class_II_biosynthetic_process	Pf4,Spi1
GO:0048599	2	800	12	23679	0.060127	337	0.731872	4.93312	oocyte_development	Meioc,Zglp1
GO:0070102	2	800	12	23679	0.060127	338	0.729707	4.93312	interleukin6mediated_signaling_pathway	Fer,Spi1
GO:0097577	2	800	12	23679	0.060127	339	0.727554	4.93312	sequestering_of_iron_ion	Fthl17f,Ftmt
GO:0007188	11	800	191	23679	0.0601829	340	0.726089	1.70464	adenylate_cyclasemodulating_G_proteincoupled_receptor_signaling_pathway	Adgrl4,Cort,Fshr,Gcg,Glp2r,Gnat2,Oxgr1,P2ry12,Pf4,Rxfp2,Tshr
GO:0045661	5	800	63	23679	0.0614545	341	0.739256	2.34911	regulation_of_myoblast_differentiation	Cxcl9,Klhl41,Mstn,Myf5,Ranbp3l
GO:0090103	3	800	27	23679	0.0616146	342	0.739015	3.28875	cochlea_morphogenesis	Hpn,Myo3b,Tshr
GO:1902742	3	800	27	23679	0.0616146	343	0.73686	3.28875	apoptotic_process_involved_in_development	Cryaa,Cryab,Spi1
GO:0046649	19	800	383	23679	0.0625487	344	0.745857	1.46835	lymphocyte_activation	Batf,Cd3e,Cd79a,Cd86,H60c,Hnf1a,Igbp1b,Il12a,Itgad,Lat2,Lep,P2rx7,Pou1f1,Psmb11,Spi1,Tshr,Txk,Vav1,Zbtb32
GO:0044262	9	800	148	23679	0.0641447	345	0.762671	1.79992	cellular_carbohydrate_metabolic_process	Fbp2,Gk2,Gykl1,Inpp5j,Lep,Miox,Ndst1,Phkg1,Ppp3r2
GO:0046513	4	800	45	23679	0.0647638	346	0.767807	2.631	ceramide_biosynthetic_process	9130409I23Rik,Cers3,Fam57b,P2rx7
GO:0030154	87	800	2194	23679	0.0647869	347	0.765867	1.1737	cell_differentiation	Abcb5,Adad1,Adam18,Adgrf5,Agr2,Alpk3,Ankrd1,Aplnr,Asz1,Batf,Brdt,Btbd18,Catsper3,Catsperg2,Cd3e,Cd79a,Cebpe,Cers3,Cpne6,Crygd,D1Pas1,Dazl,Ddx4,Dmrtc2,Dnmt3l,Duxf3,Elf5,Fgf6,Figla,Fkbp6,Gfap,Gtsf1,H1fnt,Hist1h1t,Hnf1a,Hormad1,Hoxd4,Klhl41,Krt8,Lep,M1ap,Mael,Mcoln3,Mgat4d,Mgp,Morc1,Mov10l1,Mrap,Myf5,Nav3,Nobox,Notch3,Nrxn1,Omp,Piwil1,Piwil2,Piwil4,Plac8,Popdc2,Pou1f1,Psmb11,Ptpn6,Ranbp3l,Rhox5,Rnf1…
GO:1903035	6	800	84	23679	0.0647881	348	0.76368	2.1142	negative_regulation_of_response_to_wounding	C1qtnf1,Fgb,Inpp5f,Serping1,Tfpi,Tspan8
GO:0042035	7	800	105	23679	0.0652201	349	0.76657	1.97325	regulation_of_cytokine_biosynthetic_process	Adam33,Cd3e,Il17f,Prg4,Tlr1,Tlr3,Tlr6
GO:0000255	1	800	2	23679	0.0664304	350	0.778564	14.7994	allantoin_metabolic_process	Urad
GO:0001581	1	800	2	23679	0.0664304	351	0.776346	14.7994	detection_of_chemical_stimulus_involved_in_sensory_perception_of_sour_taste	Pkd1l3
GO:0001868	1	800	2	23679	0.0664304	352	0.774141	14.7994	regulation_of_complement_activation_lectin_pathway	Serping1
GO:0001869	1	800	2	23679	0.0664304	353	0.771948	14.7994	negative_regulation_of_complement_activation_lectin_pathway	Serping1
GO:0001971	1	800	2	23679	0.0664304	354	0.769767	14.7994	negative_regulation_of_activation_of_membrane_attack_complex	Cd59a
GO:0002644	1	800	2	23679	0.0664304	355	0.767599	14.7994	negative_regulation_of_tolerance_induction	Cd86
GO:0005985	1	800	2	23679	0.0664304	356	0.765442	14.7994	sucrose_metabolic_process	Fbp2
GO:0005986	1	800	2	23679	0.0664304	357	0.763298	14.7994	sucrose_biosynthetic_process	Fbp2
GO:0006713	1	800	2	23679	0.0664304	358	0.761166	14.7994	glucocorticoid_catabolic_process	Hsd11b1
GO:0006863	1	800	2	23679	0.0664304	359	0.759046	14.7994	purine_nucleobase_transport	Aqp9
GO:0007135	1	800	2	23679	0.0664304	360	0.756938	14.7994	meiosis_II	Dazl
GO:0007147	1	800	2	23679	0.0664304	361	0.754841	14.7994	female_meiosis_II	Dazl
GO:0016119	1	800	2	23679	0.0664304	362	0.752756	14.7994	carotene_metabolic_process	Bco1
GO:0016121	1	800	2	23679	0.0664304	363	0.750682	14.7994	carotene_catabolic_process	Bco1
GO:0019566	1	800	2	23679	0.0664304	364	0.74862	14.7994	arabinose_metabolic_process	Otogl
GO:0020028	1	800	2	23679	0.0664304	365	0.746568	14.7994	endocytic_hemoglobin_import	Cubn
GO:0021693	1	800	2	23679	0.0664304	366	0.744529	14.7994	cerebellar_Purkinje_cell_layer_structural_organization	Kif14
GO:0031989	1	800	2	23679	0.0664304	367	0.7425	14.7994	bombesin_receptor_signaling_pathway	Brs3
GO:0032633	1	800	2	23679	0.0664304	368	0.740482	14.7994	interleukin4_production	Txk
GO:0032972	1	800	2	23679	0.0664304	369	0.738476	14.7994	regulation_of_muscle_filament_sliding_speed	Tnnt2
GO:0033277	1	800	2	23679	0.0664304	370	0.73648	14.7994	abortive_mitotic_cell_cycle	Ptpn6
GO:0033624	1	800	2	23679	0.0664304	371	0.734495	14.7994	negative_regulation_of_integrin_activation	Kif14
GO:0033626	1	800	2	23679	0.0664304	372	0.73252	14.7994	positive_regulation_of_integrin_activation_by_cell_surface_receptor_linked_signal_transduction	P2ry12
GO:0034275	1	800	2	23679	0.0664304	373	0.730556	14.7994	kynurenic_acid_metabolic_process	Kmo
GO:0034276	1	800	2	23679	0.0664304	374	0.728603	14.7994	kynurenic_acid_biosynthetic_process	Kmo
GO:0034442	1	800	2	23679	0.0664304	375	0.72666	14.7994	regulation_of_lipoprotein_oxidation	Lep
GO:0034444	1	800	2	23679	0.0664304	376	0.724727	14.7994	regulation_of_plasma_lipoprotein_oxidation	Apom
GO:0034445	1	800	2	23679	0.0664304	377	0.722805	14.7994	negative_regulation_of_plasma_lipoprotein_oxidation	Apom
GO:0035038	1	800	2	23679	0.0664304	378	0.720893	14.7994	female_pronucleus_assembly	Wbp2nl
GO:0035585	1	800	2	23679	0.0664304	379	0.718991	14.7994	calciummediated_signaling_using_extracellular_calcium_source	P2ry12
GO:0036359	1	800	2	23679	0.0664304	380	0.717099	14.7994	renal_potassium_excretion	Slc5a2
GO:0038044	1	800	2	23679	0.0664304	381	0.715217	14.7994	transforming_growth_factorbeta_secretion	Itgb6
GO:0038109	1	800	2	23679	0.0664304	382	0.713344	14.7994	Kit_signaling_pathway	Fer
GO:0042214	1	800	2	23679	0.0664304	383	0.711482	14.7994	terpene_metabolic_process	Bco1
GO:0042365	1	800	2	23679	0.0664304	384	0.709629	14.7994	watersoluble_vitamin_catabolic_process	Cubn
GO:0042495	1	800	2	23679	0.0664304	385	0.707786	14.7994	detection_of_triacyl_bacterial_lipopeptide	Tlr1
GO:0042496	1	800	2	23679	0.0664304	386	0.705952	14.7994	detection_of_diacyl_bacterial_lipopeptide	Tlr6
GO:0044727	1	800	2	23679	0.0664304	387	0.704128	14.7994	DNA_demethylation_of_male_pronucleus	Stpg4
GO:0046247	1	800	2	23679	0.0664304	388	0.702313	14.7994	terpene_catabolic_process	Bco1
GO:0046373	1	800	2	23679	0.0664304	389	0.700508	14.7994	Larabinose_metabolic_process	Otogl
GO:0048632	1	800	2	23679	0.0664304	390	0.698712	14.7994	negative_regulation_of_skeletal_muscle_tissue_growth	Mstn
GO:0050902	1	800	2	23679	0.0664304	391	0.696925	14.7994	leukocyte_adhesive_activation	Selplg
GO:0051037	1	800	2	23679	0.0664304	392	0.695147	14.7994	regulation_of_transcription_involved_in_meiotic_cell_cycle	Brdt
GO:0060133	1	800	2	23679	0.0664304	393	0.693378	14.7994	somatotropin_secreting_cell_development	Pou1f1
GO:0060419	1	800	2	23679	0.0664304	394	0.691618	14.7994	heart_growth	Ttn
GO:0060587	1	800	2	23679	0.0664304	395	0.689867	14.7994	regulation_of_lipoprotein_lipid_oxidation	Lep
GO:0060629	1	800	2	23679	0.0664304	396	0.688125	14.7994	regulation_of_homologous_chromosome_segregation	Hormad1
GO:0060697	1	800	2	23679	0.0664304	397	0.686392	14.7994	positive_regulation_of_phospholipid_catabolic_process	Apoc2
GO:0061983	1	800	2	23679	0.0664304	398	0.684667	14.7994	meiosis_II_cell_cycle_process	Dazl
GO:0070165	1	800	2	23679	0.0664304	399	0.682951	14.7994	positive_regulation_of_adiponectin_secretion	Hcar2
GO:0070254	1	800	2	23679	0.0664304	400	0.681244	14.7994	mucus_secretion	Agr2
GO:0070894	1	800	2	23679	0.0664304	401	0.679545	14.7994	regulation_of_transposon_integration	Zfp869
GO:0070895	1	800	2	23679	0.0664304	402	0.677854	14.7994	negative_regulation_of_transposon_integration	Zfp869
GO:0071918	1	800	2	23679	0.0664304	403	0.676172	14.7994	urea_transmembrane_transport	Slc14a2
GO:0072604	1	800	2	23679	0.0664304	404	0.674499	14.7994	interleukin6_secretion	Lep
GO:0072658	1	800	2	23679	0.0664304	405	0.672833	14.7994	maintenance_of_protein_location_in_membrane	Ank3
GO:0072660	1	800	2	23679	0.0664304	406	0.671176	14.7994	maintenance_of_protein_location_in_plasma_membrane	Ank3
GO:0086043	1	800	2	23679	0.0664304	407	0.669527	14.7994	bundle_of_His_cell_action_potential	Scn10a
GO:0090673	1	800	2	23679	0.0664304	408	0.667886	14.7994	endothelial_cellmatrix_adhesion	Pecam1
GO:0097052	1	800	2	23679	0.0664304	409	0.666253	14.7994	Lkynurenine_metabolic_process	Kmo
GO:0097117	1	800	2	23679	0.0664304	410	0.664628	14.7994	guanylate_kinaseassociated_protein_clustering	Nrxn1
GO:1900111	1	800	2	23679	0.0664304	411	0.663011	14.7994	positive_regulation_of_histone_H3K9_dimethylation	Dmrtc2
GO:1902227	1	800	2	23679	0.0664304	412	0.661402	14.7994	negative_regulation_of_macrophage_colonystimulating_factor_signaling_pathway	Stap1
GO:1903547	1	800	2	23679	0.0664304	413	0.6598	14.7994	regulation_of_growth_hormone_activity	Ldoc1
GO:1903896	1	800	2	23679	0.0664304	414	0.658207	14.7994	positive_regulation_of_IRE1mediated_unfolded_protein_response	Agr2
GO:1903970	1	800	2	23679	0.0664304	415	0.65662	14.7994	negative_regulation_of_response_to_macrophage_colonystimulating_factor	Stap1
GO:1903973	1	800	2	23679	0.0664304	416	0.655042	14.7994	negative_regulation_of_cellular_response_to_macrophage_colonystimulating_factor_stimulus	Stap1
GO:1903997	1	800	2	23679	0.0664304	417	0.653471	14.7994	positive_regulation_of_nonmembrane_spanning_protein_tyrosine_kinase_activity	Stap1
GO:1904149	1	800	2	23679	0.0664304	418	0.651908	14.7994	regulation_of_microglial_cell_mediated_cytotoxicity	Stap1
GO:1904151	1	800	2	23679	0.0664304	419	0.650352	14.7994	positive_regulation_of_microglial_cell_mediated_cytotoxicity	Stap1
GO:1904172	1	800	2	23679	0.0664304	420	0.648804	14.7994	positive_regulation_of_bleb_assembly	P2rx7
GO:1904229	1	800	2	23679	0.0664304	421	0.647262	14.7994	regulation_of_succinate_dehydrogenase_activity	Ftmt
GO:1904231	1	800	2	23679	0.0664304	422	0.645729	14.7994	positive_regulation_of_succinate_dehydrogenase_activity	Ftmt
GO:1904232	1	800	2	23679	0.0664304	423	0.644202	14.7994	regulation_of_aconitate_hydratase_activity	Ftmt
GO:1904234	1	800	2	23679	0.0664304	424	0.642683	14.7994	positive_regulation_of_aconitate_hydratase_activity	Ftmt
GO:1904323	1	800	2	23679	0.0664304	425	0.641171	14.7994	regulation_of_inhibitory_G_proteincoupled_receptor_phosphorylation	Aplnr
GO:1904325	1	800	2	23679	0.0664304	426	0.639665	14.7994	positive_regulation_of_inhibitory_G_proteincoupled_receptor_phosphorylation	Aplnr
GO:1904649	1	800	2	23679	0.0664304	427	0.638167	14.7994	regulation_of_fat_cell_apoptotic_process	Lep
GO:1905642	1	800	2	23679	0.0664304	428	0.636676	14.7994	negative_regulation_of_DNA_methylation	Dnmt3l
GO:1990051	1	800	2	23679	0.0664304	429	0.635192	14.7994	activation_of_protein_kinase_C_activity	Lep
GO:2000485	1	800	2	23679	0.0664304	430	0.633715	14.7994	regulation_of_glutamine_transport	Lep
GO:2000813	1	800	2	23679	0.0664304	431	0.632245	14.7994	negative_regulation_of_barbedend_actin_filament_capping	Carmil2
GO:0014896	3	800	28	23679	0.0673418	432	0.639435	3.17129	muscle_hypertrophy	Inpp5f,Lep,Ttn
GO:0045010	3	800	28	23679	0.0673418	433	0.637959	3.17129	actin_nucleation	Gm16372,Lmod2,Spire1
GO:0045187	3	800	28	23679	0.0673418	434	0.636489	3.17129	regulation_of_circadian_sleepwake_cycle_sleep	Cort,Mtnr1b,Uts2
GO:0045663	3	800	28	23679	0.0673418	435	0.635025	3.17129	positive_regulation_of_myoblast_differentiation	Cxcl9,Myf5,Ranbp3l
GO:0120034	7	800	106	23679	0.067903	436	0.638849	1.95463	positive_regulation_of_plasma_membrane_bounded_cell_projection_assembly	Carmil2,Clrn1,Frmd7,Mstn,Myo3b,P2rx7,P2ry12
GO:0051592	8	800	128	23679	0.0688916	437	0.646667	1.84992	response_to_calcium_ion	Cpne6,Crhbp,Fgb,Nrxn1,P2rx7,Pbp2,Tnnt2,Ttn
GO:0002320	2	800	13	23679	0.0695088	438	0.650971	4.55365	lymphoid_progenitor_cell_differentiation	Batf,Spi1
GO:0007168	2	800	13	23679	0.0695088	439	0.649488	4.55365	receptor_guanylyl_cyclase_signaling_pathway	Gucy2c,Gucy2e
GO:0010896	2	800	13	23679	0.0695088	440	0.648012	4.55365	regulation_of_triglyceride_catabolic_process	Apoc2,Pik3cg
GO:0032099	2	800	13	23679	0.0695088	441	0.646542	4.55365	negative_regulation_of_appetite	Gcg,Lep
GO:0032276	2	800	13	23679	0.0695088	442	0.645079	4.55365	regulation_of_gonadotropin_secretion	Npvf,Tacr2
GO:0032609	2	800	13	23679	0.0695088	443	0.643623	4.55365	interferongamma_production	Il12a,Txk
GO:0043650	2	800	13	23679	0.0695088	444	0.642174	4.55365	dicarboxylic_acid_biosynthetic_process	Got1l1,Kmo
GO:0043691	2	800	13	23679	0.0695088	445	0.640731	4.55365	reverse_cholesterol_transport	Apom,Hnf1a
GO:1900225	2	800	13	23679	0.0695088	446	0.639294	4.55365	regulation_of_NLRP3_inflammasome_complex_assembly	Gbp5,Tlr6
GO:1904181	2	800	13	23679	0.0695088	447	0.637864	4.55365	positive_regulation_of_membrane_depolarization	Ank3,P2rx7
GO:0006639	6	800	86	23679	0.0709312	448	0.649464	2.06503	acylglycerol_metabolic_process	Apob,Gk2,Gpat2,Gykl1,Lipe,Pnpla1
GO:0060415	6	800	86	23679	0.0709312	449	0.648017	2.06503	muscle_tissue_morphogenesis	Ankrd1,Bmp10,Myf5,Tnni3,Tnnt2,Ttn
GO:1900027	3	800	29	23679	0.0733016	450	0.668185	3.06194	regulation_of_ruffle_assembly	Carmil2,P2ry12,Stap1
GO:0002274	7	800	108	23679	0.0734647	451	0.668187	1.91844	myeloid_leukocyte_activation	Batf,Lat2,Milr1,Spi1,Tlr1,Tlr3,Tlr6
GO:0002224	4	800	47	23679	0.0736283	452	0.668193	2.51904	tolllike_receptor_signaling_pathway	Cd86,Tlr1,Tlr3,Tlr6
GO:0031349	16	800	318	23679	0.0746608	453	0.676068	1.48925	positive_regulation_of_defense_response	Aim2,Cd86,Gbp5,H60c,Il12a,Il17a,Il17f,Nono,Pik3cg,Stap1,Tlr1,Tlr3,Tlr6,Tslp,Txk,Vav1
GO:0006638	6	800	88	23679	0.0773978	454	0.699308	2.0181	neutral_lipid_metabolic_process	Apob,Gk2,Gpat2,Gykl1,Lipe,Pnpla1
GO:0003012	11	800	200	23679	0.077769	455	0.701117	1.62793	muscle_system_process	Inpp5f,Kcne1l,Lep,Lmod2,Myh2,Myh4,Myl1,Tacr2,Tnni3,Tnnt2,Ttn
GO:0098813	4	800	48	23679	0.0782792	456	0.704169	2.46656	nuclear_chromosome_segregation	M1ap,Msh4,Sycp3,Tex11
GO:0000463	2	800	14	23679	0.0793298	457	0.712059	4.22839	maturation_of_LSUrRNA_from_tricistronic_rRNA_transcript_SSUrRNA_58S_rRNA_LSUrRNA	Gm10269,Gm8444
GO:0000729	2	800	14	23679	0.0793298	458	0.710504	4.22839	DNA_doublestrand_break_processing	4930447C04Rik,Spo11
GO:0030225	2	800	14	23679	0.0793298	459	0.708956	4.22839	macrophage_differentiation	Cebpe,Spi1
GO:0030449	2	800	14	23679	0.0793298	460	0.707415	4.22839	regulation_of_complement_activation	Cd59a,Serping1
GO:0032096	2	800	14	23679	0.0793298	461	0.70588	4.22839	negative_regulation_of_response_to_food	Gcg,Lep
GO:0045938	2	800	14	23679	0.0793298	462	0.704352	4.22839	positive_regulation_of_circadian_sleepwake_cycle_sleep	Mtnr1b,Uts2
GO:0072376	2	800	14	23679	0.0793298	463	0.702831	4.22839	protein_activation_cascade	Fgb,Mvp
GO:0080111	2	800	14	23679	0.0793298	464	0.701316	4.22839	DNA_demethylation	Apobec2,Tet1
GO:0097284	2	800	14	23679	0.0793298	465	0.699808	4.22839	hepatocyte_apoptotic_process	Krt8,Pik3cg
GO:0099151	2	800	14	23679	0.0793298	466	0.698307	4.22839	regulation_of_postsynaptic_density_assembly	Lrrtm2,Nrxn1
GO:0006378	3	800	30	23679	0.0794872	467	0.698194	2.95987	mRNA_polyadenylation	Pabpc1l,Pabpc2,Papolb
GO:0042749	3	800	30	23679	0.0794872	468	0.696702	2.95987	regulation_of_circadian_sleepwake_cycle	Cort,Mtnr1b,Uts2
GO:0061045	5	800	68	23679	0.0797275	469	0.697318	2.17638	negative_regulation_of_wound_healing	C1qtnf1,Fgb,Serping1,Tfpi,Tspan8
GO:0032502	186	800	5018	23679	0.081058	470	0.707447	1.09712	developmental_process	1700013H16Rik,4930447C04Rik,Abcb5,Acrbp,Adad1,Adam18,Adgrf5,Agr2,Alpk3,Amhr2,Amigo3,Ank3,Ankrd1,Aplnr,Apob,Apold1,Asz1,Batf,Bmp10,Brdt,Btbd18,Capza3,Carmil2,Catsper3,Catsperg2,Ccnb1ip1,Cd3e,Cd79a,Cebpe,Cers3,Chrna9,Cldn18,Clrn1,Cntn1,Cpne6,Cryaa,Cryab,Cryga,Crygb,Crygd,Cryge,Cubn,D1Pas1,Dazl,Ddx4,Dmrtc2,Dnah5,Dnd1,Dnmt3l,Dppa3,Dppa5a,Duxf3,Elf5,Fer,Fgf6,Figla,Fkbp6,Frmd7,Fshr,Gfap,Gnat2,Gtsf1,H1f…
GO:0043254	20	800	422	23679	0.0819932	471	0.714089	1.40278	regulation_of_protein_complex_assembly	Aim2,Arhgap18,Capza3,Carmil2,Cryab,Fer,Gbp5,Gm16372,Inpp5j,Kif14,Lmod2,Nav3,P2ry12,Patl2,Pecam1,Spire1,Tcl1,Tlr6,Tmc8,Tmsb15a
GO:0050708	22	800	473	23679	0.0826315	472	0.718124	1.37669	regulation_of_protein_secretion	Aim2,Ankrd1,Carmil2,Cd200r1,Ffar1,Fgb,Gcg,Hcar2,Hnf1a,Il17a,Il17f,Lep,Mtnr1b,Nnat,Nrxn1,P2rx7,Piwil4,Tlr1,Tlr6,Tslp,Ttn,Uts2
GO:0032715	4	800	49	23679	0.0830731	473	0.720435	2.41622	negative_regulation_of_interleukin6_production	Bpi,Cd200r1,Prg4,Ptpn6
GO:0045124	4	800	49	23679	0.0830731	474	0.718915	2.41622	regulation_of_bone_resorption	Cldn18,Fshr,P2rx7,Trf
GO:0046883	15	800	299	23679	0.0839094	475	0.724624	1.48489	regulation_of_hormone_secretion	C1qtnf1,Crhbp,Ffar1,Fgb,Gcg,Hcar2,Hnf1a,Lep,Mtnr1b,Nnat,Npvf,Nrxn1,Piwil4,Tacr2,Uts2
GO:0034728	8	800	134	23679	0.0847003	476	0.729917	1.76709	nucleosome_organization	Brdt,Fshr,H1fnt,Hist1h1t,Hist1h2ba,Nap1l5,Piwil1,Sycp3
GO:0006936	9	800	157	23679	0.085503	477	0.73529	1.69674	muscle_contraction	Kcne1l,Lmod2,Myh2,Myh4,Myl1,Tacr2,Tnni3,Tnnt2,Ttn
GO:0071827	3	800	31	23679	0.0858913	478	0.737084	2.8644	plasma_lipoprotein_particle_organization	Apob,Apom,Mpo
GO:2000241	10	800	181	23679	0.0876614	479	0.750704	1.63529	regulation_of_reproductive_process	Dazl,Hormad1,Hpgds,Meioc,Piwil2,Spata22,Tacr2,Tex101,Topaz1,Umodl1
GO:0002218	6	800	91	23679	0.0876996	480	0.749466	1.95157	activation_of_innate_immune_response	Aim2,Cd86,Nono,Tlr1,Tlr3,Tlr6
GO:0018108	6	800	91	23679	0.0876996	481	0.747908	1.95157	peptidyltyrosine_phosphorylation	Bmx,Fer,Lep,Ptpn6,Tnk1,Txk
GO:0032272	5	800	70	23679	0.0877646	482	0.74691	2.1142	negative_regulation_of_protein_polymerization	Capza3,Inpp5j,Lmod2,Pecam1,Tmsb15a
GO:0001541	4	800	50	23679	0.0880076	483	0.747427	2.3679	ovarian_follicle_development	Fshr,Msh4,Nobox,Spo11
GO:0034637	4	800	50	23679	0.0880076	484	0.745883	2.3679	cellular_carbohydrate_biosynthetic_process	Fbp2,Lep,Ndst1,Phkg1
GO:0014049	2	800	15	23679	0.0895496	485	0.757387	3.9465	positive_regulation_of_glutamate_secretion	Kmo,P2rx7
GO:0030277	2	800	15	23679	0.0895496	486	0.755828	3.9465	maintenance_of_gastrointestinal_epithelium	Muc2,Vsig1
GO:0032222	2	800	15	23679	0.0895496	487	0.754276	3.9465	regulation_of_synaptic_transmission_cholinergic	Tacr2,Uts2
GO:0032717	2	800	15	23679	0.0895496	488	0.75273	3.9465	negative_regulation_of_interleukin8_production	Bpi,Tlr6
GO:0033623	2	800	15	23679	0.0895496	489	0.751191	3.9465	regulation_of_integrin_activation	Kif14,P2ry12
GO:0042089	2	800	15	23679	0.0895496	490	0.749658	3.9465	cytokine_biosynthetic_process	Cebpe,Il17f
GO:0042730	2	800	15	23679	0.0895496	491	0.748131	3.9465	fibrinolysis	Fgb,Serping1
GO:0045410	2	800	15	23679	0.0895496	492	0.746611	3.9465	positive_regulation_of_interleukin6_biosynthetic_process	Tlr1,Tlr6
GO:0051238	2	800	15	23679	0.0895496	493	0.745096	3.9465	sequestering_of_metal_ion	Fthl17f,Ftmt
GO:0051923	2	800	15	23679	0.0895496	494	0.743588	3.9465	sulfation	Ndst1,Sult1d1
GO:0070593	2	800	15	23679	0.0895496	495	0.742086	3.9465	dendrite_selfavoidance	Ccdc141,Mypn
GO:1900029	2	800	15	23679	0.0895496	496	0.74059	3.9465	positive_regulation_of_ruffle_assembly	Carmil2,P2ry12
GO:1901317	2	800	15	23679	0.0895496	497	0.7391	3.9465	regulation_of_flagellated_sperm_motility	Tacr2,Tex101
GO:0002253	21	800	453	23679	0.0905734	498	0.746048	1.37213	activation_of_immune_response	Aim2,Bmx,C2,Carmil2,Cd247,Cd3e,Cd55b,Cd79a,Cd86,Cfi,Ermap,Fyb,Krt1,Lat2,Nono,Ptpn6,Serping1,Tlr1,Tlr3,Tlr6,Txk
GO:0050852	6	800	92	23679	0.0912924	499	0.750464	1.93035	T_cell_receptor_signaling_pathway	Carmil2,Cd247,Cd3e,Ermap,Fyb,Txk
GO:0006884	3	800	32	23679	0.0925063	500	0.758922	2.77488	cell_volume_homeostasis	Fshr,P2rx7,Slc12a1
GO:0009072	3	800	32	23679	0.0925063	501	0.757407	2.77488	aromatic_amino_acid_family_metabolic_process	Hal,Hpd,Kmo
GO:0009620	3	800	32	23679	0.0925063	502	0.755898	2.77488	response_to_fungus	Il17a,Mpo,Tslp
GO:0043631	3	800	32	23679	0.0925063	503	0.754395	2.77488	RNA_polyadenylation	Pabpc1l,Pabpc2,Papolb
GO:0050729	8	800	137	23679	0.0933393	504	0.759678	1.72839	positive_regulation_of_inflammatory_response	Gbp5,Il17a,Il17f,Pik3cg,Stap1,Tlr3,Tlr6,Tslp
GO:0046888	6	800	93	23679	0.0949639	505	0.77137	1.9096	negative_regulation_of_hormone_secretion	Crhbp,Lep,Mtnr1b,Npvf,Tacr2,Uts2
GO:0030833	9	800	161	23679	0.0962098	506	0.779946	1.65459	regulation_of_actin_filament_polymerization	Arhgap18,Capza3,Carmil2,Fer,Gm16372,Lmod2,Pecam1,Spire1,Tmsb15a
GO:0019439	14	800	281	23679	0.0964755	507	0.780557	1.47467	aromatic_compound_catabolic_process	Cubn,Ern2,Gm5519,Hal,Hpd,Kmo,Patl2,Pnldc1,Rbm8a2,Spo11,Stk31,Tet1,Upb1,Zfp36l3
GO:0034660	19	800	406	23679	0.096666	508	0.780559	1.38516	ncRNA_metabolic_process	Asz1,Btbd18,Ddx4,Ern2,Fkbp6,Gm10269,Gm1818,Gm8444,Gm9493,Gpat2,Henmt1,Mael,Mov10l1,Piwil1,Piwil2,Piwil4,Tdrd1,Tdrd12,Tdrd9
GO:0001712	1	800	3	23679	0.0979739	509	0.789566	9.86625	ectodermal_cell_fate_commitment	Elf5
GO:0001781	1	800	3	23679	0.0979739	510	0.788018	9.86625	neutrophil_apoptotic_process	Hcar2
GO:0002125	1	800	3	23679	0.0979739	511	0.786475	9.86625	maternal_aggressive_behavior	Crhbp
GO:0006211	1	800	3	23679	0.0979739	512	0.784939	9.86625	5methylcytosine_catabolic_process	Tet1
GO:0006532	1	800	3	23679	0.0979739	513	0.783409	9.86625	aspartate_biosynthetic_process	Got1l1
GO:0006597	1	800	3	23679	0.0979739	514	0.781885	9.86625	spermine_biosynthetic_process	Amd2
GO:0007066	1	800	3	23679	0.0979739	515	0.780367	9.86625	female_meiosis_sister_chromatid_cohesion	Sycp3
GO:0009992	1	800	3	23679	0.0979739	516	0.778855	9.86625	cellular_water_homeostasis	Fshr
GO:0010705	1	800	3	23679	0.0979739	517	0.777348	9.86625	meiotic_DNA_doublestrand_break_processing_involved_in_reciprocal_meiotic_recombination	4930447C04Rik
GO:0010915	1	800	3	23679	0.0979739	518	0.775847	9.86625	regulation_of_verylowdensity_lipoprotein_particle_clearance	Apoc2
GO:0010916	1	800	3	23679	0.0979739	519	0.774352	9.86625	negative_regulation_of_verylowdensity_lipoprotein_particle_clearance	Apoc2
GO:0014057	1	800	3	23679	0.0979739	520	0.772863	9.86625	positive_regulation_of_acetylcholine_secretion_neurotransmission	Tacr2
GO:0015851	1	800	3	23679	0.0979739	521	0.77138	9.86625	nucleobase_transport	Aqp9
GO:0015855	1	800	3	23679	0.0979739	522	0.769902	9.86625	pyrimidine_nucleobase_transport	Aqp9
GO:0016108	1	800	3	23679	0.0979739	523	0.76843	9.86625	tetraterpenoid_metabolic_process	Bco1
GO:0016116	1	800	3	23679	0.0979739	524	0.766964	9.86625	carotenoid_metabolic_process	Bco1
GO:0017198	1	800	3	23679	0.0979739	525	0.765503	9.86625	Nterminal_peptidylserine_acetylation	Naa11
GO:0019857	1	800	3	23679	0.0979739	526	0.764047	9.86625	5methylcytosine_metabolic_process	Tet1
GO:0030920	1	800	3	23679	0.0979739	527	0.762598	9.86625	peptidylserine_acetylation	Naa11
GO:0031161	1	800	3	23679	0.0979739	528	0.761153	9.86625	phosphatidylinositol_catabolic_process	Inpp5f
GO:0032310	1	800	3	23679	0.0979739	529	0.759714	9.86625	prostaglandin_secretion	Lep
GO:0032487	1	800	3	23679	0.0979739	530	0.758281	9.86625	regulation_of_Rap_protein_signal_transduction	Kif14
GO:0032615	1	800	3	23679	0.0979739	531	0.756853	9.86625	interleukin12_production	Lep
GO:0033058	1	800	3	23679	0.0979739	532	0.75543	9.86625	directional_locomotion	Ttn
GO:0034769	1	800	3	23679	0.0979739	533	0.754013	9.86625	basement_membrane_disassembly	Hpn
GO:0035711	1	800	3	23679	0.0979739	534	0.752601	9.86625	Thelper_1_cell_activation	Il12a
GO:0038028	1	800	3	23679	0.0979739	535	0.751194	9.86625	insulin_receptor_signaling_pathway_via_phosphatidylinositol_3kinase	Fer
GO:0043456	1	800	3	23679	0.0979739	536	0.749793	9.86625	regulation_of_pentosephosphate_shunt	Hsd11b1
GO:0044139	1	800	3	23679	0.0979739	537	0.748397	9.86625	modulation_of_growth_of_symbiont_on_or_near_host	Tslp
GO:0044140	1	800	3	23679	0.0979739	538	0.747005	9.86625	negative_regulation_of_growth_of_symbiont_on_or_near_host_surface	Tslp
GO:0045041	1	800	3	23679	0.0979739	539	0.74562	9.86625	protein_import_into_mitochondrial_intermembrane_space	AU015836
GO:0046005	1	800	3	23679	0.0979739	540	0.744239	9.86625	positive_regulation_of_circadian_sleepwake_cycle_REM_sleep	Uts2
GO:0046684	1	800	3	23679	0.0979739	541	0.742863	9.86625	response_to_pyrethroid	Scn3a
GO:0048769	1	800	3	23679	0.0979739	542	0.741493	9.86625	sarcomerogenesis	Ttn
GO:0048880	1	800	3	23679	0.0979739	543	0.740127	9.86625	sensory_system_development	P2ry12
GO:0051599	1	800	3	23679	0.0979739	544	0.738766	9.86625	response_to_hydrostatic_pressure	Krt8
GO:0051728	1	800	3	23679	0.0979739	545	0.737411	9.86625	cell_cycle_switching_mitotic_to_meiotic_cell_cycle	Meioc
GO:0051729	1	800	3	23679	0.0979739	546	0.73606	9.86625	germline_cell_cycle_switching_mitotic_to_meiotic_cell_cycle	Meioc
GO:0060126	1	800	3	23679	0.0979739	547	0.734715	9.86625	somatotropin_secreting_cell_differentiation	Pou1f1
GO:0060184	1	800	3	23679	0.0979739	548	0.733374	9.86625	cell_cycle_switching	Meioc
GO:0060409	1	800	3	23679	0.0979739	549	0.732038	9.86625	positive_regulation_of_acetylcholine_metabolic_process	Pbp2
GO:0060480	1	800	3	23679	0.0979739	550	0.730707	9.86625	lung_goblet_cell_differentiation	Agr2
GO:0060931	1	800	3	23679	0.0979739	551	0.729381	9.86625	sinoatrial_node_cell_development	Popdc2
GO:0070459	1	800	3	23679	0.0979739	552	0.72806	9.86625	prolactin_secretion	Tacr2
GO:0070649	1	800	3	23679	0.0979739	553	0.726743	9.86625	forminnucleated_actin_cable_assembly	Spire1
GO:0071314	1	800	3	23679	0.0979739	554	0.725431	9.86625	cellular_response_to_cocaine	Crhbp
GO:0071657	1	800	3	23679	0.0979739	555	0.724124	9.86625	positive_regulation_of_granulocyte_colonystimulating_factor_production	Tslp
GO:0071691	1	800	3	23679	0.0979739	556	0.722822	9.86625	cardiac_muscle_thin_filament_assembly	Neb
GO:0071725	1	800	3	23679	0.0979739	557	0.721524	9.86625	response_to_triacyl_bacterial_lipopeptide	Tlr1
GO:0071727	1	800	3	23679	0.0979739	558	0.720231	9.86625	cellular_response_to_triacyl_bacterial_lipopeptide	Tlr1
GO:0072539	1	800	3	23679	0.0979739	559	0.718943	9.86625	Thelper_17_cell_differentiation	Batf
GO:0090310	1	800	3	23679	0.0979739	560	0.717659	9.86625	negative_regulation_of_methylationdependent_chromatin_silencing	Tet1
GO:0097116	1	800	3	23679	0.0979739	561	0.71638	9.86625	gephyrin_clustering_involved_in_postsynaptic_density_assembly	Nrxn1
GO:0097195	1	800	3	23679	0.0979739	562	0.715105	9.86625	pilomotor_reflex	Hpn
GO:0110009	1	800	3	23679	0.0979739	563	0.713835	9.86625	forminnucleated_actin_cable_organization	Spire1
GO:1901258	1	800	3	23679	0.0979739	564	0.712569	9.86625	positive_regulation_of_macrophage_colonystimulating_factor_production	Tslp
GO:1901536	1	800	3	23679	0.0979739	565	0.711308	9.86625	negative_regulation_of_DNA_demethylation	Dppa3
GO:1902226	1	800	3	23679	0.0979739	566	0.710051	9.86625	regulation_of_macrophage_colonystimulating_factor_signaling_pathway	Stap1
GO:1903765	1	800	3	23679	0.0979739	567	0.708799	9.86625	negative_regulation_of_potassium_ion_export_across_plasma_membrane	Kcne1l
GO:1903995	1	800	3	23679	0.0979739	568	0.707551	9.86625	regulation_of_nonmembrane_spanning_protein_tyrosine_kinase_activity	Stap1
GO:1904158	1	800	3	23679	0.0979739	569	0.706307	9.86625	axonemal_central_apparatus_assembly	Dnajb13
GO:1904170	1	800	3	23679	0.0979739	570	0.705068	9.86625	regulation_of_bleb_assembly	P2rx7
GO:1905907	1	800	3	23679	0.0979739	571	0.703834	9.86625	negative_regulation_of_amyloid_fibril_formation	Cryab
GO:1990167	1	800	3	23679	0.0979739	572	0.702603	9.86625	protein_K27linked_deubiquitination	Otud6a
GO:1990575	1	800	3	23679	0.0979739	573	0.701377	9.86625	mitochondrial_Lornithine_transmembrane_transport	Slc25a2
GO:2000611	1	800	3	23679	0.0979739	574	0.700155	9.86625	positive_regulation_of_thyroid_hormone_generation	Hpn
GO:2000857	1	800	3	23679	0.0979739	575	0.698937	9.86625	positive_regulation_of_mineralocorticoid_secretion	C1qtnf1
GO:2000860	1	800	3	23679	0.0979739	576	0.697724	9.86625	positive_regulation_of_aldosterone_secretion	C1qtnf1
GO:0018212	6	800	94	23679	0.0987133	577	0.701771	1.88928	peptidyltyrosine_modification	Bmx,Fer,Lep,Ptpn6,Tnk1,Txk
GO:0097191	6	800	94	23679	0.0987133	578	0.700557	1.88928	extrinsic_apoptotic_signaling_pathway	Clca3a2,Gm29094,Il12a,Krt8,P2rx7,Tlr3
GO:0014741	3	800	33	23679	0.0993245	579	0.703677	2.6908	negative_regulation_of_muscle_hypertrophy	Bmp10,Mlip,Mstn
GO:0043950	3	800	33	23679	0.0993245	580	0.702464	2.6908	positive_regulation_of_cAMPmediated_signaling	Mrap,Pbp2,Rxfp2
GO:0061900	3	800	33	23679	0.0993245	581	0.701255	2.6908	glial_cell_activation	Tlr1,Tlr3,Tlr6
GO:0050730	13	800	258	23679	0.0996863	582	0.7026	1.49141	regulation_of_peptidyltyrosine_phosphorylation	Cd3e,Cntn1,Il12a,Il22,Inpp5f,Lep,Mvp,Pecam1,Ptpn6,Samsn1,Stap1,Tex101,Tslp
GO:0002755	2	800	16	23679	0.10013	583	0.704517	3.69984	MyD88dependent_tolllike_receptor_signaling_pathway	Tlr1,Tlr6
GO:0010752	2	800	16	23679	0.10013	584	0.70331	3.69984	regulation_of_cGMPmediated_signaling	Guca1a,Mtnr1b
GO:0016973	2	800	16	23679	0.10013	585	0.702108	3.69984	polyA_mRNA_export_from_nucleus	Nxf2,Nxf3
GO:0032105	2	800	16	23679	0.10013	586	0.70091	3.69984	negative_regulation_of_response_to_extracellular_stimulus	Gcg,Lep
GO:0032108	2	800	16	23679	0.10013	587	0.699716	3.69984	negative_regulation_of_response_to_nutrient_levels	Gcg,Lep
GO:0035510	2	800	16	23679	0.10013	588	0.698526	3.69984	DNA_dealkylation	Apobec2,Tet1
GO:0072529	2	800	16	23679	0.10013	589	0.69734	3.69984	pyrimidinecontaining_compound_catabolic_process	Tet1,Upb1
GO:0046626	5	800	73	23679	0.100577	590	0.699266	2.02731	regulation_of_insulin_receptor_signaling_pathway	Gm9847,Lep,Mstn,Mzb1,Serpina12
GO:0055008	5	800	73	23679	0.100577	591	0.698083	2.02731	cardiac_muscle_tissue_morphogenesis	Ankrd1,Bmp10,Tnni3,Tnnt2,Ttn
GO:0006814	8	800	140	23679	0.102464	592	0.709979	1.69136	sodium_ion_transport	Catsper3,Scn10a,Scn3a,Slc12a1,Slc38a4,Slc5a2,Slc9b1,Slc9c1
GO:0002791	23	800	512	23679	0.102519	593	0.709162	1.32963	regulation_of_peptide_secretion	Aim2,Ankrd1,Carmil2,Cd200r1,Crhbp,Ffar1,Fgb,Gcg,Hcar2,Hnf1a,Il17a,Il17f,Lep,Mtnr1b,Nnat,Nrxn1,P2rx7,Piwil4,Tlr1,Tlr6,Tslp,Ttn,Uts2
GO:0097530	6	800	95	23679	0.10254	594	0.708113	1.86939	granulocyte_migration	Csf3r,Cxcl9,Il17a,Pecam1,Pf4,Vav1
GO:0042269	4	800	53	23679	0.103629	595	0.714431	2.23387	regulation_of_natural_killer_cell_mediated_cytotoxicity	H60c,Il12a,Lep,Vav1
GO:0006954	18	800	385	23679	0.104354	596	0.718222	1.38384	inflammatory_response	Aim2,Crhbp,Cxcl9,Gbp5,Hist1h2ba,Il17a,Il17f,Itgb6,Ly86,Ndst1,Nlrp4c,P2rx7,Pf4,Pik3cg,Stab1,Tlr1,Tlr3,Tlr6
GO:0014065	3	800	34	23679	0.106338	597	0.730651	2.61165	phosphatidylinositol_3kinase_signaling	Nyap2,Pik3c2g,Pik3cg
GO:0038083	3	800	34	23679	0.106338	598	0.729429	2.61165	peptidyltyrosine_autophosphorylation	Bmx,Tnk1,Txk
GO:0044270	13	800	261	23679	0.106434	599	0.728869	1.47427	cellular_nitrogen_compound_catabolic_process	Cubn,Ern2,Gm5519,Hal,Kmo,Patl2,Pnldc1,Rbm8a2,Spo11,Stk31,Tet1,Upb1,Zfp36l3
GO:1901361	15	800	311	23679	0.107345	600	0.733882	1.42759	organic_cyclic_compound_catabolic_process	Cubn,Ern2,Gm5519,Hal,Hpd,Hsd11b1,Kmo,Patl2,Pnldc1,Rbm8a2,Spo11,Stk31,Tet1,Upb1,Zfp36l3
GO:0002715	4	800	54	23679	0.109099	601	0.744632	2.1925	regulation_of_natural_killer_cell_mediated_immunity	H60c,Il12a,Lep,Vav1
GO:0043030	4	800	54	23679	0.109099	602	0.743396	2.1925	regulation_of_macrophage_activation	Adgrf5,Bpi,Stap1,Tlr6
GO:0050994	4	800	54	23679	0.109099	603	0.742163	2.1925	regulation_of_lipid_catabolic_process	Apoc2,Hcar1,Hcar2,Pik3cg
GO:0060193	4	800	54	23679	0.109099	604	0.740934	2.1925	positive_regulation_of_lipase_activity	Apoc2,Nmur1,Pnlip,Txk
GO:0032535	14	800	287	23679	0.109319	605	0.741201	1.44384	regulation_of_cellular_component_size	Arhgap18,Capza3,Carmil2,Fer,Fshr,Gm16372,Lmod2,Myo3b,Neb,P2rx7,Pecam1,Slc12a1,Spire1,Tmsb15a
GO:0006941	5	800	75	23679	0.109609	606	0.741941	1.97325	striated_muscle_contraction	Kcne1l,Myl1,Tnni3,Tnnt2,Ttn
GO:0060395	5	800	75	23679	0.109609	607	0.740718	1.97325	SMAD_protein_signal_transduction	Afp,Bmp10,Hnf1a,Mstn,Trf
GO:0042102	6	800	97	23679	0.110422	608	0.744985	1.83085	positive_regulation_of_T_cell_proliferation	Carmil2,Cd3e,Cd86,Il12a,Lep,Rasal3
GO:0007202	2	800	17	23679	0.111035	609	0.747891	3.48221	activation_of_phospholipase_C_activity	Nmur1,Txk
GO:0008210	2	800	17	23679	0.111035	610	0.746665	3.48221	estrogen_metabolic_process	Hsd17b1,Hsd17b2
GO:0010566	2	800	17	23679	0.111035	611	0.745443	3.48221	regulation_of_ketone_biosynthetic_process	Cmtm2a,Sirt5
GO:0016584	2	800	17	23679	0.111035	612	0.744225	3.48221	nucleosome_positioning	H1fnt,Hist1h1t
GO:0030728	2	800	17	23679	0.111035	613	0.743011	3.48221	ovulation	Afp,Lep
GO:0032460	2	800	17	23679	0.111035	614	0.741801	3.48221	negative_regulation_of_protein_oligomerization	Cryab,Tmc8
GO:0032780	2	800	17	23679	0.111035	615	0.740594	3.48221	negative_regulation_of_ATPase_activity	Tnni3,Tnnt2
GO:0045836	2	800	17	23679	0.111035	616	0.739392	3.48221	positive_regulation_of_meiotic_nuclear_division	Dazl,Piwil2
GO:0046549	2	800	17	23679	0.111035	617	0.738194	3.48221	retinal_cone_cell_development	Gnat2,Pde6c
GO:1904889	2	800	17	23679	0.111035	618	0.736999	3.48221	regulation_of_excitatory_synapse_assembly	Lrrtm2,Nrxn1
GO:0019228	3	800	35	23679	0.113539	619	0.752402	2.53704	neuronal_action_potential	Ank3,Scn10a,Scn3a
GO:0030239	3	800	35	23679	0.113539	620	0.751189	2.53704	myofibril_assembly	Klhl41,Lmod2,Ttn
GO:0031497	3	800	35	23679	0.113539	621	0.749979	2.53704	chromatin_assembly	H1fnt,Hist1h1t,M1ap
GO:0071825	3	800	35	23679	0.113539	622	0.748773	2.53704	proteinlipid_complex_subunit_organization	Apob,Apom,Mpo
GO:0032271	11	800	215	23679	0.113585	623	0.747874	1.51435	regulation_of_protein_polymerization	Arhgap18,Capza3,Carmil2,Fer,Gm16372,Inpp5j,Lmod2,Nav3,Pecam1,Spire1,Tmsb15a
GO:0030193	5	800	76	23679	0.114268	624	0.751166	1.94729	regulation_of_blood_coagulation	C1qtnf1,Fgb,Serping1,Tfpi,Tspan8
GO:0032350	4	800	55	23679	0.114696	625	0.752773	2.15264	regulation_of_hormone_metabolic_process	Cmtm2a,Fshr,Hpn,Pbp2
GO:0042531	4	800	55	23679	0.114696	626	0.75157	2.15264	positive_regulation_of_tyrosine_phosphorylation_of_STAT_protein	Il12a,Lep,Pecam1,Tslp
GO:0051053	7	800	121	23679	0.11591	627	0.758314	1.71232	negative_regulation_of_DNA_metabolic_process	Ankrd1,D330045A20Rik,Dnmt3l,Dppa3,H1fnt,Hist1h1t,Zfp869
GO:0019932	14	800	291	23679	0.118422	628	0.773514	1.42399	secondmessengermediated_signaling	Ackr4,Adgrl4,Calml3,Fshr,Gcg,Gucy1b2,Gucy2e,Lat2,Nmur1,P2ry12,Pf4,Rxfp2,Tnni3,Tshr
GO:0050714	14	800	291	23679	0.118422	629	0.772285	1.42399	positive_regulation_of_protein_secretion	Aim2,Ankrd1,Carmil2,Ffar1,Fgb,Gcg,Hcar2,Il17a,Il17f,Nnat,P2rx7,Tlr1,Tslp,Ttn
GO:0031334	11	800	217	23679	0.118973	630	0.774646	1.5004	positive_regulation_of_protein_complex_assembly	Aim2,Carmil2,Fer,Gbp5,Gm16372,Lmod2,Nav3,P2ry12,Spire1,Tcl1,Tlr6
GO:0032729	5	800	77	23679	0.119019	631	0.773718	1.922	positive_regulation_of_interferongamma_production	Carmil2,Cd3e,Il12a,Tlr3,Txk
GO:1900046	5	800	77	23679	0.119019	632	0.772494	1.922	regulation_of_hemostasis	C1qtnf1,Fgb,Serping1,Tfpi,Tspan8
GO:0030837	4	800	56	23679	0.120417	633	0.780333	2.1142	negative_regulation_of_actin_filament_polymerization	Capza3,Lmod2,Pecam1,Tmsb15a
GO:0035725	4	800	56	23679	0.120417	634	0.779102	2.1142	sodium_ion_transmembrane_transport	Scn10a,Scn3a,Slc12a1,Slc9c1
GO:0010817	24	800	549	23679	0.120436	635	0.777998	1.29393	regulation_of_hormone_levels	Adh6b,Afp,C1qtnf1,Cmtm2a,Crhbp,Ffar1,Fgb,Fshr,Gcg,Hcar2,Hnf1a,Hpn,Hsd11b1,Hsd17b1,Hsd17b2,Lep,Mtnr1b,Nnat,Npvf,Nrxn1,Pbp2,Piwil4,Tacr2,Uts2
GO:0046700	13	800	267	23679	0.120725	636	0.778638	1.44114	heterocycle_catabolic_process	Cubn,Ern2,Gm5519,Hal,Kmo,Patl2,Pnldc1,Rbm8a2,Spo11,Stk31,Tet1,Upb1,Zfp36l3
GO:0014823	3	800	36	23679	0.120918	637	0.778659	2.46656	response_to_activity	Myh2,Myh4,Pbp2
GO:0031124	3	800	36	23679	0.120918	638	0.777438	2.46656	mRNA_3end_processing	Pabpc1l,Pabpc2,Papolb
GO:0000712	2	800	18	23679	0.122231	639	0.78465	3.28875	resolution_of_meiotic_recombination_intermediates	Msh4,Tex11
GO:0043252	2	800	18	23679	0.122231	640	0.783424	3.28875	sodiumindependent_organic_anion_transport	Slco6c1,Slco6d1
GO:0050855	2	800	18	23679	0.122231	641	0.782202	3.28875	regulation_of_B_cell_receptor_signaling_pathway	Ptpn6,Stap1
GO:0060088	2	800	18	23679	0.122231	642	0.780984	3.28875	auditory_receptor_cell_stereocilium_organization	Clrn1,Myo3b
GO:0060119	2	800	18	23679	0.122231	643	0.779769	3.28875	inner_ear_receptor_cell_development	Clrn1,Tshr
GO:0071711	2	800	18	23679	0.122231	644	0.778558	3.28875	basement_membrane_organization	Fshr,Hpn
GO:0099150	2	800	18	23679	0.122231	645	0.777351	3.28875	regulation_of_postsynaptic_specialization_assembly	Lrrtm2,Nrxn1
GO:0150052	2	800	18	23679	0.122231	646	0.776148	3.28875	regulation_of_postsynapse_assembly	Lrrtm2,Nrxn1
GO:0005975	18	800	395	23679	0.123808	647	0.784947	1.3488	carbohydrate_metabolic_process	Abo,Csl,Eno3,Fbp2,Gk2,Gykl1,Hk3,Inpp5j,Klb,Lep,Miox,Ndst1,Otogl,Phkg1,Ppp3r2,Sec1,Slc3a1,Ugt2a3
GO:0097435	19	800	421	23679	0.124304	648	0.786875	1.33581	supramolecular_fiber_organization	4930544G11Rik,Cald1,Carmil2,Clrn1,Cryaa,Gfap,Gm16372,Kif2b,Klhl41,Krt2,Krt25,Lmod2,Neb,Spire1,Tnnt2,Tpm3-rs7,Trf,Ttn,Xirp1
GO:0035601	4	800	57	23679	0.126258	649	0.798013	2.07711	protein_deacylation	Gm10093,Msl3l2,Ndst1,Sirt5
GO:0098732	4	800	57	23679	0.126258	650	0.796785	2.07711	macromolecule_deacylation	Gm10093,Msl3l2,Ndst1,Sirt5
GO:0007187	11	800	220	23679	0.12732	651	0.802253	1.47994	G_proteincoupled_receptor_signaling_pathway_coupled_to_cyclic_nucleotide_second_messenger	Adgrl4,Cort,Fshr,Gcg,Glp2r,Gnat2,Oxgr1,P2ry12,Pf4,Rxfp2,Tshr
GO:0000103	1	800	4	23679	0.128453	652	0.808151	7.39969	sulfate_assimilation	Sult1d1
GO:0001826	1	800	4	23679	0.128453	653	0.806913	7.39969	inner_cell_mass_cell_differentiation	Tet1
GO:0001865	1	800	4	23679	0.128453	654	0.805679	7.39969	NK_T_cell_differentiation	Txk
GO:0001969	1	800	4	23679	0.128453	655	0.804449	7.39969	regulation_of_activation_of_membrane_attack_complex	Cd59a
GO:0002669	1	800	4	23679	0.128453	656	0.803223	7.39969	positive_regulation_of_T_cell_anergy	Cd3e
GO:0002913	1	800	4	23679	0.128453	657	0.802	7.39969	positive_regulation_of_lymphocyte_anergy	Cd3e
GO:0002924	1	800	4	23679	0.128453	658	0.800781	7.39969	negative_regulation_of_humoral_immune_response_mediated_by_circulating_immunoglobulin	Ptpn6
GO:0006083	1	800	4	23679	0.128453	659	0.799566	7.39969	acetate_metabolic_process	Aspa
GO:0006203	1	800	4	23679	0.128453	660	0.798355	7.39969	dGTP_catabolic_process	Gm5519
GO:0006272	1	800	4	23679	0.128453	661	0.797147	7.39969	leading_strand_elongation	Pcna-ps2
GO:0006361	1	800	4	23679	0.128453	662	0.795943	7.39969	transcription_initiation_from_RNA_polymerase_I_promoter	Lipe
GO:0006363	1	800	4	23679	0.128453	663	0.794742	7.39969	termination_of_RNA_polymerase_I_transcription	Lipe
GO:0007603	1	800	4	23679	0.128453	664	0.793545	7.39969	phototransduction_visible_light	Pde6c
GO:0008295	1	800	4	23679	0.128453	665	0.792352	7.39969	spermidine_biosynthetic_process	Amd2
GO:0009642	1	800	4	23679	0.128453	666	0.791162	7.39969	response_to_light_intensity	Gnat2
GO:0009994	1	800	4	23679	0.128453	667	0.789976	7.39969	oocyte_differentiation	Sohlh2
GO:0010841	1	800	4	23679	0.128453	668	0.788794	7.39969	positive_regulation_of_circadian_sleepwake_cycle_wakefulness	Uts2
GO:0010897	1	800	4	23679	0.128453	669	0.787615	7.39969	negative_regulation_of_triglyceride_catabolic_process	Pik3cg
GO:0014827	1	800	4	23679	0.128453	670	0.786439	7.39969	intestine_smooth_muscle_contraction	Tacr2
GO:0014839	1	800	4	23679	0.128453	671	0.785267	7.39969	myoblast_migration_involved_in_skeletal_muscle_regeneration	Mstn
GO:0016056	1	800	4	23679	0.128453	672	0.784099	7.39969	rhodopsin_mediated_signaling_pathway	Rho
GO:0018002	1	800	4	23679	0.128453	673	0.782933	7.39969	Nterminal_peptidylglutamic_acid_acetylation	Naa11
GO:0019482	1	800	4	23679	0.128453	674	0.781772	7.39969	betaalanine_metabolic_process	Upb1
GO:0019805	1	800	4	23679	0.128453	675	0.780614	7.39969	quinolinate_biosynthetic_process	Kmo
GO:0030886	1	800	4	23679	0.128453	676	0.779459	7.39969	negative_regulation_of_myeloid_dendritic_cell_activation	Cd37
GO:0032971	1	800	4	23679	0.128453	677	0.778308	7.39969	regulation_of_muscle_filament_sliding	Tnnt2
GO:0032978	1	800	4	23679	0.128453	678	0.77716	7.39969	protein_insertion_into_membrane_from_inner_side	Slc12a1
GO:0034382	1	800	4	23679	0.128453	679	0.776015	7.39969	chylomicron_remnant_clearance	Apoc2
GO:0035590	1	800	4	23679	0.128453	680	0.774874	7.39969	purinergic_nucleotide_receptor_signaling_pathway	P2rx7
GO:0035666	1	800	4	23679	0.128453	681	0.773736	7.39969	TRIFdependent_tolllike_receptor_signaling_pathway	Tlr6
GO:0035995	1	800	4	23679	0.128453	682	0.772601	7.39969	detection_of_muscle_stretch	Ttn
GO:0038095	1	800	4	23679	0.128453	683	0.77147	7.39969	Fcepsilon_receptor_signaling_pathway	Fer
GO:0038108	1	800	4	23679	0.128453	684	0.770342	7.39969	negative_regulation_of_appetite_by_leptinmediated_signaling_pathway	Lep
GO:0042078	1	800	4	23679	0.128453	685	0.769218	7.39969	germline_stem_cell_division	Stra8
GO:0043152	1	800	4	23679	0.128453	686	0.768097	7.39969	induction_of_bacterial_agglutination	Fgb
GO:0044314	1	800	4	23679	0.128453	687	0.766978	7.39969	protein_K27linked_ubiquitination	Ube2d2b
GO:0045064	1	800	4	23679	0.128453	688	0.765864	7.39969	Thelper_2_cell_differentiation	Batf
GO:0045356	1	800	4	23679	0.128453	689	0.764752	7.39969	positive_regulation_of_interferonalpha_biosynthetic_process	Tlr3
GO:0045423	1	800	4	23679	0.128453	690	0.763644	7.39969	regulation_of_granulocyte_macrophage_colonystimulating_factor_biosynthetic_process	Il17f
GO:0045918	1	800	4	23679	0.128453	691	0.762539	7.39969	negative_regulation_of_cytolysis	Pf4
GO:0046340	1	800	4	23679	0.128453	692	0.761437	7.39969	diacylglycerol_catabolic_process	Lipe
GO:0046351	1	800	4	23679	0.128453	693	0.760338	7.39969	disaccharide_biosynthetic_process	Fbp2
GO:0048133	1	800	4	23679	0.128453	694	0.759242	7.39969	male_germline_stem_cell_asymmetric_division	Stra8
GO:0050717	1	800	4	23679	0.128453	695	0.75815	7.39969	positive_regulation_of_interleukin1_alpha_secretion	P2rx7
GO:0051142	1	800	4	23679	0.128453	696	0.757061	7.39969	positive_regulation_of_NK_T_cell_proliferation	Rasal3
GO:0051309	1	800	4	23679	0.128453	697	0.755974	7.39969	female_meiosis_chromosome_separation	Sycp3
GO:0051490	1	800	4	23679	0.128453	698	0.754891	7.39969	negative_regulation_of_filopodium_assembly	Nrxn1
GO:0051598	1	800	4	23679	0.128453	699	0.753811	7.39969	meiotic_recombination_checkpoint	Hormad1
GO:0060051	1	800	4	23679	0.128453	700	0.752735	7.39969	negative_regulation_of_protein_glycosylation	Mgat4d
GO:0060137	1	800	4	23679	0.128453	701	0.751661	7.39969	maternal_process_involved_in_parturition	Ldoc1
GO:0070189	1	800	4	23679	0.128453	702	0.75059	7.39969	kynurenine_metabolic_process	Kmo
GO:0071655	1	800	4	23679	0.128453	703	0.749522	7.39969	regulation_of_granulocyte_colonystimulating_factor_production	Tslp
GO:0071724	1	800	4	23679	0.128453	704	0.748458	7.39969	response_to_diacyl_bacterial_lipopeptide	Tlr6
GO:0071726	1	800	4	23679	0.128453	705	0.747396	7.39969	cellular_response_to_diacyl_bacterial_lipopeptide	Tlr6
GO:0071800	1	800	4	23679	0.128453	706	0.746337	7.39969	podosome_assembly	Bin2
GO:0071830	1	800	4	23679	0.128453	707	0.745282	7.39969	triglyceriderich_lipoprotein_particle_clearance	Apoc2
GO:0072606	1	800	4	23679	0.128453	708	0.744229	7.39969	interleukin8_secretion	Lep
GO:0086016	1	800	4	23679	0.128453	709	0.743179	7.39969	AV_node_cell_action_potential	Scn10a
GO:0090116	1	800	4	23679	0.128453	710	0.742133	7.39969	C5_methylation_of_cytosine	Stpg4
GO:0097112	1	800	4	23679	0.128453	711	0.741089	7.39969	gammaaminobutyric_acid_receptor_clustering	Nrxn1
GO:0097118	1	800	4	23679	0.128453	712	0.740048	7.39969	neuroligin_clustering_involved_in_postsynaptic_membrane_assembly	Nrxn1
GO:0098728	1	800	4	23679	0.128453	713	0.73901	7.39969	germline_stem_cell_asymmetric_division	Stra8
GO:1900109	1	800	4	23679	0.128453	714	0.737975	7.39969	regulation_of_histone_H3K9_dimethylation	Dmrtc2
GO:1900114	1	800	4	23679	0.128453	715	0.736943	7.39969	positive_regulation_of_histone_H3K9_trimethylation	Dmrtc2
GO:1901256	1	800	4	23679	0.128453	716	0.735914	7.39969	regulation_of_macrophage_colonystimulating_factor_production	Tslp
GO:1901537	1	800	4	23679	0.128453	717	0.734887	7.39969	positive_regulation_of_DNA_demethylation	Stpg4
GO:1903294	1	800	4	23679	0.128453	718	0.733864	7.39969	regulation_of_glutamate_secretion_neurotransmission	Kmo
GO:1903296	1	800	4	23679	0.128453	719	0.732843	7.39969	positive_regulation_of_glutamate_secretion_neurotransmission	Kmo
GO:1903899	1	800	4	23679	0.128453	720	0.731825	7.39969	positive_regulation_of_PERKmediated_unfolded_protein_response	Agr2
GO:1904141	1	800	4	23679	0.128453	721	0.73081	7.39969	positive_regulation_of_microglial_cell_migration	P2ry12
GO:1904587	1	800	4	23679	0.128453	722	0.729798	7.39969	response_to_glycoprotein	Tshr
GO:1904714	1	800	4	23679	0.128453	723	0.728789	7.39969	regulation_of_chaperonemediated_autophagy	Gfap
GO:1905643	1	800	4	23679	0.128453	724	0.727782	7.39969	positive_regulation_of_DNA_methylation	Dnmt3l
GO:1905937	1	800	4	23679	0.128453	725	0.726778	7.39969	negative_regulation_of_germ_cell_proliferation	Hpgds
GO:1990168	1	800	4	23679	0.128453	726	0.725777	7.39969	protein_K33linked_deubiquitination	Otud6a
GO:2000255	1	800	4	23679	0.128453	727	0.724779	7.39969	negative_regulation_of_male_germ_cell_proliferation	Hpgds
GO:2000580	1	800	4	23679	0.128453	728	0.723783	7.39969	regulation_of_ATPdependent_microtubule_motor_activity_plusenddirected	BC048507
GO:2000582	1	800	4	23679	0.128453	729	0.72279	7.39969	positive_regulation_of_ATPdependent_microtubule_motor_activity_plusenddirected	BC048507
GO:2001205	1	800	4	23679	0.128453	730	0.7218	7.39969	negative_regulation_of_osteoclast_development	Cldn18
GO:0002717	3	800	37	23679	0.128468	731	0.720897	2.3999	positive_regulation_of_natural_killer_cell_mediated_immunity	H60c,Il12a,Vav1
GO:0040020	3	800	37	23679	0.128468	732	0.719912	2.3999	regulation_of_meiotic_nuclear_division	Dazl,Hormad1,Piwil2
GO:0045954	3	800	37	23679	0.128468	733	0.71893	2.3999	positive_regulation_of_natural_killer_cell_mediated_cytotoxicity	H60c,Il12a,Vav1
GO:0032956	16	800	347	23679	0.130825	734	0.731123	1.36478	regulation_of_actin_cytoskeleton_organization	4930544G11Rik,Arhgap18,Bmp10,Capza3,Carmil2,Fer,Frmd7,Gm16372,Lmod2,Myo3b,Neb,Pecam1,Spire1,Stap1,Synpo2,Tmsb15a
GO:0001816	6	800	102	23679	0.131425	735	0.733477	1.7411	cytokine_production	Batf,Cd247,Cd59a,Il12a,Lep,Txk
GO:0032663	4	800	58	23679	0.132215	736	0.736883	2.04129	regulation_of_interleukin2_production	Carmil2,Cd3e,Il17f,Nav3
GO:0009306	8	800	149	23679	0.132678	737	0.73846	1.58919	protein_secretion	Aim2,Ffar1,Gbp5,Hnf1a,Itgb6,Lep,Tacr2,Tlr6
GO:0001502	2	800	19	23679	0.133686	738	0.743062	3.11566	cartilage_condensation	Fgf6,Myf5
GO:0002643	2	800	19	23679	0.133686	739	0.742057	3.11566	regulation_of_tolerance_induction	Cd3e,Cd86
GO:0030851	2	800	19	23679	0.133686	740	0.741054	3.11566	granulocyte_differentiation	Cebpe,Spi1
GO:0032095	2	800	19	23679	0.133686	741	0.740054	3.11566	regulation_of_response_to_food	Gcg,Lep
GO:0035994	2	800	19	23679	0.133686	742	0.739057	3.11566	response_to_muscle_stretch	Ankrd1,Ttn
GO:0042107	2	800	19	23679	0.133686	743	0.738062	3.11566	cytokine_metabolic_process	Cebpe,Il17f
GO:0042267	2	800	19	23679	0.133686	744	0.73707	3.11566	natural_killer_cell_mediated_cytotoxicity	H60c,Ptpn6
GO:0043299	2	800	19	23679	0.133686	745	0.73608	3.11566	leukocyte_degranulation	Lat2,Milr1
GO:0045076	2	800	19	23679	0.133686	746	0.735094	3.11566	regulation_of_interleukin2_biosynthetic_process	Cd3e,Il17f
GO:0046068	2	800	19	23679	0.133686	747	0.73411	3.11566	cGMP_metabolic_process	Gucy2c,Gucy2e
GO:0050860	2	800	19	23679	0.133686	748	0.733128	3.11566	negative_regulation_of_T_cell_receptor_signaling_pathway	Ptpn6,Ubash3a
GO:0050901	2	800	19	23679	0.133686	749	0.732149	3.11566	leukocyte_tethering_or_rolling	Lep,Selplg
GO:1903975	2	800	19	23679	0.133686	750	0.731173	3.11566	regulation_of_glial_cell_migration	P2ry12,Stap1
GO:1905874	2	800	19	23679	0.133686	751	0.7302	3.11566	regulation_of_postsynaptic_density_organization	Lrrtm2,Nrxn1
GO:0050818	5	800	80	23679	0.133818	752	0.729949	1.84992	regulation_of_coagulation	C1qtnf1,Fgb,Serping1,Tfpi,Tspan8
GO:0006952	48	800	1206	23679	0.135401	753	0.737603	1.17806	defense_response	4933415F23Rik,9530003J23Rik,Aim2,Batf,Bpi,C2,Cd37,Cd55b,Cd86,Cebpe,Cfi,Crhbp,Cxcl9,Defb30,Defb36,Fgb,Gbp5,H60c,Hist1h2ba,Il12a,Il17a,Il17f,Il22ra1,Itgb6,Krt1,Ly86,Morc1,Mpo,Ndst1,Nlrp4c,Nono,P2rx7,Pf4,Pik3cg,Plac8,Ppp3r2,Ptpn6,Serping1,Spire1,Stab1,Taar4,Tlr1,Tlr3,Tlr6,Tslp,Wfdc12,Wfdc15a,Wfdc15b
GO:0031935	3	800	38	23679	0.136181	754	0.740868	2.33674	regulation_of_chromatin_silencing	H1fnt,Hist1h1t,Tet1
GO:0043267	3	800	38	23679	0.136181	755	0.739887	2.33674	negative_regulation_of_potassium_ion_transport	Ank3,Kcne1l,Mtnr1b
GO:0046631	4	800	59	23679	0.138286	756	0.75033	2.00669	alphabeta_T_cell_activation	Batf,Il12a,Psmb11,Txk
GO:0044089	22	800	507	23679	0.139585	757	0.756377	1.28436	positive_regulation_of_cellular_component_biogenesis	Aim2,Amigo3,Bmp10,Carmil2,Clrn1,Fer,Frmd7,Gbp5,Gm16372,Lmod2,Lrrtm2,Mstn,Myo3b,Nav3,Nrxn1,P2rx7,P2ry12,Phldb1,Spire1,Synpo2,Tcl1,Tlr6
GO:0051494	8	800	151	23679	0.139951	758	0.75736	1.56815	negative_regulation_of_cytoskeleton_organization	Capza3,Frmd7,Gas2l2,Inpp5j,Lmod2,Nav3,Pecam1,Tmsb15a
GO:0019751	6	800	104	23679	0.140324	759	0.758378	1.70762	polyol_metabolic_process	Gk2,Gykl1,Inpp5j,Lep,Miox,Plcz1
GO:1902903	16	800	352	23679	0.142465	760	0.768936	1.3454	regulation_of_supramolecular_fiber_organization	Arhgap18,Bmp10,Capza3,Carmil2,Cryab,Fer,Frmd7,Gas2l2,Gm16372,Inpp5j,Lmod2,Nav3,Pecam1,Spire1,Synpo2,Tmsb15a
GO:0071824	9	800	176	23679	0.142863	761	0.770071	1.51357	proteinDNA_complex_subunit_organization	4933416C03Rik,Brdt,Fshr,H1fnt,Hist1h1t,Hist1h2ba,Nap1l5,Piwil1,Sycp3
GO:0042446	3	800	39	23679	0.144048	762	0.775439	2.27683	hormone_biosynthetic_process	Hsd11b1,Hsd17b1,Hsd17b2
GO:0046854	3	800	39	23679	0.144048	763	0.774423	2.27683	phosphatidylinositol_phosphorylation	Gm9847,Pik3c2g,Pik3cg
GO:0070534	3	800	39	23679	0.144048	764	0.77341	2.27683	protein_K63linked_ubiquitination	Rnf186,Ube2d2b,Ube2d4
GO:0045088	13	800	276	23679	0.144117	765	0.772769	1.39414	regulation_of_innate_immune_response	Aim2,Cd86,Gbp5,H60c,Il12a,Lep,Nono,Serping1,Tlr1,Tlr3,Tlr6,Txk,Vav1
GO:0048608	13	800	276	23679	0.144117	766	0.77176	1.39414	reproductive_structure_development	Dnmt3l,Fshr,Hnf1a,Hsd17b2,Lep,Msh4,Nobox,Rxfp2,Spo11,Syna,Tex11,Tex19.1,Tex19.2
GO:0010524	4	800	60	23679	0.144466	767	0.77262	1.97325	positive_regulation_of_calcium_ion_transport_into_cytosol	Aplnr,Ffar1,P2rx7,Tex101
GO:0090276	11	800	226	23679	0.144951	768	0.774204	1.44065	regulation_of_peptide_hormone_secretion	Crhbp,Ffar1,Fgb,Gcg,Hnf1a,Lep,Mtnr1b,Nnat,Nrxn1,Piwil4,Uts2
GO:0002228	2	800	20	23679	0.14537	769	0.775433	2.95987	natural_killer_cell_mediated_immunity	H60c,Ptpn6
GO:0032098	2	800	20	23679	0.14537	770	0.774426	2.95987	regulation_of_appetite	Gcg,Lep
GO:0035315	2	800	20	23679	0.14537	771	0.773421	2.95987	hair_cell_differentiation	Mcoln3,Ush2a
GO:0043011	2	800	20	23679	0.14537	772	0.772419	2.95987	myeloid_dendritic_cell_differentiation	Batf,Spi1
GO:0045576	2	800	20	23679	0.14537	773	0.77142	2.95987	mast_cell_activation	Lat2,Milr1
GO:0045838	2	800	20	23679	0.14537	774	0.770423	2.95987	positive_regulation_of_membrane_potential	Ank3,Tcl1
GO:0048261	2	800	20	23679	0.14537	775	0.769429	2.95987	negative_regulation_of_receptormediated_endocytosis	Apoc2,Lrrtm2
GO:0051349	2	800	20	23679	0.14537	776	0.768438	2.95987	positive_regulation_of_lyase_activity	Ftmt,Guca1a
GO:0061756	2	800	20	23679	0.14537	777	0.767449	2.95987	leukocyte_adhesion_to_vascular_endothelial_cell	Lep,Selplg
GO:0098743	2	800	20	23679	0.14537	778	0.766462	2.95987	cell_aggregation	Fgf6,Myf5
GO:0006338	7	800	129	23679	0.147207	779	0.775152	1.60613	chromatin_remodeling	Brdt,Fshr,Hist1h2ba,Hnf1a,Pabpc1l,Piwil1,Sycp3
GO:0034103	5	800	83	23679	0.149392	780	0.785649	1.78306	regulation_of_tissue_remodeling	Cldn18,Fshr,Lep,P2rx7,Trf
GO:0098609	17	800	381	23679	0.149895	781	0.787285	1.32068	cellcell_adhesion	Amigo3,Ccdc141,Cd200r1,Crisp2,Fer,Fgb,Igsf5,Itgad,Lep,Mypn,Nrxn1,P2ry12,Pcdhb14,Pcdhga4,Pecam1,Ptpn6,Selplg
GO:0006112	4	800	61	23679	0.150752	782	0.790773	1.9409	energy_reserve_metabolic_process	Adgrf5,Lep,Phkg1,Ppp3r2
GO:1905268	4	800	61	23679	0.150752	783	0.789763	1.9409	negative_regulation_of_chromatin_organization	H1fnt,Hist1h1t,Spi1,Tet1
GO:0033628	3	800	40	23679	0.15206	784	0.7956	2.21991	regulation_of_cell_adhesion_mediated_by_integrin	Cd3e,P2ry12,Ptpn6
GO:0048255	3	800	40	23679	0.15206	785	0.794586	2.21991	mRNA_stabilization	Dazl,Dnd1,Meioc
GO:0060122	3	800	40	23679	0.15206	786	0.793575	2.21991	inner_ear_receptor_cell_stereocilium_organization	Clrn1,Myo3b,Tshr
GO:0070207	3	800	40	23679	0.15206	787	0.792567	2.21991	protein_homotrimerization	Cd247,Cubn,Tcl1
GO:0006468	30	800	730	23679	0.15686	788	0.816548	1.21639	protein_phosphorylation	Alpk2,Alpk3,Amhr2,Bmp10,Bmx,Cdkl4,Cryab,Epha10,Ern2,Fer,Glyctk,Gucy2c,Gucy2e,Lep,Map3k15,Myo3b,P2rx7,Pbp2,Phkg1,Pik3cg,Plvap,Pnck,Ptpn6,Rho,Stk31,Tlr3,Tnk1,Trf,Ttn,Txk
GO:0002221	4	800	62	23679	0.157141	789	0.816974	1.9096	pattern_recognition_receptor_signaling_pathway	Cd86,Tlr1,Tlr3,Tlr6
GO:0043949	4	800	62	23679	0.157141	790	0.81594	1.9096	regulation_of_cAMPmediated_signaling	Aplnr,Mrap,Pbp2,Rxfp2
GO:0008206	2	800	21	23679	0.157253	791	0.815489	2.81893	bile_acid_metabolic_process	Hnf1a,Lep
GO:0009067	2	800	21	23679	0.157253	792	0.814459	2.81893	aspartate_family_amino_acid_biosynthetic_process	Bhmt,Got1l1
GO:0010743	2	800	21	23679	0.157253	793	0.813432	2.81893	regulation_of_macrophage_derived_foam_cell_differentiation	Apob,Pf4
GO:0046174	2	800	21	23679	0.157253	794	0.812408	2.81893	polyol_catabolic_process	Inpp5j,Miox
GO:0046628	2	800	21	23679	0.157253	795	0.811386	2.81893	positive_regulation_of_insulin_receptor_signaling_pathway	Lep,Serpina12
GO:0046641	2	800	21	23679	0.157253	796	0.810367	2.81893	positive_regulation_of_alphabeta_T_cell_proliferation	Cd3e,Rasal3
GO:0046856	2	800	21	23679	0.157253	797	0.80935	2.81893	phosphatidylinositol_dephosphorylation	Inpp5f,Inpp5j
GO:2000482	2	800	21	23679	0.157253	798	0.808336	2.81893	regulation_of_interleukin8_secretion	Tlr1,Tlr6
GO:0001845	1	800	5	23679	0.157903	799	0.810661	5.91975	phagolysosome_assembly	P2rx7
GO:0002679	1	800	5	23679	0.157903	800	0.809648	5.91975	respiratory_burst_involved_in_defense_response	Mpo
GO:0003105	1	800	5	23679	0.157903	801	0.808637	5.91975	negative_regulation_of_glomerular_filtration	Uts2
GO:0006114	1	800	5	23679	0.157903	802	0.807629	5.91975	glycerol_biosynthetic_process	Lep
GO:0006548	1	800	5	23679	0.157903	803	0.806623	5.91975	histidine_catabolic_process	Hal
GO:0006572	1	800	5	23679	0.157903	804	0.80562	5.91975	tyrosine_catabolic_process	Hpd
GO:0006702	1	800	5	23679	0.157903	805	0.804619	5.91975	androgen_biosynthetic_process	Hsd17b2
GO:0007199	1	800	5	23679	0.157903	806	0.80362	5.91975	G_proteincoupled_receptor_signaling_pathway_coupled_to_cGMP_nucleotide_second_messenger	Gnat2
GO:0010693	1	800	5	23679	0.157903	807	0.802625	5.91975	negative_regulation_of_alkaline_phosphatase_activity	Hpn
GO:0015747	1	800	5	23679	0.157903	808	0.801631	5.91975	urate_transport	Slc22a13
GO:0015837	1	800	5	23679	0.157903	809	0.80064	5.91975	amine_transport	Aqp9
GO:0015840	1	800	5	23679	0.157903	810	0.799652	5.91975	urea_transport	Slc14a2
GO:0015889	1	800	5	23679	0.157903	811	0.798666	5.91975	cobalamin_transport	Cubn
GO:0030263	1	800	5	23679	0.157903	812	0.797682	5.91975	apoptotic_chromosome_condensation	Ern2
GO:0032623	1	800	5	23679	0.157903	813	0.796701	5.91975	interleukin2_production	Cd247
GO:0032747	1	800	5	23679	0.157903	814	0.795722	5.91975	positive_regulation_of_interleukin23_production	Il17a
GO:0033015	1	800	5	23679	0.157903	815	0.794746	5.91975	tetrapyrrole_catabolic_process	Cubn
GO:0033028	1	800	5	23679	0.157903	816	0.793772	5.91975	myeloid_cell_apoptotic_process	Hcar2
GO:0033031	1	800	5	23679	0.157903	817	0.792801	5.91975	positive_regulation_of_neutrophil_apoptotic_process	Hcar2
GO:0033685	1	800	5	23679	0.157903	818	0.791831	5.91975	negative_regulation_of_luteinizing_hormone_secretion	Tacr2
GO:0034136	1	800	5	23679	0.157903	819	0.790865	5.91975	negative_regulation_of_tolllike_receptor_2_signaling_pathway	Tlr6
GO:0035106	1	800	5	23679	0.157903	820	0.7899	5.91975	operant_conditioning	Tacr2
GO:0035426	1	800	5	23679	0.157903	821	0.788938	5.91975	extracellular_matrixcell_signaling	Fer
GO:0035523	1	800	5	23679	0.157903	822	0.787978	5.91975	protein_K29linked_deubiquitination	Otud6a
GO:0035630	1	800	5	23679	0.157903	823	0.787021	5.91975	bone_mineralization_involved_in_bone_maturation	Lep
GO:0035696	1	800	5	23679	0.157903	824	0.786066	5.91975	monocyte_extravasation	Pecam1
GO:0035744	1	800	5	23679	0.157903	825	0.785113	5.91975	Thelper_1_cell_cytokine_production	Il12a
GO:0035948	1	800	5	23679	0.157903	826	0.784162	5.91975	positive_regulation_of_gluconeogenesis_by_positive_regulation_of_transcription_from_RNA_polymerase_II_promoter	Gcg
GO:0036005	1	800	5	23679	0.157903	827	0.783214	5.91975	response_to_macrophage_colonystimulating_factor	Fer
GO:0036006	1	800	5	23679	0.157903	828	0.782268	5.91975	cellular_response_to_macrophage_colonystimulating_factor_stimulus	Fer
GO:0036498	1	800	5	23679	0.157903	829	0.781325	5.91975	IRE1mediated_unfolded_protein_response	Ern2
GO:0044027	1	800	5	23679	0.157903	830	0.780383	5.91975	hypermethylation_of_CpG_island	Spi1
GO:0045354	1	800	5	23679	0.157903	831	0.779444	5.91975	regulation_of_interferonalpha_biosynthetic_process	Tlr3
GO:0048496	1	800	5	23679	0.157903	832	0.778507	5.91975	maintenance_of_animal_organ_identity	Ush2a
GO:0048808	1	800	5	23679	0.157903	833	0.777573	5.91975	male_genitalia_morphogenesis	Sycp2
GO:0050915	1	800	5	23679	0.157903	834	0.77664	5.91975	sensory_perception_of_sour_taste	Pkd1l3
GO:0051140	1	800	5	23679	0.157903	835	0.77571	5.91975	regulation_of_NK_T_cell_proliferation	Rasal3
GO:0051295	1	800	5	23679	0.157903	836	0.774782	5.91975	establishment_of_meiotic_spindle_localization	Spire1
GO:0051306	1	800	5	23679	0.157903	837	0.773857	5.91975	mitotic_sister_chromatid_separation	Gm7535
GO:0051541	1	800	5	23679	0.157903	838	0.772933	5.91975	elastin_metabolic_process	Lep
GO:0060005	1	800	5	23679	0.157903	839	0.772012	5.91975	vestibular_reflex	Tmc2
GO:0060298	1	800	5	23679	0.157903	840	0.771093	5.91975	positive_regulation_of_sarcomere_organization	Bmp10
GO:0060696	1	800	5	23679	0.157903	841	0.770176	5.91975	regulation_of_phospholipid_catabolic_process	Apoc2
GO:0060926	1	800	5	23679	0.157903	842	0.769261	5.91975	cardiac_pacemaker_cell_development	Popdc2
GO:0061370	1	800	5	23679	0.157903	843	0.768349	5.91975	testosterone_biosynthetic_process	Hsd17b1
GO:0071442	1	800	5	23679	0.157903	844	0.767439	5.91975	positive_regulation_of_histone_H3K14_acetylation	Piwil2
GO:0071847	1	800	5	23679	0.157903	845	0.76653	5.91975	TNFSF11mediated_signaling_pathway	Cldn18
GO:0072537	1	800	5	23679	0.157903	846	0.765624	5.91975	fibroblast_activation	Il17a
GO:0090272	1	800	5	23679	0.157903	847	0.76472	5.91975	negative_regulation_of_fibroblast_growth_factor_production	Cd59a
GO:0090598	1	800	5	23679	0.157903	848	0.763819	5.91975	male_anatomical_structure_morphogenesis	Sycp2
GO:0106071	1	800	5	23679	0.157903	849	0.762919	5.91975	positive_regulation_of_adenylate_cyclaseactivating_G_proteincoupled_receptor_signaling_pathway	Mrap
GO:0110011	1	800	5	23679	0.157903	850	0.762021	5.91975	regulation_of_basement_membrane_organization	Phldb1
GO:1900825	1	800	5	23679	0.157903	851	0.761126	5.91975	regulation_of_membrane_depolarization_during_cardiac_muscle_cell_action_potential	Ank3
GO:1901995	1	800	5	23679	0.157903	852	0.760233	5.91975	positive_regulation_of_meiotic_cell_cycle_phase_transition	Topaz1
GO:1903377	1	800	5	23679	0.157903	853	0.759341	5.91975	negative_regulation_of_oxidative_stressinduced_neuron_intrinsic_apoptotic_signaling_pathway	Nono
GO:1903894	1	800	5	23679	0.157903	854	0.758452	5.91975	regulation_of_IRE1mediated_unfolded_protein_response	Agr2
GO:1903969	1	800	5	23679	0.157903	855	0.757565	5.91975	regulation_of_response_to_macrophage_colonystimulating_factor	Stap1
GO:1903972	1	800	5	23679	0.157903	856	0.75668	5.91975	regulation_of_cellular_response_to_macrophage_colonystimulating_factor_stimulus	Stap1
GO:1903976	1	800	5	23679	0.157903	857	0.755797	5.91975	negative_regulation_of_glial_cell_migration	Stap1
GO:1904259	1	800	5	23679	0.157903	858	0.754916	5.91975	regulation_of_basement_membrane_assembly_involved_in_embryonic_body_morphogenesis	Phldb1
GO:1904261	1	800	5	23679	0.157903	859	0.754037	5.91975	positive_regulation_of_basement_membrane_assembly_involved_in_embryonic_body_morphogenesis	Phldb1
GO:2000143	1	800	5	23679	0.157903	860	0.753161	5.91975	negative_regulation_of_DNAtemplated_transcription_initiation	Morc1
GO:2000224	1	800	5	23679	0.157903	861	0.752286	5.91975	regulation_of_testosterone_biosynthetic_process	Cmtm2a
GO:2000405	1	800	5	23679	0.157903	862	0.751413	5.91975	negative_regulation_of_T_cell_migration	Cd200r1
GO:2000427	1	800	5	23679	0.157903	863	0.750542	5.91975	positive_regulation_of_apoptotic_cell_clearance	C2
GO:2000576	1	800	5	23679	0.157903	864	0.749674	5.91975	positive_regulation_of_microtubule_motor_activity	BC048507
GO:2000609	1	800	5	23679	0.157903	865	0.748807	5.91975	regulation_of_thyroid_hormone_generation	Hpn
GO:2000812	1	800	5	23679	0.157903	866	0.747942	5.91975	regulation_of_barbedend_actin_filament_capping	Carmil2
GO:0072593	6	800	108	23679	0.158925	867	0.751915	1.64437	reactive_oxygen_species_metabolic_process	Il22,Mpo,P2rx7,Prdx6b,Tlr6,Vav1
GO:0030838	5	800	85	23679	0.160179	868	0.756975	1.7411	positive_regulation_of_actin_filament_polymerization	Carmil2,Fer,Gm16372,Lmod2,Spire1
GO:1900076	5	800	85	23679	0.160179	869	0.756104	1.7411	regulation_of_cellular_response_to_insulin_stimulus	Gm9847,Lep,Mstn,Mzb1,Serpina12
GO:1990266	5	800	85	23679	0.160179	870	0.755235	1.7411	neutrophil_migration	Csf3r,Cxcl9,Pecam1,Pf4,Vav1
GO:0031062	3	800	41	23679	0.16021	871	0.754514	2.16576	positive_regulation_of_histone_methylation	Dmrtc2,Gcg,Tet1
GO:0034109	3	800	41	23679	0.16021	872	0.753648	2.16576	homotypic_cellcell_adhesion	Fgb,P2ry12,Ptpn6
GO:0042116	3	800	41	23679	0.16021	873	0.752785	2.16576	macrophage_activation	Tlr1,Tlr3,Tlr6
GO:0045332	3	800	41	23679	0.16021	874	0.751924	2.16576	phospholipid_translocation	Abca4,Atp8b4,P2rx7
GO:2001258	3	800	41	23679	0.16021	875	0.751064	2.16576	negative_regulation_of_cation_channel_activity	Ank3,Kcne1l,Mtnr1b
GO:0008064	9	800	181	23679	0.160584	876	0.751958	1.47176	regulation_of_actin_polymerization_or_depolymerization	Arhgap18,Capza3,Carmil2,Fer,Gm16372,Lmod2,Pecam1,Spire1,Tmsb15a
GO:0030072	4	800	63	23679	0.163628	877	0.765339	1.87929	peptide_hormone_secretion	Ffar1,Hnf1a,Lep,Tacr2
GO:0070206	4	800	63	23679	0.163628	878	0.764467	1.87929	protein_trimerization	C1qtnf1,Cd247,Cubn,Tcl1
GO:0044703	5	800	86	23679	0.165688	879	0.773211	1.72086	multiorganism_reproductive_process	Afp,Crhbp,Lep,Ppp3r2,Tex19.1
GO:0050796	9	800	183	23679	0.167956	880	0.782904	1.45568	regulation_of_insulin_secretion	Ffar1,Gcg,Hnf1a,Lep,Mtnr1b,Nnat,Nrxn1,Piwil4,Uts2
GO:0001662	3	800	42	23679	0.168488	881	0.784492	2.1142	behavioral_fear_response	Morc1,Spire1,Taar4
GO:0010518	3	800	42	23679	0.168488	882	0.783603	2.1142	positive_regulation_of_phospholipase_activity	Apoc2,Nmur1,Txk
GO:0010883	3	800	42	23679	0.168488	883	0.782715	2.1142	regulation_of_lipid_storage	Apob,Lep,Mest
GO:0034204	3	800	42	23679	0.168488	884	0.78183	2.1142	lipid_translocation	Abca4,Atp8b4,P2rx7
GO:0001910	6	800	110	23679	0.168608	885	0.781503	1.61448	regulation_of_leukocyte_mediated_cytotoxicity	H60c,Il12a,Lep,P2rx7,Stap1,Vav1
GO:0015850	6	800	110	23679	0.168608	886	0.780621	1.61448	organic_hydroxy_compound_transport	Apob,Apoc2,Apom,Aqp9,Hnf1a,Pnlip
GO:0044146	2	800	22	23679	0.16931	887	0.782987	2.6908	negative_regulation_of_growth_of_symbiont_involved_in_interaction_with_host	Mpo,Tslp
GO:0070252	2	800	22	23679	0.16931	888	0.782105	2.6908	actinmediated_cell_contraction	Myh2,Tnnt2
GO:0071359	2	800	22	23679	0.16931	889	0.781226	2.6908	cellular_response_to_dsRNA	P2rx7,Tlr3
GO:0098581	2	800	22	23679	0.16931	890	0.780348	2.6908	detection_of_external_biotic_stimulus	Tlr1,Tlr6
GO:1901741	2	800	22	23679	0.16931	891	0.779472	2.6908	positive_regulation_of_myoblast_fusion	Cxcl9,Myf5
GO:1903055	2	800	22	23679	0.16931	892	0.778598	2.6908	positive_regulation_of_extracellular_matrix_organization	Carmil2,Phldb1
GO:2000310	2	800	22	23679	0.16931	893	0.777726	2.6908	regulation_of_NMDA_receptor_activity	Crhbp,Nrxn1
GO:0002758	4	800	64	23679	0.17021	894	0.780986	1.84992	innate_immune_responseactivating_signal_transduction	Cd86,Tlr1,Tlr3,Tlr6
GO:0090278	4	800	64	23679	0.17021	895	0.780113	1.84992	negative_regulation_of_peptide_hormone_secretion	Crhbp,Lep,Mtnr1b,Uts2
GO:0009612	8	800	159	23679	0.170947	896	0.782617	1.48925	response_to_mechanical_stimulus	Ankrd1,Chrna9,Hpn,P2rx7,Pkd1l2,Pkd1l3,Tmc2,Ttn
GO:0001912	5	800	87	23679	0.171271	897	0.783226	1.70108	positive_regulation_of_leukocyte_mediated_cytotoxicity	H60c,Il12a,P2rx7,Stap1,Vav1
GO:0032970	17	800	391	23679	0.17455	898	0.797332	1.2869	regulation_of_actin_filamentbased_process	4930544G11Rik,Arhgap18,Bmp10,Capza3,Carmil2,Fer,Frmd7,Gm16372,Lmod2,Myo3b,Neb,Pecam1,Spire1,Stap1,Synpo2,Tmsb15a,Tnnt2
GO:0007423	8	800	160	23679	0.175025	899	0.798612	1.47994	sensory_organ_development	Cryaa,Cryab,Cryga,Crygb,Crygd,Cryge,Mab21l1,Myf5
GO:0019935	8	800	160	23679	0.175025	900	0.797725	1.47994	cyclicnucleotidemediated_signaling	Adgrl4,Fshr,Gcg,Gucy1b2,Gucy2e,Pf4,Rxfp2,Tshr
GO:0008543	3	800	43	23679	0.176888	901	0.805321	2.06503	fibroblast_growth_factor_receptor_signaling_pathway	Fgf6,Klb,Ndst1
GO:0042098	3	800	43	23679	0.176888	902	0.804429	2.06503	T_cell_proliferation	Itgad,P2rx7,Zbtb32
GO:0045055	5	800	88	23679	0.176927	903	0.803715	1.68175	regulated_exocytosis	Cplx4,Crhbp,Lat2,Milr1,P2rx7
GO:0045833	5	800	88	23679	0.176927	904	0.802826	1.68175	negative_regulation_of_lipid_metabolic_process	Apoc2,Hcar1,Hcar2,Pik3cg,Serpina12
GO:1901879	5	800	88	23679	0.176927	905	0.801939	1.68175	regulation_of_protein_depolymerization	Capza3,Carmil2,Gas2l2,Lmod2,Nav3
GO:2000243	5	800	88	23679	0.176927	906	0.801054	1.68175	positive_regulation_of_reproductive_process	Dazl,Meioc,Piwil2,Tacr2,Topaz1
GO:0002693	2	800	23	23679	0.181515	907	0.82092	2.5738	positive_regulation_of_cellular_extravasation	Pecam1,Plvap
GO:0010738	2	800	23	23679	0.181515	908	0.820016	2.5738	regulation_of_protein_kinase_A_signaling	Fshr,Nrxn1
GO:0015721	2	800	23	23679	0.181515	909	0.819114	2.5738	bile_acid_and_bile_salt_transport	Aqp9,Hnf1a
GO:0031102	2	800	23	23679	0.181515	910	0.818214	2.5738	neuron_projection_regeneration	Gfap,Omg
GO:0032461	2	800	23	23679	0.181515	911	0.817316	2.5738	positive_regulation_of_protein_oligomerization	Aim2,Tcl1
GO:0044144	2	800	23	23679	0.181515	912	0.816419	2.5738	modulation_of_growth_of_symbiont_involved_in_interaction_with_host	Mpo,Tslp
GO:0060113	2	800	23	23679	0.181515	913	0.815525	2.5738	inner_ear_receptor_cell_differentiation	Mcoln3,Ush2a
GO:0150077	2	800	23	23679	0.181515	914	0.814633	2.5738	regulation_of_neuroinflammatory_response	Cd200r1,Stap1
GO:1904659	2	800	23	23679	0.181515	915	0.813743	2.5738	glucose_transmembrane_transport	Hnf1a,Slc5a2
GO:0050900	9	800	187	23679	0.183161	916	0.820225	1.42454	leukocyte_migration	Csf3r,Cxcl9,Fer,Hist1h2ba,Il17a,Pecam1,Pf4,Selplg,Vav1
GO:0022600	4	800	66	23679	0.183643	917	0.821487	1.79386	digestive_system_process	Lep,Muc2,Pnlip,Vsig1
GO:0048015	4	800	66	23679	0.183643	918	0.820592	1.79386	phosphatidylinositolmediated_signaling	Inpp5f,Nyap2,Pik3c2g,Pik3cg
GO:0030098	11	800	238	23679	0.183771	919	0.820271	1.36801	lymphocyte_differentiation	Batf,Cd3e,Cd79a,Hnf1a,Lep,Pou1f1,Psmb11,Spi1,Tshr,Txk,Vav1
GO:0002209	3	800	44	23679	0.1854	920	0.826642	2.0181	behavioral_defense_response	Morc1,Spire1,Taar4
GO:0030073	3	800	44	23679	0.1854	921	0.825745	2.0181	insulin_secretion	Ffar1,Hnf1a,Lep
GO:0042462	3	800	44	23679	0.1854	922	0.824849	2.0181	eye_photoreceptor_cell_development	Gnat2,Mfrp,Pde6c
GO:0050974	3	800	44	23679	0.1854	923	0.823955	2.0181	detection_of_mechanical_stimulus_involved_in_sensory_perception	Chrna9,Hpn,Tmc2
GO:0090207	3	800	44	23679	0.1854	924	0.823064	2.0181	regulation_of_triglyceride_metabolic_process	Apoc2,Pik3cg,Serpina12
GO:0001878	1	800	6	23679	0.18636	925	0.826431	4.93312	response_to_yeast	Mpo
GO:0006069	1	800	6	23679	0.18636	926	0.825539	4.93312	ethanol_oxidation	Adh6b
GO:0006477	1	800	6	23679	0.18636	927	0.824648	4.93312	protein_sulfation	Ndst1
GO:0006642	1	800	6	23679	0.18636	928	0.823759	4.93312	triglyceride_mobilization	Apob
GO:0006925	1	800	6	23679	0.18636	929	0.822873	4.93312	inflammatory_cell_apoptotic_process	Hcar2
GO:0007016	1	800	6	23679	0.18636	930	0.821988	4.93312	cytoskeletal_anchoring_at_plasma_membrane	Tln2
GO:0007144	1	800	6	23679	0.18636	931	0.821105	4.93312	female_meiosis_I	Meioc
GO:0009217	1	800	6	23679	0.18636	932	0.820224	4.93312	purine_deoxyribonucleoside_triphosphate_catabolic_process	Gm5519
GO:0010649	1	800	6	23679	0.18636	933	0.819345	4.93312	regulation_of_cell_communication_by_electrical_coupling	Ank3
GO:0010754	1	800	6	23679	0.18636	934	0.818468	4.93312	negative_regulation_of_cGMPmediated_signaling	Mtnr1b
GO:0010756	1	800	6	23679	0.18636	935	0.817592	4.93312	positive_regulation_of_plasminogen_activation	Hpn
GO:0010840	1	800	6	23679	0.18636	936	0.816719	4.93312	regulation_of_circadian_sleepwake_cycle_wakefulness	Uts2
GO:0014056	1	800	6	23679	0.18636	937	0.815847	4.93312	regulation_of_acetylcholine_secretion_neurotransmission	Tacr2
GO:0014831	1	800	6	23679	0.18636	938	0.814977	4.93312	gastrointestinal_system_smooth_muscle_contraction	Tacr2
GO:0015722	1	800	6	23679	0.18636	939	0.814109	4.93312	canalicular_bile_acid_transport	Aqp9
GO:0015879	1	800	6	23679	0.18636	940	0.813243	4.93312	carnitine_transport	Slc22a16
GO:0016554	1	800	6	23679	0.18636	941	0.812379	4.93312	cytidine_to_uridine_editing	Apobec2
GO:0018120	1	800	6	23679	0.18636	942	0.811517	4.93312	peptidylarginine_ADPribosylation	Art4
GO:0019401	1	800	6	23679	0.18636	943	0.810656	4.93312	alditol_biosynthetic_process	Lep
GO:0022417	1	800	6	23679	0.18636	944	0.809797	4.93312	protein_maturation_by_protein_folding	AU015836
GO:0030046	1	800	6	23679	0.18636	945	0.80894	4.93312	parallel_actin_filament_bundle_assembly	Spire1
GO:0031284	1	800	6	23679	0.18636	946	0.808085	4.93312	positive_regulation_of_guanylate_cyclase_activity	Guca1a
GO:0032730	1	800	6	23679	0.18636	947	0.807232	4.93312	positive_regulation_of_interleukin1_alpha_production	P2rx7
GO:0032962	1	800	6	23679	0.18636	948	0.806381	4.93312	positive_regulation_of_inositol_trisphosphate_biosynthetic_process	Pou1f1
GO:0033212	1	800	6	23679	0.18636	949	0.805531	4.93312	iron_import_into_cell	Cubn
GO:0033634	1	800	6	23679	0.18636	950	0.804683	4.93312	positive_regulation_of_cellcell_adhesion_mediated_by_integrin	Cd3e
GO:0034112	1	800	6	23679	0.18636	951	0.803837	4.93312	positive_regulation_of_homotypic_cellcell_adhesion	Ank3
GO:0035902	1	800	6	23679	0.18636	952	0.802992	4.93312	response_to_immobilization_stress	Crhbp
GO:0040038	1	800	6	23679	0.18636	953	0.80215	4.93312	polar_body_extrusion_after_meiotic_divisions	Spire1
GO:0042158	1	800	6	23679	0.18636	954	0.801309	4.93312	lipoprotein_biosynthetic_process	Apob
GO:0042699	1	800	6	23679	0.18636	955	0.80047	4.93312	folliclestimulating_hormone_signaling_pathway	Fshr
GO:0046070	1	800	6	23679	0.18636	956	0.799633	4.93312	dGTP_metabolic_process	Gm5519
GO:0046874	1	800	6	23679	0.18636	957	0.798797	4.93312	quinolinate_metabolic_process	Kmo
GO:0050705	1	800	6	23679	0.18636	958	0.797963	4.93312	regulation_of_interleukin1_alpha_secretion	P2rx7
GO:0051182	1	800	6	23679	0.18636	959	0.797131	4.93312	coenzyme_transport	P2rx7
GO:0051792	1	800	6	23679	0.18636	960	0.796301	4.93312	mediumchain_fatty_acid_biosynthetic_process	Olah
GO:0052805	1	800	6	23679	0.18636	961	0.795472	4.93312	imidazolecontaining_compound_catabolic_process	Hal
GO:0060718	1	800	6	23679	0.18636	962	0.794645	4.93312	chorionic_trophoblast_cell_differentiation	Dnmt3l
GO:0060903	1	800	6	23679	0.18636	963	0.79382	4.93312	positive_regulation_of_meiosis_I	Piwil2
GO:0061408	1	800	6	23679	0.18636	964	0.792997	4.93312	positive_regulation_of_transcription_from_RNA_polymerase_II_promoter_in_response_to_heat_stress	Hsf5
GO:0061684	1	800	6	23679	0.18636	965	0.792175	4.93312	chaperonemediated_autophagy	Synpo2
GO:0070093	1	800	6	23679	0.18636	966	0.791355	4.93312	negative_regulation_of_glucagon_secretion	Lep
GO:0070163	1	800	6	23679	0.18636	967	0.790536	4.93312	regulation_of_adiponectin_secretion	Hcar2
GO:0070447	1	800	6	23679	0.18636	968	0.78972	4.93312	positive_regulation_of_oligodendrocyte_progenitor_proliferation	Trf
GO:0071286	1	800	6	23679	0.18636	969	0.788905	4.93312	cellular_response_to_magnesium_ion	Ank3
GO:0072104	1	800	6	23679	0.18636	970	0.788091	4.93312	glomerular_capillary_formation	Notch3
GO:0072672	1	800	6	23679	0.18636	971	0.78728	4.93312	neutrophil_extravasation	Pecam1
GO:0090080	1	800	6	23679	0.18636	972	0.78647	4.93312	positive_regulation_of_MAPKKK_cascade_by_fibroblast_growth_factor_receptor_signaling_pathway	Klb
GO:0090241	1	800	6	23679	0.18636	973	0.785662	4.93312	negative_regulation_of_histone_H4_acetylation	Spi1
GO:0097114	1	800	6	23679	0.18636	974	0.784855	4.93312	NMDA_glutamate_receptor_clustering	Nrxn1
GO:0097119	1	800	6	23679	0.18636	975	0.78405	4.93312	postsynaptic_density_protein_95_clustering	Nrxn1
GO:0097527	1	800	6	23679	0.18636	976	0.783247	4.93312	necroptotic_signaling_pathway	Tlr3
GO:0098902	1	800	6	23679	0.18636	977	0.782445	4.93312	regulation_of_membrane_depolarization_during_action_potential	Ank3
GO:1900028	1	800	6	23679	0.18636	978	0.781645	4.93312	negative_regulation_of_ruffle_assembly	Stap1
GO:1902262	1	800	6	23679	0.18636	979	0.780846	4.93312	apoptotic_process_involved_in_blood_vessel_morphogenesis	Spi1
GO:1903223	1	800	6	23679	0.18636	980	0.78005	4.93312	positive_regulation_of_oxidative_stressinduced_neuron_death	Tlr6
GO:1903243	1	800	6	23679	0.18636	981	0.779255	4.93312	negative_regulation_of_cardiac_muscle_hypertrophy_in_response_to_stress	Mlip
GO:2000298	1	800	6	23679	0.18636	982	0.778461	4.93312	regulation_of_Rhodependent_protein_serinethreonine_kinase_activity	Synpo2
GO:2000425	1	800	6	23679	0.18636	983	0.777669	4.93312	regulation_of_apoptotic_cell_clearance	C2
GO:2000483	1	800	6	23679	0.18636	984	0.776879	4.93312	negative_regulation_of_interleukin8_secretion	Tlr6
GO:2000491	1	800	6	23679	0.18636	985	0.77609	4.93312	positive_regulation_of_hepatic_stellate_cell_activation	Lep
GO:2000664	1	800	6	23679	0.18636	986	0.775303	4.93312	positive_regulation_of_interleukin5_secretion	Tslp
GO:2000821	1	800	6	23679	0.18636	987	0.774517	4.93312	regulation_of_grooming_behavior	Nrxn1
GO:0006821	5	800	90	23679	0.188443	988	0.782382	1.64438	chloride_transport	Clca3a2,Clcn4,Clic6,Nmur1,Slc12a1
GO:0032526	5	800	90	23679	0.188443	989	0.781591	1.64438	response_to_retinoic_acid	Hsd17b2,Mest,Rhox13,Stra8,Triml2
GO:0000470	2	800	24	23679	0.193844	990	0.80318	2.46656	maturation_of_LSUrRNA	Gm10269,Gm8444
GO:0003009	2	800	24	23679	0.193844	991	0.802369	2.46656	skeletal_muscle_contraction	Tnni3,Tnnt2
GO:0007588	2	800	24	23679	0.193844	992	0.801561	2.46656	excretion	Slc12a1,Slc5a2
GO:0008645	2	800	24	23679	0.193844	993	0.800753	2.46656	hexose_transmembrane_transport	Hnf1a,Slc5a2
GO:0009190	2	800	24	23679	0.193844	994	0.799948	2.46656	cyclic_nucleotide_biosynthetic_process	Gucy2c,Gucy2e
GO:0009584	2	800	24	23679	0.193844	995	0.799144	2.46656	detection_of_visible_light	Gnat2,Pde6c
GO:0010499	2	800	24	23679	0.193844	996	0.798341	2.46656	proteasomal_ubiquitinindependent_protein_catabolic_process	Psma8,Psmb11
GO:0021983	2	800	24	23679	0.193844	997	0.797541	2.46656	pituitary_gland_development	Pou1f1,Tbx19
GO:0052652	2	800	24	23679	0.193844	998	0.796742	2.46656	cyclic_purine_nucleotide_metabolic_process	Gucy2c,Gucy2e
GO:1905523	2	800	24	23679	0.193844	999	0.795944	2.46656	positive_regulation_of_macrophage_migration	Mstn,P2ry12
GO:0003254	3	800	45	23679	0.194017	1000	0.795858	1.97325	regulation_of_membrane_depolarization	Ank3,P2rx7,Scn10a
GO:0006826	3	800	45	23679	0.194017	1001	0.795063	1.97325	iron_ion_transport	Cubn,Ftmt,Trf
GO:0031111	3	800	45	23679	0.194017	1002	0.794269	1.97325	negative_regulation_of_microtubule_polymerization_or_depolymerization	Gas2l2,Inpp5j,Nav3
GO:0046632	3	800	45	23679	0.194017	1003	0.793477	1.97325	alphabeta_T_cell_differentiation	Batf,Psmb11,Txk
GO:0051310	3	800	45	23679	0.194017	1004	0.792687	1.97325	metaphase_plate_congression	Kif14,Kif2b,Meioc
GO:0002793	14	800	320	23679	0.196791	1005	0.803221	1.29495	positive_regulation_of_peptide_secretion	Aim2,Ankrd1,Carmil2,Ffar1,Fgb,Gcg,Hcar2,Il17a,Il17f,Nnat,P2rx7,Tlr1,Tslp,Ttn
GO:0006476	3	800	46	23679	0.202731	1006	0.826643	1.93035	protein_deacetylation	Gm10093,Msl3l2,Ndst1
GO:0042596	3	800	46	23679	0.202731	1007	0.825822	1.93035	fear_response	Morc1,Spire1,Taar4
GO:0043489	3	800	46	23679	0.202731	1008	0.825003	1.93035	RNA_stabilization	Dazl,Dnd1,Meioc
GO:0051899	3	800	46	23679	0.202731	1009	0.824185	1.93035	membrane_depolarization	P2rx7,Scn10a,Scn3a
GO:0097035	3	800	46	23679	0.202731	1010	0.823369	1.93035	regulation_of_membrane_lipid_distribution	Abca4,Atp8b4,P2rx7
GO:0097529	6	800	117	23679	0.204313	1011	0.828973	1.51788	myeloid_leukocyte_migration	Csf3r,Cxcl9,Il17a,Pecam1,Pf4,Vav1
GO:0030148	4	800	69	23679	0.204406	1012	0.828531	1.71587	sphingolipid_biosynthetic_process	9130409I23Rik,Cers3,Fam57b,P2rx7
GO:0042108	4	800	69	23679	0.204406	1013	0.827713	1.71587	positive_regulation_of_cytokine_biosynthetic_process	Cd3e,Tlr1,Tlr3,Tlr6
GO:0002790	8	800	167	23679	0.204732	1014	0.828216	1.4179	peptide_secretion	Aim2,Ffar1,Gbp5,Hnf1a,Itgb6,Lep,Tacr2,Tlr6
GO:0040011	38	800	977	23679	0.205696	1015	0.831296	1.15123	locomotion	4930544G11Rik,Ackr4,Adam3,Apob,Bin2,Carmil2,Catsper3,Ccdc141,Clrn1,Cmtm2a,Cmtm2b,Csf3r,Cxcl9,Ddx4,Dnah5,Fer,Gm16372,Hist1h1t,Hist1h2ba,Il12a,Il17a,Itgb6,Ly6k,Mstn,P2ry12,Pecam1,Pf4,Pik3c2g,Pik3cg,Rhox5,Selplg,Sema3b,Slc22a16,Slc9b1,Slc9c1,Tex101,Ttn,Vav1
GO:0016573	5	800	93	23679	0.206201	1016	0.832516	1.59133	histone_acetylation	Hnf1a,Msl3l2,Nat8f3,Spi1,Taf9b
GO:0051289	5	800	93	23679	0.206201	1017	0.831698	1.59133	protein_homotetramerization	Cd247,Cd79a,Gbp5,Sycp1,Upb1
GO:0001956	2	800	25	23679	0.206276	1018	0.831183	2.3679	positive_regulation_of_neurotransmitter_secretion	Kmo,Tacr2
GO:0009595	2	800	25	23679	0.206276	1019	0.830367	2.3679	detection_of_biotic_stimulus	Tlr1,Tlr6
GO:0014048	2	800	25	23679	0.206276	1020	0.829553	2.3679	regulation_of_glutamate_secretion	Kmo,P2rx7
GO:0031295	2	800	25	23679	0.206276	1021	0.828741	2.3679	T_cell_costimulation	Cd3e,Cd86
GO:0032104	2	800	25	23679	0.206276	1022	0.82793	2.3679	regulation_of_response_to_extracellular_stimulus	Gcg,Lep
GO:0032107	2	800	25	23679	0.206276	1023	0.82712	2.3679	regulation_of_response_to_nutrient_levels	Gcg,Lep
GO:0032352	2	800	25	23679	0.206276	1024	0.826313	2.3679	positive_regulation_of_hormone_metabolic_process	Hpn,Pbp2
GO:0034123	2	800	25	23679	0.206276	1025	0.825506	2.3679	positive_regulation_of_tolllike_receptor_signaling_pathway	Tlr1,Tlr3
GO:0035809	2	800	25	23679	0.206276	1026	0.824702	2.3679	regulation_of_urine_volume	Slc5a2,Uts2
GO:0043567	2	800	25	23679	0.206276	1027	0.823899	2.3679	regulation_of_insulinlike_growth_factor_receptor_signaling_pathway	Igfbp1,Pou1f1
GO:0060004	2	800	25	23679	0.206276	1028	0.823097	2.3679	reflex	Hpn,Tmc2
GO:0086010	2	800	25	23679	0.206276	1029	0.822298	2.3679	membrane_depolarization_during_action_potential	Scn10a,Scn3a
GO:0120033	2	800	25	23679	0.206276	1030	0.821499	2.3679	negative_regulation_of_plasma_membrane_bounded_cell_projection_assembly	Nrxn1,Stap1
GO:1900078	2	800	25	23679	0.206276	1031	0.820702	2.3679	positive_regulation_of_cellular_response_to_insulin_stimulus	Lep,Serpina12
GO:1901739	2	800	25	23679	0.206276	1032	0.819907	2.3679	regulation_of_myoblast_fusion	Cxcl9,Myf5
GO:0006820	19	800	457	23679	0.20756	1033	0.824212	1.23058	anion_transport	Abca4,Apoc2,Aqp9,Atp8b4,Clca3a2,Clcn4,Clic6,Hnf1a,Lep,Nmur1,P2rx7,Slc12a1,Slc22a13,Slc25a2,Slc38a4,Slc3a1,Slc7a15,Slco6c1,Slco6d1
GO:0032273	6	800	118	23679	0.209625	1034	0.831607	1.50502	positive_regulation_of_protein_polymerization	Carmil2,Fer,Gm16372,Lmod2,Nav3,Spire1
GO:0002684	41	800	1063	23679	0.210145	1035	0.832865	1.14163	positive_regulation_of_immune_system_process	Aim2,Bmx,C2,Carmil2,Cd247,Cd37,Cd3e,Cd55b,Cd79a,Cd86,Cfi,Ermap,Fer,Fyb,Gbp5,H60c,Hcar2,Il12a,Il17a,Krt1,Lat2,Lep,Mstn,Mzb1,Nono,P2rx7,P2ry12,Pecam1,Pf4,Plvap,Ptpn6,Rasal3,Serping1,Stap1,Tex101,Tlr1,Tlr3,Tlr6,Tslp,Txk,Vav1
GO:0048017	4	800	70	23679	0.211475	1036	0.837327	1.69136	inositol_lipidmediated_signaling	Inpp5f,Nyap2,Pik3c2g,Pik3cg
GO:0045910	3	800	47	23679	0.211533	1037	0.836749	1.88928	negative_regulation_of_DNA_recombination	D330045A20Rik,H1fnt,Hist1h1t
GO:0046683	5	800	94	23679	0.21224	1038	0.838736	1.5744	response_to_organophosphorus	Crhbp,P2rx7,P2ry12,Pbp2,Pik3cg
GO:0060968	5	800	94	23679	0.21224	1039	0.837929	1.5744	regulation_of_gene_silencing	Dnd1,H1fnt,Hist1h1t,Mael,Tet1
GO:0002666	1	800	7	23679	0.213856	1040	0.843497	4.22839	positive_regulation_of_T_cell_tolerance_induction	Cd3e
GO:0002860	1	800	7	23679	0.213856	1041	0.842687	4.22839	positive_regulation_of_natural_killer_cell_mediated_cytotoxicity_directed_against_tumor_cell_target	Il12a
GO:0005984	1	800	7	23679	0.213856	1042	0.841878	4.22839	disaccharide_metabolic_process	Fbp2
GO:0006531	1	800	7	23679	0.213856	1043	0.841071	4.22839	aspartate_metabolic_process	Got1l1
GO:0006547	1	800	7	23679	0.213856	1044	0.840266	4.22839	histidine_metabolic_process	Hal
GO:0006559	1	800	7	23679	0.213856	1045	0.839462	4.22839	Lphenylalanine_catabolic_process	Hpd
GO:0006569	1	800	7	23679	0.213856	1046	0.838659	4.22839	tryptophan_catabolic_process	Kmo
GO:0006704	1	800	7	23679	0.213856	1047	0.837858	4.22839	glucocorticoid_biosynthetic_process	Hsd11b1
GO:0008215	1	800	7	23679	0.213856	1048	0.837059	4.22839	spermine_metabolic_process	Amd2
GO:0009146	1	800	7	23679	0.213856	1049	0.836261	4.22839	purine_nucleoside_triphosphate_catabolic_process	Gm5519
GO:0009155	1	800	7	23679	0.213856	1050	0.835464	4.22839	purine_deoxyribonucleotide_catabolic_process	Gm5519
GO:0009235	1	800	7	23679	0.213856	1051	0.834669	4.22839	cobalamin_metabolic_process	Cubn
GO:0010032	1	800	7	23679	0.213856	1052	0.833876	4.22839	meiotic_chromosome_condensation	Gm7535
GO:0010616	1	800	7	23679	0.213856	1053	0.833084	4.22839	negative_regulation_of_cardiac_muscle_adaptation	Mlip
GO:0010760	1	800	7	23679	0.213856	1054	0.832293	4.22839	negative_regulation_of_macrophage_chemotaxis	Stap1
GO:0010886	1	800	7	23679	0.213856	1055	0.831505	4.22839	positive_regulation_of_cholesterol_storage	Apob
GO:0014054	1	800	7	23679	0.213856	1056	0.830717	4.22839	positive_regulation_of_gammaaminobutyric_acid_secretion	P2rx7
GO:0015014	1	800	7	23679	0.213856	1057	0.829931	4.22839	heparan_sulfate_proteoglycan_biosynthetic_process_polysaccharide_chain_biosynthetic_process	Ndst1
GO:0015732	1	800	7	23679	0.213856	1058	0.829147	4.22839	prostaglandin_transport	Lep
GO:0015822	1	800	7	23679	0.213856	1059	0.828364	4.22839	ornithine_transport	Slc25a2
GO:0030049	1	800	7	23679	0.213856	1060	0.827582	4.22839	muscle_filament_sliding	Tnnt2
GO:0030299	1	800	7	23679	0.213856	1061	0.826802	4.22839	intestinal_cholesterol_absorption	Pnlip
GO:0030422	1	800	7	23679	0.213856	1062	0.826024	4.22839	production_of_siRNA_involved_in_RNA_interference	Henmt1
GO:0030718	1	800	7	23679	0.213856	1063	0.825247	4.22839	germline_stem_cell_population_maintenance	Piwil2
GO:0030885	1	800	7	23679	0.213856	1064	0.824471	4.22839	regulation_of_myeloid_dendritic_cell_activation	Cd37
GO:0032635	1	800	7	23679	0.213856	1065	0.823697	4.22839	interleukin6_production	Lep
GO:0032960	1	800	7	23679	0.213856	1066	0.822924	4.22839	regulation_of_inositol_trisphosphate_biosynthetic_process	Pou1f1
GO:0034137	1	800	7	23679	0.213856	1067	0.822153	4.22839	positive_regulation_of_tolllike_receptor_2_signaling_pathway	Tlr1
GO:0034756	1	800	7	23679	0.213856	1068	0.821383	4.22839	regulation_of_iron_ion_transport	Trf
GO:0035864	1	800	7	23679	0.213856	1069	0.820615	4.22839	response_to_potassium_ion	Crhbp
GO:0035865	1	800	7	23679	0.213856	1070	0.819848	4.22839	cellular_response_to_potassium_ion	Crhbp
GO:0036089	1	800	7	23679	0.213856	1071	0.819082	4.22839	cleavage_furrow_formation	Spire1
GO:0038007	1	800	7	23679	0.213856	1072	0.818318	4.22839	netrinactivated_signaling_pathway	Unc5cl
GO:0042297	1	800	7	23679	0.213856	1073	0.817556	4.22839	vocal_learning	Nrxn1
GO:0042320	1	800	7	23679	0.213856	1074	0.816795	4.22839	regulation_of_circadian_sleepwake_cycle_REM_sleep	Uts2
GO:0042436	1	800	7	23679	0.213856	1075	0.816035	4.22839	indolecontaining_compound_catabolic_process	Kmo
GO:0043045	1	800	7	23679	0.213856	1076	0.815276	4.22839	DNA_methylation_involved_in_embryo_development	Stpg4
GO:0043102	1	800	7	23679	0.213856	1077	0.814519	4.22839	amino_acid_salvage	Bhmt
GO:0044320	1	800	7	23679	0.213856	1078	0.813764	4.22839	cellular_response_to_leptin_stimulus	Lep
GO:0045143	1	800	7	23679	0.213856	1079	0.81301	4.22839	homologous_chromosome_segregation	Msh4
GO:0045359	1	800	7	23679	0.213856	1080	0.812257	4.22839	positive_regulation_of_interferonbeta_biosynthetic_process	Tlr3
GO:0045409	1	800	7	23679	0.213856	1081	0.811505	4.22839	negative_regulation_of_interleukin6_biosynthetic_process	Prg4
GO:0045794	1	800	7	23679	0.213856	1082	0.810755	4.22839	negative_regulation_of_cell_volume	P2rx7
GO:0046135	1	800	7	23679	0.213856	1083	0.810007	4.22839	pyrimidine_nucleoside_catabolic_process	Upb1
GO:0046218	1	800	7	23679	0.213856	1084	0.80926	4.22839	indolalkylamine_catabolic_process	Kmo
GO:0048702	1	800	7	23679	0.213856	1085	0.808514	4.22839	embryonic_neurocranium_morphogenesis	Ndst1
GO:0050861	1	800	7	23679	0.213856	1086	0.807769	4.22839	positive_regulation_of_B_cell_receptor_signaling_pathway	Stap1
GO:0050957	1	800	7	23679	0.213856	1087	0.807026	4.22839	equilibrioception	Clrn1
GO:0051694	1	800	7	23679	0.213856	1088	0.806284	4.22839	pointedend_actin_filament_capping	Lmod2
GO:0051970	1	800	7	23679	0.213856	1089	0.805544	4.22839	negative_regulation_of_transmission_of_nerve_impulse	Mtnr1b
GO:0060011	1	800	7	23679	0.213856	1090	0.804805	4.22839	Sertoli_cell_proliferation	Fshr
GO:0060332	1	800	7	23679	0.213856	1091	0.804067	4.22839	positive_regulation_of_response_to_interferongamma	Txk
GO:0060335	1	800	7	23679	0.213856	1092	0.803331	4.22839	positive_regulation_of_interferongammamediated_signaling_pathway	Txk
GO:0060372	1	800	7	23679	0.213856	1093	0.802596	4.22839	regulation_of_atrial_cardiac_muscle_cell_membrane_repolarization	Kcne1l
GO:0070141	1	800	7	23679	0.213856	1094	0.801862	4.22839	response_to_UVA	Cryaa
GO:0071265	1	800	7	23679	0.213856	1095	0.80113	4.22839	Lmethionine_biosynthetic_process	Bhmt
GO:0071267	1	800	7	23679	0.213856	1096	0.800399	4.22839	Lmethionine_salvage	Bhmt
GO:0071440	1	800	7	23679	0.213856	1097	0.799669	4.22839	regulation_of_histone_H3K14_acetylation	Piwil2
GO:0072378	1	800	7	23679	0.213856	1098	0.798941	4.22839	blood_coagulation_fibrin_clot_formation	Fgb
GO:0086014	1	800	7	23679	0.213856	1099	0.798214	4.22839	atrial_cardiac_muscle_cell_action_potential	Kcne1l
GO:0097500	1	800	7	23679	0.213856	1100	0.797488	4.22839	receptor_localization_to_nonmotile_cilium	Tulp2
GO:0098596	1	800	7	23679	0.213856	1101	0.796764	4.22839	imitative_learning	Nrxn1
GO:0098722	1	800	7	23679	0.213856	1102	0.796041	4.22839	asymmetric_stem_cell_division	Stra8
GO:0099541	1	800	7	23679	0.213856	1103	0.795319	4.22839	transsynaptic_signaling_by_lipid	Nrxn1
GO:0099542	1	800	7	23679	0.213856	1104	0.794599	4.22839	transsynaptic_signaling_by_endocannabinoid	Nrxn1
GO:0120009	1	800	7	23679	0.213856	1105	0.79388	4.22839	intermembrane_lipid_transfer	Gltpd2
GO:1900019	1	800	7	23679	0.213856	1106	0.793162	4.22839	regulation_of_protein_kinase_C_activity	Nrxn1
GO:1900020	1	800	7	23679	0.213856	1107	0.792446	4.22839	positive_regulation_of_protein_kinase_C_activity	Nrxn1
GO:1900042	1	800	7	23679	0.213856	1108	0.79173	4.22839	positive_regulation_of_interleukin2_secretion	Carmil2
GO:1901388	1	800	7	23679	0.213856	1109	0.791017	4.22839	regulation_of_transforming_growth_factor_beta_activation	Itgb6
GO:1901538	1	800	7	23679	0.213856	1110	0.790304	4.22839	changes_to_DNA_methylation_involved_in_embryo_development	Stpg4
GO:1901897	1	800	7	23679	0.213856	1111	0.789593	4.22839	regulation_of_relaxation_of_cardiac_muscle	Ttn
GO:1902222	1	800	7	23679	0.213856	1112	0.788882	4.22839	erythrose_4phosphatephosphoenolpyruvate_family_amino_acid_catabolic_process	Hpd
GO:1903352	1	800	7	23679	0.213856	1113	0.788174	4.22839	Lornithine_transmembrane_transport	Slc25a2
GO:1903764	1	800	7	23679	0.213856	1114	0.787466	4.22839	regulation_of_potassium_ion_export_across_plasma_membrane	Kcne1l
GO:1903897	1	800	7	23679	0.213856	1115	0.78676	4.22839	regulation_of_PERKmediated_unfolded_protein_response	Agr2
GO:1905906	1	800	7	23679	0.213856	1116	0.786055	4.22839	regulation_of_amyloid_fibril_formation	Cryab
GO:1905936	1	800	7	23679	0.213856	1117	0.785351	4.22839	regulation_of_germ_cell_proliferation	Hpgds
GO:2000138	1	800	7	23679	0.213856	1118	0.784649	4.22839	positive_regulation_of_cell_proliferation_involved_in_heart_morphogenesis	Bmp10
GO:2000254	1	800	7	23679	0.213856	1119	0.783948	4.22839	regulation_of_male_germ_cell_proliferation	Hpgds
GO:2000354	1	800	7	23679	0.213856	1120	0.783248	4.22839	regulation_of_ovarian_follicle_development	Umodl1
GO:2000510	1	800	7	23679	0.213856	1121	0.782549	4.22839	positive_regulation_of_dendritic_cell_chemotaxis	Il12a
GO:2000662	1	800	7	23679	0.213856	1122	0.781851	4.22839	regulation_of_interleukin5_secretion	Tslp
GO:2000855	1	800	7	23679	0.213856	1123	0.781155	4.22839	regulation_of_mineralocorticoid_secretion	C1qtnf1
GO:2000858	1	800	7	23679	0.213856	1124	0.78046	4.22839	regulation_of_aldosterone_secretion	C1qtnf1
GO:0006996	77	800	2081	23679	0.213875	1125	0.779836	1.0952	organelle_organization	1700034I23Rik,4930447C04Rik,4930544G11Rik,Asz1,Atp8b4,Bin2,Bmp10,Brdt,Btbd18,Capn6,Capza3,Ccdc8,Cetn1,Cryaa,Cryab,Dazl,Ddx4,Dmrtc2,Dnah5,Dnmt3l,Dpep3,Ern2,Fer,Fshr,Gas2l2,Gfap,Gm7535,Gmnc,H1fnt,Hist1h1t,Hist1h2ba,Hormad1,Hormad2,Kif2b,Klhl41,Krt2,Krt25,Krt8,Lmod2,M1ap,Mael,Majin,Meioc,Morc2b,Mov10l1,Msh4,Mypn,Neb,P2rx7,Patl2,Rnf212,Sh3d19,Smc1b,Spaca1,Spata22,Spire1,Spo11,Syce1,Syce1l,Syce3,Sycp1…
GO:0007189	6	800	119	23679	0.214984	1126	0.783183	1.49237	adenylate_cyclaseactivating_G_proteincoupled_receptor_signaling_pathway	Adgrl4,Fshr,Gcg,Pf4,Rxfp2,Tshr
GO:0015748	5	800	95	23679	0.218334	1127	0.794682	1.55783	organophosphate_ester_transport	Abca4,Apoc2,Atp8b4,Gjb1,P2rx7
GO:0007193	4	800	71	23679	0.218612	1128	0.794988	1.66754	adenylate_cyclaseinhibiting_G_proteincoupled_receptor_signaling_pathway	Cort,Fshr,P2ry12,Rxfp2
GO:0010927	4	800	71	23679	0.218612	1129	0.794284	1.66754	cellular_component_assembly_involved_in_morphogenesis	Klhl41,Lmod2,Spaca1,Ttn
GO:0014068	4	800	71	23679	0.218612	1130	0.793581	1.66754	positive_regulation_of_phosphatidylinositol_3kinase_signaling	Fshr,Lep,Ptpn6,Serpina12
GO:1901880	4	800	71	23679	0.218612	1131	0.792879	1.66754	negative_regulation_of_protein_depolymerization	Capza3,Gas2l2,Lmod2,Nav3
GO:0010863	2	800	26	23679	0.218788	1132	0.792817	2.27683	positive_regulation_of_phospholipase_C_activity	Nmur1,Txk
GO:0015749	2	800	26	23679	0.218788	1133	0.792117	2.27683	monosaccharide_transmembrane_transport	Hnf1a,Slc5a2
GO:0045742	2	800	26	23679	0.218788	1134	0.791418	2.27683	positive_regulation_of_epidermal_growth_factor_receptor_signaling_pathway	Agr2,Pde6h
GO:0050858	2	800	26	23679	0.218788	1135	0.790721	2.27683	negative_regulation_of_antigen_receptormediated_signaling_pathway	Ptpn6,Ubash3a
GO:0023061	7	800	145	23679	0.219932	1136	0.794156	1.42891	signal_release	Cplx4,Ffar1,Hnf1a,Lep,Nrxn1,P2rx7,Tacr2
GO:0006111	3	800	48	23679	0.220417	1137	0.795207	1.84992	regulation_of_gluconeogenesis	Gcg,Lep,Serpina12
GO:0007159	3	800	48	23679	0.220417	1138	0.794508	1.84992	leukocyte_cellcell_adhesion	Lep,Pecam1,Selplg
GO:0042461	3	800	48	23679	0.220417	1139	0.793811	1.84992	photoreceptor_cell_development	Gnat2,Mfrp,Pde6c
GO:0045104	3	800	48	23679	0.220417	1140	0.793115	1.84992	intermediate_filament_cytoskeleton_organization	Gfap,Krt2,Krt25
GO:0051590	3	800	48	23679	0.220417	1141	0.792419	1.84992	positive_regulation_of_neurotransmitter_transport	Kmo,P2rx7,Tacr2
GO:0032102	14	800	328	23679	0.221893	1142	0.797027	1.26336	negative_regulation_of_response_to_external_stimulus	C1qtnf1,Cd200r1,Fgb,Gcg,Il22,Inpp5f,Krt1,Lep,Nrxn1,Sema3b,Serping1,Stap1,Tfpi,Tspan8
GO:0048870	35	800	903	23679	0.223109	1143	0.800694	1.14724	cell_motility	4930544G11Rik,Ackr4,Adam3,Apob,Bin2,Carmil2,Catsper3,Ccdc141,Clrn1,Csf3r,Cxcl9,Ddx4,Dnah5,Fer,Gm16372,Hist1h1t,Hist1h2ba,Il12a,Il17a,Itgb6,Ly6k,Mstn,P2ry12,Pecam1,Pf4,Pik3c2g,Pik3cg,Rhox5,Selplg,Sema3b,Slc22a16,Slc9b1,Slc9c1,Tex101,Vav1
GO:0050866	9	800	197	23679	0.223658	1144	0.801963	1.35223	negative_regulation_of_cell_activation	Adgrf5,Bpi,C1qtnf1,Cd37,Cd86,Fer,Milr1,Ptpn6,Samsn1
GO:0050715	7	800	146	23679	0.224857	1145	0.805558	1.41912	positive_regulation_of_cytokine_secretion	Aim2,Carmil2,Il17a,Il17f,P2rx7,Tlr1,Tslp
GO:0008016	8	800	172	23679	0.227091	1146	0.812851	1.37669	regulation_of_heart_contraction	Bmp10,Kcne1l,Pbp2,Popdc2,Scn10a,Tnni3,Tnnt2,Uts2
GO:0006879	3	800	49	23679	0.229374	1147	0.820307	1.81217	cellular_iron_ion_homeostasis	Cubn,Ftmt,Trf
GO:0033003	3	800	49	23679	0.229374	1148	0.819592	1.81217	regulation_of_mast_cell_activation	Fer,Milr1,Tslp
GO:0045103	3	800	49	23679	0.229374	1149	0.818879	1.81217	intermediate_filamentbased_process	Gfap,Krt2,Krt25
GO:0051955	3	800	49	23679	0.229374	1150	0.818167	1.81217	regulation_of_amino_acid_transport	Kmo,Lep,P2rx7
GO:0016310	35	800	907	23679	0.230926	1151	0.822987	1.14218	phosphorylation	Alpk2,Alpk3,Amhr2,Bmp10,Bmx,Cdkl4,Cryab,Epha10,Ern2,Fer,Gk2,Glyctk,Gm9847,Gucy2c,Gucy2e,Gykl1,Hk3,Lep,Map3k15,Myo3b,P2rx7,Pbp2,Phkg1,Pik3c2g,Pik3cg,Plvap,Pnck,Ptpn6,Rho,Stk31,Tlr3,Tnk1,Trf,Ttn,Txk
GO:0006473	6	800	122	23679	0.231336	1152	0.823733	1.45568	protein_acetylation	Hnf1a,Msl3l2,Naa11,Nat8f3,Spi1,Taf9b
GO:0001773	2	800	27	23679	0.231362	1153	0.823111	2.1925	myeloid_dendritic_cell_activation	Batf,Spi1
GO:0019934	2	800	27	23679	0.231362	1154	0.822398	2.1925	cGMPmediated_signaling	Gucy1b2,Gucy2e
GO:0031294	2	800	27	23679	0.231362	1155	0.821686	2.1925	lymphocyte_costimulation	Cd3e,Cd86
GO:0034219	2	800	27	23679	0.231362	1156	0.820975	2.1925	carbohydrate_transmembrane_transport	Hnf1a,Slc5a2
GO:0042753	2	800	27	23679	0.231362	1157	0.820265	2.1925	positive_regulation_of_circadian_rhythm	Mtnr1b,Uts2
GO:0050892	2	800	27	23679	0.231362	1158	0.819557	2.1925	intestinal_absorption	Lep,Pnlip
GO:0007229	4	800	73	23679	0.233073	1159	0.824905	1.62185	integrinmediated_signaling_pathway	Fyb,Itgad,Itgb6,Vav1
GO:0007596	4	800	73	23679	0.233073	1160	0.824194	1.62185	blood_coagulation	Fgb,P2ry12,Serping1,Tfpi
GO:0031060	4	800	73	23679	0.233073	1161	0.823484	1.62185	regulation_of_histone_methylation	Ctcfl,Dmrtc2,Gcg,Tet1
GO:0050817	4	800	73	23679	0.233073	1162	0.822776	1.62185	coagulation	Fgb,P2ry12,Serping1,Tfpi
GO:0060191	4	800	73	23679	0.233073	1163	0.822068	1.62185	regulation_of_lipase_activity	Apoc2,Nmur1,Pnlip,Txk
GO:0018393	5	800	98	23679	0.236928	1164	0.834947	1.51014	internal_peptidyllysine_acetylation	Hnf1a,Msl3l2,Nat8f3,Spi1,Taf9b
GO:0006869	11	800	253	23679	0.23821	1165	0.838745	1.2869	lipid_transport	Abca4,Apob,Apoc2,Apom,Aqp9,Atp8b4,Gltpd2,Hnf1a,Lep,P2rx7,Pnlip
GO:0046834	3	800	50	23679	0.238397	1166	0.838683	1.77592	lipid_phosphorylation	Gm9847,Pik3c2g,Pik3cg
GO:1902373	3	800	50	23679	0.238397	1167	0.837964	1.77592	negative_regulation_of_mRNA_catabolic_process	Dazl,Dnd1,Meioc
GO:0006909	4	800	74	23679	0.240388	1168	0.844239	1.59993	phagocytosis	Cebpe,Lep,Pecam1,Vav1
GO:0007009	4	800	74	23679	0.240388	1169	0.843517	1.59993	plasma_membrane_organization	Ank3,Bin2,Myh2,P2rx7
GO:0001973	1	800	8	23679	0.240424	1170	0.842922	3.69984	adenosine_receptor_signaling_pathway	P2ry12
GO:0002857	1	800	8	23679	0.240424	1171	0.842203	3.69984	positive_regulation_of_natural_killer_cell_mediated_immune_response_to_tumor_cell	Il12a
GO:0006067	1	800	8	23679	0.240424	1172	0.841484	3.69984	ethanol_metabolic_process	Adh6b
GO:0006271	1	800	8	23679	0.240424	1173	0.840767	3.69984	DNA_strand_elongation_involved_in_DNA_replication	Pcna-ps2
GO:0006570	1	800	8	23679	0.240424	1174	0.84005	3.69984	tyrosine_metabolic_process	Hpd
GO:0006930	1	800	8	23679	0.240424	1175	0.839336	3.69984	substratedependent_cell_migration_cell_extension	P2ry12
GO:0009204	1	800	8	23679	0.240424	1176	0.838622	3.69984	deoxyribonucleoside_triphosphate_catabolic_process	Gm5519
GO:0009415	1	800	8	23679	0.240424	1177	0.837909	3.69984	response_to_water	Krt8
GO:0010603	1	800	8	23679	0.240424	1178	0.837198	3.69984	regulation_of_cytoplasmic_mRNA_processing_body_assembly	Patl2
GO:0010700	1	800	8	23679	0.240424	1179	0.836488	3.69984	negative_regulation_of_norepinephrine_secretion	P2ry12
GO:0010940	1	800	8	23679	0.240424	1180	0.835779	3.69984	positive_regulation_of_necrotic_cell_death	Il17a
GO:0015838	1	800	8	23679	0.240424	1181	0.835071	3.69984	aminoacid_betaine_transport	Slc22a16
GO:0015868	1	800	8	23679	0.240424	1182	0.834365	3.69984	purine_ribonucleotide_transport	Gjb1
GO:0016321	1	800	8	23679	0.240424	1183	0.83366	3.69984	female_meiosis_chromosome_segregation	Sycp3
GO:0021695	1	800	8	23679	0.240424	1184	0.832955	3.69984	cerebellar_cortex_development	Kif14
GO:0030300	1	800	8	23679	0.240424	1185	0.832253	3.69984	regulation_of_intestinal_cholesterol_absorption	Lep
GO:0031282	1	800	8	23679	0.240424	1186	0.831551	3.69984	regulation_of_guanylate_cyclase_activity	Guca1a
GO:0031666	1	800	8	23679	0.240424	1187	0.83085	3.69984	positive_regulation_of_lipopolysaccharidemediated_signaling_pathway	Ly86
GO:0032667	1	800	8	23679	0.240424	1188	0.830151	3.69984	regulation_of_interleukin23_production	Il17a
GO:0033007	1	800	8	23679	0.240424	1189	0.829453	3.69984	negative_regulation_of_mast_cell_activation_involved_in_immune_response	Fer
GO:0033206	1	800	8	23679	0.240424	1190	0.828756	3.69984	meiotic_cytokinesis	Spire1
GO:0033313	1	800	8	23679	0.240424	1191	0.82806	3.69984	meiotic_cell_cycle_checkpoint	Hormad1
GO:0033684	1	800	8	23679	0.240424	1192	0.827365	3.69984	regulation_of_luteinizing_hormone_secretion	Tacr2
GO:0034380	1	800	8	23679	0.240424	1193	0.826672	3.69984	highdensity_lipoprotein_particle_assembly	Apom
GO:0035360	1	800	8	23679	0.240424	1194	0.825979	3.69984	positive_regulation_of_peroxisome_proliferator_activated_receptor_signaling_pathway	Lep
GO:0035588	1	800	8	23679	0.240424	1195	0.825288	3.69984	G_proteincoupled_purinergic_receptor_signaling_pathway	P2ry12
GO:0035814	1	800	8	23679	0.240424	1196	0.824598	3.69984	negative_regulation_of_renal_sodium_excretion	Uts2
GO:0035947	1	800	8	23679	0.240424	1197	0.823909	3.69984	regulation_of_gluconeogenesis_by_regulation_of_transcription_from_RNA_polymerase_II_promoter	Gcg
GO:0040016	1	800	8	23679	0.240424	1198	0.823221	3.69984	embryonic_cleavage	Dppa3
GO:0042758	1	800	8	23679	0.240424	1199	0.822535	3.69984	longchain_fatty_acid_catabolic_process	Lipe
GO:0045084	1	800	8	23679	0.240424	1200	0.821849	3.69984	positive_regulation_of_interleukin12_biosynthetic_process	Tlr6
GO:0045743	1	800	8	23679	0.240424	1201	0.821165	3.69984	positive_regulation_of_fibroblast_growth_factor_receptor_signaling_pathway	Nrxn1
GO:0048341	1	800	8	23679	0.240424	1202	0.820482	3.69984	paraxial_mesoderm_formation	Hnf1a
GO:0048631	1	800	8	23679	0.240424	1203	0.8198	3.69984	regulation_of_skeletal_muscle_tissue_growth	Mstn
GO:0048743	1	800	8	23679	0.240424	1204	0.819119	3.69984	positive_regulation_of_skeletal_muscle_fiber_development	Myf5
GO:0050798	1	800	8	23679	0.240424	1205	0.818439	3.69984	activated_T_cell_proliferation	Itgad
GO:0050859	1	800	8	23679	0.240424	1206	0.817761	3.69984	negative_regulation_of_B_cell_receptor_signaling_pathway	Ptpn6
GO:0051459	1	800	8	23679	0.240424	1207	0.817083	3.69984	regulation_of_corticotropin_secretion	Crhbp
GO:0060117	1	800	8	23679	0.240424	1208	0.816407	3.69984	auditory_receptor_cell_development	Clrn1
GO:0060371	1	800	8	23679	0.240424	1209	0.815731	3.69984	regulation_of_atrial_cardiac_muscle_cell_membrane_depolarization	Scn10a
GO:0072540	1	800	8	23679	0.240424	1210	0.815057	3.69984	Thelper_17_cell_lineage_commitment	Batf
GO:0085020	1	800	8	23679	0.240424	1211	0.814384	3.69984	protein_K6linked_ubiquitination	Ube2d2b
GO:0090084	1	800	8	23679	0.240424	1212	0.813712	3.69984	negative_regulation_of_inclusion_body_assembly	Dnajb8
GO:0097091	1	800	8	23679	0.240424	1213	0.813041	3.69984	synaptic_vesicle_clustering	Nrxn1
GO:0098856	1	800	8	23679	0.240424	1214	0.812372	3.69984	intestinal_lipid_absorption	Pnlip
GO:0150079	1	800	8	23679	0.240424	1215	0.811703	3.69984	negative_regulation_of_neuroinflammatory_response	Cd200r1
GO:1901299	1	800	8	23679	0.240424	1216	0.811036	3.69984	negative_regulation_of_hydrogen_peroxidemediated_programmed_cell_death	Hk3
GO:1903546	1	800	8	23679	0.240424	1217	0.810369	3.69984	protein_localization_to_photoreceptor_outer_segment	Tulp2
GO:2000347	1	800	8	23679	0.240424	1218	0.809704	3.69984	positive_regulation_of_hepatocyte_proliferation	Hpn
GO:2000617	1	800	8	23679	0.240424	1219	0.80904	3.69984	positive_regulation_of_histone_H3K9_acetylation	Piwil2
GO:0019722	6	800	124	23679	0.242449	1220	0.815185	1.4322	calciummediated_signaling	Ackr4,Calml3,Lat2,Nmur1,P2ry12,Tnni3
GO:0031343	5	800	99	23679	0.243222	1221	0.817114	1.49489	positive_regulation_of_cell_killing	H60c,Il12a,P2rx7,Stap1,Vav1
GO:0008340	2	800	28	23679	0.243979	1222	0.818987	2.1142	determination_of_adult_lifespan	Lep,Pou1f1
GO:0033137	2	800	28	23679	0.243979	1223	0.818317	2.1142	negative_regulation_of_peptidylserine_phosphorylation	Inpp5f,Inpp5j
GO:0033198	2	800	28	23679	0.243979	1224	0.817649	2.1142	response_to_ATP	P2rx7,P2ry12
GO:0034113	2	800	28	23679	0.243979	1225	0.816981	2.1142	heterotypic_cellcell_adhesion	Cd200r1,Itgad
GO:0042744	2	800	28	23679	0.243979	1226	0.816315	2.1142	hydrogen_peroxide_catabolic_process	Mpo,Prdx6b
GO:0048240	2	800	28	23679	0.243979	1227	0.815649	2.1142	sperm_capacitation	Catsper3,Pbp2
GO:0051957	2	800	28	23679	0.243979	1228	0.814985	2.1142	positive_regulation_of_amino_acid_transport	Kmo,P2rx7
GO:0071709	2	800	28	23679	0.243979	1229	0.814322	2.1142	membrane_assembly	Ank3,Nrxn1
GO:1901186	2	800	28	23679	0.243979	1230	0.81366	2.1142	positive_regulation_of_ERBB_signaling_pathway	Agr2,Pde6h
GO:1904019	2	800	28	23679	0.243979	1231	0.812999	2.1142	epithelial_cell_apoptotic_process	Krt8,Pik3cg
GO:0051954	3	800	51	23679	0.24748	1232	0.823996	1.7411	positive_regulation_of_amine_transport	Kmo,P2rx7,Tacr2
GO:0007599	4	800	75	23679	0.247756	1233	0.824246	1.5786	hemostasis	Fgb,P2ry12,Serping1,Tfpi
GO:0040029	9	800	203	23679	0.249452	1234	0.829216	1.31226	regulation_of_gene_expression_epigenetic	Ctcfl,H1fnt,Hist1h1t,Morc1,Mov10l1,Msl3l2,Pabpc1l,Spi1,Tet1
GO:0051651	5	800	100	23679	0.24956	1235	0.828903	1.47994	maintenance_of_location_in_cell	Ank3,Fthl17f,Ftmt,Tln2,Tmsb15a
GO:0002695	8	800	177	23679	0.250279	1236	0.830618	1.3378	negative_regulation_of_leukocyte_activation	Adgrf5,Bpi,Cd37,Cd86,Fer,Milr1,Ptpn6,Samsn1
GO:0002250	10	800	230	23679	0.25203	1237	0.835753	1.2869	adaptive_immune_response	Bmx,Cd247,Cd3e,Cd79a,Cd86,Fgb,H60c,Il12a,Lat2,Txk
GO:0031341	6	800	126	23679	0.253715	1238	0.840661	1.40946	regulation_of_cell_killing	H60c,Il12a,Lep,P2rx7,Stap1,Vav1
GO:0050707	9	800	204	23679	0.253846	1239	0.840417	1.30583	regulation_of_cytokine_secretion	Aim2,Carmil2,Cd200r1,Il17a,Il17f,P2rx7,Tlr1,Tlr6,Tslp
GO:0030593	4	800	76	23679	0.255172	1240	0.844125	1.55783	neutrophil_chemotaxis	Csf3r,Cxcl9,Pf4,Vav1
GO:0006475	5	800	101	23679	0.255939	1241	0.84598	1.46528	internal_protein_amino_acid_acetylation	Hnf1a,Msl3l2,Nat8f3,Spi1,Taf9b
GO:0018394	5	800	101	23679	0.255939	1242	0.845299	1.46528	peptidyllysine_acetylation	Hnf1a,Msl3l2,Nat8f3,Spi1,Taf9b
GO:0030834	3	800	52	23679	0.256614	1243	0.846847	1.70762	regulation_of_actin_filament_depolymerization	Capza3,Carmil2,Lmod2
GO:0001825	2	800	29	23679	0.256621	1244	0.846189	2.04129	blastocyst_formation	Ccnb1ip1,Pnldc1
GO:0034110	2	800	29	23679	0.256621	1245	0.84551	2.04129	regulation_of_homotypic_cellcell_adhesion	Ank3,C1qtnf1
GO:0035904	2	800	29	23679	0.256621	1246	0.844831	2.04129	aorta_development	Lep,Ndst1
GO:0042157	2	800	29	23679	0.256621	1247	0.844153	2.04129	lipoprotein_metabolic_process	Apob,Apom
GO:0042490	2	800	29	23679	0.256621	1248	0.843477	2.04129	mechanoreceptor_differentiation	Mcoln3,Ush2a
GO:0043951	2	800	29	23679	0.256621	1249	0.842802	2.04129	negative_regulation_of_cAMPmediated_signaling	Aplnr,Mrap
GO:0055078	2	800	29	23679	0.256621	1250	0.842127	2.04129	sodium_ion_homeostasis	Slc12a1,Tmprss3
GO:0071514	2	800	29	23679	0.256621	1251	0.841454	2.04129	genetic_imprinting	Ctcfl,Dnmt3l
GO:0090181	2	800	29	23679	0.256621	1252	0.840782	2.04129	regulation_of_cholesterol_metabolic_process	Apob,Serpina12
GO:2000778	2	800	29	23679	0.256621	1253	0.840111	2.04129	positive_regulation_of_interleukin6_secretion	Il17a,Il17f
GO:0019221	11	800	258	23679	0.257593	1254	0.842621	1.26196	cytokinemediated_signaling_pathway	Aim2,Cldn18,Cxcl9,Fer,Il22ra1,Krt8,Lep,Pf4,Plvap,Ptpn6,Spi1
GO:0090066	18	800	448	23679	0.258368	1255	0.844482	1.18924	regulation_of_anatomical_structure_size	Arhgap18,Capza3,Carmil2,Fer,Fgb,Fshr,Gm16372,Lep,Lmod2,Mtnr1b,Myo3b,Neb,P2rx7,Pecam1,Slc12a1,Spire1,Tmsb15a,Uts2
[truncated: 14,201 more rows]

## Sheet: highmeth_HICP_ocun
#db_category	genes_in_category	genes	db_category	db	p-value	rank	adj p-val	enrichment	category_name	gene_list
[truncated: 15,545 more rows]

[truncated: 4 more sheets: highmeth_HICP_cfam, highmeth_HICP_btau, highmeth_HICP_sscr, highmeth_HICP_ggal]
