# Supplementary material for: A comparative methylome analysis reveals conservation and divergence of DNA methylation patterns and functions in vertebrates
Source: BMC Biol. 2022 Mar 23;20:70. doi: 10.1186/s12915-022-01270-x (PMC8941758; doi:10.1186/s12915-022-01270-x)
Supplement: Supplementary file 9 — Additional file 9: Table S8. List of 'gg dko' orthologs in each species. [file 12915_2022_1270_MOESM9_ESM.xlsx]

## Sheet: gg_dko_orthologs
mm10	hg38	oryCun2	canFam3	BosTau8	susScr11	galGal6
1700013H16Rik	-	-	-	-	-	-
1700020N01Rik	-	-	-	-	-	-
1700029P11Rik	NDUFB11	NDUFB11	NDUFB11	NDUFB11	NDUFB11	-
1700080O16Rik	MAGEA10	ENSOCUG00000009992	-	ENSBTAG00000012748	MAGEA10	NSMCE3
4930502E18Rik	-	ENSOCUG00000021358	-	ENSBTAG00000019546	ENSSSCG00000012693	-
4930550L24Rik	MAGEA6	ENSOCUG00000007734	ENSCAFG00000018988	ENSBTAG00000019009	ENSSSCG00000022384	-
4933415F23Rik	PPP1R14B	PPP1R14B	ENSCAFG00000001830	ENSBTAG00000032450	PPP1R14B	PPP1R14B
4933416C03Rik	-	-	-	-	-	-
4933425L06Rik	-	ENSOCUG00000028096	-	-	-	-
Abca16	-	ENSOCUG00000022812	ENSCAFG00000017787	ENSBTAG00000035915	ENSSSCG00000035000	-
Adad1	ADAD1	ADAD1	ADAD1	ADAD1	ADAD1	ENSGALG00000044995
Adad2	ADAD2	ADAD2	ADAD2	ADAD2	ADAD2	-
Als2cr11	-	-	-	-	-	-
Asz1	ASZ1	ASZ1	ASZ1	ASZ1	ASZ1	ASZ1
AU022751	-	-	-	-	-	-
Aurkc	AURKC	AURKC	AURKC	AURKC	AURKC	-
Brdt	BRDT	BRDT	BRDT	BRDT	BRDT	BRDT
Btbd18	BTBD18	BTBD18	BTBD18	-	BTBD18	-
Ccdc152	CCDC152	CCDC152	CCDC152	CCDC152	CCDC152	-
Ccdc172	CCDC172	CCDC172	CCDC172	CCDC172	CCDC172	CCDC172
Ccdc36	CCDC36	CCDC36	CCDC36	CCDC36	CCDC36	-
Ccdc73	CCDC73	CCDC73	CCDC73	-	CCDC73	ENSGALG00000012103
Ccer1	CCER1	CCER1	-	CCER1	-	-
Ccnb1ip1	CCNB1IP1	CCNB1IP1	CCNB1IP1	CCNB1IP1	CCNB1IP1	-
Cetn1	CETN1	CETN1	CETN1	CETN1	CETN1	CETN1
Cox7b2	COX7B2	-	COX7B2	COX7B2	-	COX7B
Cox8c	COX8C	-	-	COX8B	ENSSSCG00000002462	-
Ctcfl	CTCFL	-	CTCFL	CTCFL	CTCFL	-
Cyct	-	ENSOCUG00000025342	-	CYCT	-	ENSGALG00000040718
Cypt3	-	-	-	-	-	-
D1Pas1	DDX3X	DDX3X	DDX3X	DDX3X	DDX3X	DDX3X
Dazl	DAZL	-	ENSCAFG00000005867	DAZL	DAZL	DAZL
Ddx4	DDX4	DDX4	DDX4	DDX4	DDX4	DDX4
Dmrtb1	DMRTB1	DMRTB1	DMRTB1	DMRTB1	DMRTB1	DMRTB1
Dnmt3l	DNMT3L	-	ENSCAFG00000010721	ENSBTAG00000014882	ENSSSCG00000028741	-
Dpep3	DPEP3	-	DPEP3	DPEP3	DPEP3	-
Fabp9	FABP9	FABP9	-	FABP9	FABP9	LBFABP
Fam178b	FAM178B	FAM178B	FAM178B	ENSBTAG00000050476	FAM178B	ENSGALG00000045608
Fkbp6	FKBP6	FKBP6	FKBP6	FKBP6	FKBP6	FKBP6
Gm6880	-	-	-	-	-	-
Gpat2	GPAT2	GPAT2	GPAT2	GPAT2	ENSSSCG00000008121	GPAT2
Gtsf1	GTSF1	GTSF1	ENSCAFG00000017295	GTSF1	GTSF1	GTSF1
Hdgfl1	HDGFL1	-	-	HDGFL1	ENSSSCG00000001083	-
Henmt1	HENMT1	HENMT1	HENMT1	HENMT1	HENMT1	HENMT1
Hist1h2aa	HIST1H2AA	-	-	ENSBTAG00000040098	-	H2A-VII
Hist1h2ba	HIST1H2BA	ENSOCUG00000027410	ENSCAFG00000030971	-	HIST1H2BA	H2B-V
Hormad1	HORMAD1	HORMAD1	HORMAD1	HORMAD1	HORMAD1	HORMAD1
Hormad2	HORMAD2	HORMAD2	HORMAD2	HORMAD2	HORMAD2	HORMAD2
Hsf2bp	HSF2BP	HSF2BP	HSF2BP	HSF2BP	ENSSSCG00000032445	HSF2BP
Igbp1b	IGBP1	ENSOCUG00000025714	IGBP1	IGBP1	-	ENSGALG00000044628
Kdm4d	KDM4D	KDM4D	KDM4D	ENSBTAG00000001704	ENSSSCG00000031376	-
Ly6k	LY6K	ENSOCUG00000021008	ENSCAFG00000029038	ENSBTAG00000050161	ENSSSCG00000033594	-
M1ap	M1AP	M1AP	M1AP	M1AP	M1AP	M1AP
Mael	MAEL	MAEL	MAEL	MAEL	MAEL	MAEL
Majin	MAJIN	-	MAJIN	-	-	-
Mei4	MEI4	MEI4	MEI4	MEI4	MEI4	MEI4
Meioc	MEIOC	MEIOC	MEIOC	MEIOC	MEIOC	MEIOC
Morc1	MORC1	MORC1	MORC1	-	MORC1	-
Mov10l1	MOV10L1	MOV10L1	MOV10L1	MOV10L1	MOV10L1	MOV10L1
Naa11	NAA11	NAA11	NAA11	NAA11	NAA11	-
Nlrp14	NLRP14	NLRP14	NLRP14	NLRP14	-	-
Nlrp4c	NLRP4	ENSOCUG00000016525	-	-	-	ENSGALG00000007171
Nlrp5	NLRP5	NLRP5	NLRP5	NLRP5	ENSSSCG00000028861	-
Nr5a1	NR5A1	NR5A1	NR5A1	NR5A1	NR5A1	NR5A1
Nxf2	NXF2	ENSOCUG00000015043	ENSCAFG00000031569	ENSBTAG00000005319	ENSSSCG00000028913	ENSGALG00000032057
Nxf3	NXF3	NXF3	NXF3	ENSBTAG00000032787	ENSSSCG00000034054	ENSGALG00000032057
Otud6a	OTUD6A	OTUD6A	OTUD6A	ENSBTAG00000054566	OTUD6A	-
Pabpc6	PABPC3	ENSOCUG00000023935	-	-	ENSSSCG00000033638	-
Pdcl2	PDCL2	PDCL2	PDCL2	PDCL2	PDCL2	PDCL2
Pdha2	PDHA2	PDHA2	-	PDHA2	PDHA2	PDHA1
Pet2	DCAF8L2	ENSOCUG00000023630	ENSCAFG00000013603	ENSBTAG00000052068	ENSSSCG00000012192	ENSGALG00000051895
Piwil2	PIWIL2	PIWIL2	PIWIL2	PIWIL2	PIWIL2	-
Prr19	PRR19	PRR19	PRR19	PRR19	PRR19	-
Prame	-	-	-	-	-	-
Pramef12	PRAMEF12	-	-	-	-	-
Pramel1	-	-	-	-	-	-
Pramel3	-	-	-	-	-	-
Prr19	PRR19	PRR19	PRR19	PRR19	PRR19	-
Prss38	PRSS38	PRSS38	PRSS38	PRSS38	-	-
Prss42	PRSS42	-	-	PRSS42	-	-
Psma8	PSMA8	PSMA8	PSMA8	PSMA8	PSMA8	-
Ptpn20	PTPN20	-	PTPN20	-	PTPN20	PTPN20
Rbm44	RBM44	RBM44	RBM44	RBM44	RBM44	-
Rbmxl2	RBMXL2	ENSOCUG00000021095	-	RBMXL2	ENSSSCG00000035683	-
Rec114	REC114	REC114	REC114	REC114	REC114	REC114
Rnf17	RNF17	RNF17	RNF17	RNF17	RNF17	ENSGALG00000045414
Rpl10l	RPL10L	RPL10L	RPL10L	RPL10L	RPL10L	-
Rpl39l	RPL39L	-	-	-	ENSSSCG00000033224	-
Sec1	-	-	ENSCAFG00000023807	SEC1	ENSSSCG00000040556	-
Slc25a31	SLC25A31	SLC25A31	SLC25A31	SLC25A31	SLC25A31	-
Slc9b1	SLC9B1	SLC9B1	SLC9B1	SLC9B1	SLC9B1	-
Smc1b	SMC1B	SMC1B	SMC1B	SMC1B	SMC1B	SMC1B
Sohlh1	SOHLH1	-	SOHLH1	-	-	-
Sohlh2	SOHLH2	ENSOCUG00000017853	ENSCAFG00000006206	ENSBTAG00000018955	ENSSSCG00000026164	-
Spaca1	SPACA1	SPACA1	SPACA1	SPACA1	SPACA1	SPACA1
Spesp1	SPESP1	SPESP1	SPESP1	SPESP1	SPESP1	-
Spz1	SPZ1	-	SPZ1	SPZ1	SPZ1	-
Stag3	STAG3	STAG3	STAG3	STAG3	STAG3	-
Stk31	STK31	STK31	STK31	STK31	STK31	STK31
Stra8	STRA8	STRA8	STRA8	STRA8	STRA8	STRA8
Syce1	SYCE1	-	SYCE1	SYCE1	SYCE1	-
Syce3	SYCE3	SYCE3	SYCE3	SYCE3	SYCE3	SYCE3
Sycp1	SYCP1	-	SYCP1	SYCP1	SYCP1	ENSGALG00000054224
Sycp2	SYCP2	SYCP2	SYCP2	SYCP2	SYCP2	-
Sycp3	SYCP3	SYCP3	-	SYCP3	SYCP3	ENSGALG00000012766
Taf7l	TAF7L	ENSOCUG00000004497	TAF7L	TAF7L	TAF7L	-
Tex101	TEX101	TEX101	TEX101	TEX101	TEX101	-
Tex11	TEX11	TEX11	TEX11	TEX11	TEX11	-
Tex12	TEX12	-	TEX12	TEX12	TEX12	TEX12
Tex13	-	-	-	-	-	-
Tex19.1	-	-	-	-	-	-
Tex19.2	TEX19	-	-	ENSBTAG00000053776	-	-
Timm8a2	TIMM8A	ENSOCUG00000011199	TIMM8A	TIMM8A	TIMM8A	TIMM8A
Tktl1	TKTL1	TKTL1	TKTL1	TKTL1	TKTL1	-
Tktl2	TKTL2	TKTL2	-	TKTL2	TKTL2	-
Tnp1	TNP1	TNP1	TNP1	TNP1	TNP1	-
Topaz1	TOPAZ1	TOPAZ1	TOPAZ1	TOPAZ1	TOPAZ1	ENSGALG00000054787
Trim52	TRIM52	-	TRIM52	TRIM52	-	ENSGALG00000030569
Tsga8	-	-	-	-	-	-
Tuba3a	TUBA3C	ENSOCUG00000023547	ENSCAFG00000015086	ENSBTAG00000038258	ENSSSCG00000010103	-
Tuba3b	TUBA3E	ENSOCUG00000026477	-	TUBA3E	ENSSSCG00000010099	ENSGALG00000006241
Usp26	USP29	ENSOCUG00000025094	USP26	USP26	ENSSSCG00000012678	-
Wbp2nl	WBP2NL	WBP2NL	WBP2NL	WBP2NL	-	WBP2NL
Wdr20rt	WDR20	WDR20	WDR20	WDR20	WDR20	WDR20
Wfdc15a	-	ENSOCUG00000021444	ENSCAFG00000023637	WFDC15B	ENSSSCG00000033906	-
Zp3	ZP3	-	ZP3	ZP3	ZP3	ZP3
