# Supplementary material for: A comparative methylome analysis reveals conservation and divergence of DNA methylation patterns and functions in vertebrates
Source: BMC Biol. 2022 Mar 23;20:70. doi: 10.1186/s12915-022-01270-x (PMC8941758; doi:10.1186/s12915-022-01270-x)
Supplement: Supplementary file 10 — Additional file 10: Table S9. Differential gene expression analysis by RNA-seq after 5-azadC treatment. [file 12915_2022_1270_MOESM10_ESM.xlsx]

## Sheet: rna_genes_count_hsa_diff_table_
gene	chrGene	startGene	endGene	transcript	strand	L2FC	PADJ	RNA_Hsap_fibro_5aza0_1	RNA_Hsap_fibro_5aza0_2	RNA_Hsap_fibro_5aza0_3	RNA_Hsap_fibro_5aza1_1	RNA_Hsap_fibro_5aza1_2	RNA_Hsap_fibro_5aza1_3	promoter	chr	start	end	CGnb	Cnb	Gnb	CGratio	GCcontent	CG covered	promoter coverage (%)	promoter CG methylation (%)
A1BG	chr19	58345177	58353499	ENST00000600966	-	-0.130065	0.665583	4.06752	4.19982	3.51946	4.14504	4.13645	3.18877	LCP	chr19	58352629	58354129	37	448	434	0.286	59	25	67.5676	82.4917
A1CF	chr10	50799408	50885675	ENST00000282641	-	1.54214	NA	0	0	0.00271601	0.00212103	0.00560908	0	LCP	chr10	50885175	50886675	10	260	258	0.224	35	10	100	68.9028
A2M	chr12	9067663	9116229	ENST00000318602	-	-0.318168	0.611414	0.411512	0.553957	0.789694	0.456357	0.396844	0.628812	LCP	chr12	9115657	9117157	13	307	288	0.221	40	13	100	37.859
A2ML1	chr12	8822471	8887001	ENST00000541459	+	-1.37814	0.761065	0.00331327	0.0131866	0.00432357	0	0.00892898	0	ICP	chr12	8842236	8843736	43	360	303	0.592	44	41	95.3488	78.9363
A3GALT2	chr1	33306765	33321098	ENST00000442999	-	1.64141	NA	0	0	0.025299	0.0197568	0	0.0539597	LCP	chr1	33320598	33322098	19	364	395	0.198	51	16	84.2105	65.3167
A4GALT	chr22	42692120	42721298	ENST00000249005	-	-0.103666	0.702394	8.85413	9.73871	10.3566	9.27716	9.24076	10.0141	LCP	chr22	42695133	42696633	38	393	433	0.335	55	24	63.1579	64.7436
A4GNT	chr3	138123717	138132387	ENST00000236709	-	0.530963	0.810645	0.0783923	0.0668562	0.0146137	0.0798864	0.0603601	0.109092	LCP	chr3	138131887	138133387	6	358	292	0.086	43	6	100	61.3688
AAAS	chr12	53307455	53324864	ENST00000550286	-	0.113857	0.644142	12.0635	12.2936	10.482	14.129	15.035	11.0158	HCP	chr12	53324258	53325758	115	491	474	0.742	64	49	42.6087	10.0532
AACS	chr12	125065378	125143333	ENST00000316519	+	0.112759	0.481883	10.4788	11.1047	10.0839	12.6838	13.0399	10.7039	HCP	chr12	125064379	125065879	93	418	469	0.712	59	29	31.1828	25.8511
AADAC	chr3	151814036	151828488	ENST00000232892	+	2.35334	0.42136	0	0	0.0310323	0.0363512	0.0320437	0.0827349	LCP	chr3	151813037	151814537	19	354	246	0.327	40	19	100	90.1296
AADACL2	chr3	151733915	151761339	ENST00000356517	+	2.27854	0.380925	0	0.0530833	0	0.0679598	0.0179721	0.185611	LCP	chr3	151732927	151734427	7	261	272	0.148	36	7	100	61.1553
AADAT	chr4	170060221	170091699	ENST00000337664	-	0.08493	0.839609	2.56983	2.17201	1.87504	2.7596	2.57843	2.14381	HCP	chr4	170089467	170090967	102	464	383	0.862	56	63	61.7647	1.11552
AAED1	chr9	96639576	96655303	ENST00000411939	-	-0.34005	0.0292089	9.86507	11.0673	12.3349	10.1512	9.42998	8.371	HCP	chr9	96654248	96655748	131	449	496	0.883	63	64	48.855	4.16667
AAGAB	chr15	67201032	67255195	ENST00000561452	-	0.128716	0.525662	8.27009	9.23389	8.84671	11.3895	9.38717	9.79032	ICP	chr15	67254175	67255675	85	417	390	0.785	54	67	78.8235	2.68361
AAK1	chr2	69457996	69674349	ENST00000406297	-	-0.160522	0.735372	2.61491	2.71487	3.6253	2.4423	2.41745	3.57494	HCP	chr2	69643217	69644717	125	478	461	0.851	63	64	51.2	0.530349
AAMDC	chr11	77821108	77918432	ENST00000526415	+	0.0391798	0.91529	6.88039	6.69027	7.31195	8.31291	8.07704	6.43767	HCP	chr11	77820129	77821629	119	426	567	0.739	66	13	10.9244	0
AAMP	chr2	218264122	218270257	ENST00000444053	-	0.0988717	0.519264	30.5003	35.0811	32.5328	38.3254	38.6939	34.5629	HCP	chr2	218269678	218271178	89	409	513	0.637	61	62	69.6629	0.409626
AANAT	chr17	76453350	76470117	ENST00000250615	+	0.631214	0.924114	0	0.0277419	0	0.00947107	0.0375695	0	HCP	chr17	76452351	76453851	131	467	520	0.81	66	40	30.5344	6.12354
AAR2	chr20	36236458	36270918	ENST00000320849	+	0.0836107	0.719721	8.2889	8.69276	8.47118	10.9301	8.90241	8.82037	ICP	chr20	36235465	36236965	57	360	414	0.574	52	50	87.7193	22.6031
AARD	chr8	116938198	116944487	ENST00000378279	+	-0.0633195	0.985646	0.0258807	0.042918	0.0225149	0.0351653	0.0464975	0.0120054	ICP	chr8	116937199	116938699	67	406	427	0.58	55	27	40.2985	28.3434
AARS	chr16	70252294	70289543	ENST00000261772	-	-0.467756	1.64911e-08	59.5497	56.742	57.3859	46.6427	45.8978	41.0412	HCP	chr16	70289043	70290543	79	443	396	0.676	56	66	83.5443	26.6162
AARS2	chr6	44299653	44313326	ENST00000244571	-	0.177625	0.474688	4.5389	4.17306	3.35095	4.84042	5.29774	4.38283	ICP	chr6	44312826	44314326	58	389	396	0.565	52	47	81.0345	7.40236
AASDH	chr4	56338286	56387508	ENST00000451613	-	0.141391	0.557166	3.34585	3.52459	2.83401	3.75367	4.22322	3.41498	ICP	chr4	56387008	56388508	67	347	372	0.779	48	67	100	0.619844
AASDHPPT	chr11	106075500	106098710	ENST00000278618	+	0.222408	0.0774662	9.8393	10.0335	9.40894	13.4479	12.1467	10.7424	HCP	chr11	106076489	106077989	86	429	445	0.676	58	63	73.2558	1.66381
AASS	chr7	122075646	122144280	ENST00000417368	-	0.125739	0.594973	5.43004	4.80248	4.88596	5.62395	6.32046	5.59745	ICP	chr7	122143780	122145280	77	457	340	0.744	53	40	51.9481	8.34672
AATF	chr17	36948874	37056871	ENST00000619387	+	-0.0822759	0.677762	12.9294	12.4925	13.2525	13.5126	13.4501	11.8823	HCP	chr17	36947875	36949375	109	449	428	0.851	58	76	69.7248	0.503932
AATK	chr17	81117294	81166077	ENST00000326724	-	1.52628	0.00987659	0.0469127	0.0466773	0.0329633	0.136066	0.160463	0.0954161	HCP	chr17	81165517	81167017	122	459	628	0.635	72	17	13.9344	37.1709
ABAT	chr16	8674564	8784575	ENST00000564714	+	-0.0216075	0.9584	4.45256	4.99394	5.45938	4.94517	5.02485	5.56818	ICP	chr16	8673596	8675096	73	468	433	0.541	60	32	43.8356	13.8883
ABC13-47488600E17.1	chr13	113953704	113973997	ENST00000636427	-	-0.339158	0.772947	0.157192	0.124044	0.190977	0.115998	0.0730376	0.203665	HCP	chr13	113973497	113974997	89	507	468	0.563	65	35	39.3258	86.4762
ABC13-47656900H15.1	chr17	21772754	21783465	ENST00000637164	-	-0.491686	0.504574	0.539022	1.01763	0.450887	0.549295	0.484206	0.480843	LCP	chr17	21782965	21784465	13	340	324	0.177	44	13	100	74.0866
ABC7-42404400C24.1	chr10	47750863	47763592	ENST00000622861	-	-0.330678	0.772994	0.089727	0.0857056	0.0562017	0.0512048	0.0822142	0.0649303	HCP	chr10	47762293	47763793	132	496	550	0.726	70	64	48.4848	3.71542
ABCA1	chr9	104781001	104928237	ENST00000374733	-	-0.00742784	0.991854	4.18757	3.674	5.22768	4.20275	3.65568	5.86183	HCP	chr9	104927639	104929139	76	440	402	0.645	56	41	53.9474	4.00407
ABCA10	chr17	69147213	69244846	ENST00000269081	-	-0.103939	0.90971	0.131987	0.218874	0.145441	0.167381	0.193655	0.130614	LCP	chr17	69244346	69245846	4	214	171	0.164	26	4	100	72.3922
ABCA12	chr2	214931541	215138428	ENST00000389661	-	1.19563	0.438363	0.00421267	0.0167661	0.013743	0.0128789	0.0198674	0.0498307	LCP	chr2	215031586	215033086	7	280	236	0.159	34	7	100	52.8912
ABCA13	chr7	48171457	48647496	ENST00000411975	+	-0.202501	0.899986	0.0173085	0.0160735	0.0301151	0.0211661	0.0108838	0.0256927	HCP	chr7	48454063	48455563	77	414	434	0.643	56	59	76.6234	70.9959
ABCA2	chr9	137007226	137028922	ENST00000341511	-	-0.387441	0.0359491	6.06845	5.60418	6.26769	4.30304	4.91704	5.29584	HCP	chr9	137027690	137029190	188	570	551	0.898	75	33	17.5532	4.48774
ABCA3	chr16	2275880	2340746	ENST00000301732	-	1.40899	0.00068002	0.0903631	0.0551059	0.0988982	0.196053	0.259232	0.23122	HCP	chr16	2340235	2341735	178	486	642	0.856	75	67	37.6404	10.8535
ABCA4	chr1	93992834	94121132	ENST00000370225	-	0.263352	0.789344	0.0651071	0.0917721	0.0601799	0.107815	0.109661	0.0604029	LCP	chr1	94120632	94122132	30	375	409	0.294	52	30	100	83.6411
ABCA5	chr17	69244310	69327244	ENST00000588665	-	-0.247375	0.133793	1.96451	2.11132	1.69148	1.90019	1.73626	1.5286	HCP	chr17	69326744	69328244	112	518	386	0.841	60	30	26.7857	8.85046
ABCA6	chr17	69078701	69141888	ENST00000284425	-	-0.59625	0.00551258	0.69365	0.655021	0.611822	0.490882	0.458677	0.429021	LCP	chr17	69141374	69142874	8	256	250	0.188	34	8	100	0
ABCA7	chr19	1040100	1065572	ENST00000611490	+	0.98176	2.49949e-05	0.597987	0.419324	0.598252	1.06787	1.35061	0.982755	ICP	chr19	1039101	1040601	75	443	459	0.554	60	46	61.3333	7.44565
ABCA8	chr17	68867291	68955392	ENST00000585531	-	-0.294997	0.368376	1.20268	1.2469	0.860912	1.07442	1.08888	0.716037	LCP	chr17	68944374	68945874	13	291	327	0.205	41	9	69.2308	82.3608
ABCA9	chr17	68974487	69061064	ENST00000495634	-	-0.593125	0.401578	0.149347	0.126983	0.148822	0.0913159	0.0585421	0.147373	LCP	chr17	69060406	69061906	9	264	240	0.213	34	9	100	17.2313
ABCB1	chr7	87503632	87713323	ENST00000622132	-	0.794944	0.532889	0.0360896	0.023939	0.0313962	0.0572094	0.0378227	0.0725444	ICP	chr7	87600573	87602073	36	335	277	0.582	41	35	97.2222	20.385
ABCB10	chr1	229516581	229558695	ENST00000344517	-	-0.168145	0.319614	5.9906	6.62054	5.64991	6.18338	6.132	4.97336	HCP	chr1	229558195	229559695	166	551	497	0.91	70	83	50	2.81889
ABCB4	chr7	87401696	87480435	ENST00000265723	-	-0.221475	0.652275	0.340054	0.348014	0.380353	0.346535	0.266197	0.356047	HCP	chr7	87475239	87476739	95	484	408	0.722	59	48	50.5263	13.2992
ABCB6	chr2	219209767	219218990	ENST00000265316	-	0.0644364	0.863714	6.01047	5.69242	4.37641	6.19874	6.56592	5.14304	HCP	chr2	219218490	219219990	104	477	468	0.699	63	63	60.5769	17.2865
ABCB7	chrX	75053171	75156732	ENST00000529949	-	-0.102695	0.651803	6.1812	5.77053	5.42712	6.12792	5.7274	5.35228	ICP	chrX	75155782	75157282	47	387	300	0.608	46	40	85.1064	22.3873
ABCB8	chr7	151028421	151047782	ENST00000498578	+	-0.0514389	0.834953	4.84151	5.39828	4.43476	5.21791	5.16822	4.65599	ICP	chr7	151027462	151028962	75	403	420	0.665	55	62	82.6667	5.63939
ABCB9	chr12	122920950	122981649	ENST00000543935	-	0.730839	6.87484e-06	0.493932	0.628922	0.461998	0.969732	0.991346	0.836375	HCP	chr12	122974182	122975682	98	424	467	0.743	59	83	84.6939	0.860107
ABCC1	chr16	15949576	16143074	ENST00000399408	+	0.115367	0.488055	16.0284	15.3435	15.1463	17.422	18.3229	17.7138	HCP	chr16	15948577	15950077	126	473	502	0.797	65	28	22.2222	47.0985
ABCC10	chr6	43427365	43450430	ENST00000372530	+	-0.107866	0.593141	5.39781	5.37776	4.6989	5.06092	5.5384	4.67144	HCP	chr6	43426554	43428054	84	399	438	0.721	56	72	85.7143	21.1595
ABCC11	chr16	48166909	48247568	ENST00000356608	-	2.26648	0.254678	0	0.0194344	0	0.0477713	0.0210553	0.0326181	LCP	chr16	48246894	48248394	12	331	277	0.196	41	11	91.6667	80.9993
ABCC12	chr16	48082972	48156018	ENST00000527640	-	2.94508	NA	0	0	0	0.00756409	0	0.0103295	ICP	chr16	48155493	48156993	39	424	401	0.344	55	32	82.0513	29.8176
ABCC2	chr10	99782731	99852192	ENST00000370449	+	3.5589	2.29116e-27	0.0750641	0.0974183	0.0979531	0.904634	0.905914	1.51695	LCP	chr10	99781732	99783232	13	302	312	0.207	41	13	100	90.8402
ABCC3	chr17	50634776	50692252	ENST00000285238	+	0.0589706	0.900015	9.30311	9.08728	6.22319	9.01428	10.8364	7.44096	HCP	chr17	50633857	50635357	105	461	511	0.669	65	39	37.1429	19.4801
ABCC4	chr13	95019828	95301446	ENST00000629385	-	0.237889	0.0623122	6.74084	6.82981	6.28955	8.64308	7.9103	8.28407	HCP	chr13	95300946	95302446	142	477	520	0.859	66	70	49.2958	2.60518
ABCC5	chr3	183919933	184018015	ENST00000334444	-	-0.168316	0.431903	2.86267	2.61419	2.21989	2.42246	2.62439	2.23745	HCP	chr3	184017515	184019015	98	490	381	0.788	58	72	73.4694	4.52087
ABCC6	chr16	16148927	16223522	ENST00000622290	-	0.39028	0.70158	0.0957203	0.0507946	0.0915991	0.0845387	0.0945846	0.150967	ICP	chr16	16222971	16224471	69	405	462	0.554	58	11	15.942	17.803
ABCC8	chr11	17392884	17476845	ENST00000302539	-	0.980051	NA	0	0.00399791	0	0.00409466	0	0.00559165	HCP	chr11	17476345	17477845	96	433	524	0.635	64	33	34.375	13.3243
ABCC9	chr12	21797400	21942529	ENST00000538350	-	0.309397	0.00190147	3.50872	3.5166	3.35765	4.86142	4.78537	4.04406	ICP	chr12	21940733	21942233	79	397	345	0.866	49	79	100	1.37676
ABCD1	chrX	153724867	153744762	ENST00000218104	+	0.265853	0.0454655	4.94278	4.75626	4.6285	6.01125	6.4283	5.86732	HCP	chrX	153723868	153725368	140	586	512	0.7	73	20	14.2857	26.881
ABCD2	chr12	39550032	39619751	ENST00000308666	-	1.19335	0.30511	0.00953827	0.0253077	0.0207446	0.0550804	0.0385572	0.039821	ICP	chr12	39619251	39620751	35	330	335	0.475	44	33	94.2857	2.53212
ABCD3	chr1	94418454	94518666	ENST00000370214	+	0.00605434	0.985735	18.7137	19.8762	15.9661	21.3089	20.5331	16.4731	HCP	chr1	94417455	94418955	130	473	439	0.94	61	77	59.2308	0.972085
ABCD4	chr14	74285422	74303056	ENST00000356924	-	0.0166896	0.961442	5.05493	5.02956	4.36285	5.06375	5.49699	4.97712	ICP	chr14	74302556	74304056	72	385	413	0.68	53	67	93.0556	23.6348
ABCE1	chr4	145097931	145129179	ENST00000502586	+	0.0820633	0.82396	19.6663	20.3779	14.9173	23.9896	22.0352	16.0351	ICP	chr4	145097288	145098788	79	395	374	0.803	51	63	79.7468	1.1952
ABCF1	chr6	30571375	30597179	ENST00000468958	+	-0.0856902	0.657931	18.9224	17.604	18.5638	18.8306	18.2791	18.0226	ICP	chr6	30570442	30571942	85	396	409	0.788	54	63	74.1176	1.33604
ABCF2	chr7	151207836	151227230	ENST00000222388	-	0.17439	0.148739	16.417	17.6991	16.9337	21.5548	21.836	17.9114	HCP	chr7	151226666	151228166	88	485	371	0.734	57	75	85.2273	0.244444
ABCF3	chr3	184186022	184194012	ENST00000292808	+	-0.0209171	0.937725	12.7586	12.9728	12.4374	14.2418	12.8632	12.8325	HCP	chr3	184185174	184186674	96	403	472	0.758	58	40	41.6667	9.07873
ABCG1	chr21	42199688	42297244	ENST00000343687	+	-0.845284	NA	0	0.00433422	0.00568436	0.00443911	0	0	HCP	chr21	42218821	42220321	133	513	512	0.76	68	39	29.3233	4.21246
ABCG2	chr4	88090263	88231322	ENST00000237612	-	0.715986	0.257477	0.0777293	0.113974	0.0854155	0.137577	0.176399	0.170794	ICP	chr4	88158412	88159912	90	413	396	0.826	54	69	76.6667	9.50849
ABCG4	chr11	119149011	119162653	ENST00000622721	+	-0.222945	0.880185	0.0679553	0.082103	0.0823426	0.064304	0.0588644	0.0878132	HCP	chr11	119148896	119150396	123	500	557	0.663	70	24	19.5122	22.7976
ABCG5	chr2	43812471	43838865	ENST00000405322	-	0.747764	NA	0	0	0.00779311	0.0121718	0	0	LCP	chr2	43838252	43839752	37	422	438	0.3	57	21	56.7568	68.4335
ABHD1	chr2	27123788	27130812	ENST00000621324	+	-0.316546	0.872299	0.121428	0.161091	0.123242	0.0687458	0.0908995	0.187758	ICP	chr2	27122789	27124289	60	421	463	0.462	59	25	41.6667	51.9953
ABHD10	chr3	111979009	111993363	ENST00000273359	+	0.089892	0.709564	8.44527	8.96308	7.10206	10.0674	9.31613	8.34697	ICP	chr3	111978035	111979535	67	361	352	0.791	48	66	98.5075	2.6666
ABHD11	chr7	73736093	73738867	ENST00000395147	-	0.0161461	0.976744	3.9185	4.8303	3.69976	5.20614	4.79346	3.40584	HCP	chr7	73738332	73739832	118	508	458	0.761	64	45	38.1356	5.65079
ABHD12	chr20	25294742	25390983	ENST00000376542	-	-0.0989718	0.708912	11.9875	13.8318	14.5516	13.0814	13.0101	13.8275	HCP	chr20	25390483	25391983	117	461	387	0.984	56	38	32.4786	18.5682
ABHD12B	chr14	50872159	50904970	ENST00000337334	+	0.70913	0.688826	0.0348359	0.0577685	0.0757638	0.082833	0.109526	0.0969568	ICP	chr14	50871160	50872660	73	395	412	0.673	54	21	28.7671	54.5159
ABHD13	chr13	108218378	108234255	ENST00000375898	+	0.173238	0.294439	2.67515	2.62106	2.48724	3.30544	3.19912	2.82829	HCP	chr13	108217379	108218879	112	406	508	0.815	61	66	58.9286	17.9094
ABHD14A	chr3	51971425	51981199	ENST00000494478	+	0.220968	0.477346	1.95135	1.80993	1.68319	2.34806	2.2877	2.1172	HCP	chr3	51972684	51974184	86	403	437	0.733	56	58	67.4419	35.9845
ABHD14B	chr3	51968509	51983409	ENST00000315877	-	-0.145878	0.330414	11.0199	11.1985	10.8618	11.3031	11.2862	9.23041	HCP	chr3	51974130	51975630	99	428	500	0.694	62	85	85.8586	3.67278
ABHD15	chr17	29560546	29567137	ENST00000307201	-	0.59714	0.00502678	2.22517	2.45023	3.16306	3.80368	4.59792	4.17233	HCP	chr17	29566637	29568137	160	531	552	0.819	72	66	41.25	0.378788
ABHD16A	chr6	31686948	31703444	ENST00000440843	-	0.239194	0.907623	0.0696718	0.0539172	0.060611	0.055222	0.125173	0.0538649	ICP	chr6	31702570	31704070	81	364	457	0.731	55	62	76.5432	20.9753
ABHD16B	chr20	63861497	63862988	ENST00000369916	+	0.169111	0.768129	1.29029	1.76028	1.63166	1.45044	2.13294	1.99922	HCP	chr20	63860498	63861998	90	435	520	0.597	64	35	38.8889	86.5034
ABHD17A	chr19	1876809	1885547	ENST00000292577	-	0.0348746	0.921452	5.37886	6.11642	5.63689	5.9364	6.77206	5.93914	HCP	chr19	1885047	1886547	99	477	427	0.73	60	51	51.5152	39.2705
ABHD17B	chr9	71862451	71910931	ENST00000377041	-	-0.193672	0.21438	5.19458	5.63534	4.98551	5.16381	5.07575	4.45859	HCP	chr9	71910431	71911931	127	485	485	0.81	65	73	57.4803	0.939334
ABHD17C	chr15	80679683	80755621	ENST00000258884	+	-0.321357	0.0274751	5.2786	5.63935	5.29045	4.65206	4.52327	4.59254	HCP	chr15	80694303	80695803	163	569	461	0.933	69	28	17.1779	1.07143
ABHD18	chr4	127965305	128039711	ENST00000444616	+	-0.0900708	0.834266	0.929393	1.02028	0.86108	1.10811	1.00185	0.702727	HCP	chr4	127964377	127965877	123	508	502	0.724	67	64	52.0325	0.564236
ABHD2	chr15	89087458	89202360	ENST00000565973	+	0.130266	0.910658	6.39982	5.91119	10.2616	6.87191	7.25189	11.8521	HCP	chr15	89087430	89088930	86	466	436	0.635	60	50	58.1395	8.39376
ABHD3	chr18	21650896	21704805	ENST00000578270	-	0.154274	0.792765	1.31396	1.37582	0.772028	1.54231	1.53876	1.03394	HCP	chr18	21703325	21704825	124	463	459	0.876	61	103	83.0645	1.01593
ABHD4	chr14	22598236	22613215	ENST00000216327	+	0.13027	0.401283	6.84578	7.68979	7.2017	8.58233	8.80841	7.87613	ICP	chr14	22597300	22598800	59	408	416	0.522	55	53	89.8305	10.7656
ABHD5	chr3	43690112	43734371	ENST00000458276	+	-0.226768	0.290422	11.8161	12.4911	9.8052	12.1438	10.4186	8.48434	HCP	chr3	43689870	43691370	134	484	453	0.917	62	112	83.5821	3.57818
ABHD6	chr3	58237505	58295693	ENST00000463756	+	-0.154093	0.669218	1.54482	1.53017	1.60908	1.47543	1.75487	1.25325	HCP	chr3	58237028	58238528	130	511	508	0.752	68	47	36.1538	0
ABHD8	chr19	17292130	17310236	ENST00000594194	-	0.307882	0.266713	1.22948	1.44654	1.35845	1.85651	1.75341	1.686	HCP	chr19	17302925	17304425	89	471	449	0.632	61	31	34.8315	7.10977
ABI1	chr10	26746592	26861087	ENST00000359188	-	-0.019714	0.937316	15.1465	16.0522	13.8547	16.5851	16.2794	14.3662	HCP	chr10	26860435	26861935	81	457	380	0.7	56	35	43.2099	13.2885
ABI2	chr2	203328218	203447723	ENST00000422511	+	0.134856	0.451617	1.31522	1.46036	1.49886	1.72118	1.63323	1.6242	HCP	chr2	203327484	203328984	129	418	525	0.882	63	52	40.3101	1.36259
ABI3	chr17	49210226	49223225	ENST00000571035	+	0.556063	0.0413896	0.767166	0.827594	0.674421	1.19325	1.27311	1.09008	ICP	chr17	49218858	49220358	59	531	423	0.394	64	16	27.1186	63.6797
ABI3BP	chr3	100749155	100993515	ENST00000528305	-	0.0265296	0.959799	1.21675	1.26555	1.42659	1.27743	1.31374	1.61645	ICP	chr3	100866456	100867956	19	274	264	0.394	36	10	52.6316	90.2778
ABL1	chr9	130713945	130887675	ENST00000318560	+	-0.111989	0.525956	17.5232	18.4917	18.3096	16.9136	18.8425	17.5559	HCP	chr9	130834066	130835566	105	394	487	0.821	59	40	38.0952	5.82407
ABL2	chr1	179099326	179229684	ENST00000392043	-	0.043963	0.918658	6.11351	6.22948	7.22472	6.43775	6.90876	7.97528	HCP	chr1	179229184	179230684	102	550	348	0.8	60	48	47.0588	2.1412
ABLIM1	chr10	114431112	114685003	ENST00000392952	-	-0.232601	0.695727	0.16558	0.223426	0.236788	0.15949	0.186435	0.217798	ICP	chr10	114526431	114527931	35	373	322	0.437	46	30	85.7143	17.9371
ABLIM2	chr4	7965309	8158832	ENST00000505872	-	0.421403	0.910048	0.0117681	0.00390303	0.0102377	0.0199874	0.00528569	0.0109179	HCP	chr4	8158189	8159689	154	554	516	0.809	71	88	57.1429	1.39971
ABLIM3	chr5	149141482	149260542	ENST00000506113	+	0.0830343	0.603464	6.27777	6.43281	6.16542	7.27949	7.17901	6.77507	HCP	chr5	149140614	149142114	73	417	428	0.614	56	31	42.4658	29.0923
ABR	chr17	1003517	1229021	ENST00000574139	-	-0.160119	0.492735	9.7124	9.58391	10.8354	8.81476	9.6176	10.1271	HCP	chr17	1228504	1230004	203	612	542	0.919	77	26	12.8079	3.46154
ABRA	chr8	106759482	106770245	ENST00000311955	-	-1.35829	0.678525	0.014398	0.0286515	0.0187883	0.0146724	0	0.0100183	ICP	chr8	106769745	106771245	36	362	355	0.42	48	22	61.1111	80.5264
ABRACL	chr6	139028681	139043302	ENST00000461027	+	-0.222553	0.536533	10.5447	9.48862	8.28189	11.3183	8.26231	6.34809	HCP	chr6	139027842	139029342	85	392	448	0.726	56	58	68.2353	5.71195
ABT1	chr6	26596951	26600744	ENST00000274849	+	-0.0760611	0.80657	5.54174	6.10279	4.80056	6.32587	5.14733	5.09142	ICP	chr6	26595952	26597452	82	359	412	0.832	51	75	91.4634	0.43492
ABTB1	chr3	127672934	127680920	ENST00000453791	+	0.0101348	0.986362	4.01251	4.79962	2.89995	4.44845	4.68183	3.42397	HCP	chr3	127671958	127673458	161	516	576	0.813	73	52	32.2981	1.79487
ABTB2	chr11	34150987	34358008	ENST00000435224	-	0.0495769	0.878181	2.96568	3.1239	2.75598	3.12528	3.22198	3.36137	HCP	chr11	34357508	34359008	110	464	499	0.713	64	87	79.0909	0.421456
AC004076.7	chr19	57394182	57438457	ENST00000597410	+	0.391595	0.615559	1.14203	1.02267	1.09286	2.01725	1.28236	1.21844	LCP	chr19	57393183	57394683	18	297	403	0.226	47	17	94.4444	89.1124
AC004076.9	chr19	57437969	57477536	ENST00000596831	-	2.98459	NA	0	0	0	0.0304386	0.0804953	0.0415668	ICP	chr19	57477003	57478503	44	357	339	0.546	46	44	100	9.74755
AC004381.6	chr16	20806428	20849668	ENST00000568894	+	0.0770867	0.849189	1.44382	1.65531	1.41112	1.58638	1.88144	1.59583	ICP	chr16	20805429	20806929	84	403	396	0.79	53	58	69.0476	4.38175
AC004754.3	chr16	249546	269943	ENST00000600536	+	0.817702	0.740473	0.0176925	0.0176037	0.034631	0.0450742	0.0595996	0.0246212	LCP	chr16	248547	250047	30	372	376	0.322	50	30	100	86.2342
AC005042.1	chr2	158551489	158552155	ENST00000626331	-	-0.800177	0.878665	1.01709	0.505992	0.663613	0	0.685242	0.707702	LCP	chr2	158551655	158553155	14	239	318	0.276	37	13	92.8571	97.5768
AC005281.1	chr7	12483343	12541910	ENST00000635746	+	2.19492	NA	0	0	0	0	0	0.0270195	ICP	chr7	12482344	12483844	18	270	281	0.356	37	9	50	66.3823
AC005477.1	chr14	71965305	71966899	ENST00000624897	+	-2.01705	NA	0	0	0.0324729	0	0	0	LCP	chr14	71964306	71965806	17	247	380	0.272	42	17	100	75.2679
AC005480.1	chr14	74003368	74003777	ENST00000624550	+	-1.95646	NA	0.0484921	0	0.189835	0.0494163	0	0	LCP	chr14	74002369	74003869	13	386	263	0.192	43	13	100	83.9993
AC006026.1	chr7	23638161	23638536	ENST00000623135	-	1.81314	NA	0	0.0526232	0	0.16169	0.0712652	0	ICP	chr7	23638036	23639536	32	331	336	0.432	44	13	40.625	92.1368
AC006116.20	chr19	56272768	56310450	ENST00000637802	+	0.602221	0.562496	0.232239	0.277289	0.363666	0.567998	0.469399	0.355508	LCP	chr19	56271769	56273269	13	316	335	0.184	43	13	100	85.1483
AC007040.11	chr2	70939317	70995336	ENST00000606025	-	0.586127	0.675664	0.0380494	0.0331261	0.0372387	0.0678555	0.0512699	0.0529504	ICP	chr2	70994836	70996336	67	380	391	0.677	51	26	38.806	13.7128
AC008522.1	chr5	98792862	98795766	ENST00000624710	-	-0.701713	0.669727	0.0682963	0.10193	0.0445608	0.0208794	0.0552158	0.0665298	LCP	chr5	98795266	98796766	17	268	315	0.302	39	17	100	53.0716
AC008641.1	chr5	151016917	151017411	ENST00000624359	-	2.10623	NA	0	0	0	0	0.387311	0.400005	LCP	chr5	151016911	151018411	17	312	316	0.259	42	17	100	73.6504
AC008686.1	chr19	13780069	13790158	ENST00000624302	-	1.80335	NA	0	0	0.0673982	0	0	0.215628	ICP	chr19	13789658	13791158	35	394	353	0.378	50	35	100	86.7163
AC008759.1	chr19	9615560	9616905	ENST00000624191	-	2.96174	NA	0	0	0	1.08663	0	0	LCP	chr19	9616405	9617905	18	370	299	0.244	45	15	83.3333	94.2677
AC009014.3	chr5	136191467	136193134	ENST00000607574	-	0.20268	0.951802	0.0475903	0.0591893	0.0155254	0.0242487	0.0801573	0.0496707	HCP	chr5	136192634	136194134	85	472	475	0.569	63	32	37.6471	25.0124
AC010287.1	chr16	58554336	58554935	ENST00000623879	+	0.966572	0.688054	0.0993318	0.197667	0	0.168708	0.133845	0.322542	LCP	chr16	58553337	58554837	9	278	261	0.186	36	9	100	90.2319
AC012005.1	chrY	24362030	24362436	ENST00000624575	-	1.06196	NA	0	0	0.0637461	0	0.131648	0	ICP	chrY	24361936	24363436	25	309	323	0.376	42	0	0	NA
AC012005.2	chrY	24196424	24206144	ENST00000624333	-	0.817369	0.76392	0.118762	0.196943	0	0.282393	0.213369	0.110181	ICP	chrY	24205644	24207144	44	393	356	0.472	50	0	0	NA
AC012363.1	chr2	120290709	120291049	ENST00000631153	-	-1.81707	NA	0	0.46985	0.616212	0	0	0	LCP	chr2	120290549	120292049	13	304	317	0.202	41	13	100	85.0331
AC013461.1	chr2	173075434	173268010	ENST00000375213	+	0.164097	0.119513	12.6109	13.1982	12.1358	15.8232	15.9499	13.4487	HCP	chr2	173074959	173076459	123	491	454	0.828	63	58	47.1545	4.96758
AC016549.1	chr5	14341287	14343089	ENST00000627417	+	-0.486647	0.627763	0.44025	0.262824	0.603217	0.358912	0.177965	0.444179	LCP	chr5	14340288	14341788	8	300	311	0.129	41	6	75	89.3182
AC016577.1	chr5	156658586	156660435	ENST00000624963	-	-0.401338	NA	0.173976	0	0.113513	0	0.117213	0.121054	LCP	chr5	156659935	156661435	10	293	272	0.188	38	3	30	69.4911
AC017028.1	chr2	239161796	239162357	ENST00000623536	-	0.657339	0.906591	0.150252	0	0.0980337	0	0.101229	0.313641	ICP	chr2	239161857	239163357	53	504	375	0.421	59	40	75.4717	90.5636
AC018867.1	chr2	186501706	186502265	ENST00000626288	-	-1.0284	NA	0	0	0.718914	0	0	0.383338	LCP	chr2	186501765	186503265	16	264	315	0.289	39	16	100	81.6252
AC018902.1	chr15	52430063	52430768	ENST00000628998	+	-1.03348	NA	0	0	1.15026	0.449139	0	0	LCP	chr15	52429064	52430564	18	307	328	0.268	42	18	100	92.3216
AC019206.1	chr2	69902349	69902709	ENST00000624334	-	0.0997422	NA	0	0.10278	0	0	0.13919	0	LCP	chr2	69902209	69903709	10	413	246	0.148	44	3	30	85.5159
AC021106.1	chr4	37866560	37867091	ENST00000623925	-	-0.310371	0.908629	0.336157	0.11149	0.19496	0.190313	0.100657	0.25989	LCP	chr4	37866591	37868091	18	380	245	0.29	42	18	100	87.4682
AC022819.1	chr15	99319094	99319623	ENST00000626579	-	0.0997411	NA	0.244855	0	0	0.249522	0	0	LCP	chr15	99319123	99320623	12	263	263	0.26	35	12	100	93.0322
AC024060.1	chr3	3145452	3145614	ENST00000629101	-	-2.29852	0.641285	0.314814	0	1.64323	0.320814	0	0	ICP	chr3	3145114	3146614	29	246	350	0.506	40	17	58.6207	91.7581
AC024361.1	chr17	82718515	82718640	ENST00000629043	-	-1.84418	NA	0.367282	0	0.479276	0	0	0	LCP	chr17	82718140	82719640	27	367	424	0.26	53	27	100	91.3553
AC024592.12	chr19	5866170	5903787	ENST00000585661	-	-0.0305678	0.990981	0.235177	0.155998	0.358036	0.239659	0.316891	0.218185	HCP	chr19	5903203	5904703	98	450	456	0.717	60	77	78.5714	0.162338
AC025335.1	chr17	7913323	7916276	ENST00000635932	-	0.856922	0.0162543	0.322383	0.441051	0.30675	0.732342	0.823544	0.51406	HCP	chr17	7915457	7916957	128	534	437	0.823	65	62	48.4375	9.12425
AC026449.1	chr5	115855993	115858468	ENST00000623778	+	1.27762	0.804767	0.314814	0.313233	0	0	1.27259	0.438101	LCP	chr5	115854994	115856494	11	281	297	0.198	39	9	81.8182	80.5861
AC037459.4	chr8	22589273	22602084	ENST00000430850	+	2.78352	NA	0	0	0	0	0	0.0691161	ICP	chr8	22588293	22589793	61	475	491	0.393	64	20	32.7869	41.6687
AC055866.1	chr17	42993097	42993781	ENST00000628087	-	-0.799858	0.862551	0.601008	0.597991	2.35281	1.22492	0	0.836375	LCP	chr17	42993281	42994781	14	349	293	0.206	43	13	92.8571	83.2112
AC069063.2	chr3	115120171	115121489	ENST00000623916	+	-1.24809	0.515728	0.0902879	0.0748623	0.117819	0.0613392	0.0202765	0.0418822	LCP	chr3	115119172	115120672	10	226	260	0.255	32	10	100	94.9534
AC069499.1	chr3	108585963	108586229	ENST00000625266	+	1.54177	NA	0.413193	0	0	0.421068	1.11352	0	LCP	chr3	108584964	108586464	7	294	232	0.154	35	7	100	97.8571
AC073130.2	chr7	116248599	116249422	ENST00000628802	-	1.34529	0.647556	1.23958	0.411119	0	1.2632	1.67028	1.72502	LCP	chr7	116248922	116250422	10	263	279	0.205	36	10	100	86.4019
AC079907.1	chr12	102075067	102075229	ENST00000626900	+	0.0997429	NA	0.314814	0	0	0	0	0.438101	LCP	chr12	102074068	102075568	11	275	248	0.242	35	11	100	94.5513
AC087350.1	chr8	116849883	116851073	ENST00000626876	+	-2.65036	0.176736	1.03298	2.46671	0.808778	0.421068	0.27838	0	LCP	chr8	116848884	116850384	6	293	248	0.124	36	6	100	89.0278
AC087762.1	chr15	100783469	100785235	ENST00000623469	-	0.590993	0.943515	0	0	0.0293102	0.0457786	0	0	LCP	chr15	100784735	100786235	19	309	429	0.215	49	19	100	89.6078
AC090154.1	chr8	66674498	66675916	ENST00000623055	-	-0.62975	0.894728	0.231968	0.115402	0.302701	0.118194	0	0.322811	LCP	chr8	66675416	66676916	16	289	295	0.282	39	16	100	92.3801
AC090498.1	chr7	137513831	137514238	ENST00000623936	+	-0.533849	0.708912	0.584764	0.533343	0.572305	0.496591	0.32831	0.406885	ICP	chr7	137512832	137514332	22	351	271	0.347	41	14	63.6364	86.612
AC091180.1	chr17	49408208	49408427	ENST00000628664	+	-1.1692	0.832165	0.777775	0	1.52241	0	0	1.08237	LCP	chr17	49407209	49408709	23	368	342	0.274	47	23	100	60.581
AC092718.1	chr16	81170739	81181213	ENST00000624382	-	0.74847	0.742632	0.0646034	0.0642792	0.140504	0.197504	0.0290168	0.239743	LCP	chr16	81180713	81182213	23	394	369	0.237	51	20	86.9565	27.5218
AC092835.2	chr2	95207534	95259774	ENST00000425953	+	-0.059079	0.944174	0.816481	0.83295	0.903606	0.747785	0.752017	1.09308	HCP	chr2	95206535	95208035	88	377	487	0.719	58	55	62.5	3.43933
AC092881.1	chr12	70321676	70324274	ENST00000623993	-	0.444913	0.601403	0.251924	0.296233	0.358627	0.365639	0.26745	0.658669	LCP	chr12	70323774	70325274	7	271	290	0.134	37	7	100	97.8807
AC105009.1	chr8	140880335	140883127	ENST00000626806	+	0.190556	0.948697	2.31388	0.986685	1.29405	0.673709	2.22704	2.76004	LCP	chr8	140879336	140880836	9	290	249	0.187	36	9	100	75.6926
AC105052.1	chr7	102672878	102678856	ENST00000624140	-	1.07542	0.821841	0.0410626	0	0.0535836	0.0418453	0.11066	0.0571436	LCP	chr7	102678356	102679856	22	349	327	0.289	45	2	9.09091	75.6945
AC108925.1	chr8	127630282	127630657	ENST00000625070	-	-2.20874	NA	0.0528887	0.105246	0	0	0	0	ICP	chr8	127630157	127631657	35	340	378	0.409	48	14	40	84.7914
AC109344.1	chr2	109344228	109344918	ENST00000623296	-	0.372682	0.941598	0	0.0857987	0.0375086	0.087875	0.0387311	0.0400005	LCP	chr2	109344418	109345918	22	342	467	0.207	54	20	90.9091	94.8687
AC109829.1	chr2	27537385	27567144	ENST00000447166	+	-2.0286	0.561515	0.0480806	0.0956786	0.0627416	0.048997	0	0	LCP	chr2	27536386	27537886	17	290	387	0.227	45	14	82.3529	71.6236
AC110602.1	chr17	60659522	60660839	ENST00000625901	-	3.88563	0.334573	0	0	0	0	1.23724	0.511118	LCP	chr17	60660339	60661839	20	270	337	0.33	40	13	65	93.4391
AC113404.1	chr5	76170092	76174331	ENST00000506621	-	-0.160288	0.563611	9.05274	9.54259	7.50641	9.26745	9.15908	6.47896	ICP	chr5	76173683	76175183	40	370	314	0.517	46	39	97.5	80.9534
AC124312.1	chr15	25091959	25092377	ENST00000623624	-	-1.39873	0.649836	0.142344	0.141629	0.185748	0	0.0639341	0.132059	LCP	chr15	25091877	25093377	14	304	402	0.172	47	14	100	74.5045
AC127070.1	chr12	132784025	132822128	ENST00000545875	-	0.112954	0.968103	0.0407732	0.011591	0.0456051	0.0474861	0.0313944	0.0324233	ICP	chr12	132821628	132823128	44	396	385	0.433	52	43	97.7273	94.6747
AC131263.1	chr11	33073924	33074214	ENST00000628571	-	1.42423	0.359291	0.115984	0.461607	0.605401	0.945556	1.56283	0.807028	LCP	chr11	33073714	33075214	11	296	360	0.155	44	11	100	93.0158
AC138028.1	chr16	88686543	88687053	ENST00000625951	-	-1.77268	0.601372	1.10185	0.822238	0.359457	0	0.371173	0.383338	ICP	chr16	88686553	88688053	63	404	483	0.485	59	29	46.0317	21.4504
AC138517.6	chr5	139470777	139474772	ENST00000637503	+	0.503795	0.88574	0.0458749	0	0.0299317	0.0389577	0.0103024	0.0638405	LCP	chr5	139469778	139471278	24	350	413	0.249	51	19	79.1667	82.0135
AC138969.4	chr16	16317443	16350590	ENST00000381497	+	0.329298	0.847752	0.0928523	0.0646704	0.0848157	0.132471	0.112603	0.0775291	ICP	chr16	16330877	16332377	80	478	458	0.549	62	5	6.25	93.3333
AC231657.1	chrX	49155241	49157351	ENST00000624556	-	0.0997424	NA	0	0	0.102702	0.0802034	0	0	ICP	chrX	49156851	49158351	46	413	440	0.38	57	23	50	73.5317
AC234582.1	chr1	155190049	155191339	ENST00000624572	+	2.61678	0.47393	0	0.0651277	0	0.133408	0.0881995	0.273271	HCP	chr1	155189050	155190550	159	418	775	0.737	79	20	12.5786	86.9621
AC241585.1	chr1	145214850	145215938	ENST00000628937	+	1.18253	0.819487	0.0364582	0	0	0.0185765	0.0491258	0.025368	ICP	chr1	145213851	145215351	74	399	384	0.725	52	22	29.7297	1.2987
AC242988.1	chr1	150302769	150303291	ENST00000624245	-	1.25088	0.765492	0.79333	0	0	0.269483	0.712652	1.10401	LCP	chr1	150302791	150304291	13	316	296	0.209	41	11	84.6154	94.3074
AC245100.1	chr1	148458813	148459871	ENST00000629247	+	0.456598	0.846203	0.037492	0.167867	0.0733863	0.171929	0.101038	0.130437	ICP	chr1	148457814	148459314	76	399	386	0.741	52	15	19.7368	7.79297
ACAA1	chr3	38103128	38137242	ENST00000421218	-	0.089332	0.694598	7.21403	8.36353	7.80315	9.05386	8.93205	8.41041	HCP	chr3	38136124	38137624	92	530	383	0.68	61	74	80.4348	1.44203
ACAA2	chr18	49782166	49813960	ENST00000285093	-	-0.151734	0.390952	12.5287	13.5241	11.5525	13.7398	11.8377	10.4336	HCP	chr18	49813460	49814960	99	405	483	0.76	59	64	64.6465	8.23135
ACACA	chr17	37084987	37406818	ENST00000616317	-	-0.220982	0.451245	6.89432	6.51884	8.65353	6.37586	6.18177	7.48425	HCP	chr17	37406280	37407780	132	474	506	0.826	65	34	25.7576	0
ACACB	chr12	109116594	109268226	ENST00000544726	+	0.376106	0.278926	0.4222	0.391806	0.519154	0.564699	0.536075	0.725954	HCP	chr12	109153682	109155182	74	397	455	0.615	57	39	52.7027	26.2077
ACAD10	chr12	111686055	111757107	ENST00000313698	+	-0.598354	3.76346e-05	3.54709	3.83247	3.48681	2.2771	2.80562	2.53878	HCP	chr12	111685098	111686598	102	424	445	0.811	58	94	92.1569	0.320937
ACAD11	chr3	132558137	132660723	ENST00000481970	-	0.0165916	0.980975	4.72825	4.87457	3.35091	4.75585	6.12312	3.13447	HCP	chr3	132659344	132660844	99	420	482	0.734	60	76	76.7677	0.439299
ACAD8	chr11	134253494	134265855	ENST00000374752	+	0.276257	0.0719053	4.1977	4.67677	4.40746	6.07506	5.64434	5.35072	HCP	chr11	134252561	134254061	100	483	413	0.752	60	71	71	0.832266
ACAD9	chr3	128879595	128916067	ENST00000514336	+	-0.065649	0.796868	11.7406	12.7675	11.7971	12.7436	13.8452	10.3529	ICP	chr3	128878629	128880129	83	448	377	0.738	55	76	91.5663	0.18797
ACADL	chr2	210187938	210225491	ENST00000233710	-	-0.198877	0.9214	0.109188	0.0698401	0.0712412	0.0556346	0.126108	0.0542673	ICP	chr2	210224991	210226491	75	394	374	0.764	51	28	37.3333	29.7809
ACADM	chr1	75724346	75787575	ENST00000420607	+	-0.100148	0.704783	9.2057	9.69362	7.68665	10.0391	8.86579	7.49066	ICP	chr1	75723780	75725280	91	429	389	0.818	54	41	45.0549	0.57588
ACADS	chr12	120725734	120740008	ENST00000242592	+	-0.245785	0.348198	3.56809	4.66433	3.38062	3.47169	3.43965	3.47316	HCP	chr12	120724735	120726235	78	427	450	0.609	58	50	64.1026	5.64524
ACADSB	chr10	123008978	123058311	ENST00000368869	+	0.28694	0.0785783	1.9073	2.21234	2.29574	2.92405	2.80117	2.57934	HCP	chr10	123007979	123009479	110	496	441	0.755	62	78	70.9091	0.687322
ACADVL	chr17	7217124	7225273	ENST00000584103	+	0.00424346	0.993699	78.0901	83.7231	56.4494	82.575	92.5706	58.2698	ICP	chr17	7218903	7220403	74	476	452	0.516	62	44	59.4595	4.05483
ACAN	chr15	88803442	88875354	ENST00000558207	+	-1.52772	0.189754	10.3978	9.28742	26.5748	3.45573	3.34211	9.90428	HCP	chr15	88802474	88803974	114	560	428	0.714	66	53	46.4912	2.7194
ACAP1	chr17	7336528	7351478	ENST00000575415	+	0.43045	0.33024	0.460451	0.646786	0.645034	0.786645	1.08577	0.640773	HCP	chr17	7349865	7351365	93	472	459	0.644	62	36	38.7097	1.03226
ACAP2	chr3	195274735	195443078	ENST00000326793	-	-0.0522039	0.753797	14.4311	14.7087	14.0176	15.7045	14.5693	13.9395	HCP	chr3	195442578	195444078	114	450	447	0.851	60	85	74.5614	3.16023
ACAP3	chr1	1292375	1309609	ENST00000354700	-	-0.295356	0.0876037	13.2103	13.6201	10.8878	10.1938	12.4499	9.99592	HCP	chr1	1307518	1309018	230	571	583	1.037	77	45	19.5652	1.55556
ACAT1	chr11	108121515	108147776	ENST00000527942	+	0.251092	0.065715	13.3436	14.501	14.452	20.3023	17.2667	15.9671	HCP	chr11	108120796	108122296	87	404	439	0.736	56	75	86.2069	7.12857
ACAT2	chr6	159760327	159779055	ENST00000367048	+	0.23539	0.133293	5.70674	6.41035	6.73066	8.43407	7.83245	7.29066	ICP	chr6	159759328	159760828	32	299	401	0.401	47	30	93.75	84.0855
ACBD3	chr1	226144678	226186730	ENST00000366812	-	-0.0955303	0.559342	32.3005	31.448	29.5896	33.346	32.5809	27.0905	HCP	chr1	226186230	226187730	89	460	418	0.695	58	51	57.3034	14.0267
ACBD4	chr17	45132599	45144181	ENST00000431281	+	0.0288993	0.954784	1.53006	1.40087	1.53729	1.54458	1.72291	1.57945	HCP	chr17	45131600	45133100	128	519	545	0.679	71	38	29.6875	6.48724
ACBD5	chr10	27195213	27242130	ENST00000375901	-	0.0857144	0.639432	9.62694	9.54172	8.55237	11.2416	10.4112	9.61724	ICP	chr10	27241588	27243088	71	325	397	0.826	48	64	90.1408	1.08073
ACBD6	chr1	180269652	180502954	ENST00000367595	-	-0.158238	0.383353	10.2967	12.1829	11.3752	11.4369	11.1699	9.61881	ICP	chr1	180502454	180503954	85	340	430	0.873	51	66	77.6471	5.39262
ACBD7	chr10	15077522	15088776	ENST00000356189	-	-0.317308	0.880407	0.18003	0.0597086	0.391542	0.214038	0.242582	0.083511	ICP	chr10	15088276	15089776	79	375	389	0.813	51	32	40.5063	37.1689
ACCS	chr11	44065924	44084222	ENST00000524990	+	0.173317	0.797082	2.287	2.52417	1.3143	2.3846	3.37755	1.62293	ICP	chr11	44065179	44066679	73	455	364	0.662	55	42	57.5342	5.65823
ACCSL	chr11	44047980	44059977	ENST00000378832	+	3.07123	NA	0	0	0	0.0111051	0	0.0454951	LCP	chr11	44046981	44048481	20	355	366	0.231	48	20	100	71.741
ACD	chr16	67657511	67660815	ENST00000602320	-	0.0940683	0.760885	4.12793	4.65165	3.62032	4.93053	5.0836	4.07459	HCP	chr16	67659739	67661239	141	564	451	0.832	68	91	64.539	1.05228
ACE	chr17	63477060	63498380	ENST00000290866	+	0.0584735	0.896629	2.00927	1.90499	2.37486	2.14048	2.27271	2.52288	HCP	chr17	63476071	63477571	140	552	520	0.732	71	31	22.1429	6.96237
ACE2	chrX	15561032	15602148	ENST00000252519	-	-1.60876	NA	0	0.0112539	0	0	0	0	ICP	chrX	15600514	15602014	22	335	283	0.348	41	14	63.6364	62.4248
ACER1	chr19	6306141	6333629	ENST00000301452	-	-0.906334	0.859701	0.0274509	0.0136565	0.0179107	0.013987	0	0.0191006	ICP	chr19	6333129	6334629	44	426	406	0.382	55	41	93.1818	81.6733
ACER2	chr9	19409058	19452020	ENST00000340967	+	0.791496	0.175964	0.230413	0.185169	0.289107	0.442516	0.334354	0.505637	HCP	chr9	19408059	19409559	88	444	469	0.634	61	53	60.2273	3.35317
ACER3	chr11	76860866	77026797	ENST00000532485	+	0.149369	0.299249	3.27032	3.37481	3.31612	4.09986	3.87982	3.74965	HCP	chr11	76859873	76861373	90	400	505	0.669	60	42	46.6667	40.103
ACHE	chr7	100889993	100896974	ENST00000428317	-	0.950893	0.445964	0.0420069	0.0537378	0.0391542	0.085615	0.153635	0.0417555	HCP	chr7	100895632	100897132	159	508	567	0.829	72	38	23.8994	3.7406
ACIN1	chr14	23058563	23095614	ENST00000605057	-	-0.000174051	0.999651	18.9166	18.4365	17.3508	18.3059	21.4445	18.3359	HCP	chr14	23094653	23096153	102	436	408	0.861	56	91	89.2157	0.662393
ACKR1	chr1	159203306	159206500	ENST00000368121	+	1.64256	NA	0.0094175	0	0	0.00959699	0	0.0262112	LCP	chr1	159204259	159205759	19	533	292	0.183	55	19	100	39.812
ACKR2	chr3	42804751	42887974	ENST00000422265	+	2.7995	0.402384	0	0	0.00711209	0.0166622	0.0073439	0.0227538	LCP	chr3	42808476	42809976	23	307	375	0.3	45	22	95.6522	89.0462
ACKR3	chr2	236567786	236582358	ENST00000447924	+	-0.111041	0.862198	1.80941	1.9926	1.14619	1.87075	1.8345	1.18567	HCP	chr2	236566787	236568287	91	476	419	0.685	60	34	37.3626	42.9132
ACKR4	chr3	132597236	132618967	ENST00000249887	+	-0.805095	0.384512	0.207244	0.350547	0.622007	0.168955	0.195477	0.346086	LCP	chr3	132596237	132597737	6	233	276	0.14	34	6	100	8.00838
ACLY	chr17	41866907	41930542	ENST00000590151	-	-0.0112279	0.966812	96.3758	107.577	87.8465	108.755	106.699	92.1222	HCP	chr17	41918462	41919962	103	465	493	0.674	64	38	36.8932	9.38909
ACMSD	chr2	134838546	134902034	ENST00000392928	+	0.355717	0.735535	0.23611	0.331659	0.271858	0.254764	0.48658	0.405888	LCP	chr2	134837618	134839118	5	262	268	0.107	35	4	80	67.5137
ACO1	chr9	32384602	32454769	ENST00000541043	+	0.222473	0.0175107	11.1098	11.7384	11.613	15.0427	14.5914	13.1042	HCP	chr9	32383603	32385103	89	428	443	0.705	58	39	43.8202	5.31381
ACO2	chr22	41469124	41528989	ENST00000216254	+	0.0450028	0.851894	13.6283	15.7884	14.3558	16.3786	17.2912	14.3295	HCP	chr22	41468125	41469625	79	459	407	0.635	58	72	91.1392	0.988248
ACOT1	chr14	73537113	73543794	ENST00000557556	+	-0.416969	0.469211	0.555748	0.575998	0.604341	0.448352	0.499231	0.435032	HCP	chr14	73536394	73537894	102	407	456	0.825	57	0	0	NA
ACOT11	chr1	54542256	54639192	ENST00000343744	+	0.27831	0.501384	0.612422	0.53796	0.361129	0.686765	0.75961	0.513495	LCP	chr1	54547228	54548728	35	406	482	0.268	59	28	80	22.0783
ACOT12	chr5	81330004	81394179	ENST00000307624	-	4.7399	0.0413652	0	0	0	0.0465054	0.0860889	0.025403	HCP	chr5	81393643	81395143	86	439	400	0.735	56	30	34.8837	12.2616
ACOT13	chr6	24667034	24705065	ENST00000230048	+	0.269683	0.16272	2.38939	2.9077	2.66412	3.86642	3.51782	2.82227	ICP	chr6	24666071	24667571	95	432	391	0.844	55	83	87.3684	0.434044
ACOT2	chr14	73567619	73575658	ENST00000613168	+	-0.223955	0.467217	3.82395	4.27064	5.04816	4.01044	3.68043	4.21996	ICP	chr14	73568285	73569785	76	380	428	0.701	54	51	67.1053	10.2114
ACOT4	chr14	73591705	73596496	ENST00000326303	+	0.639727	0.393051	0.193126	0.25064	0.186272	0.239592	0.520459	0.292129	HCP	chr14	73590706	73592206	117	461	478	0.797	63	72	61.5385	35.096
ACOT6	chr14	73610944	73619888	ENST00000554229	+	1.23272	0.758681	0	0	0.065632	0.0170847	0.0677712	0.0699925	LCP	chr14	73609945	73611445	19	373	343	0.223	48	15	78.9474	87.5556
ACOT7	chr1	6264268	6394391	ENST00000608083	-	-0.166111	0.394607	4.80386	5.76787	5.08577	5.53088	4.90143	4.38713	HCP	chr1	6392861	6394361	169	483	578	0.909	71	84	49.7041	2.19524
ACOT8	chr20	45841720	45857406	ENST00000217455	-	0.112217	0.571857	8.35446	8.71107	8.31833	10.5546	9.49929	9.07802	ICP	chr20	45856906	45858406	62	412	438	0.516	57	53	85.4839	6.74236
ACOT9	chrX	23702252	23766475	ENST00000492081	-	0.0363024	0.904291	11.0329	11.9455	10.1792	13.2305	13.036	9.9571	HCP	chrX	23742750	23744250	92	425	420	0.774	56	67	72.8261	34.9396
ACOX1	chr17	75941506	75979363	ENST00000576743	-	0.154634	0.356492	9.37432	9.51989	10.2733	11.6826	11.2135	11.5465	HCP	chr17	75978193	75979693	105	467	446	0.757	61	87	82.8571	12.5775
ACOX2	chr3	58505135	58537319	ENST00000474098	-	0.032104	0.954254	4.11285	4.56377	3.28097	4.73151	5.19552	3.13005	LCP	chr3	58536678	58538178	14	430	349	0.14	52	10	71.4286	25.7064
ACOX3	chr4	8366281	8440723	ENST00000503233	-	-0.220043	0.113369	7.61549	8.42356	7.11553	7.50531	7.21418	6.40461	HCP	chr4	8427986	8429486	84	470	391	0.686	57	64	76.1905	6.37919
ACOXL	chr2	110732572	111118222	ENST00000448863	+	-0.0673907	0.990585	0.00412162	0.00410094	0.0107568	0.0126005	0	0.00573574	HCP	chr2	110731855	110733355	110	421	540	0.726	64	52	47.2727	14.4738
ACP1	chr2	264139	278283	ENST00000272067	+	0.0150746	0.962586	17.3822	18.8693	15.4051	20.6697	19.0426	15.8349	HCP	chr2	263869	265369	144	584	464	0.798	70	76	52.7778	0.965482
ACP2	chr11	47239301	47248906	ENST00000256997	-	-0.0666072	0.805697	10.3745	10.1111	8.96797	10.6992	10.9089	8.36066	ICP	chr11	47248406	47249906	58	427	415	0.491	56	56	96.5517	10.4266
ACP5	chr19	11574659	11579008	ENST00000592828	-	-0.0994974	0.854944	1.49248	1.45323	1.09356	1.42333	1.55937	1.04404	HCP	chr19	11578479	11579979	91	504	418	0.648	61	56	61.5385	50.0311
ACP6	chr1	147629651	147670496	ENST00000493129	-	0.2703	0.359242	0.313518	0.37818	0.358679	0.457357	0.43692	0.448252	HCP	chr1	147669952	147671452	81	420	437	0.662	57	48	59.2593	7.03637
ACP7	chr19	39083912	39111493	ENST00000331256	+	-1.08731	0.54679	0.12705	0.0798397	0.0349034	0.00681431	0.0901027	0.0279168	HCP	chr19	39083305	39084805	76	382	523	0.571	60	33	43.4211	5.09379
ACPP	chr3	132317366	132368298	ENST00000507647	+	0.773345	0.829662	0.00533152	0.0265238	0	0.0162994	0.03592	0.00741945	LCP	chr3	132351802	132353302	14	301	269	0.26	38	14	100	48.3198
ACPT	chr19	50790414	50795224	ENST00000270593	+	-0.859267	0.650939	0.206136	0.102551	0.0768549	0.0450139	0.03968	0.143432	LCP	chr19	50789415	50790915	43	392	513	0.321	60	30	69.7674	80.7914
ACR	chr22	50738195	50745334	ENST00000216139	+	-0.0163846	NA	0	0.0125692	0.0164847	0.0128734	0.0170219	0	LCP	chr22	50737196	50738696	20	383	397	0.197	52	20	100	68.5482
ACRBP	chr12	6638074	6647460	ENST00000414226	-	1.75397	0.279969	0.0196856	0.0195868	0.0256882	0.0802432	0.053051	0.0958822	HCP	chr12	6646911	6648411	77	386	465	0.644	57	39	50.6494	54.2083
ACRC	chrX	71578410	71613583	ENST00000373696	+	2.05431	8.90307e-16	0.572457	0.557718	0.3346	1.76833	2.31408	2.38993	ICP	chrX	71577411	71578911	76	369	462	0.669	55	42	55.2632	91.1025
ACRV1	chr11	125671521	125681123	ENST00000533904	-	0.0684137	0.972699	0.116561	0.0624484	0.140403	0.155331	0.0966526	0.0998205	LCP	chr11	125680623	125682123	6	287	365	0.086	43	7	116.667	86.1081
ACSBG1	chr15	78167467	78245688	ENST00000560817	-	-0.0228574	0.994464	0.00552458	0.00549685	0.0216275	0.0140747	0.00744414	0.0115322	ICP	chr15	78245188	78246688	71	431	461	0.536	59	40	56.338	75.8825
ACSBG2	chr19	6135246	6193094	ENST00000591403	+	0.0744098	0.972699	0.0860014	0.046076	0.0517963	0.080899	0.0802268	0.0460313	ICP	chr19	6134669	6136169	39	387	411	0.368	53	33	84.6154	86.1426
ACSF2	chr17	50426157	50474845	ENST00000504392	+	0.201479	0.485428	3.9718	4.17378	3.33586	5.35004	5.16688	3.56943	ICP	chr17	50425218	50426718	83	475	499	0.526	65	25	30.1205	24.4697
ACSF3	chr16	89088374	89155846	ENST00000541755	+	-0.10186	0.71136	3.23589	3.3761	2.77006	3.41563	3.33986	2.55676	HCP	chr16	89092904	89094404	141	453	477	0.979	62	100	70.922	15.8139
ACSL1	chr4	184755594	184826818	ENST00000504900	-	0.188922	0.200581	4.91364	5.12602	5.40157	6.36154	6.26981	6.05053	HCP	chr4	184825552	184827052	160	556	488	0.885	70	88	55	10.3288
ACSL3	chr2	222860933	222944639	ENST00000535678	+	-0.138839	0.415925	15.553	15.8345	17.5092	16.89	15.386	14.9352	HCP	chr2	222860026	222861526	123	426	453	0.957	59	38	30.8943	2.19298
ACSL4	chrX	109624243	109733403	ENST00000502391	-	-0.0113715	0.974405	26.4056	27.3545	22.1619	30.2687	27.6208	22.3444	HCP	chrX	109732825	109734325	105	433	421	0.865	57	85	80.9524	29.0003
ACSL5	chr10	112374017	112428380	ENST00000356116	+	1.23436	1.67723e-07	0.316597	0.375977	0.373154	0.988707	0.83944	0.824316	LCP	chr10	112375198	112376698	36	369	440	0.333	54	29	80.5556	63.2675
ACSL6	chr5	131949972	132012243	ENST00000296869	-	3.19757	0.0360896	0.00254305	0.00253029	0.00331849	0.0181406	0.0308399	0.0318507	HCP	chr5	132011113	132012613	105	494	480	0.665	65	6	5.71429	47.0635
ACSM3	chr16	20610242	20797581	ENST00000563914	+	-0.0959155	0.971951	0.0097198	0.0531906	0.0507344	0.0396202	0.052388	0.0202894	LCP	chr16	20778881	20780381	17	327	328	0.238	44	17	100	91.0392
ACSM4	chr12	7304283	7328724	ENST00000399422	+	3.00039	0.320264	0	0	0.0120826	0.0283071	0.0249528	0.038656	LCP	chr12	7303284	7304784	14	341	359	0.172	47	13	92.8571	63.6866
ACSM5	chr16	20409533	20441336	ENST00000331849	+	0.152027	0.982656	0.00539974	0.00537264	0.00704626	0	0.0218278	0	ICP	chr16	20408534	20410034	33	333	426	0.349	51	28	84.8485	74.5993
ACSM6	chr10	95194199	95228928	ENST00000341686	+	0.0406241	0.992614	0.0115848	0.0115267	0.0907041	0.0118056	0.0624403	0.0483651	LCP	chr10	95193200	95194700	11	352	264	0.178	41	11	100	73.6147
ACSS1	chr20	25006229	25058980	ENST00000323482	-	-1.01082	5.90296e-09	1.39277	1.46468	1.18315	0.751818	0.808283	0.575707	HCP	chr20	25057682	25059182	105	486	518	0.626	67	56	53.3333	0.357143
ACSS2	chr20	34872145	34927962	ENST00000484354	+	0.0221299	0.941598	7.2382	7.02693	7.3421	8.35566	8.22109	6.77775	HCP	chr20	34875572	34877072	75	451	433	0.576	59	55	73.3333	2.65152
ACSS3	chr12	80936413	81261205	ENST00000549175	+	0.14261	0.515624	0.933698	1.08281	0.945832	1.2048	1.19338	1.07553	HCP	chr12	80936815	80938315	111	410	524	0.776	62	54	48.6486	5.42402
ACTA1	chr1	229431244	229434098	ENST00000366683	-	0.136957	0.93061	0.278594	0.316795	0.138493	0.405577	0.232387	0.221541	HCP	chr1	229433598	229435098	93	476	472	0.621	63	69	74.1935	2.66422
ACTA2	chr10	88935073	88991339	ENST00000458159	-	-0.319936	0.00398353	229.204	261.68	262.58	221.215	210.726	208.501	ICP	chr10	88990788	88992288	74	367	450	0.673	54	60	81.0811	0.534189
ACTB	chr7	5527150	5563784	ENST00000417101	-	-0.210255	0.106459	2549.3	2922.48	2481.52	2535.4	2670.76	2105.55	HCP	chr7	5529482	5530982	199	596	520	0.964	74	44	22.1106	1.61255
ACTBL2	chr5	57480015	57482809	ENST00000423391	-	1.8296	0.0605744	0.0212955	0.0423773	0.0277891	0.122975	0.124344	0.0987844	LCP	chr5	57482309	57483809	21	315	312	0.321	42	16	76.1905	75.6067
ACTC1	chr15	34788095	34796139	ENST00000290378	-	-0.543693	0.0301034	199.386	217.753	126.196	156.216	141.66	99.3573	LCP	chr15	34795639	34797139	17	359	443	0.16	53	10	58.8235	64.2731
ACTG1	chr17	81509970	81523847	ENST00000571691	-	-0.275402	0.0633654	2054.5	2356.24	1919.43	2058.72	1993.67	1519.16	HCP	chr17	81512263	81513763	163	562	502	0.867	71	57	34.9693	0.219298
ACTG2	chr2	73892313	73919865	ENST00000409731	+	0.376026	0.484423	0.333089	0.48992	0.49135	0.664116	0.487851	0.644916	LCP	chr2	73891967	73893467	26	378	413	0.25	53	24	92.3077	69.9505
ACTL10	chr20	33666497	33668525	ENST00000330271	+	0.0460168	0.943127	1.04643	1.0801	1.0337	1.08631	1.35731	1.03433	LCP	chr20	33665498	33666998	36	375	440	0.327	54	27	75	40.1102
ACTL6A	chr3	179562879	179588408	ENST00000490364	+	-0.0503748	0.829963	16.6888	17.0809	16.5723	19.2572	17.4278	15.0393	HCP	chr3	179561959	179563459	94	476	387	0.766	57	60	63.8298	16.5401
ACTL6B	chr7	100643096	100656461	ENST00000461605	-	-1.84418	NA	0.0129039	0	0.0168386	0	0	0	HCP	chr7	100655933	100657433	79	422	476	0.59	60	27	34.1772	31.0811
ACTL7A	chr9	108862265	108863759	ENST00000333999	+	2.64153	NA	0	0	0	0.0541131	0	0	LCP	chr9	108861266	108862766	29	420	329	0.315	50	25	86.2069	77.9546
ACTL7B	chr9	108854588	108856967	ENST00000374667	-	0.0997428	NA	0	0.00829496	0	0	0	0.0116017	LCP	chr9	108856467	108857967	15	283	431	0.185	48	15	100	81.3091
ACTL8	chr1	17755312	17827063	ENST00000617065	+	2.27503	0.237911	0.0106402	0.0211735	0.0138846	0.108429	0.114697	0.0148071	LCP	chr1	17821982	17823482	26	364	415	0.258	52	26	100	85.0357
ACTN1	chr14	68874142	68979440	ENST00000556433	-	-0.378037	0.00420352	148.816	163.428	131.494	121.039	137.527	104.426	HCP	chr14	68978235	68979735	142	543	519	0.756	71	28	19.7183	0
ACTN2	chr1	236686453	236764631	ENST00000366578	+	4.14976	0.0195152	0.00387823	0.00385876	0	0.0632343	0.0836119	0.010794	HCP	chr1	236685508	236687008	122	374	588	0.833	64	31	25.4098	8.17123
ACTN3	chr11	66546394	66563329	ENST00000502692	+	0.467389	0.674819	0.154808	0.0888639	0.170934	0.097082	0.280803	0.232006	HCP	chr11	66545395	66546895	104	524	419	0.711	63	57	54.8077	0.903775
ACTN4	chr19	38647648	38731583	ENST00000424234	+	0.00985828	0.974357	135.141	137.187	143.106	140.696	155.127	147.758	HCP	chr19	38646746	38648246	112	340	569	0.869	61	80	71.4286	7.54293
ACTR10	chr14	58200079	58235636	ENST00000254286	+	0.0507272	0.832836	23.3424	24.4815	20.6598	27.9816	24.9126	22.523	HCP	chr14	58199138	58200638	93	443	395	0.798	56	26	27.957	2.89239
ACTR1A	chr10	102461880	102502711	ENST00000369905	-	0.013871	0.95251	53.5687	58.7407	57.6259	62.9985	60.9684	58.1764	ICP	chr10	102502211	102503711	60	353	370	0.69	48	58	96.6667	0.37209
ACTR1B	chr2	97655962	97664107	ENST00000289228	-	0.131225	0.489626	18.445	22.1003	18.2886	24.6896	24.1986	19.639	HCP	chr2	97663607	97665107	130	436	467	0.958	60	53	40.7692	3.49792
ACTR2	chr2	65227752	65271253	ENST00000542850	+	0.0338583	0.884623	76.5926	79.8009	71.4393	89.9004	87.4941	70.9809	HCP	chr2	65227176	65228676	107	423	487	0.78	61	38	35.514	1.14149
ACTR3	chr2	113889959	113962596	ENST00000535589	+	-0.143758	0.42776	68.2761	70.1798	59.3135	72.6761	63.8229	54.1548	HCP	chr2	113889598	113891098	102	429	511	0.698	63	42	41.1765	0.297619
ACTR3B	chr7	152759748	152855378	ENST00000397282	+	0.0821448	0.878665	1.19035	1.7365	1.37813	1.74204	1.70043	1.39496	HCP	chr7	152758788	152760288	111	441	452	0.836	59	23	20.7207	50.8156
ACTR3C	chr7	150243915	150323725	ENST00000477367	-	0.732773	0.439856	0.0552629	0.0519308	0.0280443	0.100118	0.0992859	0.042725	HCP	chr7	150322663	150324163	98	462	427	0.746	59	60	61.2245	14.1747
ACTR5	chr20	38748441	38772520	ENST00000243903	+	0.0910076	0.843902	1.14437	1.34635	1.26125	1.56805	1.4899	1.18364	HCP	chr20	38747442	38748942	130	399	541	0.904	63	90	69.2308	7.57756
ACTR6	chr12	100199121	100241865	ENST00000546902	+	0.211374	0.35376	5.28887	5.40769	4.74722	7.50385	6.51624	5.04228	ICP	chr12	100199816	100201316	90	420	391	0.823	54	54	60	0.416667
ACTR8	chr3	53867065	53882202	ENST00000482349	-	-0.107907	0.555421	10.3608	10.5966	10.6624	10.6846	10.0286	10.4076	ICP	chr3	53881324	53882824	75	449	370	0.678	55	39	52	4.36966
ACTRT3	chr3	169766920	169769895	ENST00000330368	-	0.181886	0.670642	2.02784	2.20466	2.03949	2.94348	2.94569	1.70696	ICP	chr3	169769395	169770895	45	221	226	1.352	30	37	82.2222	0.675676
ACVR1	chr2	157736443	157875862	ENST00000413751	-	-0.135869	0.556323	9.51322	10.8627	11.0614	9.82983	9.83245	10.6237	HCP	chr2	157875340	157876840	159	482	616	0.804	73	9	5.66038	0
ACVR1B	chr12	51951666	51997078	ENST00000257963	+	0.0168134	0.967836	2.90702	2.85775	3.23852	3.11871	3.12803	3.40518	HCP	chr12	51950667	51952167	123	402	478	0.961	59	36	29.2683	0.462964
ACVR1C	chr2	157526766	157629005	ENST00000409680	-	0.276913	0.582637	0.129418	0.16096	0.135104	0.206619	0.168572	0.171095	ICP	chr2	157597060	157598560	49	368	282	0.709	43	19	38.7755	48.1137
ACVR2A	chr2	147844516	147930826	ENST00000241416	+	-0.357015	0.0111081	4.50661	4.453	3.77148	3.91527	3.57259	3.08758	HCP	chr2	147843517	147845017	155	501	425	1.093	62	63	40.6452	1.39515
ACVR2B	chr3	38453850	38493142	ENST00000352511	+	0.19015	0.672837	0.260059	0.218688	0.227698	0.276984	0.253205	0.324545	HCP	chr3	38452851	38454351	115	517	481	0.694	66	53	46.087	8.76535
ACVRL1	chr12	51906907	51923361	ENST00000388922	+	-0.402941	0.00728334	9.05641	9.25371	8.29396	7.94305	7.91815	5.60788	HCP	chr12	51906418	51907918	98	504	516	0.566	68	25	25.5102	0.8
ACY1	chr3	51983277	51989202	ENST00000636358	+	0.384826	0.832836	0.104325	0.0922675	0.0605047	0.165376	0.078096	0.112918	HCP	chr3	51982278	51983778	78	424	474	0.583	60	42	53.8462	3.83839
ACYP1	chr14	75053220	75069483	ENST00000555463	-	-0.0123638	0.985646	1.05576	1.36131	1.08247	1.25154	1.21937	1.21436	HCP	chr14	75068983	75070483	78	414	459	0.616	58	59	75.641	14.646
ACYP2	chr2	53970837	54305300	ENST00000422521	+	0.00748362	0.989338	0.949658	0.835866	0.85793	1.04685	0.898197	0.876807	HCP	chr2	53970108	53971608	119	529	446	0.757	65	62	52.1008	0.16129
ADA	chr20	44619521	44652233	ENST00000372874	-	0.540624	0.0289552	9.20139	11.2196	6.8444	16.1795	15.7152	10.4017	HCP	chr20	44651242	44652742	115	475	455	0.799	62	31	26.9565	5.78039
ADAD1	chr4	122378965	122429802	ENST00000296513	+	2.85529	NA	0	0	0	0.0178466	0.0235977	0	ICP	chr4	122378013	122379513	67	365	379	0.727	50	22	32.8358	81.8351
ADAD2	chr16	84191137	84197168	ENST00000315906	+	2.40784	0.555435	0	0.00864376	0	0.00885294	0.0117058	0.0362686	HCP	chr16	84190179	84191679	72	451	423	0.566	58	46	63.8889	78.822
ADAL	chr15	43330673	43354555	ENST00000428046	+	0.00602112	0.990495	1.71752	1.97522	1.72701	2.17456	2.17402	1.45374	HCP	chr15	43329674	43331174	116	442	445	0.885	59	111	95.6897	0.915623
ADAM10	chr15	58588806	58749978	ENST00000461408	-	-0.00795254	0.978614	18.2808	17.5783	18.1975	19.5064	18.4174	19.1086	HCP	chr15	58749219	58750719	114	479	409	0.873	59	19	16.6667	5.99547
ADAM11	chr17	44759030	44781846	ENST00000200557	+	0.605645	0.543873	0.0502744	0.0958756	0.0601373	0.102465	0.163711	0.0699629	HCP	chr17	44758031	44759531	126	520	539	0.675	71	27	21.4286	17.3045
ADAM12	chr10	126012380	126388455	ENST00000368676	-	-0.536869	8.15073e-09	30.1498	30.4746	25.8135	22.0794	21.7477	19.4559	HCP	chr10	126387955	126389455	140	495	476	0.892	65	88	62.8571	22.452
ADAM15	chr1	155050565	155062775	ENST00000531455	+	0.313604	0.000206267	16.209	17.1424	15.9785	22.6302	22.4708	20.0477	HCP	chr1	155050351	155051851	142	501	538	0.791	69	99	69.7183	0.625301
ADAM17	chr2	9488485	9555792	ENST00000497134	-	-0.0206836	0.939929	6.46886	6.16347	5.81649	6.89497	6.44754	5.99086	HCP	chr2	9555292	9556792	107	521	408	0.756	62	21	19.6262	0.5291
ADAM19	chr5	157395533	157575775	ENST00000517905	-	0.119693	0.685472	10.5402	10.6666	7.64488	12.2673	11.7633	9.33202	HCP	chr5	157575241	157576741	95	420	481	0.706	60	34	35.7895	7.63649
ADAM20	chr14	70522357	70535015	ENST00000256389	-	-1.1056	0.448084	0.0567678	0.0564829	0.222233	0.0289249	0.0573691	0.0789993	LCP	chr14	70534515	70536015	6	245	275	0.134	35	6	100	73.4677
ADAM21	chr14	70452156	70459899	ENST00000603540	+	0.82606	0.352136	0.141773	0.111364	0.0778959	0.319365	0.150815	0.155758	LCP	chr14	70451157	70452657	15	277	303	0.268	39	9	60	84.0239
ADAM22	chr7	87934142	88202889	ENST00000398203	+	0.216302	0.829315	0.0413552	0.0480055	0.0584625	0.0474113	0.0650117	0.0695405	HCP	chr7	87933756	87935256	121	424	500	0.857	62	86	71.0744	0.970004
ADAM23	chr2	206443538	206621130	ENST00000264377	+	-0.373349	0.153762	1.39305	1.35226	1.78558	1.13946	1.24029	1.32822	HCP	chr2	206442539	206444039	139	556	430	0.873	66	49	35.2518	3.65179
ADAM28	chr8	24294039	24359018	ENST00000518326	+	-0.563476	0.697492	0.035777	0.0203414	0.0366821	0.0182295	0.0275474	0.0213377	LCP	chr8	24340652	24342152	15	288	294	0.266	39	15	100	64.6727
ADAM32	chr8	39106989	39284911	ENST00000522506	+	0.422162	0.246837	0.493178	0.447223	0.448048	0.648898	0.706596	0.625504	ICP	chr8	39106773	39108273	74	382	431	0.675	54	68	91.8919	10.907
ADAM33	chr20	3667964	3682246	ENST00000356518	-	-0.500028	0.639354	40.4743	35.7551	16.3003	22.9796	34.6025	12.5523	HCP	chr20	3681746	3683246	101	515	427	0.689	63	35	34.6535	3.99093
ADAM8	chr10	133262402	133276868	ENST00000445355	-	1.26145	0.00643428	0.199817	0.28402	0.104298	0.401433	0.538489	0.564084	ICP	chr10	133276368	133277868	84	514	533	0.46	70	44	52.381	11.9968
ADAM9	chr8	38996868	39105144	ENST00000481513	+	0.175681	0.0765678	60.6766	59.9263	55.4616	72.6338	73.2129	65.4648	HCP	chr8	38995986	38997486	143	507	485	0.873	66	126	88.1119	0.545477
ADAMTS1	chr21	26835746	26845409	ENST00000517452	-	-0.507604	2.99386e-05	56.0993	54.8257	49.8539	41.6092	45.6486	33.2954	HCP	chr21	26843277	26844777	103	438	439	0.804	58	81	78.6408	0.241344
ADAMTS10	chr19	8580241	8610735	ENST00000595838	-	-0.290277	0.365521	3.41055	3.32984	2.16866	2.35891	3.03911	2.34451	HCP	chr19	8591696	8593196	86	419	539	0.572	64	42	48.8372	3.48073
ADAMTS12	chr5	33523534	33892192	ENST00000515401	-	0.407866	0.0327597	2.86456	2.86776	3.19909	3.85769	3.97593	4.69022	ICP	chr5	33891519	33893019	56	467	375	0.48	56	27	48.2143	12.34
ADAMTS13	chr9	133414357	133459402	ENST00000371916	+	0.081909	0.920808	0.410626	0.475422	0.243562	0.467906	0.492941	0.316887	LCP	chr9	133421000	133422500	32	414	426	0.272	56	32	100	56.9688
ADAMTS14	chr10	70672802	70762441	ENST00000373207	+	0.175093	0.621579	2.71018	2.367	1.78794	2.46264	3.00771	2.75532	HCP	chr10	70671803	70673303	109	496	484	0.682	65	32	29.3578	5.13415
ADAMTS15	chr11	130448973	130476641	ENST00000299164	+	1.82394	1.65895e-10	0.202773	0.264368	0.255479	0.780234	0.758441	1.14819	HCP	chr11	130447974	130449474	107	455	496	0.712	63	91	85.0467	0.514129
ADAMTS16	chr5	5140329	5320304	ENST00000274181	+	-1.45922	0.634942	0.00681321	0.013558	0.0133361	0.00347153	0	0.00948141	HCP	chr5	5139330	5140830	161	624	459	0.844	72	92	57.1429	6.56836
ADAMTS17	chr15	99971588	100342005	ENST00000561355	-	-0.383829	0.937323	0.0170438	0.00282637	0	0.0086843	0.00382762	0.00395308	HCP	chr15	100340636	100342136	191	558	556	0.924	74	49	25.6545	2.11127
ADAMTS19	chr5	129460264	129738683	ENST00000274487	+	2.40784	0.555435	0	0.00377029	0	0.00386153	0.00510593	0.0158199	HCP	chr5	129459265	129460765	92	443	437	0.713	59	65	70.6522	20.9325
ADAMTS2	chr5	179110850	179345430	ENST00000251582	-	-0.572336	0.000964593	34.2817	32.2207	23.8724	22.3632	24.5037	17.8454	HCP	chr5	179344930	179346430	138	540	544	0.705	72	5	3.62319	74.2857
ADAMTS3	chr4	72280968	72569386	ENST00000622135	-	0.889885	0.00241084	0.170203	0.221692	0.242293	0.39735	0.412813	0.43065	HCP	chr4	72568296	72569796	86	415	471	0.66	59	32	37.2093	3.64583
ADAMTS4	chr1	161184307	161199056	ENST00000367996	-	-0.25207	0.266741	1.42664	1.38858	1.117	1.24812	1.31295	0.958909	LCP	chr1	161198556	161200056	21	455	392	0.177	56	13	61.9048	21.2787
ADAMTS5	chr21	26917911	26966513	ENST00000284987	-	-0.0144095	0.957823	11.0117	11.5556	9.7625	12.3754	11.63	10.0362	HCP	chr21	26966013	26967513	100	398	500	0.754	60	59	59	0.242131
ADAMTS6	chr5	65148735	65481920	ENST00000381055	-	-0.26225	0.246837	4.80979	4.86392	3.52229	4.2905	4.2183	3.20891	LCP	chr5	65481420	65482920	22	330	326	0.307	44	14	63.6364	0
ADAMTS7	chr15	78759202	78811431	ENST00000388820	-	-0.254522	0.246267	5.57788	5.61818	6.31701	4.62392	5.34002	5.5804	HCP	chr15	78810931	78812431	124	563	486	0.68	70	38	30.6452	12.9396
ADAMTS8	chr11	130404924	130428993	ENST00000257359	-	1.28573	0.530652	0.0197838	0.00984225	0.00645409	0.0151206	0.0466512	0.0344144	ICP	chr11	130428493	130429993	43	442	368	0.397	54	22	51.1628	24.7962
ADAMTS9	chr3	64515653	64688000	ENST00000295903	-	0.219486	0.557189	0.36377	0.397472	0.34073	0.461673	0.553314	0.35405	HCP	chr3	64687179	64688679	105	481	463	0.708	63	19	18.0952	0
ADAMTSL1	chr9	17906562	18910950	ENST00000636209	+	-0.271393	0.272559	31.2372	30.8784	36.5635	25.4798	27.9405	32.933	HCP	chr9	17905563	17907063	91	467	433	0.675	60	59	64.8352	0.993408
ADAMTSL2	chr9	133532163	133575519	ENST00000393060	+	1.85273	0.616221	0	0	0.0110673	0.00432141	0.017142	0.0177039	ICP	chr9	133533853	133535353	86	506	512	0.498	68	31	36.0465	4.30108
ADAMTSL3	chr15	83654085	84039842	ENST00000286744	+	-0.0741539	0.973852	0.0188811	0.0375727	0.0246384	0.0219897	0.0181725	0.0412898	HCP	chr15	83653086	83654586	142	493	561	0.771	70	82	57.7465	11.3036
ADAMTSL4	chr1	150549368	150560937	ENST00000271643	+	1.14073	4.08479e-15	1.9178	1.86905	1.84701	4.25594	5.26248	3.72058	HCP	chr1	150548369	150549869	127	499	479	0.798	65	16	12.5984	4.79167
ADAMTSL5	chr19	1505017	1513604	ENST00000586272	-	-0.0998447	0.782568	3.22062	3.21698	2.84009	2.65381	3.32255	3.2126	HCP	chr19	1512519	1514019	130	561	520	0.669	72	14	10.7692	33.0179
ADAP1	chr7	897900	955407	ENST00000265846	-	-0.697474	0.000391625	1.90127	2.37628	1.81071	1.27128	1.41128	1.309	HCP	chr7	954197	955697	148	597	456	0.816	70	21	14.1892	60.1979
ADAP2	chr17	30906343	30959322	ENST00000581548	+	1.45569	0.226605	0.0201557	0.0534789	0.0175345	0.0753129	0.09053	0.102847	HCP	chr17	30920917	30922417	84	429	416	0.706	56	25	29.7619	25.5558
ADAR	chr1	154582061	154627999	ENST00000368474	-	0.16506	0.233395	26.0291	25.9454	27.3565	31.7168	31.3749	31.2927	ICP	chr1	154607706	154609206	93	467	364	0.821	55	71	76.3441	3.39563
ADARB1	chr21	45073852	45226560	ENST00000348831	+	-0.0507916	0.857394	5.42455	6.11606	5.62706	5.59231	5.88449	6.06971	HCP	chr21	45073600	45075100	208	499	594	1.053	73	26	12.5	0.961538
ADAT1	chr16	75596980	75623300	ENST00000567281	-	0.0250738	0.935977	3.93362	4.35213	4.00747	4.60084	4.57498	4.11196	ICP	chr16	75622781	75624281	94	426	372	0.89	53	75	79.7872	16.425
ADAT2	chr6	143422831	143450673	ENST00000237283	-	0.11288	0.840989	0.340233	0.283077	0.348294	0.376607	0.42288	0.318372	ICP	chr6	143450173	143451673	66	384	398	0.648	52	66	100	2.29304
ADAT3	chr19	1905377	1913447	ENST00000329478	+	-0.154202	0.818399	0.540826	0.670434	0.798293	0.668589	0.609274	0.629244	HCP	chr19	1904378	1905878	105	477	442	0.748	61	41	39.0476	8.42044
ADCK1	chr14	77800082	77935012	ENST00000341211	+	-0.0250413	0.963719	1.42047	1.5105	1.33228	1.69181	1.45944	1.29724	HCP	chr14	77799139	77800639	87	425	447	0.687	58	78	89.6552	25.1162
ADCK2	chr7	140673152	140696261	ENST00000072869	+	0.361796	0.0329084	2.15703	2.38703	2.3317	3.14123	3.30938	2.93242	HCP	chr7	140672153	140673653	118	469	483	0.782	63	44	37.2881	6.93519
ADCK5	chr8	144373100	144393242	ENST00000308860	+	-0.314086	0.263272	3.54129	3.97914	2.81516	2.76881	3.49653	2.59152	HCP	chr8	144373052	144374552	108	486	500	0.667	66	66	61.1111	11.5912
ADCY1	chr7	45574139	45723116	ENST00000621543	+	-0.941071	0.0902683	0.0613273	0.0610195	0.064022	0.0265609	0.0433838	0.0341377	HCP	chr7	45573885	45575385	188	520	570	0.952	73	55	29.2553	1.57287
ADCY10	chr1	167809387	167914215	ENST00000367848	-	0.774355	0.358187	0.0407463	0.0506772	0.0398781	0.072665	0.0915064	0.0756045	LCP	chr1	167913602	167915102	13	315	304	0.204	41	13	100	80.9936
ADCY2	chr5	7396207	7830081	ENST00000338316	+	-0.899762	0.652412	0.0298604	0.0148552	0.0194828	0.00912884	0.0241413	0.00415543	HCP	chr5	7395208	7396708	171	557	581	0.793	76	33	19.2982	7.9798
ADCY3	chr2	24819168	24919839	ENST00000260600	-	0.0663763	0.700428	10.7241	11.2482	10.1558	11.9824	12.6175	11.1382	HCP	chr2	24919339	24920839	185	553	577	0.87	75	25	13.5135	1.81587
ADCY4	chr14	24318348	24335093	ENST00000418030	-	0.46402	0.146751	0.791559	0.853677	0.613976	1.06613	1.38731	0.878159	HCP	chr14	24334247	24335747	84	483	466	0.56	63	25	29.7619	37.3
ADCY5	chr3	123282295	123449758	ENST00000462833	-	-0.570893	0.20552	0.204148	0.151162	0.148687	0.12821	0.127945	0.105711	HCP	chr3	123449258	123450758	138	547	479	0.791	68	26	18.8406	7.44429
ADCY6	chr12	48766193	48789037	ENST00000550422	-	-0.234279	0.0909363	6.01557	5.59036	5.2858	5.02203	5.39994	4.84027	HCP	chr12	48788537	48790037	116	652	391	0.683	69	11	9.48276	0
ADCY7	chr16	50246136	50318135	ENST00000564965	+	0.583707	2.26888e-09	11.7898	11.7306	10.0865	17.9357	18.8512	16.7036	HCP	chr16	50245137	50246637	110	497	525	0.633	68	8	7.27273	20.6597
ADCY8	chr8	130780300	131042426	ENST00000377928	-	-0.325813	0.924258	0.00998151	0.00993141	0.0130251	0.0135623	0.00448322	0.00926032	HCP	chr8	131039833	131041333	114	437	541	0.724	65	86	75.4386	1.40735
ADCY9	chr16	3953386	4116185	ENST00000294016	-	-0.436629	0.0577496	14.6418	13.7128	17.3237	10.6267	11.0924	13.9258	HCP	chr16	4115685	4117185	215	627	498	1.034	75	82	38.1395	0.406505
ADCYAP1	chr18	904942	912172	ENST00000450565	+	1.69143	NA	0	0	0	0.0116693	0	0	ICP	chr18	903943	905443	74	396	371	0.756	51	46	62.1622	7.40916
ADCYAP1R1	chr7	31052460	31111479	ENST00000304166	+	-1.19704	0.790691	0.00290299	0.00866527	0.00378819	0.00295832	0	0.00403987	HCP	chr7	31051461	31052961	122	510	491	0.731	67	65	53.2787	4.40792
ADD1	chr4	2843856	2930076	ENST00000355842	+	0.00137891	0.995363	49.9263	53.9955	52.3964	55.7298	57.3384	53.0176	HCP	chr4	2843150	2844650	144	453	587	0.813	69	39	27.0833	0.512821
ADD2	chr2	70607617	70768225	ENST00000407644	-	0.0590626	0.98566	0.00689433	0.00342986	0.0382355	0.00702573	0.00928981	0.0359786	HCP	chr2	70767215	70768715	121	538	440	0.767	65	54	44.6281	1.7306
ADD3	chr10	109996367	110135565	ENST00000356080	+	0.0449534	0.86732	26.9157	26.5165	28.1102	31.1007	27.8866	30.2375	HCP	chr10	110006962	110008462	129	423	591	0.775	68	39	30.2326	0
ADGRA2	chr8	37784190	37844896	ENST00000412232	+	-0.6577	1.62674e-08	28.1306	26.7821	29.5132	17.9557	19.6734	19.1455	HCP	chr8	37796256	37797756	150	505	592	0.753	73	69	46	1.58385
ADGRA3	chr4	22345070	22516054	ENST00000502482	-	0.289735	0.0317104	2.3127	2.47552	2.33601	3.07137	3.1526	3.02136	HCP	chr4	22515497	22516997	139	519	454	0.885	65	42	30.2158	7.08326
ADGRB1	chr8	142449429	142545009	ENST00000517894	+	-0.860736	0.09873	0.174784	0.148611	0.116114	0.0809616	0.0942057	0.0840261	HCP	chr8	142448430	142449930	103	588	411	0.64	67	10	9.70874	57.5952
ADGRB2	chr1	31727116	31764893	ENST00000373655	-	0.306131	0.263914	1.13973	0.889241	1.11748	1.27253	1.41406	1.44307	HCP	chr1	31763535	31765035	157	478	556	0.887	69	38	24.2038	4.03751
ADGRB3	chr6	68635366	69389511	ENST00000370598	+	-0.474982	0.914192	0.00305597	0.0121625	0.00398781	0.00622843	0.00411779	0.00425275	HCP	chr6	68634367	68635867	116	511	373	0.914	59	36	31.0345	0.277778
ADGRD1	chr12	130953906	131141469	ENST00000261654	+	-0.893712	2.83353e-05	1.11058	1.10145	0.815477	0.633194	0.630339	0.472099	ICP	chr12	130952907	130954407	34	308	372	0.445	45	34	100	20.3145
ADGRE1	chr19	6887565	6940459	ENST00000312053	+	-0.374548	0.944902	0.0122693	0	0.0160105	0.00625155	0.00826615	0.00853708	LCP	chr19	6886572	6888072	9	295	389	0.118	46	9	100	58.2604
ADGRE2	chr19	14732392	14778541	ENST00000392965	-	0.179452	0.82627	0.104824	0.125692	0.108729	0.120517	0.173841	0.115952	ICP	chr19	14776342	14777842	49	441	410	0.407	57	36	73.4694	16.7774
ADGRE5	chr19	14380500	14408725	ENST00000358600	+	-0.372473	0.043543	14.5911	15.6641	18.3785	12.4874	13.2211	14.084	ICP	chr19	14380156	14381656	47	438	401	0.402	56	33	70.2128	15.5283
ADGRF3	chr2	26308172	26346817	ENST00000433584	-	-0.244244	0.870477	0.109554	0.0506092	0.0561629	0.051834	0.0738099	0.0707841	ICP	chr2	26346268	26347768	62	369	369	0.683	49	39	62.9032	4.00719
ADGRF5	chr6	46852511	46954943	ENST00000283296	-	1.72281	0.160357	0.00988368	0.0163901	0.00859831	0.0302162	0.0621499	0.0320935	ICP	chr6	46921477	46922977	29	348	351	0.356	47	22	75.8621	85.6235
ADGRG1	chr16	57610651	57665580	ENST00000563374	+	1.42059	2.08132e-06	0.16389	0.109561	0.12364	0.391438	0.327802	0.409818	LCP	chr16	57627624	57629124	44	380	524	0.332	60	21	47.7273	9.26871
ADGRG2	chrX	18989308	19122637	ENST00000357991	-	-0.589609	0.505593	0.159451	0.166787	0.186731	0.0666626	0.214853	0.0853444	HCP	chrX	19121961	19123461	148	515	497	0.868	67	79	53.3784	20.9185
ADGRG4	chrX	136300962	136416888	ENST00000394143	+	1.86185	0.642714	0.00196876	0.00195888	0	0.0100314	0	0.00547953	ICP	chrX	136299963	136301463	42	354	366	0.487	48	33	78.5714	85.5011
ADGRG5	chr16	57542420	57591681	ENST00000349457	+	3.94564	0.298806	0	0	0	0.019258	0	0.0262986	LCP	chr16	57541421	57542921	17	440	424	0.137	58	10	58.8235	68.127
ADGRG6	chr6	142301853	142446266	ENST00000435011	+	0.328337	0.316642	0.37891	0.344694	0.342583	0.510246	0.412099	0.497168	HCP	chr6	142301626	142303126	93	437	443	0.721	59	62	66.6667	20.3393
ADGRL1	chr19	14147742	14206187	ENST00000340736	-	-0.0175222	0.962271	1.76685	1.52143	1.56102	1.73166	1.77039	1.59508	HCP	chr19	14205687	14207187	190	563	574	0.882	76	18	9.47368	0
ADGRL2	chr1	81306159	81992436	ENST00000319517	+	-0.0193415	0.934469	12.9306	12.617	12.5871	13.8259	13.3823	12.7609	ICP	chr1	81799397	81800897	61	313	386	0.758	47	36	59.0164	2.82896
ADGRL3	chr4	61201257	62078335	ENST00000512091	+	0.144145	0.978378	0.00607497	0	0.00198184	0.00154769	0.00613932	0.00211351	HCP	chr4	61200258	61201758	138	479	500	0.865	65	48	34.7826	1.25
ADGRL4	chr1	78889763	79006718	ENST00000370742	-	0.614391	8.19657e-08	3.49205	3.75427	3.63962	6.53843	5.91772	5.25088	ICP	chr1	79006218	79007718	46	340	362	0.561	47	39	84.7826	21.9355
ADGRV1	chr5	90529343	91164221	ENST00000508842	+	-0.364701	0.927604	0.00179009	0.00267165	0.00350389	0.0018242	0.00482413	0	ICP	chr5	90528344	90529844	77	449	364	0.707	54	41	53.2468	1.69482
ADH1A	chr4	99276366	99291028	ENST00000209668	-	-0.154007	0.955467	0.0793859	0.131646	0.0517963	0.0674158	0.0356564	0.1473	LCP	chr4	99290528	99292028	6	279	266	0.121	36	6	100	71.6089
ADH1B	chr4	99304963	99321401	ENST00000305046	-	0.366511	0.791337	0.0614472	0.0658417	0.21588	0.163771	0.108274	0.190756	LCP	chr4	99320899	99322399	9	286	274	0.172	37	8	88.8889	44.5288
ADH1C	chr4	99336491	99353027	ENST00000510055	-	-0.677884	0.926016	0	0	0.0695723	0	0	0.0445167	LCP	chr4	99352230	99353730	13	289	276	0.245	38	11	84.6154	73.2323
ADH4	chr4	99123656	99157792	ENST00000512499	-	0.0162187	0.996592	0.00891382	0.0266072	0.0930549	0.0363348	0.036033	0.0620233	LCP	chr4	99143738	99145238	4	328	215	0.085	36	4	100	52.3822
ADH5	chr4	99070977	99088801	ENST00000296412	-	0.0356264	0.874122	48.783	50.802	51.4847	60.2937	53.4387	50.905	HCP	chr4	99088251	99089751	75	405	441	0.63	56	54	72	1.04463
ADH6	chr4	99202637	99219537	ENST00000394899	-	0.694169	0.412116	0.0945691	0.125459	0.0685587	0.128495	0.141586	0.226652	LCP	chr4	99218746	99220246	5	246	304	0.1	37	5	100	84.1176
ADHFE1	chr8	66430184	66471601	ENST00000523113	+	0.700942	0.0426207	0.457555	0.604093	0.631522	0.887717	1.15008	0.881644	HCP	chr8	66429185	66430685	83	363	488	0.703	57	78	93.9759	4.90012
ADI1	chr2	3497360	3519736	ENST00000327435	-	0.1106	0.556292	12.9023	13.3593	14.3183	16.6634	14.8475	15.0214	ICP	chr2	3519236	3520736	85	451	364	0.777	54	64	75.2941	9.29351
ADIPOR1	chr1	202940822	202958572	ENST00000367254	-	0.0258326	0.913548	30.4528	34.732	30.3123	36.8152	35.4424	31.0534	HCP	chr1	202957764	202959264	94	515	399	0.687	61	36	38.2979	3.01791
ADIPOR2	chr12	1688573	1788678	ENST00000357103	+	0.0938627	0.668403	11.8121	13.0445	13.4107	14.4014	14.2069	14.6726	ICP	chr12	1690027	1691527	110	416	417	0.952	55	52	47.2727	8.79793
ADIRF	chr10	86968191	86983934	ENST00000416348	+	0.277939	0.299069	32.3128	35.228	46.5687	48.269	46.7459	51.6491	ICP	chr10	86967432	86968932	65	490	453	0.44	63	41	63.0769	9.98575
ADK	chr10	74151184	74709303	ENST00000541550	+	0.253899	0.0334416	8.04227	8.51163	8.24496	11.1953	10.4531	9.75462	ICP	chr10	74175489	74176989	74	380	396	0.738	52	56	75.6757	4.07499
ADM	chr11	10304679	10307397	ENST00000528544	+	-0.369334	0.0421697	153.792	174.757	150.858	144.706	153.582	98.2057	HCP	chr11	10304377	10305877	95	497	446	0.643	63	65	68.4211	1.37246
ADM2	chr22	50481555	50486440	ENST00000395738	+	-0.763111	2.39324e-05	3.3813	3.67353	2.71762	2.31607	2.2437	1.57495	HCP	chr22	50480556	50482056	140	566	476	0.78	69	55	39.2857	17.4885
ADM5	chr19	49688663	49690575	ENST00000420022	+	0.351971	0.862741	0.253976	0.0689187	0.0753228	0.0823509	0.171111	0.289177	LCP	chr19	49687664	49689164	42	442	466	0.306	60	30	71.4286	82.0633
ADNP	chr20	50888918	50931240	ENST00000396032	-	0.0366507	0.941565	6.98547	7.67499	9.068	8.28887	7.55954	9.85755	HCP	chr20	50930490	50931990	176	462	640	0.893	73	45	25.5682	1.66667
ADNP2	chr18	80109030	80147523	ENST00000559951	+	0.0745085	0.781075	4.23724	4.658	3.54419	4.95592	4.7617	4.20118	HCP	chr18	80108726	80110226	115	461	503	0.744	64	13	11.3043	5.88523
ADO	chr10	62804856	62808483	ENST00000373783	+	-0.0265071	0.937725	5.98224	7.06213	7.07854	7.22746	6.82295	6.89439	HCP	chr10	62803857	62805357	111	484	440	0.782	62	79	71.1712	4.10671
ADORA1	chr1	203090653	203167405	ENST00000618295	+	-0.547147	0.421326	0.384763	0.245012	0.555643	0.219574	0.28342	0.356963	ICP	chr1	203127373	203128873	71	447	513	0.465	64	39	54.9296	3.14214
ADORA2A	chr22	24417878	24442360	ENST00000464977	+	0.7714	0.440776	0.0680192	0.0394787	0.0887599	0.121302	0.137479	0.0946569	HCP	chr22	24423398	24424898	171	444	659	0.877	73	27	15.7895	18.9771
ADORA2B	chr17	15944916	15975746	ENST00000304222	+	0.139956	0.755446	1.24601	1.39899	1.26794	1.60758	1.55572	1.41581	HCP	chr17	15943917	15945417	125	423	603	0.736	68	100	80	9.18128
ADPGK	chr15	72751368	72785846	ENST00000563907	-	0.122599	0.551846	17.5756	19.1792	16.0637	22.7013	21.6029	16.942	HCP	chr15	72783123	72784623	117	473	451	0.823	62	67	57.265	1.16032
ADPRH	chr3	119579267	119589945	ENST00000357003	+	0.108931	0.714432	1.34943	1.64198	1.45808	1.835	1.77198	1.48916	ICP	chr3	119578676	119580176	78	391	362	0.827	50	55	70.5128	4.90043
ADPRHL1	chr13	113399609	113453524	ENST00000375418	-	0.104365	0.733984	0.535592	0.588904	0.507004	0.619807	0.667867	0.578587	ICP	chr13	113453024	113454524	64	423	393	0.578	54	62	96.875	41.1513
ADPRHL2	chr1	36088874	36093932	ENST00000373178	+	-0.104924	0.650588	9.58369	11.606	10.2562	11.39	10.286	9.36559	HCP	chr1	36087875	36089375	100	447	555	0.605	67	50	50	17.4154
ADPRM	chr17	10697593	10711233	ENST00000379774	+	-0.112548	0.777655	4.27904	4.96985	4.16133	5.25592	3.81465	4.07553	HCP	chr17	10696594	10698094	93	420	427	0.778	56	63	67.7419	1.99357
ADRA1A	chr8	26748149	26867273	ENST00000276393	-	-1.88887	0.472692	0.0285195	0.0121613	0.0106331	0.00415186	0.0109796	0	HCP	chr8	26864905	26866405	107	443	506	0.716	63	81	75.7009	4.66686
ADRA1B	chr5	159916782	159972544	ENST00000306675	+	0.332585	0.205736	2.8643	2.9294	2.62085	3.22124	4.33619	3.71605	HCP	chr5	159915783	159917283	103	509	449	0.676	64	34	33.0097	44.9616
ADRA1D	chr20	4220630	4249074	ENST00000379453	-	-1.11548	0.226697	2.64637	3.00925	4.87639	1.12614	1.09719	2.83288	HCP	chr20	4248574	4250074	169	556	519	0.879	72	62	36.6864	5.79383
ADRA2A	chr10	111077162	111080907	ENST00000280155	+	-0.54869	0.601219	2.81743	3.11418	6.73111	2.26668	2.84728	4.01661	HCP	chr10	111076163	111077663	128	545	447	0.789	66	87	67.9688	0.482506
ADRA2B	chr2	96112874	96116245	ENST00000620793	-	3.30367	0.220462	0	0.00585396	0	0.0239825	0.0237833	0.0245628	HCP	chr2	96115745	96117245	181	503	610	0.885	74	94	51.9337	20.5377
ADRA2C	chr4	3766347	3768526	ENST00000330055	+	-0.673438	0.00980212	6.04373	6.69262	7.72032	4.04411	3.76522	5.69994	HCP	chr4	3765398	3766898	241	588	615	1	80	50	20.7469	3.77222
ADRB1	chr10	114044055	114046908	ENST00000369295	+	-2.61705	NA	0.00695172	0.0207505	0	0	0	0	HCP	chr10	114043056	114044556	149	495	576	0.784	71	42	28.1879	3.67158
ADRB2	chr5	148825244	148828687	ENST00000305988	+	0.0659435	0.93061	0.443555	0.44706	0.623908	0.598765	0.589909	0.488999	LCP	chr5	148824245	148825745	12	305	262	0.225	38	12	100	67.2538
ADRM1	chr20	62302092	62308862	ENST00000462554	+	0.035571	0.882825	27.1414	31.5954	28.0189	33.1069	33.391	28.0204	HCP	chr20	62302258	62303758	163	549	538	0.828	72	68	41.7178	0.955882
ADSL	chr22	40346499	40390463	ENST00000637666	+	0.0266139	0.921349	9.18492	10.5988	9.30491	11.5585	10.1586	9.74098	HCP	chr22	40345555	40347055	94	424	441	0.755	58	67	71.2766	6.51881
ADSS	chr1	244408493	244452134	ENST00000366535	-	0.0758833	0.692694	15.0319	16.3477	13.8528	18.3355	16.8902	15.4284	ICP	chr1	244451634	244453134	88	415	378	0.842	53	46	52.2727	15.4169
ADSSL1	chr14	104724185	104747325	ENST00000332972	+	0.909688	0.0264675	0.259515	0.328634	0.318124	0.536937	0.55102	0.71135	HCP	chr14	104728734	104730234	109	368	657	0.677	68	25	22.9358	76.7755
ADTRP	chr6	11712053	11807046	ENST00000503285	-	0.422661	0.687383	0.0927121	0.127726	0.10237	0.167155	0.163364	0.12902	LCP	chr6	11735156	11736656	21	433	303	0.24	49	21	100	85.6888
AEBP1	chr7	44104360	44114562	ENST00000455443	+	-0.157608	0.458783	55.1712	52.5508	58.0511	47.6971	56.6776	53.2329	HCP	chr7	44103794	44105294	111	584	471	0.606	70	12	10.8108	1.66667
AEBP2	chr12	19404044	19720801	ENST00000398864	+	0.0429692	0.913067	3.22909	2.83154	2.89841	3.24143	3.01728	3.51934	HCP	chr12	19438674	19440174	122	352	541	0.962	59	11	9.01639	78.6171
AEN	chr15	88621295	88632282	ENST00000559528	+	0.356636	0.000133536	10.6112	11.5626	10.9525	16.0477	15.4464	13.589	HCP	chr15	88620370	88621870	96	429	446	0.753	58	66	68.75	12.8205
AES	chr19	3052909	3063107	ENST00000327141	-	-0.0319126	0.886472	47.7938	54.4695	52.2703	57.1248	55.2277	48.3504	HCP	chr19	3062057	3063557	133	502	550	0.723	70	7	5.26316	35.2041
AF011889.5	chrX	149482542	149533935	ENST00000422081	-	0.350498	0.820346	0.173118	0.157271	0.0491099	0.115055	0.294121	0.11522	LCP	chrX	149533435	149534935	36	373	467	0.31	56	26	72.2222	78.3415
AF131216.1	chr8	11283499	11285068	ENST00000622929	-	-0.334896	0.935657	0.0252814	0.050309	0.0164952	0.0257632	0.0170328	0.0351821	ICP	chr8	11284568	11286068	77	416	375	0.741	53	53	68.8312	12.9467
AFAP1	chr4	7758713	7939926	ENST00000358461	-	0.222718	0.217458	15.3873	15.4935	16.3888	18.1103	19.5049	20.7585	HCP	chr4	7939426	7940926	118	475	466	0.8	63	54	45.7627	33.716
AFAP1L1	chr5	149271870	149341802	ENST00000296721	+	0.34616	0.130207	1.0541	1.25668	1.21443	1.68387	1.77864	1.30172	HCP	chr5	149270871	149272371	112	405	471	0.881	58	27	24.1071	6.59823
AFAP1L2	chr10	114294823	114404756	ENST00000369271	-	0.916047	0.727633	0.0049214	0.0048967	0.0321103	0.0150456	0.0464196	0.0205462	HCP	chr10	114404256	114405756	102	503	430	0.708	62	63	61.7647	14.3484
AFDN	chr6	167826921	167972023	ENST00000344191	+	-0.266167	0.0504238	2.97814	2.78762	2.6903	2.45875	2.54507	2.46311	HCP	chr6	167825961	167827461	208	671	466	0.998	76	69	33.1731	0.518226
AFF1	chr4	86935001	87141054	ENST00000395146	+	0.0162112	0.974864	4.53932	4.22766	5.30944	4.59727	4.72163	5.73185	HCP	chr4	86934002	86935502	108	425	441	0.865	58	45	41.6667	4.10671
AFF2	chrX	148500618	149000663	ENST00000370457	+	-0.710959	0.0129882	0.371006	0.357872	0.341851	0.235216	0.169818	0.285739	HCP	chrX	148500047	148501547	153	532	511	0.845	69	35	22.8758	39.5782
AFF3	chr2	99545418	100142739	ENST00000409236	-	-0.868563	1.06891e-06	0.559171	0.559989	0.636981	0.345238	0.341142	0.334581	HCP	chr2	100104216	100105716	191	624	485	0.947	74	15	7.8534	3.88889
AFF4	chr5	132875378	132963634	ENST00000265343	-	-0.0456969	0.88278	21.0839	22.0841	23.1325	21.7062	22.1237	24.1417	HCP	chr5	132963134	132964634	120	493	463	0.789	64	38	31.6667	19.1455
AFG3L2	chr18	12328943	12377314	ENST00000590811	-	-0.0603855	0.788779	9.76698	9.98537	10.617	10.6378	10.3869	9.90281	HCP	chr18	12376502	12378002	147	441	603	0.83	70	50	34.0136	0.967532
AFMID	chr17	78187316	78207701	ENST00000409257	+	-0.161956	0.599393	3.59225	3.60778	2.84998	3.70368	3.18148	2.67555	ICP	chr17	78186317	78187817	72	394	501	0.547	60	46	63.8889	25.2128
AFP	chr4	73431137	73456174	ENST00000226359	+	0.702024	0.437223	0.0878284	0.135054	0.156286	0.219688	0.301242	0.133335	LCP	chr4	73435247	73436747	3	217	243	0.085	31	3	100	89.127
AFTPH	chr2	64524304	64593005	ENST00000238855	+	-0.0796728	0.752241	3.91952	3.89985	3.64617	4.31768	3.9335	3.29277	ICP	chr2	64523305	64524805	96	389	435	0.852	55	50	52.0833	0.847569
AGA	chr4	177430769	177442503	ENST00000264595	-	0.213619	0.225463	8.28347	8.28872	7.78761	11.6068	9.80446	8.64558	ICP	chr4	177442003	177443503	73	381	407	0.707	52	52	71.2329	14.5633
AGAP1	chr2	235494088	236131800	ENST00000409457	+	-0.612623	4.51309e-05	1.72713	1.59055	1.94196	1.20213	1.23087	1.2207	HCP	chr2	235493089	235494589	188	519	582	0.934	73	63	33.5106	4.96429
AGAP2	chr12	57723760	57742157	ENST00000328568	-	-0.390788	0.00427156	2.09004	2.04435	2.1311	1.82646	1.75171	1.50145	HCP	chr12	57737336	57738836	141	488	617	0.703	74	41	29.078	0.348432
AGAP3	chr7	151085830	151144436	ENST00000469901	+	0.132087	0.482331	8.16921	8.08097	7.1481	9.15107	10.1613	7.97875	HCP	chr7	151086067	151087567	186	517	622	0.868	76	37	19.8925	0.720722
AGAP4	chr10	45825593	45853875	ENST00000492347	-	-0.597403	0.666441	0.113576	0.127132	0.129682	0.0434028	0.172169	0.0493922	LCP	chr10	45846727	45848227	34	444	369	0.311	54	15	44.1176	90.9069
AGAP5	chr10	73674284	73698159	ENST00000443782	-	-0.366956	0.675969	0.178292	0.269644	0.232658	0.232564	0.144145	0.178643	LCP	chr10	73697381	73698881	30	480	330	0.284	54	25	83.3333	90.8645
AGAP6	chr10	49982189	50010499	ENST00000412531	+	-0.429951	0.433777	0.533489	0.624484	0.319416	0.36457	0.439769	0.36684	LCP	chr10	49987644	49989144	34	345	478	0.309	55	18	52.9412	92.4564
AGAP9	chr10	47501853	47523638	ENST00000452145	-	-0.179508	0.870303	0.29081	0.214946	0.227691	0.211681	0.212721	0.265944	LCP	chr10	47523138	47524638	35	490	335	0.32	55	0	0	NA
AGBL2	chr11	47659590	47715389	ENST00000525123	-	0.0326079	0.990432	0.0227133	0.0271192	0.0533505	0.018517	0.0489683	0.0442516	ICP	chr11	47714860	47716360	59	352	397	0.634	50	34	57.6271	22.4965
AGBL3	chr7	134986507	135147963	ENST00000455283	+	-0.00198055	0.999229	0.08503	0.0740278	0.104023	0.102898	0.0930916	0.0813516	ICP	chr7	134985530	134987030	74	388	353	0.811	49	69	93.2432	8.89724
AGBL4	chr1	48532854	50023913	ENST00000371838	-	0.0997408	NA	0	0.00278528	0	0.00285268	0	0	HCP	chr1	50023413	50024913	69	463	389	0.575	57	43	62.3188	20.3701
AGBL5	chr2	27042363	27070622	ENST00000453161	+	0.111331	0.571945	4.00427	4.67495	4.43623	5.16236	5.13003	4.74342	HCP	chr2	27050008	27051508	107	411	448	0.872	57	100	93.4579	0.435354
AGER	chr6	32180967	32184324	ENST00000375056	-	-0.470712	0.481137	1.01321	0.683669	0.653481	0.403513	0.643395	0.761725	LCP	chr6	32183737	32185237	16	390	379	0.162	51	14	87.5	72.7419
AGFG1	chr2	227472151	227561214	ENST00000409315	+	-0.0202661	0.933261	7.49285	7.93262	6.91229	8.23911	7.75495	7.38957	HCP	chr2	227471369	227472869	122	421	528	0.824	63	33	27.0492	34.1052
AGFG2	chr7	100539210	100568219	ENST00000300176	+	0.106675	0.72755	2.03713	1.80623	2.07412	2.15129	2.45717	2.16619	HCP	chr7	100538225	100539725	100	368	525	0.777	59	40	40	3.89204
AGGF1	chr5	77029250	77065234	ENST00000506806	+	-0.223029	0.0820947	6.96055	7.47786	6.92625	6.45637	7.11876	5.88739	ICP	chr5	77029456	77030956	73	430	371	0.687	53	67	91.7808	1.90476
AGK	chr7	141551188	141655244	ENST00000355413	+	-0.0255974	0.947656	3.6623	4.06405	3.16419	4.205	4.10105	3.08933	HCP	chr7	141550189	141551689	89	449	451	0.66	60	36	40.4494	34.179
AGL	chr1	99850083	99924023	ENST00000294724	+	0.00105839	0.998896	1.36536	1.33578	1.05643	1.3319	1.34734	1.31733	ICP	chr1	99849489	99850989	83	433	386	0.745	55	51	61.4458	7.54656
AGMAT	chr1	15572352	15585110	ENST00000375826	-	0.489622	0.134437	0.848863	0.852496	0.724665	1.51989	1.1545	0.949453	HCP	chr1	15584610	15586110	80	436	435	0.633	58	25	31.25	60.4121
AGMO	chr7	15200317	15562015	ENST00000342526	-	1.24962	0.231833	0.0391703	0.0389737	0.0425953	0.126404	0.114357	0.0635953	LCP	chr7	15561515	15563015	12	259	286	0.243	36	12	100	47.9263
AGO1	chr1	35869807	35930528	ENST00000373204	+	0.122542	0.70915	3.05171	3.11788	3.77414	3.64283	3.56997	4.23883	HCP	chr1	35882209	35883709	80	353	551	0.617	60	53	66.25	18.0034
AGO2	chr8	140520155	140635619	ENST00000220592	-	-0.395805	0.0206296	4.91472	4.95057	5.53142	4.06071	3.79384	4.52764	HCP	chr8	140635119	140636619	204	546	590	0.951	76	45	22.0588	2.32628
AGO3	chr1	35930717	36072500	ENST00000373191	+	-0.0731748	0.807733	1.3922	1.33145	1.48434	1.43053	1.31952	1.48897	HCP	chr1	35930078	35931578	137	456	489	0.922	63	98	71.5328	0.221089
AGO4	chr1	35808171	35857890	ENST00000373210	+	-0.18187	0.289162	3.51458	3.53021	3.00416	3.14132	3.40252	2.87795	HCP	chr1	35807172	35808672	149	491	529	0.861	68	23	15.4362	19.8965
AGPAT1	chr6	32168211	32178096	ENST00000395497	-	0.0223476	0.924902	12.618	12.757	12.9708	14.3326	14.1137	12.9351	ICP	chr6	32177286	32178786	68	354	435	0.663	53	53	77.9412	0.426774
AGPAT2	chr9	136673142	136687423	ENST00000371694	-	-0.468568	0.000478407	14.9012	18.1023	14.7549	13.5811	12.4078	10.6787	HCP	chr9	136686898	136688398	141	570	524	0.709	73	28	19.8582	13.8194
AGPAT3	chr21	43865185	43986536	ENST00000291572	+	-0.403564	0.00530767	6.43644	6.62048	7.47268	5.17361	5.89484	5.40998	HCP	chr21	43864186	43865686	209	643	557	0.876	80	9	4.30622	6.2963
AGPAT4	chr6	161129978	161274061	ENST00000366911	-	-0.067448	0.81091	2.33211	2.27011	1.96685	2.21734	2.47059	1.98562	ICP	chr6	161273525	161275025	36	403	332	0.404	49	19	52.7778	0.869821
AGPAT5	chr8	6708356	6759666	ENST00000518327	+	0.137265	0.497024	3.25082	3.25593	3.1043	4.05322	3.90895	3.28059	HCP	chr8	6707693	6709193	135	515	491	0.801	67	125	92.5926	0.517778
AGPS	chr2	177392643	177559299	ENST00000409888	+	-0.00315471	0.993073	9.38214	9.7434	7.70947	10.6625	9.5201	8.29804	HCP	chr2	177391768	177393268	88	369	488	0.734	57	79	89.7727	3.95394
AGR2	chr7	16791810	16833433	ENST00000401412	-	1.37591	0.669218	0.00858954	0.00854643	0.0112087	0.0175065	0.011574	0.0478135	ICP	chr7	16804487	16805987	20	314	276	0.346	39	20	100	87.2186
AGRN	chr1	1020122	1056118	ENST00000379370	+	0.798233	2.52037e-06	7.72515	7.18997	7.84758	11.7047	14.5188	15.5957	HCP	chr1	1019123	1020623	182	587	564	0.825	77	18	9.89011	3.79209
AGRP	chr16	67482570	67483813	ENST00000290953	-	-0.304564	0.936894	0.0519195	0.154977	0.101627	0.185182	0	0.0722523	LCP	chr16	67483313	67484813	23	409	426	0.198	56	18	78.2609	85.4359
AGT	chr1	230702522	230714297	ENST00000366667	-	-0.58428	0.611638	0.147169	0.103363	0.214639	0.114686	0.11665	0.0963784	LCP	chr1	230713797	230715297	30	364	407	0.304	51	24	80	25.7367
AGTPBP1	chr9	85546538	85742029	ENST00000376083	-	-5.03529e-05	0.999737	4.97251	4.9519	4.65845	5.47694	5.3284	4.70039	HCP	chr9	85741318	85742818	145	497	471	0.93	64	18	12.4138	1.11111
AGTR1	chr3	148697783	148743008	ENST00000497524	+	-0.108473	0.80656	3.67839	4.30837	2.9438	4.32962	3.8419	2.64231	ICP	chr3	148696784	148698284	72	364	371	0.8	49	63	87.5	9.25741
AGTRAP	chr1	11736083	11754802	ENST00000314340	+	0.00891484	0.982153	10.4512	12.5864	10.7493	13.5356	12.1751	10.4156	ICP	chr1	11735155	11736655	67	424	464	0.511	59	27	40.2985	17.6143
AGXT	chr2	240868478	240880502	ENST00000307503	+	3.50136	0.346119	0	0	0	0.0325114	0.0143295	0.0295983	LCP	chr2	240867479	240868979	24	385	393	0.238	52	23	95.8333	66.5715
AGXT2	chr5	34998100	35048135	ENST00000510428	-	2.78352	NA	0	0	0	0	0	0.0344144	LCP	chr5	35047435	35048935	17	270	384	0.246	44	14	82.3529	89.9771
AHCTF1	chr1	246839097	246931978	ENST00000366508	-	-0.085306	0.699735	3.92876	3.94974	4.26151	4.05629	4.03492	4.05033	HCP	chr1	246930863	246932363	163	550	457	0.973	67	75	46.0123	0.755556
AHCY	chr20	34280267	34311802	ENST00000217426	-	0.336394	0.000242051	35.3535	39.3956	36.9802	53.9266	49.1497	46.7444	HCP	chr20	34302848	34304348	96	430	434	0.772	58	63	65.625	20.6417
AHCYL1	chr1	109984685	110023741	ENST00000393614	+	0.106877	0.511771	22.9978	24.8545	22.6245	29.8259	27.8755	23.1086	HCP	chr1	109983765	109985265	88	429	484	0.636	61	20	22.7273	6.68638
AHCYL2	chr7	129225022	129430211	ENST00000325006	+	0.0856761	0.812076	1.57514	1.53016	1.56921	1.69146	1.63405	1.92802	HCP	chr7	129224023	129225523	103	431	457	0.785	59	27	26.2136	6.64414
AHDC1	chr1	27534034	27604431	ENST00000247087	-	0.110127	0.754801	3.87438	3.79608	4.53089	4.06877	4.75429	5.11179	HCP	chr1	27603091	27604591	145	593	476	0.771	71	35	24.1379	1.04762
AHI1	chr6	135283531	135497776	ENST00000327035	-	-0.0128683	0.961603	4.26751	4.46335	3.90131	4.66477	4.54428	4.09672	HCP	chr6	135497245	135498745	106	468	368	0.924	56	58	54.717	1.70282
AHNAK	chr11	62433541	62556235	ENST00000257247	-	-0.176213	0.894291	177.447	153.295	309.369	152.389	157.707	284.962	HCP	chr11	62546296	62547796	109	552	447	0.663	67	26	23.8532	0.769231
AHNAK2	chr14	104937243	104978357	ENST00000333244	-	0.106606	0.945941	9.1035	7.78662	18.5453	9.832	11.1505	19.1491	HCP	chr14	104977857	104979357	131	479	574	0.715	70	46	35.1145	28.5395
AHR	chr7	17298621	17346152	ENST00000242057	+	-0.0589547	0.856586	8.50719	8.75377	9.66616	9.72562	8.18851	9.48598	ICP	chr7	17297622	17299122	88	449	374	0.787	55	31	35.2273	11.5007
AHRR	chr5	304175	438291	ENST00000510400	+	-0.353344	0.00232638	17.9481	16.723	16.3073	13.8545	14.2865	14.1824	HCP	chr5	321570	323070	150	502	542	0.828	70	90	60	1.87963
AHSA1	chr14	77457869	77469474	ENST00000555133	+	0.127511	0.438196	25.9016	25.9221	23.9999	32.9963	29.6739	25.5201	HCP	chr14	77456870	77458370	76	377	467	0.648	56	61	80.2632	1.37138
AHSA2	chr2	61177417	61191203	ENST00000357022	+	-0.0108095	0.993864	4.519	3.88979	1.94574	3.06523	5.45287	2.44938	HCP	chr2	61176418	61177918	130	451	485	0.892	62	60	46.1538	4.22996
AICDA	chr12	8602165	8612871	ENST00000543081	-	0.386728	0.957091	0	0.020971	0	0	0.00946668	0.0195539	LCP	chr12	8606516	8608016	14	369	274	0.208	43	12	85.7143	73.725
AIDA	chr1	222668012	222713210	ENST00000340020	-	-0.207498	0.198616	5.85503	6.52105	5.92817	6.08757	5.30402	5.42281	HCP	chr1	222712024	222713524	104	478	426	0.767	60	57	54.8077	0
AIF1L	chr9	131096475	131123152	ENST00000372309	+	4.41736	0.0456964	0	0.0051686	0	0.0794051	0.00699959	0.0506031	HCP	chr9	131095476	131096976	112	463	492	0.738	64	45	40.1786	19.3506
AIFM1	chrX	130129361	130165887	ENST00000287295	-	-0.00837037	0.980692	4.82727	5.41555	5.42433	5.88201	5.519	5.1316	ICP	chrX	130165387	130166887	79	388	403	0.758	53	78	98.7342	34.8207
AIFM2	chr10	70098222	70132934	ENST00000307864	-	0.155332	0.55355	1.76305	1.89437	2.08897	2.32303	2.50793	1.9723	ICP	chr10	70132434	70133934	78	414	419	0.675	55	54	69.2308	16.0117
AIFM3	chr22	20965107	20981360	ENST00000441376	+	0.650297	0.508302	0.155875	0.147707	0.0484298	0.181538	0.24004	0.175601	HCP	chr22	20964172	20965672	94	488	496	0.583	66	4	4.25532	50
AIG1	chr6	143060495	143340304	ENST00000367601	+	0.363251	0.0158745	2.47743	3.04681	2.56461	4.15367	3.69722	3.20688	ICP	chr6	143059496	143060996	85	460	337	0.823	53	26	30.5882	3.60782
AIM1	chr6	106360807	106571978	ENST00000633556	+	0.316478	0.0572542	2.83979	2.77263	2.92962	3.39764	4.01756	3.86148	HCP	chr6	106359808	106361308	105	454	452	0.768	60	54	51.4286	8.31336
AIM1L	chr1	26321858	26354130	ENST00000308182	-	2.31799	0.568505	0	0.00376238	0	0.00770687	0.00509522	0.0105245	LCP	chr1	26353630	26355130	29	444	488	0.201	62	16	55.1724	76.4881
AIM2	chr1	159062483	159147096	ENST00000368130	-	5.60624	0.00193405	0	0	0	0.163501	0.0997802	0.120226	LCP	chr1	159076401	159077901	18	330	341	0.24	45	18	100	73.3272
AIMP1	chr4	106315543	106349226	ENST00000358008	+	0.0875869	0.553444	14.7021	15.6838	14.7913	17.3994	17.4014	16.1721	ICP	chr4	106314696	106316196	50	389	325	0.594	48	49	98	28.682
AIMP2	chr7	6009244	6023834	ENST00000400479	+	-0.0131989	0.97607	6.83209	6.75478	5.94358	7.10919	7.84642	5.67653	HCP	chr7	6008255	6009755	108	460	422	0.835	59	101	93.5185	1.94369
AIP	chr11	67483040	67491103	ENST00000279146	+	0.0190783	0.949512	20.5751	22.5329	22.6481	25.6599	22.2924	22.7503	ICP	chr11	67482041	67483541	86	416	406	0.764	55	54	62.7907	26.6886
AIPL1	chr17	6393692	6435199	ENST00000570584	-	3.47357	0.35376	0	0	0	0.0154402	0.0136106	0.00702836	ICP	chr17	6434579	6436079	53	447	454	0.392	60	29	54.717	63.0694
AIRE	chr21	44285837	44298648	ENST00000291582	+	-1.10436	0.708311	0.0263623	0.0612033	0.0229339	0.00895492	0.0473628	0	ICP	chr21	44284880	44286380	88	572	456	0.506	68	22	25	49.5866
AJAP1	chr1	4654731	4792534	ENST00000378191	+	0.315495	0.880864	0.00801473	0.0191388	0.00627517	0.0179685	0.0129594	0.0133842	HCP	chr1	4654045	4655545	228	589	576	1.009	78	59	25.8772	2.39245
AJUBA	chr14	22971173	22982642	ENST00000553736	-	0.0945088	0.715181	14.5139	14.7792	11.0654	16.0781	15.9612	13.7362	HCP	chr14	22981086	22982586	138	577	486	0.739	71	89	64.4928	3.65614
AK1	chr9	127866479	127877743	ENST00000373176	-	0.41275	9.57857e-06	19.9811	22.6535	21.5132	31.6812	31.7064	27.3729	ICP	chr9	127877243	127878743	78	463	481	0.526	63	23	29.4872	8.9993
AK2	chr1	33007939	33080996	ENST00000354858	-	-0.0192719	0.957091	9.44504	10.3537	8.63275	11.4165	10.3938	8.08477	ICP	chr1	33036492	33037992	72	412	352	0.745	51	68	94.4444	20.9126
AK3	chr9	4709558	4742043	ENST00000447596	-	0.235755	0.0259469	11.9451	11.8895	10.9747	15.6983	14.5157	13.36	HCP	chr9	4740727	4742227	135	609	403	0.826	67	78	57.7778	1.19251
AK4	chr1	65147548	65232145	ENST00000327299	+	-0.100297	0.874426	1.82431	2.3299	1.26136	1.9673	2.22704	1.19738	HCP	chr1	65147203	65148703	153	456	589	0.855	70	43	28.1046	1.5873
AK5	chr1	77282050	77559969	ENST00000354567	+	-0.0101537	0.968832	30.9919	32.6056	32.0704	34.3209	33.0028	33.4213	HCP	chr1	77281051	77282551	109	487	427	0.787	61	69	63.3028	9.23568
AK6	chr5	69350983	69370013	ENST00000380818	-	-0.108893	0.744643	6.04538	6.2341	5.13548	6.50649	6.32882	4.39155	ICP	chr5	69369513	69371013	76	394	386	0.75	52	64	84.2105	2.98464
AK7	chr14	96392110	96489427	ENST00000555570	+	1.42947	0.320424	0.0467765	0.00423107	0.0110982	0.0476681	0.0687593	0.0650952	HCP	chr14	96391133	96392633	112	548	417	0.736	64	48	42.8571	1.97573
AK8	chr9	132725577	132878777	ENST00000298545	-	-1.0337	0.303406	0.172297	0.219052	0.174871	0.156071	0.0386937	0.0932445	HCP	chr9	132878277	132879777	86	436	437	0.678	58	54	62.7907	4.96466
AK9	chr6	109492855	109691217	ENST00000448084	-	0.558828	0.0681588	0.157292	0.170917	0.15394	0.27418	0.231465	0.247692	ICP	chr6	109690006	109691506	69	385	384	0.701	51	63	91.3043	3.17751
AKAP1	chr17	57085091	57121349	ENST00000337714	+	-0.0429884	0.905886	1.63272	1.52506	1.67644	1.70156	1.70115	1.58173	HCP	chr17	57084190	57085690	125	437	456	0.942	59	24	19.2	4.98512
AKAP10	chr17	19904301	19978343	ENST00000225737	-	0.0678715	0.739098	7.19394	8.14645	7.01683	8.92929	8.39405	7.57112	HCP	chr17	19977337	19978837	99	496	427	0.702	61	39	39.3939	15.9399
AKAP11	chr13	42272152	42323267	ENST00000025301	+	0.111271	0.720878	7.97129	7.35837	8.60175	8.99523	8.23286	10.1248	HCP	chr13	42271153	42272653	112	402	549	0.762	63	68	60.7143	4.54243
AKAP12	chr6	151239998	151358557	ENST00000253332	+	0.563103	0.0145374	6.19661	5.61692	7.5354	8.3703	10.2452	11.5978	HCP	chr6	151239374	151240874	105	426	493	0.75	61	66	62.8571	8.6952
AKAP13	chr15	85380570	85749358	ENST00000560302	+	-0.248749	0.519322	4.80046	4.25854	6.03545	3.92057	3.91604	5.56084	HCP	chr15	85379640	85381140	112	445	428	0.883	58	37	33.0357	2.72469
AKAP14	chrX	119895836	119920716	ENST00000371425	+	-0.0596079	NA	0.0380312	0	0	0.038756	0	0	LCP	chrX	119894837	119896337	16	373	371	0.174	50	14	87.5	74.7489
AKAP17A	chrX	1591592	1602514	ENST00000313871	+	-0.0777948	0.922118	0.584047	0.474578	0.44458	0.431504	0.695164	0.399613	ICP	chrX	1590593	1592093	90	339	409	0.974	50	0	0	NA
AKAP2	chr9	110048597	110172512	ENST00000374525	+	-0.427317	0.715763	0.048777	0.0431397	0.0884031	0.0441836	0.0365138	0.0603369	HCP	chr9	110047696	110049196	79	432	472	0.582	60	43	54.4304	45.4234
AKAP3	chr12	4615507	4649047	ENST00000228850	-	0.200056	0.907794	0.0528573	0.122715	0.153277	0.101745	0.0791367	0.212499	ICP	chr12	4648547	4650047	51	341	369	0.608	47	40	78.4314	1.10898
AKAP5	chr14	64465498	64474503	ENST00000394718	+	0.392404	0.196086	0.596687	0.436075	0.413433	0.718371	0.739974	0.569496	HCP	chr14	64464499	64465999	93	425	434	0.757	57	26	27.957	20.5205
AKAP6	chr14	32329272	32837681	ENST00000554740	+	-1.90167	7.69458e-12	0.709325	0.726021	1.05146	0.215106	0.17181	0.314623	LCP	chr14	32734851	32736351	12	240	287	0.261	35	12	100	91.8155
AKAP7	chr6	131135665	131283535	ENST00000541650	+	-0.261906	0.473386	1.46145	1.3456	1.29511	1.59489	1.08749	0.956185	HCP	chr6	131134737	131136237	115	470	387	0.949	57	50	43.4783	8.92944
AKAP8	chr19	15353384	15379798	ENST00000269701	-	0.0744503	0.786032	5.9878	6.65677	5.78265	6.34975	7.58771	6.65568	HCP	chr19	15379292	15380792	143	583	462	0.797	70	60	41.958	2.03776
AKAP8L	chr19	15380047	15419141	ENST00000595067	-	0.333934	0.0678412	11.238	10.688	9.29659	12.5939	16.1799	13.0444	HCP	chr19	15418488	15419988	85	413	428	0.722	56	85	100	1.28548
AKAP9	chr7	91940866	92110673	ENST00000394564	+	0.0002839	0.999651	5.87348	5.16066	6.11523	5.50866	6.10032	6.55597	HCP	chr7	91939926	91941426	77	383	459	0.657	56	55	71.4286	0.530303
AKIP1	chr11	8911138	8920084	ENST00000534147	+	0.277418	0.0715146	6.0707	6.23757	5.76131	8.42722	8.37753	6.51609	HCP	chr11	8910443	8911943	105	480	471	0.697	63	52	49.5238	0.384615
AKIRIN1	chr1	38991222	39006059	ENST00000432648	+	0.0289099	0.936019	22.3296	23.4846	17.9117	25.83	23.4777	19.857	HCP	chr1	38990223	38991723	82	457	426	0.632	59	13	15.8537	15.5035
AKIRIN2	chr6	87675071	87702209	ENST00000257787	-	-0.0724685	0.792765	14.0336	14.2719	12.2708	14.0579	15.4365	11.6081	ICP	chr6	87701709	87703209	96	344	445	0.941	53	70	72.9167	2.65249
AKNA	chr9	114334155	114394405	ENST00000374088	-	-0.44785	0.000299734	3.25974	3.22452	2.86879	2.41415	2.41644	2.44619	ICP	chr9	114387463	114388963	48	494	389	0.375	59	44	91.6667	13.2498
AKNAD1	chr1	108815897	108858228	ENST00000369994	-	0.825596	0.796395	0.0121379	0.0120769	0.00791949	0.0185538	0.00817762	0.0337826	ICP	chr1	108852217	108853717	28	363	313	0.37	45	23	82.1429	62.894
AKR1A1	chr1	45550542	45570049	ENST00000434299	+	0.0718649	0.737098	14.7822	16.5691	14.892	19.2792	16.521	15.8241	ICP	chr1	45549804	45551304	65	378	398	0.649	52	50	76.9231	21.9029
AKR1B1	chr7	134442349	134459284	ENST00000285930	-	0.424019	0.000118518	42.3973	49.0332	44.3594	70.9761	67.9586	55.0049	ICP	chr7	134458642	134460142	76	429	386	0.689	54	63	82.8947	1.07226
AKR1B10	chr7	134527591	134541408	ENST00000359579	+	2.75505	0.0147217	0.0374212	0.0124111	0.0325546	0.139826	0.201694	0.243022	LCP	chr7	134526592	134528092	21	426	314	0.236	49	19	90.4762	65.4189
AKR1B15	chr7	134549135	134579875	ENST00000457545	+	0.747764	NA	0	0	0.015966	0.0249368	0	0	LCP	chr7	134548136	134549636	28	363	347	0.334	47	22	78.5714	47.169
AKR1C1	chr10	4963252	4983283	ENST00000380859	+	1.1745	4.85767e-12	4.58768	4.68456	3.40471	12.2033	10.6452	7.71032	LCP	chr10	4962789	4964289	11	254	300	0.217	37	8	72.7273	9.64285
AKR1C2	chr10	4987399	5018031	ENST00000421196	-	0.402206	0.0188009	2.62806	2.91346	2.34957	4.20257	3.91493	2.99289	LCP	chr10	5003360	5004860	10	296	255	0.199	37	8	80	0
AKR1C3	chr10	5035353	5107686	ENST00000380554	+	-0.152636	0.543948	7.38247	6.89016	8.08348	8.01635	6.6159	6.73478	LCP	chr10	5092793	5094293	11	257	211	0.304	31	11	100	71.8782
AKR1C4	chr10	5195461	5218949	ENST00000380448	+	1.81342	NA	0.0140263	0	0	0.042881	0.0188999	0	LCP	chr10	5194463	5195963	14	311	250	0.27	37	14	100	81.463
AKR1E2	chr10	4786628	4848062	ENST00000334019	+	0.298389	0.195614	3.00853	3.48365	2.62639	4.2089	4.35049	3.3844	HCP	chr10	4825296	4826796	105	492	515	0.622	67	42	40	33.7935
AKR7A2	chr1	19303964	19312146	ENST00000235835	-	0.224276	0.0884678	26.9103	31.0349	30.8785	38.3153	37.1435	34.693	HCP	chr1	19311646	19313146	141	481	563	0.782	70	79	56.0284	1.03486
AKR7A3	chr1	19282557	19289250	ENST00000361640	-	1.53705	0.0238453	0.0927871	0.173103	0.0908102	0.307306	0.343823	0.451936	ICP	chr1	19288750	19290250	48	334	379	0.569	48	45	93.75	9.50176
AKT1	chr14	104769348	104795751	ENST00000555926	-	-0.0619315	0.715665	33.1779	35.7899	31.9055	35.5415	36.7257	30.4879	HCP	chr14	104795004	104796504	175	587	549	0.815	76	17	9.71429	10.7843
AKT1S1	chr19	49869032	49878459	ENST00000344175	-	0.120575	0.596046	5.73529	5.27998	6.13978	6.4576	6.96876	6.39374	HCP	chr19	49876840	49878340	101	493	410	0.75	60	72	71.2871	0.138889
AKT2	chr19	40230316	40285536	ENST00000358335	-	-0.00299119	0.990618	13.0451	13.7747	13.6303	14.2925	15.148	13.4407	HCP	chr19	40284765	40286265	119	506	418	0.845	62	47	39.4958	2.40811
AKT3	chr1	243488232	243851079	ENST00000552631	-	-0.398483	3.76539e-06	12.4965	13.2034	12.5016	10.4564	10.2728	10.0214	ICP	chr1	243850579	243852079	90	463	358	0.815	55	25	27.7778	7.12039
AKTIP	chr16	53491039	53504411	ENST00000394657	-	-0.0102826	0.978679	2.92027	3.30006	3.20597	3.61891	3.17503	3.13146	HCP	chr16	53502751	53504251	110	528	471	0.664	67	73	66.3636	0.582192
AL022397.1	chr1	209938250	210161042	ENST00000629778	+	-2.28678	0.636877	0	0.0106095	0.0556579	0	0	0.0148389	HCP	chr1	209937251	209938751	129	440	519	0.848	64	50	38.7597	5.20739
AL023806.1	chr6	145789759	145791832	ENST00000625058	-	-0.318849	0.764279	0.229618	0.218946	0.249695	0.185245	0.1547	0.25297	LCP	chr6	145791332	145792832	5	300	278	0.09	39	5	100	91.859
AL049794.1	chr20	16551148	16553012	ENST00000623513	-	-0.967066	0.853782	0	0.042347	0.0416538	0	0	0.0444212	LCP	chr20	16552512	16554012	16	414	325	0.178	49	15	93.75	92.247
AL049872.1	chr14	92070229	92071042	ENST00000624063	+	-0.845284	NA	0	0.313233	0.410808	0.320814	0	0	ICP	chr14	92069230	92070730	24	326	317	0.349	43	19	79.1667	88.2206
AL137164.1	chr14	24968812	24969619	ENST00000626267	+	-0.121656	NA	0	0	0.750171	0.292917	0	0.400005	LCP	chr14	24967813	24969313	7	304	232	0.149	36	7	100	95.5678
AL138706.1	chr13	37020527	37020772	ENST00000623337	+	0.286391	0.960418	0.695904	0.692411	0	0.354583	0	1.45265	LCP	chr13	37019528	37021028	6	245	220	0.167	31	6	100	84.913
AL139333.1	chr6	83072972	83073135	ENST00000628460	+	0.209612	0.969361	0.367282	0.730878	0.479276	0	1.48469	0.511118	LCP	chr6	83071973	83073473	12	292	280	0.22	38	11	91.6667	94.0989
AL356053.1	chr10	32567722	32882863	ENST00000375025	+	-0.0258197	0.983921	0.34066	0.325393	0.204487	0.444356	0.257054	0.208591	LCP	chr10	32566723	32568223	7	198	262	0.203	31	5	71.4286	100
AL356585.1	chr13	18206569	18207469	ENST00000624447	-	0.0643492	0.948058	0.837404	1.09632	0.747671	1.05548	1.00959	0.920012	LCP	chr13	18206969	18208469	16	339	354	0.2	46	16	100	58.4955
AL358852.1	chr6	149717620	149718888	ENST00000623174	+	-0.753951	0.652275	0.125131	0.171191	0.102054	0.0796974	0.0632282	0.108834	ICP	chr6	149716621	149718121	62	417	332	0.672	50	35	56.4516	0.63492
AL360294.1	chr1	234757620	234760056	ENST00000624397	-	2.71933	NA	0	0	0	0	0.0109706	0.0226604	LCP	chr1	234759556	234761056	22	368	384	0.234	50	19	86.3636	89.5728
AL365181.1	chr1	156597172	156599410	ENST00000624731	+	-0.195745	0.864945	0.246258	0.21675	0.210112	0.212344	0.229723	0.18453	LCP	chr1	156596173	156597673	7	330	384	0.083	48	7	100	84.2228
AL445183.1	chr1	53053623	53054949	ENST00000623045	-	0.0997438	NA	0	0	0.539185	0	0	0.575008	LCP	chr1	53054449	53055949	10	309	297	0.164	40	10	100	63.4511
AL513122.1	chr9	121282451	121332603	ENST00000449733	+	0.433259	0.68377	0.111906	0.145605	0.168495	0.149128	0.220384	0.239587	LCP	chr9	121281452	121282952	26	402	434	0.224	56	25	96.1538	18.0495
AL589743.1	chr14	19300176	19302924	ENST00000624585	-	0.674246	0.737566	0.043304	0.0502678	0.0188362	0.0588392	0.116701	0.0200876	LCP	chr14	19302424	19303924	39	448	427	0.306	58	0	0	NA
AL596220.1	chr1	186394990	186396776	ENST00000623025	-	2.98459	NA	0	0	0	0.149713	0.395918	0.204447	LCP	chr1	186396276	186397776	5	259	277	0.105	36	6	120	92.5508
ALAD	chr9	113386316	113401333	ENST00000448137	-	0.104007	0.595986	5.52396	5.78353	5.94828	6.73387	6.4802	6.46204	HCP	chr9	113400790	113402290	76	436	411	0.637	56	66	86.8421	15.9882
ALAS1	chr3	52198085	52214327	ENST00000484952	+	-0.00942615	0.981023	14.4995	15.0259	12.6649	16.9755	15.7544	11.9609	HCP	chr3	52197144	52198644	86	523	401	0.616	62	68	79.0698	9.96833
ALB	chr4	73397113	73421412	ENST00000509063	+	-0.595126	0.919106	0.00851578	0.00847304	0.0222249	0.0260343	0	0	LCP	chr4	73403304	73404804	11	234	260	0.271	33	11	100	67.0318
ALCAM	chr3	105366908	105576900	ENST00000306107	+	-0.277716	0.0147925	134.322	143.373	120.93	127.169	122.019	100.724	HCP	chr3	105365909	105367409	92	417	462	0.717	59	54	58.6957	0.368788
ALDH16A1	chr19	49453168	49471048	ENST00000540132	+	0.153409	0.353135	8.09559	8.04244	8.57772	9.82038	10.4338	8.97253	HCP	chr19	49452225	49453725	94	461	375	0.816	56	86	91.4894	10.8098
ALDH18A1	chr10	95605928	95656706	ENST00000371221	-	0.183891	0.21725	29.989	32.0239	29.7565	40.591	39.8918	30.6406	HCP	chr10	95656206	95657706	87	462	403	0.701	58	65	74.7126	3.32601
ALDH1A1	chr9	72900661	73080442	ENST00000419959	-	1.24435	9.72938e-07	0.528104	0.600519	0.448486	1.52054	1.21988	1.23653	ICP	chr9	73079942	73081442	28	363	291	0.398	44	17	60.7143	74.3768
ALDH1A2	chr15	57953423	58497866	ENST00000347587	-	-0.528804	0.348198	0.23873	0.185572	0.170365	0.15205	0.125656	0.16092	HCP	chr15	58065238	58066738	151	521	515	0.845	69	38	25.1656	23.3094
ALDH1A3	chr15	100877713	100916626	ENST00000557963	+	1.13359	6.36184e-09	5.48632	6.6404	4.11552	13.7906	14.7947	9.40135	HCP	chr15	100878839	100880339	198	525	584	0.969	74	59	29.798	8.17197
ALDH1B1	chr9	38392663	38398661	ENST00000635162	+	-0.210722	0.164644	24.812	29.0595	22.7473	25.6629	23.133	21.4767	ICP	chr9	38391712	38393212	72	380	443	0.642	55	21	29.1667	27.7268
ALDH1L1	chr3	126103561	126197994	ENST00000472186	-	2.37866	NA	0	0	0	0.00927122	0.00612946	0	HCP	chr3	126179419	126180919	93	478	461	0.633	63	49	52.6882	17.0096
ALDH1L2	chr12	105019783	105084577	ENST00000258494	-	-0.338793	6.81923e-05	22.116	22.6045	20.4971	19.5584	18.8428	16.4392	HCP	chr12	105084077	105085577	88	492	405	0.663	60	60	68.1818	29.4191
ALDH2	chr12	111766886	111817529	ENST00000261733	+	-0.0343867	0.932452	1.87718	2.13898	1.61958	2.13182	2.14541	1.58349	HCP	chr12	111765922	111767422	108	515	432	0.729	63	55	50.9259	30.277
ALDH3A1	chr17	19737983	19748943	ENST00000426645	-	1.93289	0.00544523	0.0420939	0.0907457	0.0274647	0.200182	0.236332	0.224552	HCP	chr17	19744633	19746133	84	454	457	0.608	61	53	63.0952	50.1419
ALDH3A2	chr17	19648135	19677598	ENST00000630662	+	-0.0684879	0.74977	5.69012	6.06375	5.44861	6.32366	6.05714	5.06882	HCP	chr17	19647806	19649306	109	455	510	0.705	64	45	41.2844	2.1358
ALDH3B1	chr11	68008577	68029282	ENST00000527514	+	-0.0443503	0.875076	16.6188	16.604	18.9173	17.8965	18.7668	17.0772	ICP	chr11	68020844	68022344	53	469	465	0.365	62	50	94.3396	84.9106
ALDH3B2	chr11	67662161	67681200	ENST00000531248	-	-0.285648	0.873298	0.115519	0.0502861	0.0847936	0.0809333	0.0778288	0.0602848	ICP	chr11	67664801	67666301	56	463	489	0.371	63	35	62.5	76.8097
ALDH4A1	chr1	18871429	18902781	ENST00000375341	-	0.419105	0.000317469	6.28386	6.909	6.12283	9.11089	10.1412	8.21219	HCP	chr1	18902281	18903781	90	432	420	0.745	57	79	87.7778	5.89271
ALDH5A1	chr6	24494851	24537207	ENST00000357578	+	1.4043	0.000105201	0.202572	0.175427	0.0979039	0.512258	0.515584	0.328887	HCP	chr6	24493852	24495352	111	440	428	0.885	58	74	66.6667	10.0767
ALDH6A1	chr14	74056849	74084493	ENST00000553458	-	0.0583954	0.798525	4.72482	4.81043	5.10807	5.59169	5.45038	5.15118	HCP	chr14	74083993	74085493	71	411	456	0.569	58	62	87.3239	0.775631
ALDH7A1	chr5	126531199	126595418	ENST00000510111	-	0.11356	0.553904	5.75538	6.2689	6.41957	7.04347	7.08289	7.03458	ICP	chr5	126594692	126596192	75	419	396	0.678	54	56	74.6667	16.9692
ALDH8A1	chr6	134917389	134950122	ENST00000534012	-	1.18473	0.326743	0.0280626	0.0349022	0.0549294	0.100091	0.122893	0.0585788	LCP	chr6	134943735	134945235	18	318	338	0.251	44	18	100	93.6417
ALDH9A1	chr1	165662215	165698863	ENST00000354775	-	0.091576	0.570885	27.028	27.4852	27.8488	33.9003	30.4318	28.9517	ICP	chr1	165698363	165699863	73	363	438	0.689	53	45	61.6438	32.0332
ALDOA	chr16	30053089	30070457	ENST00000566846	+	0.0087374	0.979576	154.545	188.36	150.575	184.174	192.762	150.855	HCP	chr16	30064858	30066358	143	511	512	0.82	68	103	72.028	0.283172
ALDOB	chr9	101420577	101435823	ENST00000616752	-	0.971373	0.74944	0.0323676	0.00805129	0.0105593	0.0164923	0.0109035	0.078826	LCP	chr9	101435274	101436774	6	275	263	0.125	36	6	100	57.5415
ALDOC	chr17	28573114	28577264	ENST00000581807	-	0.620386	0.022308	4.42228	4.87729	2.81634	7.68344	7.43191	4.77019	LCP	chr17	28576394	28577894	38	357	486	0.329	56	25	65.7895	9.0127
ALG1	chr16	5033959	5087379	ENST00000588623	+	-0.0553993	0.877632	3.79917	4.46015	4.76479	4.69358	4.81223	3.82172	HCP	chr16	5032960	5034460	116	447	437	0.891	59	68	58.6207	2.04498
ALG10	chr12	34022280	34029694	ENST00000266483	+	0.322759	0.289654	0.986081	0.820695	0.793098	1.21975	1.1365	1.10471	ICP	chr12	34021281	34022781	50	365	307	0.67	45	44	88	4.27475
ALG10B	chr12	38316577	38329728	ENST00000308742	+	0.173437	0.543853	0.417827	0.44845	0.42407	0.546037	0.505661	0.492623	ICP	chr12	38315578	38317078	48	373	316	0.611	46	44	91.6667	4.40723
ALG11	chr13	52012397	52029664	ENST00000521508	+	-0.0494931	0.914105	1.64653	1.66455	1.62007	1.54781	1.61948	1.88087	HCP	chr13	52011414	52012914	113	442	466	0.823	60	50	44.2478	0.133333
ALG12	chr22	49900228	49918458	ENST00000330817	-	-0.10194	0.685738	3.51438	3.15739	3.33307	3.53603	3.59157	2.80647	HCP	chr22	49917958	49919458	137	540	531	0.717	71	59	43.0657	5.90395
ALG13	chrX	111665810	111760649	ENST00000623189	+	0.0551922	0.825423	2.16506	2.3488	2.04183	2.48315	2.55129	2.20773	HCP	chrX	111680813	111682313	97	471	374	0.827	56	80	82.4742	13.4777
ALG14	chr1	94974406	95072945	ENST00000370205	-	-0.0829192	0.786478	0.906227	1.07443	1.0527	1.11122	1.00427	0.922271	ICP	chr1	95072445	95073945	61	381	324	0.742	47	60	98.3607	4.44756
ALG1L	chr3	125929274	125937039	ENST00000340333	-	-0.143772	0.898774	0.541121	0.842721	0.675421	0.719262	0.665734	0.589332	ICP	chr3	125936539	125938039	34	350	403	0.362	50	4	11.7647	71.6667
ALG1L2	chr3	130081830	130113227	ENST00000425059	+	-1.19701	0.719817	0.0614033	0.0610951	0.0534178	0	0.0275794	0.0569667	LCP	chr3	130080831	130082331	20	313	443	0.217	50	20	100	65.8952
ALG2	chr9	99216425	99221956	ENST00000319033	-	0.0386292	0.898469	13.8697	15.7908	13.9164	17.6576	16.8042	13.1919	ICP	chr9	99220640	99222140	91	418	381	0.858	53	76	83.5165	2.83039
ALG3	chr3	184242300	184249548	ENST00000397676	-	0.0819086	0.709537	6.50021	6.55269	6.39892	7.59254	7.52946	6.75792	HCP	chr3	184248471	184249971	93	462	423	0.714	59	69	74.1935	1.80814
ALG5	chr13	36949774	37000261	ENST00000239891	-	-0.0183844	0.965038	12.9761	15.2777	10.7462	14.9787	13.2407	12.6473	ICP	chr13	36998867	37000367	95	385	422	0.878	54	72	75.7895	0.191799
ALG6	chr1	63367589	63438562	ENST00000371108	+	-0.154907	0.642157	1.57351	1.9687	1.50934	1.72915	1.74049	1.35632	HCP	chr1	63366590	63368090	83	408	468	0.652	58	57	68.6747	12.8741
ALG8	chr11	78100935	78139660	ENST00000615266	-	0.00146167	0.996592	6.30992	7.03337	6.75318	7.60868	7.23625	6.51787	ICP	chr11	78139153	78140653	75	369	392	0.778	51	66	88	19.831
ALG9	chr11	111782194	111871581	ENST00000616540	-	-0.188114	0.485428	0.912013	0.895337	0.856878	0.929396	0.782399	0.769967	ICP	chr11	111871081	111872581	55	416	324	0.612	49	41	74.5455	4.11943
ALK	chr2	29192773	29921566	ENST00000389048	-	0.176011	0.940047	0.0149279	0.014853	0.0389597	0.0273824	0.0201147	0.0332384	HCP	chr2	29921066	29922566	79	453	422	0.62	58	17	21.519	6.14846
ALKBH1	chr14	77672403	77708020	ENST00000216489	-	0.108701	0.675539	2.92835	3.02776	2.91335	3.5919	3.58524	2.98986	ICP	chr14	77707520	77709020	69	296	434	0.806	49	60	86.9565	1.36673
ALKBH2	chr12	109088187	109093631	ENST00000536242	-	0.0860795	0.853107	2.29207	3.072	2.34908	3.221	3.17309	2.31581	ICP	chr12	109092969	109094469	54	402	374	0.539	52	52	96.2963	16.3468
ALKBH3	chr11	43880810	43920266	ENST00000302708	+	-0.140897	0.58335	5.95768	7.5823	6.36604	6.94657	6.7516	5.48636	ICP	chr11	43879839	43881339	52	370	377	0.56	50	52	100	11.2493
ALKBH4	chr7	102456237	102464876	ENST00000292566	-	0.0807607	0.816245	2.7889	3.37489	3.09833	3.37974	3.73254	3.29107	HCP	chr7	102464376	102465876	122	494	477	0.777	65	41	33.6066	2.84553
ALKBH5	chr17	18183077	18209954	ENST00000399138	+	-0.111981	0.431903	29.9593	31.9665	30.5529	30.6817	32.914	27.3936	HCP	chr17	18183239	18184739	169	502	528	0.957	69	109	64.497	0.724843
ALKBH6	chr19	36009119	36014239	ENST00000378875	-	0.102806	0.765335	4.87942	5.84524	4.52995	6.41961	6.36219	4.662	ICP	chr19	36013739	36015239	53	485	395	0.415	59	17	32.0755	16.0294
ALKBH7	chr19	6372432	6375251	ENST00000596657	+	0.0134479	0.967651	12.1589	13.6169	12.7359	15.4467	13.5734	12.2732	HCP	chr19	6372471	6373971	109	335	657	0.743	66	40	36.6972	2.96428
ALKBH8	chr11	107502725	107565746	ENST00000389568	-	-0.143929	0.632434	2.65852	2.48752	1.96433	2.49837	2.39014	1.9662	ICP	chr11	107565018	107566518	45	424	319	0.499	50	40	88.8889	12.1016
ALMS1	chr2	73385757	73610793	ENST00000614410	+	-0.316188	0.00442638	3.17108	3.19288	3.38403	2.92397	2.7689	2.62539	HCP	chr2	73384869	73386369	100	432	424	0.819	57	51	51	6.67032
ALOX12	chr17	6996064	7010736	ENST00000480801	+	-0.341633	0.698974	0.538307	0.318016	0.559765	0.291426	0.328672	0.56184	HCP	chr17	6995982	6997482	104	395	574	0.689	65	51	49.0385	56.3832
ALOX12B	chr17	8072635	8087703	ENST00000319144	-	3.21305	NA	0	0	0	0.0161561	0.0320437	0	LCP	chr17	8087203	8088703	30	368	488	0.251	57	22	73.3333	73.5076
ALOX5	chr10	45374175	45446119	ENST00000374391	+	0.100973	0.985735	0.0077383	0.00769946	0.0100979	0.00788578	0.010427	0.0107688	HCP	chr10	45373227	45374727	131	492	560	0.714	70	82	62.5954	1.91976
ALOX5AP	chr13	30713477	30764426	ENST00000617770	+	1.11416	0.478588	0.10949	0.0466886	0.0408216	0.223153	0.126456	0.108834	LCP	chr13	30712478	30713978	22	356	392	0.237	50	20	90.9091	74.8404
ALOXE3	chr17	8095899	8119047	ENST00000318227	-	2.31165	0.234849	0.00530585	0	0.0207712	0.0324418	0.0214482	0.0738373	ICP	chr17	8118547	8120047	61	355	324	0.796	45	61	100	0.275135
ALPK1	chr4	112285508	112442620	ENST00000177648	+	-0.11414	0.731573	1.76336	2.02444	2.13362	1.93894	1.7734	2.0764	LCP	chr4	112296370	112297870	7	249	271	0.156	35	7	100	30.5102
ALPK2	chr18	58481246	58628957	ENST00000361673	-	-0.155452	0.417661	24.4039	26.1378	20.2887	23.286	24.7337	19.5844	LCP	chr18	58628457	58629957	13	334	326	0.179	44	12	92.3077	21.3624
ALPK3	chr15	84816679	84873482	ENST00000258888	+	3.33308	8.7054e-18	0.019984	0.0144609	0.023707	0.203649	0.215421	0.194671	ICP	chr15	84815680	84817180	50	385	446	0.437	55	18	36	75.4899
ALPL	chr1	21509371	21578412	ENST00000374840	+	0.0378174	0.98312	0.123008	0.107992	0.160516	0.162221	0.0779991	0.18125	HCP	chr1	21508372	21509872	107	470	536	0.638	67	38	35.514	11.5382
ALS2	chr2	201700553	201781189	ENST00000264276	-	0.0113188	0.962271	4.93901	5.10868	4.95263	5.55195	5.43592	5.07014	ICP	chr2	201780689	201782189	76	451	351	0.721	53	70	92.1053	0.607843
ALS2CL	chr3	46668996	46693704	ENST00000415953	-	0.560938	0.0446563	0.859118	0.970321	0.75244	1.1831	1.79901	1.08247	HCP	chr3	46693153	46694653	107	572	466	0.603	69	52	48.5981	14.3604
ALS2CR11	chr2	201487424	201619178	ENST00000439802	-	0.349159	0.290416	0.508015	0.531914	0.501045	0.884901	0.704427	0.501451	ICP	chr2	201618654	201620154	48	413	326	0.535	49	37	77.0833	31.1848
ALS2CR12	chr2	201288270	201357398	ENST00000418364	-	-0.261471	0.788827	0.315713	0.289965	0.211273	0.214487	0.338146	0.180247	LCP	chr2	201351582	201353082	14	313	356	0.189	45	13	92.8571	76.2588
ALX1	chr12	85280106	85301784	ENST00000316824	+	0.468802	0.628922	0.233332	0.218505	0.411945	0.545494	0.425372	0.286509	ICP	chr12	85279107	85280607	85	409	420	0.743	55	67	78.8235	28.2404
ALX3	chr1	110059993	110070700	ENST00000369792	-	-0.362578	0.487941	1.08821	0.902294	1.36435	0.739304	0.991924	1.03928	HCP	chr1	110070200	110071700	91	417	553	0.592	65	44	48.3516	34.926
ALX4	chr11	44260443	44310166	ENST00000329255	-	-0.156269	0.762377	0.800229	0.919762	0.522119	0.818995	0.752932	0.571208	HCP	chr11	44309666	44311166	107	506	427	0.743	62	80	74.7664	4.45098
ALYREF	chr17	81887843	81891586	ENST00000505490	-	-0.00641126	0.983921	33.3592	36.6198	34.2541	39.6051	39.8902	30.9997	HCP	chr17	81891086	81892586	169	514	518	0.953	69	117	69.2308	1.16507
AMACR	chr5	33986177	34008108	ENST00000502637	-	0.0484979	0.86667	3.56276	3.92136	3.40086	4.41485	4.15905	3.40197	ICP	chr5	34007604	34009104	80	427	359	0.783	52	35	43.75	1.14619
AMBP	chr9	114060126	114078472	ENST00000265132	-	1.83339	0.211669	0.0138307	0.0275226	0.0721922	0.112755	0.186363	0.115483	LCP	chr9	114077972	114079472	34	400	433	0.295	55	32	94.1176	69.4039
AMBRA1	chr11	46396413	46594125	ENST00000534300	-	-0.124342	0.522839	5.6826	5.77563	6.34952	5.78379	5.94974	5.61528	ICP	chr11	46593521	46595021	64	407	359	0.657	51	29	45.3125	10.593
AMD1	chr6	110874769	110895713	ENST00000368876	+	-0.0445439	0.903513	23.4574	24.7662	18.13	25.9511	23.0907	19.4058	HCP	chr6	110874575	110876075	140	436	539	0.894	65	73	52.1429	0.512661
AMDHD1	chr12	95943292	95968716	ENST00000266736	+	2.11786	0.539201	0.0150138	0	0	0.02295	0.0404609	0.0104468	HCP	chr12	95942293	95943793	98	532	421	0.657	63	45	45.9184	0.444444
AMDHD2	chr16	2520356	2531422	ENST00000563556	+	0.0116461	0.988811	1.67443	1.6961	2.48476	1.50306	2.23179	2.49842	HCP	chr16	2519436	2520936	144	475	559	0.814	69	53	36.8056	33.7434
AMER1	chrX	64185116	64205744	ENST00000330258	-	-0.149154	0.700862	0.798686	0.649766	0.885891	0.74688	0.715353	0.77149	HCP	chrX	64205244	64206744	91	518	436	0.605	64	52	57.1429	33.149
AMFR	chr16	56361451	56425538	ENST00000563664	-	0.0168568	0.933472	34.9547	36.3127	34.9412	39.8091	38.6253	35.7245	HCP	chr16	56424371	56425871	158	624	466	0.816	73	108	68.3544	0.53391
AMH	chr19	2249308	2252073	ENST00000221496	+	-0.272152	0.858016	0.283177	0.140878	0.241612	0.0998909	0.264163	0.227351	LCP	chr19	2248311	2249811	42	531	472	0.252	67	17	40.4762	62.4113
AMIGO1	chr1	109504174	109509738	ENST00000369862	-	0.484195	0.482957	0.15808	0.195649	0.407534	0.326115	0.39484	0.402416	HCP	chr1	109509238	109510738	104	487	461	0.695	63	17	16.3462	0
AMIGO2	chr12	47075706	47079951	ENST00000550413	-	-0.512347	0.010107	20.2594	24.5674	15.1059	16.8342	15.1862	12.6002	HCP	chr12	47079142	47080642	113	496	447	0.765	63	50	44.2478	1.73016
AMMECR1	chrX	110194185	110440233	ENST00000262844	-	-0.115692	0.625225	2.47171	2.39675	2.5216	2.55928	2.64391	2.05829	HCP	chrX	110317739	110319239	90	414	423	0.771	56	30	33.3333	32.7884
AMMECR1L	chr2	127861629	127885922	ENST00000272647	-	-0.035164	0.875348	7.74001	8.02032	7.16468	8.27384	8.03249	7.46097	HCP	chr2	127885422	127886922	160	515	542	0.86	70	38	23.75	0.997284
AMN	chr14	102922655	102933596	ENST00000559789	+	2.26645	0.283809	0.0104002	0.010348	0.0135715	0.0317954	0.0700694	0.0723659	HCP	chr14	102927830	102929330	146	529	542	0.764	71	68	46.5753	6.13504
AMN1	chr12	31671136	31729174	ENST00000457428	-	0.31168	0.477634	0.552119	0.535079	0.49591	0.723396	0.792265	0.57875	ICP	chr12	31728521	31730021	84	371	451	0.754	55	50	59.5238	9.78576
AMOT	chrX	112774502	112840815	ENST00000304758	-	-0.652365	0.0424774	3.38536	3.17494	4.91261	2.27576	2.07637	3.3387	HCP	chrX	112840315	112841815	100	411	512	0.713	61	45	45	16.1158
AMOTL1	chr11	94706430	94876753	ENST00000317829	+	-0.194437	0.499817	12.1837	11.5444	14.4432	11.0652	10.9247	13.2926	HCP	chr11	94767342	94768842	84	402	492	0.637	60	70	83.3333	9.66667
AMOTL2	chr3	134355873	134375479	ENST00000515172	-	-0.0608715	0.797644	58.5597	63.5128	51.6689	59.5597	65.2326	52.1979	HCP	chr3	134373297	134374797	129	579	417	0.802	66	60	46.5116	0.518518
AMPD2	chr1	109616103	109632051	ENST00000342115	+	-0.0590914	0.805536	18.2467	17.6176	15.604	17.5206	19.3474	15.6771	ICP	chr1	109618837	109620337	54	367	460	0.48	55	41	75.9259	9.27193
AMPD3	chr11	10308312	10507579	ENST00000396554	+	0.362324	0.0193494	1.43153	1.46068	1.47727	1.97237	2.0667	1.92608	HCP	chr11	10449681	10451181	111	429	573	0.678	67	36	32.4324	47.0623
AMPH	chr7	38383703	38631567	ENST00000325590	-	-0.108111	0.741033	1.88768	2.21879	2.06259	2.03139	1.87885	2.15059	HCP	chr7	38630920	38632420	100	405	523	0.709	62	19	19	53.3333
AMT	chr3	49416774	49422753	ENST00000636597	-	-0.114326	0.950157	0.143597	0.193303	0.0661352	0.103294	0.204872	0.0940387	ICP	chr3	49421991	49423491	43	437	421	0.351	57	28	65.1163	59.9456
AMY1B	chr1	103687414	103696680	ENST00000425410	-	-0.344645	0.935272	0.00863441	0.0343643	0.0225345	0.00879898	0.0349035	0.0120158	ICP	chr1	103695452	103696952	25	342	277	0.396	41	0	0	NA
AMY2B	chr1	103553814	103579534	ENST00000610648	+	-0.0898592	0.946344	0.169181	0.135961	0.144349	0.13262	0.192893	0.126773	LCP	chr1	103570100	103571600	22	340	322	0.302	44	22	100	87.6168
AMZ1	chr7	2679521	2775500	ENST00000407112	+	0.538204	0.127955	0.60797	0.710428	0.78413	0.799661	1.06688	1.3478	HCP	chr7	2687202	2688702	110	498	534	0.621	69	21	19.0909	31.0108
AMZ2	chr17	68247573	68257164	ENST00000359904	+	0.161873	0.440803	10.7591	11.5321	9.21877	13.6675	13.5847	10.2986	HCP	chr17	68246574	68248074	112	396	492	0.863	59	64	57.1429	7.98115
ANAPC1	chr2	111766270	111884690	ENST00000341068	-	-0.0207144	0.941851	2.14509	2.21996	2.20306	2.36589	2.41165	2.10373	ICP	chr2	111884190	111885690	58	364	385	0.621	50	33	56.8966	11.218
ANAPC10	chr4	144967111	145098541	ENST00000512680	-	-0.123567	0.710953	2.33969	2.84159	2.33602	2.79156	2.40094	2.13202	ICP	chr4	145097251	145098751	79	388	377	0.811	51	63	79.7468	1.1952
ANAPC11	chr17	81890789	81900991	ENST00000572639	+	-0.0718434	0.774806	10.8267	10.9753	9.73605	12.1284	10.0428	9.7169	HCP	chr17	81890647	81892147	190	573	504	0.988	72	136	71.5789	0.597891
ANAPC13	chr3	134477705	134486716	ENST00000354910	-	0.0564018	0.786709	22.5373	24.7346	22.549	28.5703	25.5867	23.026	HCP	chr3	134485526	134487026	107	417	454	0.848	58	80	74.7664	0.869859
ANAPC15	chr11	72106377	72112780	ENST00000538919	-	-0.0280788	0.969011	0.82669	0.713354	0.897383	0.775349	0.995636	0.773747	ICP	chr11	72111732	72113232	62	378	383	0.643	51	63	101.613	2.14475
ANAPC16	chr10	72215999	72235860	ENST00000615507	+	0.0592123	0.835492	8.59126	9.36093	7.74469	10.9579	9.35243	8.17416	HCP	chr10	72215000	72216500	88	394	441	0.76	56	50	56.8182	28.2248
ANAPC2	chr9	137174783	137188549	ENST00000323927	-	-0.158899	0.454992	7.24155	7.55759	6.52922	6.98026	7.68633	5.68366	HCP	chr9	137188037	137189537	145	474	564	0.814	69	103	71.0345	0.357854
ANAPC4	chr4	25377212	25418498	ENST00000505991	+	-0.0759453	0.732656	7.64309	7.91207	6.96469	7.82537	8.1693	6.73765	HCP	chr4	25376320	25377820	99	506	420	0.699	62	38	38.3838	15.9139
ANAPC5	chr12	121308244	121399896	ENST00000536837	-	0.0643072	0.811903	28.3003	30.2413	23.9429	32.3581	33.5625	25.8615	HCP	chr12	121399396	121400896	119	460	468	0.83	62	97	81.5126	0.319097
ANAPC7	chr12	110372899	110403730	ENST00000450008	-	0.278686	0.0276454	9.49093	10.0515	9.10888	13.8153	12.693	10.4963	ICP	chr12	110403230	110404730	78	411	354	0.805	51	71	91.0256	5.22605
ANG	chr14	20684176	20698971	ENST00000336811	+	-0.493729	0.182582	1.82754	2.02703	1.70063	1.29755	1.85699	1.06316	ICP	chr14	20683177	20684677	80	401	401	0.747	53	71	88.75	0.178765
ANGEL1	chr14	76786177	76826246	ENST00000556298	-	0.393886	0.0221155	1.48115	1.28193	1.36796	2.03663	1.84087	1.88708	HCP	chr14	76812361	76813861	79	484	380	0.645	58	41	51.8987	14.2055
ANGEL2	chr1	212992181	213015826	ENST00000360506	-	0.00652053	0.982687	5.12775	5.37768	4.9726	6.01169	5.54247	4.9708	HCP	chr1	213015326	213016826	86	471	372	0.737	56	57	66.2791	34.9134
ANGPT1	chr8	107249481	107498055	ENST00000520052	-	0.131838	0.628601	20.7167	21.1761	16.6007	26.6196	23.6348	18.1059	ICP	chr8	107336022	107337522	28	298	301	0.469	40	14	50	97.903
ANGPT2	chr8	6499650	6563409	ENST00000338312	-	0.602308	0.0905912	0.240048	0.227192	0.267404	0.369918	0.335288	0.472567	ICP	chr8	6562544	6564044	29	334	318	0.41	43	27	93.1034	64.1354
ANGPT4	chr20	869898	916317	ENST00000381922	-	0.90591	0.074815	0.127245	0.0928446	0.0940922	0.20315	0.200033	0.224297	LCP	chr20	915817	917317	32	483	402	0.247	59	13	40.625	45.449
ANGPTL1	chr1	178849704	178871052	ENST00000444255	-	0.0238957	0.975062	0.915022	0.835044	0.539978	0.920583	0.746054	0.81106	LCP	chr1	178868778	178870278	6	212	243	0.175	30	6	100	12.0701
ANGPTL2	chr9	127087331	127122883	ENST00000373417	-	-0.314949	0.14414	18.8542	17.8066	20.9239	15.8168	14.7572	18.3829	ICP	chr9	127122134	127123634	57	510	435	0.386	63	33	57.8947	2.44392
ANGPTL3	chr1	62597486	62606159	ENST00000371129	+	-0.0612377	0.976777	0.0919188	0.0844223	0.138401	0.0720544	0.0571646	0.186954	LCP	chr1	62596487	62597987	10	244	254	0.242	33	10	100	91.2637
ANGPTL4	chr19	8363288	8374373	ENST00000393962	+	0.531312	0.423513	0.58845	0.799904	0.43261	1.25001	1.15028	0.42675	HCP	chr19	8363169	8364669	102	520	387	0.761	60	73	71.5686	3.37138
ANGPTL5	chr11	101890673	101916522	ENST00000534527	-	-1.23921	0.0942002	0.234515	0.158336	0.240448	0.110957	0.0789996	0.0932445	LCP	chr11	101907434	101908934	14	251	264	0.317	34	10	71.4286	74.2617
ANGPTL6	chr19	10092337	10102796	ENST00000589181	-	0.496245	0.760885	0.0816183	0.0609065	0.0665661	0.103967	0.09623	0.113582	HCP	chr19	10096098	10097598	119	473	445	0.849	61	94	78.9916	11.916
ANGPTL7	chr1	11189340	11195981	ENST00000376819	+	4.24899	1.17079e-42	0.124069	0.114628	0.150336	2.93506	2.87783	1.98555	LCP	chr1	11188341	11189841	15	344	347	0.189	46	12	80	95.3952
ANGPTL8	chr19	11237449	11241943	ENST00000587543	+	0.187978	0.94462	0.0810844	0.0806775	0.0846473	0.115682	0.0437031	0.135407	LCP	chr19	11238897	11240397	37	412	423	0.319	56	30	81.0811	95.0913
ANK1	chr8	41653219	41896762	ENST00000265709	-	1.38607	0.000482909	0.215718	0.242262	0.345599	0.520191	0.561196	1.10865	HCP	chr8	41896262	41897762	186	552	559	0.905	74	37	19.8925	4.59459
ANK2	chr4	112818108	113383740	ENST00000509550	+	-0.719819	0.0060316	2.05602	2.19455	3.0766	1.32415	1.46766	1.90288	LCP	chr4	113291982	113293482	29	371	349	0.336	48	28	96.5517	4.41272
ANK3	chr10	60026297	60733490	ENST00000373827	-	1.40137	0.00612593	0.0185705	0.0110864	0.0242331	0.0501497	0.0600549	0.0400567	HCP	chr10	60732990	60734490	82	445	439	0.63	59	46	56.0976	18.0303
ANKAR	chr2	189674289	189761193	ENST00000520309	+	0.070899	0.889451	0.678365	0.768211	0.594026	0.795898	0.835891	0.652124	ICP	chr2	189674985	189676485	20	316	272	0.349	39	17	85	69.8645
ANKDD1A	chr15	64911901	64958700	ENST00000319580	+	0.0494022	0.931079	0.584002	0.621927	0.678726	0.688122	0.706996	0.673025	HCP	chr15	64910902	64912402	81	394	460	0.671	57	56	69.1358	13.7142
ANKDD1B	chr5	75611458	75671846	ENST00000601380	+	-0.756333	0.637098	0.0386011	0.0921777	0.100743	0.0393368	0.0520133	0.0537181	ICP	chr5	75610459	75611959	59	360	417	0.59	52	30	50.8475	5.46283
ANKEF1	chr20	9986125	10058303	ENST00000378380	+	0.529336	0.0969329	0.332092	0.308397	0.394834	0.620439	0.487255	0.472416	ICP	chr20	10034049	10035549	70	374	385	0.73	51	15	21.4286	36.5382
ANKFN1	chr17	55882300	56511659	ENST00000635860	+	-0.595637	0.37915	0.140515	0.156258	0.151003	0.130558	0.0779626	0.103523	LCP	chr17	55881301	55882801	10	273	214	0.257	32	10	100	60.5016
ANKFY1	chr17	4163906	4263977	ENST00000570535	-	0.000593843	0.999229	9.22284	9.00147	9.89313	9.26798	9.59574	10.8897	HCP	chr17	4263347	4264847	97	412	467	0.757	59	55	56.701	3.753
ANKH	chr5	14704803	14871778	ENST00000284268	-	0.0575033	0.907623	2.83367	3.12496	3.49264	3.16117	3.07219	4.13518	HCP	chr5	14871278	14872778	175	452	631	0.921	72	18	10.2857	0.427351
ANKHD1	chr5	140401813	140539856	ENST00000297183	+	-0.0604102	0.94459	0.16735	0.139509	0.174113	0.131362	0.176741	0.182534	HCP	chr5	140400814	140402314	133	453	502	0.878	64	121	90.9774	0.68757
ANKHD1-EIF4EBP3	chr5	140401907	140549569	ENST00000532219	+	0.389329	0.884261	0.0215137	0.00475683	0.0249545	0.0267957	0.00322098	0.0399186	HCP	chr5	140400908	140402408	124	442	501	0.841	63	112	90.3226	0.72298
ANKIB1	chr7	92246233	92401384	ENST00000265742	+	-0.161975	0.115451	20.8062	21.6569	19.5203	20.8371	19.7341	18.2803	HCP	chr7	92245234	92246734	100	494	444	0.684	62	32	32	0
ANKK1	chr11	113387790	113400418	ENST00000303941	+	1.83565	0.687225	0	0.01552	0	0.039739	0.0210181	0	ICP	chr11	113386791	113388291	55	484	415	0.411	60	42	76.3636	22.7905
ANKLE1	chr19	17281644	17287646	ENST00000598347	+	0.334981	0.819028	0.0677955	0.0919843	0.0804254	0.106772	0.166094	0.0514612	HCP	chr19	17280919	17282419	92	441	493	0.635	62	34	36.9565	25.3941
ANKLE2	chr12	132725502	132761888	ENST00000357997	-	-0.109761	0.533012	17.7676	19.7807	16.2418	17.9788	19.1649	15.8159	HCP	chr12	132761388	132762888	179	536	540	0.928	72	41	22.905	10.4581
ANKMY1	chr2	240479421	240569209	ENST00000403283	-	-0.0909181	0.807214	0.832164	0.806988	0.814434	0.765066	0.897857	0.788822	HCP	chr2	240560610	240562110	104	408	461	0.83	58	93	89.4231	5.69459
ANKMY2	chr7	16599775	16645817	ENST00000627859	-	0.0846066	0.692454	8.75061	8.75033	8.11819	10.6532	9.93917	8.32182	HCP	chr7	16645073	16646573	117	487	455	0.793	63	60	51.2821	0.208333
ANKRA2	chr5	73552334	73565686	ENST00000296785	-	0.255861	0.226	5.79712	6.68631	4.81739	8.11193	7.08593	6.74289	ICP	chr5	73565186	73566686	67	382	368	0.715	50	64	95.5224	1.48116
ANKRD1	chr10	90912095	90921276	ENST00000371697	-	0.774134	1.69858e-05	6.19351	7.24932	4.52491	11.6427	11.4379	9.58133	LCP	chr10	90920776	90922276	10	315	322	0.148	42	10	100	34.5139
ANKRD10	chr13	110878539	110915069	ENST00000310847	-	0.0416032	0.919106	3.94582	4.00085	3.92592	4.09178	4.03829	4.79866	HCP	chr13	110914506	110916006	163	473	620	0.834	73	64	39.2638	0.820989
ANKRD11	chr16	89267626	89490561	ENST00000301030	-	-0.399623	0.0181634	12.65	11.5239	12.4305	8.71081	10.0734	10.58	HCP	chr16	89490061	89491561	173	507	519	0.987	68	103	59.5376	0.909266
ANKRD12	chr18	9136227	9285985	ENST00000400020	+	-0.330823	0.180647	5.36056	4.71459	5.94095	4.47416	3.86736	5.12997	HCP	chr18	9136563	9138063	175	465	555	1.018	68	41	23.4286	0.406505
ANKRD13A	chr12	109999185	110039763	ENST00000261739	+	0.0951273	0.754488	39.7	45.633	34.772	47.9896	52.766	35.9311	HCP	chr12	109998523	110000023	98	421	440	0.794	57	49	50	3.57953
ANKRD13B	chr17	29589768	29614761	ENST00000394859	+	0.214359	0.599235	1.21739	0.908457	1.22822	1.26356	1.6024	1.27845	HCP	chr17	29592468	29593968	156	576	485	0.838	71	20	12.8205	10.6635
ANKRD13C	chr1	70260587	70354734	ENST00000370944	-	0.00554549	0.985496	12.0331	11.8953	10.242	12.8469	12.56	11.0645	ICP	chr1	70354222	70355722	81	408	405	0.736	54	60	74.0741	7.72884
ANKRD13D	chr11	67288546	67302485	ENST00000308440	+	-0.211614	0.32646	5.89374	5.56724	4.42581	5.06451	5.16549	4.36846	HCP	chr11	67288348	67289848	155	609	506	0.755	74	22	14.1935	1.66667
ANKRD16	chr10	5861616	5889906	ENST00000380092	-	0.0918745	0.878523	0.87796	0.859233	1.1175	1.06336	1.27998	0.891304	HCP	chr10	5889371	5890871	181	507	616	0.87	75	38	20.9945	0.526316
ANKRD17	chr4	73073375	73258798	ENST00000358602	-	0.0185327	0.971892	9.49233	8.68694	11.1398	9.5827	9.71443	12.0919	HCP	chr4	73258285	73259785	135	447	501	0.905	63	39	28.8889	0.134953
ANKRD18A	chr9	38571357	38620660	ENST00000399703	-	-1.84418	NA	0.0038805	0	0.00506376	0	0	0	HCP	chr9	38620160	38621660	122	553	492	0.673	70	55	45.082	2.01948
ANKRD18B	chr9	33524393	33573009	ENST00000290943	+	-0.797552	0.761943	0.0312089	0.00388153	0.0254533	0.0159019	0.0157697	0.00542887	HCP	chr9	33523394	33524894	117	473	550	0.675	68	56	47.8632	13.1202
ANKRD2	chr10	97572498	97583884	ENST00000298808	+	-0.410917	0.667987	0.300711	0.612003	0.374569	0.306442	0.460449	0.266303	LCP	chr10	97571499	97572999	28	388	494	0.219	59	18	64.2857	63.1466
ANKRD20A3	chr9	66106814	66153135	ENST00000611388	-	1.20802	NA	0	0	0.00652899	0	0	0.0139255	HCP	chr9	66152466	66153966	113	537	460	0.687	66	7	6.19469	5.71429
ANKRD23	chr2	96824525	96857934	ENST00000418232	-	0.175857	0.859195	0.450582	0.288749	0.279039	0.295737	0.545397	0.393228	LCP	chr2	96843505	96845005	36	492	374	0.294	58	25	69.4444	83.0222
ANKRD24	chr19	4183353	4224814	ENST00000262970	+	0.080375	0.941365	0.210754	0.16508	0.16384	0.178214	0.277939	0.156005	HCP	chr19	4197140	4198640	95	320	534	0.834	57	46	48.4211	30.9495
ANKRD26	chr10	26991913	27100498	ENST00000376087	-	0.060687	0.809607	2.46907	2.51484	2.45551	2.66647	2.94438	2.63414	ICP	chr10	27099992	27101492	76	460	362	0.685	55	72	94.7368	4.98338
ANKRD27	chr19	32597006	32676597	ENST00000590519	-	-0.1747	0.136525	5.56133	5.56848	5.28723	5.37457	5.22949	4.85024	HCP	chr19	32676097	32677597	147	447	532	0.928	65	126	85.7143	9.91035
ANKRD28	chr3	15667235	15859771	ENST00000399451	-	-0.513295	6.27232e-06	18.1127	17.556	14.6816	13.4573	12.8339	11.2185	HCP	chr3	15859271	15860771	149	533	510	0.823	69	23	15.4362	0
ANKRD29	chr18	23598925	23662885	ENST00000592179	-	0.0804565	0.869218	1.59787	1.59963	2.06585	1.83875	1.88144	2.16889	HCP	chr18	23662385	23663885	97	513	372	0.763	59	61	62.8866	14.0059
ANKRD30B	chr18	14728271	14852738	ENST00000358984	+	1.43251	0.358774	0.0136499	0.0135814	0.0118747	0.0324567	0.0490469	0.0316591	HCP	chr18	14747240	14748740	99	419	539	0.658	64	58	58.5859	30.9803
ANKRD31	chr5	75068274	75236878	ENST00000274361	-	-0.495914	0.679139	0.041539	0.0540475	0.0542052	0.0423306	0.0387498	0.0311266	ICP	chr5	75236378	75237878	61	405	358	0.631	51	55	90.1639	3.68847
ANKRD33	chr12	51887959	51891664	ENST00000301190	+	3.95891	0.293352	0	0	0	0.0616197	0.0407385	0	ICP	chr12	51886960	51888460	56	442	347	0.548	53	44	78.5714	59.8537
ANKRD33B	chr5	10564329	10657816	ENST00000296657	+	0.155737	0.895623	1.20882	1.24141	2.40838	1.58162	1.77717	2.36111	HCP	chr5	10563468	10564968	177	607	503	0.87	74	52	29.3785	0
ANKRD34A	chr1	145959441	145964582	ENST00000606888	-	0.290821	0.44895	0.706597	0.590348	0.795361	0.851984	0.915769	0.945784	ICP	chr1	145964082	145965582	44	362	338	0.54	47	33	75	0.2331
ANKRD34B	chr5	80556754	80570488	ENST00000508916	-	0.0221792	NA	0.00492874	0	0.00643164	0.00502268	0	0.00685894	HCP	chr5	80569750	80571250	109	479	448	0.762	62	73	66.9725	11.1081
ANKRD35	chr1	145866559	145885866	ENST00000544626	-	0.294204	0.424756	0.631031	0.575053	0.723403	0.877444	0.858234	0.771464	ICP	chr1	145885366	145886866	62	427	424	0.514	57	31	50	29.4959
ANKRD36	chr2	97113495	97264521	ENST00000420699	+	-0.196161	0.569744	0.861441	0.854261	0.77564	0.667173	0.781575	0.85914	HCP	chr2	97112496	97113996	118	466	518	0.734	66	97	82.2034	0.622372
ANKRD36B	chr2	97492662	97589965	ENST00000258459	-	-0.0276945	0.970279	0.492558	0.508697	0.33358	0.428878	0.571287	0.399125	HCP	chr2	97589465	97590965	125	522	465	0.773	66	49	39.2	0.461613
ANKRD36C	chr2	95836918	95991831	ENST00000456556	-	-0.375266	0.115344	1.68323	1.41455	1.177	1.20277	1.13404	1.16654	HCP	chr2	95991293	95992793	122	571	455	0.705	68	45	36.8852	0.743332
ANKRD37	chr4	185396020	185400628	ENST00000507753	+	2.26925	1.5189e-26	2.39929	2.23156	1.87173	14.2847	11.8073	7.54882	ICP	chr4	185395045	185396545	89	386	346	1	49	21	23.5955	4.51152
ANKRD39	chr2	96836610	96858095	ENST00000393537	-	0.223363	0.542987	2.86525	2.68912	2.89039	3.87244	3.77866	2.82791	HCP	chr2	96857595	96859095	139	546	460	0.831	67	103	74.1007	4.37933
ANKRD40	chr17	50693189	50707924	ENST00000285243	-	-0.228192	0.0238125	16.0629	16.2762	15.9843	15.5192	14.3689	13.9271	ICP	chr17	50707424	50708924	67	429	379	0.619	54	22	32.8358	2.03506
ANKRD42	chr11	83193738	83260694	ENST00000260047	+	0.0934229	0.728675	1.86079	1.71203	1.69251	1.97596	2.01114	1.98182	ICP	chr11	83192876	83194376	84	360	443	0.791	53	82	97.619	0.357231
ANKRD44	chr2	196967016	197311173	ENST00000409153	-	-0.419488	0.632527	0.104502	0.107129	0.0702499	0.0935856	0.0640056	0.0661034	HCP	chr2	197310287	197311787	129	534	428	0.847	64	32	24.8062	9.28323
ANKRD45	chr1	173609560	173669862	ENST00000333279	-	0.556945	0.792765	0.0411478	0.0545884	0.10739	0.0838641	0.0739266	0.152699	ICP	chr1	173669362	173670862	43	350	375	0.492	48	41	95.3488	17.1287
ANKRD46	chr8	100509751	100559784	ENST00000524072	-	0.163106	0.61925	0.944651	0.957478	0.996527	1.27304	1.0409	1.12416	ICP	chr8	100559026	100560526	82	439	379	0.74	54	49	59.7561	4.17209
ANKRD49	chr11	94493628	94499583	ENST00000544612	+	-0.0480532	0.911154	2.36244	2.39536	1.84234	2.55077	2.30409	1.94126	ICP	chr11	94492629	94494129	63	383	334	0.739	48	53	84.127	3.49172
ANKRD50	chr4	124664051	124712732	ENST00000504087	-	-0.165749	0.460955	7.57786	7.39397	7.87846	7.0282	6.69479	7.83067	HCP	chr4	124712232	124713732	115	542	429	0.742	65	19	16.5217	2.77778
ANKRD52	chr12	56237806	56258391	ENST00000267116	-	-0.392428	0.0625932	8.01274	7.55914	8.95465	5.96939	6.23817	7.53864	HCP	chr12	56257891	56259391	103	437	483	0.732	61	72	69.9029	3.67962
ANKRD53	chr2	70978379	70985499	ENST00000441349	+	0.502089	0.589019	0.217848	0.153535	0.213207	0.185	0.342464	0.353689	ICP	chr2	70977452	70978952	74	374	440	0.675	54	50	67.5676	4.3495
ANKRD54	chr22	37830854	37849327	ENST00000411961	-	-0.108011	0.649836	5.11737	5.76599	6.03707	5.95485	5.58157	5.12936	HCP	chr22	37843821	37845321	123	469	408	0.965	58	106	86.1789	6.57103
ANKRD55	chr5	56099677	56233359	ENST00000341048	-	1.1552	0.650939	0.0073757	0.00733868	0.0384989	0.0526139	0.0596306	0.0102642	LCP	chr5	56232859	56234359	18	295	309	0.296	40	17	94.4444	46.8252
ANKRD6	chr6	89433169	89633834	ENST00000339746	+	-0.180436	0.640482	0.639597	0.65351	0.497782	0.651787	0.575841	0.455017	HCP	chr6	89432209	89433709	96	449	457	0.702	60	6	6.25	64.5833
ANKRD61	chr7	6031375	6036386	ENST00000409061	+	0.0251567	0.987298	0.394456	0.219787	0.452967	0.450211	0.276387	0.417189	LCP	chr7	6030376	6031876	21	368	284	0.302	43	21	100	86.1114
ANKRD63	chr15	40281443	40282586	ENST00000434396	-	0.962145	0.634942	0.0520558	0.0863242	0.022643	0.123778	0.0935239	0.120737	HCP	chr15	40282086	40283586	177	588	511	0.884	73	77	43.5028	3.97032
ANKRD65	chr1	1418419	1421769	ENST00000427211	-	-0.364623	0.520616	0.405066	0.514987	0.499216	0.374566	0.343658	0.448871	LCP	chr1	1421269	1422769	35	465	478	0.236	63	26	74.2857	75.275
ANKRD7	chr7	118214668	118496171	ENST00000477532	+	0.84064	0.741398	0.0398525	0.0528699	0.0173348	0.121836	0.0715993	0.0184865	ICP	chr7	118213673	118215173	55	405	356	0.573	51	55	100	9.82828
ANKRD9	chr14	102501759	102509799	ENST00000286918	-	-0.408985	0.0840584	2.17987	2.2291	2.94501	1.94969	1.81126	2.1078	HCP	chr14	102509291	102510791	178	527	559	0.907	72	26	14.6067	21.0119
ANKS1A	chr6	34889264	35091413	ENST00000360359	+	-0.028441	0.942844	2.98733	2.80444	2.90329	2.84365	2.93476	3.25273	HCP	chr6	34888265	34889765	97	388	476	0.788	58	46	47.4227	0.569359
ANKS1B	chr12	98726456	99984654	ENST00000341752	-	0.782697	0.518825	0.0193779	0.0168705	0.0442517	0.0468996	0.0293747	0.0674166	HCP	chr12	98894399	98895899	161	535	490	0.922	68	45	27.9503	2.4423
ANKS3	chr16	4696509	4734378	ENST00000592711	-	-0.0288386	0.945941	3.28982	3.8804	3.152	3.29483	4.15318	3.30889	HCP	chr16	4733627	4735127	117	458	484	0.792	63	70	59.8291	0.791383
ANKS6	chr9	98731328	98796965	ENST00000353234	-	0.00016535	0.999651	2.31254	2.31063	2.47393	2.41373	2.52173	2.59082	HCP	chr9	98796039	98797539	145	558	423	0.922	65	41	28.2759	24.8751
ANKUB1	chr3	149761104	149968385	ENST00000446160	-	0.0997428	NA	0	0.0065779	0	0	0	0.00920012	LCP	chr3	149792323	149793823	13	295	317	0.209	41	13	100	89.0995
ANKZF1	chr2	219229756	219236669	ENST00000436226	+	-0.228936	0.508133	5.99911	5.93505	3.97209	5.0702	5.69251	3.71361	HCP	chr2	219228959	219230459	120	469	493	0.779	64	80	66.6667	0.642857
ANLN	chr7	36389805	36453791	ENST00000418118	+	-0.562246	2.74887e-05	29.576	31.4424	34.3965	22.4345	21.9212	24.0805	HCP	chr7	36389235	36390735	95	411	464	0.748	58	48	50.5263	4.7123
ANO1	chr11	70078301	70189528	ENST00000531604	+	-0.253792	0.962735	0.0105683	0.0070102	0.00459696	0	0	0.0196095	HCP	chr11	70077573	70079073	151	515	528	0.834	69	53	35.0993	7.36523
ANO10	chr3	43354858	43691594	ENST00000436073	-	-0.176527	0.114642	15.8007	17.1922	16.1787	16.6007	15.2366	14.3735	HCP	chr3	43690319	43691819	147	487	504	0.899	66	109	74.1497	1.23678
ANO2	chr12	5531868	5946232	ENST00000546188	-	-0.767832	0.788779	0.019632	0.0146501	0.0256183	0.00500155	0.0264533	0.00683008	HCP	chr12	5944759	5946259	78	451	421	0.617	58	32	41.0256	6.71266
ANO3	chr11	26309598	26663288	ENST00000531646	+	-0.317031	0.712424	0.0924566	0.0867358	0.103413	0.0834508	0.106784	0.0514658	ICP	chr11	26331121	26332621	46	370	349	0.535	48	47	102.174	19.4122
ANO4	chr12	100717525	101128641	ENST00000392979	+	-0.0340478	0.957091	2.97709	2.80846	3.90932	3.07677	2.8951	4.02573	LCP	chr12	100793807	100795307	25	362	334	0.31	46	23	92	23.8354
ANO5	chr11	22193175	22283357	ENST00000324559	+	1.81828	0.556825	0	0.0118681	0.00389128	0.0516601	0.00803622	0	HCP	chr11	22192176	22193676	87	381	570	0.601	63	28	32.1839	2.96356
ANO6	chr12	45215986	45440404	ENST00000425752	+	-0.0869089	0.572602	21.1369	21.7431	21.6898	21.6561	21.7812	21.0763	ICP	chr12	45215020	45216520	101	462	353	0.93	54	41	40.5941	0.487805
ANO7	chr2	241188508	241225377	ENST00000451047	+	0.502977	0.601253	0.0775578	0.0557328	0.073094	0.105381	0.121923	0.0839464	HCP	chr2	241216615	241218115	116	452	559	0.689	67	50	43.1034	34.6921
ANO8	chr19	17323222	17334829	ENST00000159087	-	-0.0304306	0.957869	2.08307	2.00674	1.46854	1.67753	2.37868	1.73807	HCP	chr19	17334329	17335829	108	474	423	0.809	60	84	77.7778	7.12323
ANO9	chr11	417932	442011	ENST00000332826	-	0.553696	0.828321	0.0468133	0.0155261	0.0305439	0.0318037	0.0946184	0.0217155	ICP	chr11	441511	443011	61	540	492	0.345	69	30	49.1803	10.8108
ANOS1	chrX	8528873	8732186	ENST00000262648	-	-0.0727458	0.985646	0.00628231	0.0125016	0.00819794	0.00640205	0.0169303	0.0043713	HCP	chrX	8731686	8733186	109	514	455	0.7	65	38	34.8624	5.80827
ANP32A	chr15	68778534	68820897	ENST00000465139	-	-0.13498	0.486525	18.3126	18.2046	18.0596	19.3787	19.1496	14.4756	HCP	chr15	68820395	68821895	137	474	497	0.873	65	27	19.708	2.00043
ANP32B	chr9	97983360	98015943	ENST00000339399	+	-0.137849	0.688071	8.3644	10.7099	11.2864	9.36653	9.26131	10.5459	HCP	chr9	97982361	97983861	144	513	498	0.846	67	20	13.8889	6.66125
ANP32D	chr12	48472664	48473624	ENST00000266594	+	0.533748	0.840989	0.123958	0.0616678	0.0269593	0.0842136	0.167028	0.0862512	LCP	chr12	48471665	48473165	18	247	343	0.319	39	16	88.8889	69.739
ANP32E	chr1	150218416	150236156	ENST00000616917	-	-0.239538	0.0785783	12.5051	12.8858	14.0927	12.0819	12.0316	11.4076	HCP	chr1	150234178	150235678	115	489	379	0.931	58	77	66.9565	0.751485
ANPEP	chr15	89784888	89815401	ENST00000300060	-	-0.081217	0.723771	91.0179	88.1519	96.2471	87.7152	95.1196	93.2736	HCP	chr15	89814362	89815862	117	565	402	0.773	64	44	37.6068	21.7827
ANTXR1	chr2	69013177	69249327	ENST00000409349	+	-0.458956	0.00885337	41.5732	41.6132	48.9405	33.7325	30.6076	37.3826	HCP	chr2	69012397	69013897	93	409	457	0.747	58	62	66.6667	1.27368
ANTXR2	chr4	79901148	80125454	ENST00000346652	-	-0.178853	0.115226	13.2849	13.4849	13.6906	13.114	12.5622	12.2737	HCP	chr4	80072200	80073700	94	501	442	0.637	63	62	65.9574	0.460829
ANXA1	chr9	73151756	73170393	ENST00000376911	+	-0.0853847	0.688826	216.137	235.326	191.233	242.872	213.605	187.818	LCP	chr9	73156654	73158154	9	286	285	0.166	38	9	100	74.5044
ANXA10	chr4	168092514	168187690	ENST00000359299	+	0.72749	0.859195	0	0.0417792	0.0182646	0.0285268	0.0377198	0.0389561	LCP	chr4	168091515	168093015	5	208	230	0.157	29	5	100	55.9097
ANXA11	chr10	80150888	80205572	ENST00000372231	-	0.0526705	0.820346	25.4659	28.9	29.3905	30.4582	32.1747	29.571	HCP	chr10	80205072	80206572	94	451	435	0.719	59	32	34.0426	4.79932
ANXA13	chr8	123680793	123737407	ENST00000419625	-	1.48704	NA	0	0	0.0148315	0.0231648	0	0.0158168	LCP	chr8	123736907	123738407	14	325	240	0.269	38	12	85.7143	70.6097
ANXA2	chr15	60347133	60402883	ENST00000558998	-	0.0565604	0.743134	661.098	746.34	691.176	844.268	767.969	707.564	HCP	chr15	60397464	60398964	106	533	444	0.672	65	34	32.0755	1.47059
ANXA2R	chr5	43039080	43043170	ENST00000314890	-	0.300142	0.63207	0.448867	0.405261	0.531502	0.516717	0.571227	0.717193	ICP	chr5	43042670	43044170	67	277	279	1.301	37	62	92.5373	4.06688
ANXA3	chr4	78551518	78610451	ENST00000264908	+	2.03023	5.08568e-14	0.559532	0.736588	0.393156	2.57027	3.02738	1.80888	ICP	chr4	78550519	78552019	66	363	369	0.74	49	21	31.8182	59.1537
ANXA4	chr2	69644424	69827100	ENST00000394295	+	-0.0292326	0.923555	21.5055	21.3694	22.1268	26.0313	21.0912	20.6485	HCP	chr2	69740974	69742474	104	409	496	0.77	60	44	42.3077	1.03896
ANXA5	chr4	121667954	121697113	ENST00000296511	-	-0.233087	0.0146938	949.216	1033.22	899.266	939.399	888.474	778.637	HCP	chr4	121696613	121698113	102	430	445	0.8	58	28	27.451	18.5499
ANXA6	chr5	151100711	151157882	ENST00000354546	-	-0.123601	0.31562	169.808	188.238	166.338	181.584	178.449	151.754	HCP	chr5	151157382	151158882	70	444	412	0.574	57	29	41.4286	15.9346
ANXA7	chr10	73375100	73414076	ENST00000372919	-	0.117891	0.40348	38.5118	42.1554	41.8871	50.5984	46.5696	44.1242	HCP	chr10	73413567	73415067	78	439	400	0.667	56	43	55.1282	3.06019
ANXA8	chr10	47460161	47484158	ENST00000583911	-	3.13931	4.42532e-07	0.014961	0.0396957	0.0260306	0.228692	0.342707	0.18738	LCP	chr10	47483658	47485158	33	486	372	0.274	57	17	51.5152	89.2344
ANXA8L1	chr10	46375626	46537864	ENST00000584982	+	0.492921	0.865162	0.0182207	0.0181293	0.0475533	0.04642	0.0245516	0.0507127	LCP	chr10	46374627	46376127	27	380	453	0.235	55	6	22.2222	53.5185
ANXA9	chr1	150982016	150995634	ENST00000368947	+	0.614484	0.265647	0.304124	0.464704	0.510248	0.575567	0.687869	0.801106	LCP	chr1	150981017	150982517	17	429	424	0.14	57	14	82.3529	66.6172
AOC2	chr17	42844599	42850707	ENST00000253799	+	0.546686	0.521796	0.186613	0.133687	0.0974065	0.235811	0.221279	0.197368	LCP	chr17	42843600	42845100	21	393	382	0.21	52	21	100	71.449
AOC3	chr17	42851183	42858130	ENST00000617500	+	0.197409	0.938129	0.02192	0.026172	0.0343248	0.0178703	0.0590726	0.0244035	LCP	chr17	42852243	42853743	32	398	393	0.307	53	29	90.625	75.8704
AOX1	chr2	200585867	200677064	ENST00000374700	+	0.856567	1.68172e-17	6.48153	6.54476	6.99432	13.7194	13.7313	11.1576	ICP	chr2	200584868	200586368	56	329	358	0.714	46	52	92.8571	7.77468
AP000304.12	chr21	33584686	33931607	ENST00000429238	-	-1.63585	NA	0.0183982	0.0183059	0	0	0	0	ICP	chr21	33931107	33932607	46	340	399	0.509	49	17	36.9565	48.5424
AP000769.1	chr11	65502033	65503622	ENST00000625158	-	-0.382426	0.158781	689.82	543.652	470.205	368.127	547.876	467.417	LCP	chr11	65503122	65504622	8	224	336	0.16	37	8	100	0.5
AP000866.1	chr11	124789243	124790069	ENST00000624557	-	-0.463619	0.807516	0.216101	0.167235	0.375994	0.146813	0.0970622	0.334145	LCP	chr11	124789569	124791069	11	286	259	0.223	36	10	90.9091	79.2363
AP001888.1	chr11	69671951	69672075	ENST00000627463	+	0.771267	0.712424	2.83332	0.46985	3.08106	1.92488	5.72667	3.94291	LCP	chr11	69670952	69672452	23	378	322	0.284	47	22	95.6522	78.5152
AP1AR	chr4	112231736	112270047	ENST00000274000	+	-0.0382381	0.905522	4.58348	4.93343	4.12756	5.20024	4.61652	4.30112	HCP	chr4	112230737	112232237	102	407	444	0.847	57	69	67.6471	0.663153
AP1B1	chr22	29327679	29423179	ENST00000317368	-	0.177708	0.193125	17.8209	18.5264	16.6481	20.725	23.4371	19.526	HCP	chr22	29388083	29389583	84	451	441	0.634	59	43	51.1905	22.9503
AP1G1	chr16	71728999	71809201	ENST00000569185	-	0.0838113	0.622185	13.7041	14.2218	13.974	16.1028	15.3385	15.6522	HCP	chr16	71807993	71809493	98	400	469	0.784	58	91	92.8571	0.0915751
AP1G2	chr14	23559564	23568070	ENST00000556843	-	0.263725	0.628297	2.91064	2.66267	1.34976	3.0703	3.65456	2.15079	ICP	chr14	23567247	23568747	50	477	363	0.433	56	33	66	7.82347
AP1M1	chr19	16197577	16245907	ENST00000590945	+	-0.144562	0.238262	5.09317	5.66362	5.23272	5.30581	5.42678	4.64154	HCP	chr19	16197143	16198643	86	437	441	0.67	58	81	94.186	0.154321
AP1M2	chr19	10572670	10587315	ENST00000250244	-	4.16027	6.15518e-33	0.132791	0.0566247	0.13615	2.21348	2.15994	1.71595	ICP	chr19	10586814	10588314	42	424	270	0.551	46	21	50	33.8958
AP1S1	chr7	101154396	101161596	ENST00000429457	+	0.127365	0.437699	32.6405	35.3803	32.5226	43.9884	38.5958	34.2406	HCP	chr7	101153525	101155025	96	447	486	0.663	62	21	21.875	45.4474
AP1S2	chrX	15825805	15855014	ENST00000329235	-	0.168212	0.324724	5.30806	5.35488	5.52974	7.34271	6.38144	5.64028	HCP	chrX	15854431	15855931	137	446	509	0.906	64	35	25.5474	2.42272
AP1S3	chr2	223751685	223838027	ENST00000446015	-	0.738702	0.168763	0.212039	0.248649	0.158112	0.339555	0.408163	0.35831	HCP	chr2	223836984	223838484	125	545	393	0.876	62	61	48.8	17.8194
AP2A1	chr19	49766967	49807113	ENST00000354293	+	-0.120823	0.52158	45.3397	49.02	49.8286	44.2319	50.2302	46.1791	HCP	chr19	49765968	49767468	98	452	474	0.687	62	31	31.6327	1.03391
AP2A2	chr11	924893	1012245	ENST00000525796	+	-0.311529	0.000232231	13.4244	13.6025	13.2155	11.8921	11.9145	10.6596	HCP	chr11	924872	926372	167	514	606	0.805	75	28	16.7665	18.0102
AP2B1	chr17	35578045	35726409	ENST00000612116	+	0.0457286	0.913744	21.8498	24.5192	27.7324	25.7529	25.1626	29.9325	ICP	chr17	35586452	35587952	57	350	389	0.628	49	48	84.2105	5.35838
AP2M1	chr3	184174688	184184091	ENST00000455925	+	0.0340588	0.913772	181.1	205.884	161.382	213.056	217.08	167.253	HCP	chr3	184173949	184175449	84	406	436	0.712	56	70	83.3333	7.26264
AP2S1	chr19	46838135	46850992	ENST00000593442	-	0.0824248	0.669589	75.4119	89.4746	83.5527	102.311	91.9075	85.2756	HCP	chr19	46850334	46851834	72	470	366	0.628	56	36	50	41.6895
AP3B1	chr5	78000524	78294755	ENST00000519295	-	-0.0574526	0.768129	12.8551	13.8391	13.6633	13.9641	13.6672	13.5088	HCP	chr5	78294192	78295692	86	468	386	0.715	57	73	84.8837	0.83615
AP3B2	chr15	82659280	82709914	ENST00000535348	-	1.49116	0.0369516	0.0215901	0.024167	0.0281735	0.0962572	0.0581836	0.0638463	HCP	chr15	82709279	82710779	125	455	546	0.755	67	41	32.8	8.43293
AP3D1	chr19	2100987	2164465	ENST00000345016	-	-0.129308	0.394087	36.5952	35.8767	36.8174	34.3584	37.9398	33.8353	HCP	chr19	2151057	2152557	106	465	488	0.701	63	47	44.3396	8.01587
AP3M1	chr10	74120254	74151063	ENST00000355264	-	0.0227677	0.935279	7.51775	8.2205	8.42978	9.23943	8.58746	8.24331	HCP	chr10	74150563	74152063	81	399	485	0.628	59	73	90.1235	0.813137
AP3M2	chr8	42152945	42171673	ENST00000522288	+	0.122477	0.601253	3.22408	2.89559	3.18318	3.75163	3.82468	3.20122	HCP	chr8	42152144	42153644	144	523	527	0.784	70	32	22.2222	11.3542
AP3S1	chr5	115841480	115914081	ENST00000316788	+	-0.0385756	0.858052	27.9271	29.8971	27.4966	31.9992	30.1384	26.1964	ICP	chr5	115840481	115841981	73	396	377	0.734	51	50	68.4932	6.8594
AP3S2	chr15	89830598	89894638	ENST00000336418	-	0.0278252	0.952442	1.23358	1.3285	1.59868	1.49297	1.45299	1.54776	ICP	chr15	89893842	89895342	78	348	391	0.86	49	71	91.0256	9.73165
AP4B1	chr1	113894747	113905201	ENST00000369564	-	0.189296	0.401938	4.17542	4.23285	3.5039	5.18495	5.30774	3.98337	HCP	chr1	113904701	113906201	94	500	378	0.747	58	66	70.2128	4.97016
AP4E1	chr15	50908671	51005900	ENST00000261842	+	0.137755	0.381737	4.49546	4.87159	4.32811	5.44849	5.25346	5.27912	HCP	chr15	50907673	50909173	138	442	500	0.937	63	103	74.6377	0.399938
AP4M1	chr7	100101548	100110345	ENST00000421755	+	0.327594	0.0257342	5.55092	6.78717	5.50776	8.40253	8.14602	7.23827	HCP	chr7	100100664	100102164	148	535	490	0.847	68	61	41.2162	0
AP4S1	chr14	31025105	31096450	ENST00000555417	+	0.0177514	0.965784	0.818262	0.841476	0.806203	0.93739	0.880579	0.833017	HCP	chr14	31025643	31027143	117	494	491	0.724	66	55	47.0085	0
AP5B1	chr11	65775892	65780802	ENST00000532090	-	-0.180647	0.390231	3.99881	4.18382	3.31917	3.47847	3.92173	3.38479	HCP	chr11	65780302	65781802	179	532	606	0.833	76	46	25.6983	2.48447
AP5M1	chr14	57268908	57298742	ENST00000261558	+	0.1078	0.492735	3.2676	3.40548	3.16193	4.10646	3.65839	3.49366	HCP	chr14	57267909	57269409	96	480	363	0.827	56	71	73.9583	0.356685
AP5S1	chr20	3820523	3828837	ENST00000615891	+	0.0387571	0.904366	3.0635	3.23144	3.46022	3.5158	3.56326	3.54934	HCP	chr20	3819556	3821056	117	463	451	0.841	61	108	92.3077	6.99886
AP5Z1	chr7	4775621	4794312	ENST00000348624	+	-0.0676284	0.800386	13.9537	15.4346	14.2296	13.4672	16.2594	14.4138	HCP	chr7	4774622	4776122	94	464	448	0.679	61	48	51.0638	4.04198
APAF1	chr12	98645140	98735433	ENST00000547743	+	-0.117354	0.490266	4.92512	4.99815	4.59412	4.77548	4.69735	4.72569	HCP	chr12	98644671	98646171	118	433	498	0.821	62	82	69.4915	0.379404
APBA1	chr9	69427529	69672306	ENST00000265381	-	-0.341901	0.054848	1.81213	1.85136	1.71113	1.38887	1.54604	1.56715	HCP	chr9	69671806	69673306	155	602	459	0.842	71	86	55.4839	1.11535
APBA2	chr15	28884482	29118315	ENST00000559709	+	0.02883	0.978847	0.159547	0.23812	0.153669	0.166459	0.204746	0.227316	HCP	chr15	28885163	28886663	171	516	590	0.843	74	87	50.8772	7.6642
APBA3	chr19	3750818	3761699	ENST00000316757	-	-0.143704	0.634623	5.09452	5.94389	4.46524	5.37668	5.53808	4.03032	ICP	chr19	3761199	3762699	59	417	343	0.619	51	46	77.9661	3.44462
APBB1	chr11	6395123	6419414	ENST00000299402	-	-0.00846968	0.977892	13.2584	15.4591	13.4408	14.5752	15.3224	14.5305	HCP	chr11	6418570	6420070	118	471	479	0.785	63	17	14.4068	4.41177
APBB1IP	chr10	26438202	26567803	ENST00000356785	+	0.224802	0.245475	2.45849	2.66005	2.66146	3.09516	3.37955	3.17581	ICP	chr10	26437425	26438925	74	407	382	0.714	53	56	75.6757	11.0148
APBB2	chr4	40810026	41216714	ENST00000513140	-	0.279837	0.0288899	4.32508	4.48503	4.45816	5.52596	5.75434	5.794	HCP	chr4	41213958	41215458	100	477	475	0.662	63	61	61	10.2625
APBB3	chr5	140558267	140564781	ENST00000358580	-	0.245752	0.521984	3.57388	3.70557	2.50498	3.91244	5.2686	3.20076	HCP	chr5	140564104	140565604	92	471	398	0.737	58	52	56.5217	0.505494
APC	chr5	112707497	112846239	ENST00000509732	+	-0.115182	0.392788	11.6687	11.3247	10.5669	11.2042	11.3761	10.3382	ICP	chr5	112706498	112707998	62	407	389	0.588	53	56	90.3226	7.74293
APC2	chr19	1446301	1473244	ENST00000587869	+	0.0252476	0.957062	0.38035	0.428236	0.383131	0.428399	0.474292	0.387691	HCP	chr19	1445302	1446802	166	625	494	0.807	75	88	53.012	1.24742
APCDD1	chr18	10454627	10489948	ENST00000578882	+	0.369068	0.315012	2.10606	2.04447	2.97579	3.14963	2.58906	3.97282	HCP	chr18	10453982	10455482	149	506	567	0.78	71	39	26.1745	1.98066
APCDD1L	chr20	58459100	58515131	ENST00000371149	-	0.621182	3.48143e-09	14.6316	15.8547	13.5824	23.1443	26.5411	22.2842	HCP	chr20	58514438	58515938	94	456	500	0.619	64	69	73.4043	8.00787
APEH	chr3	49674001	49683963	ENST00000457042	+	0.126676	0.345975	20.4027	23.1699	20.9828	26.289	26.1221	22.4961	HCP	chr3	49673486	49674986	119	558	469	0.683	68	68	57.1429	2.68207
APELA	chr4	164877003	164898965	ENST00000515275	+	-0.422821	0.937316	0.0208844	0.00692654	0.0181684	0.0354708	0	0	LCP	chr4	164876194	164877694	10	245	302	0.203	36	10	100	6.77457
APEX1	chr14	20455190	20457772	ENST00000555414	+	0.0500116	0.858163	41.2437	42.6555	37.3061	50.6737	46.2365	36.8293	ICP	chr14	20454191	20455691	86	382	422	0.801	54	85	98.8372	0
APEX2	chrX	55000356	55009057	ENST00000374987	+	-0.0218906	0.948789	3.56937	3.53322	3.35774	3.74952	4.00249	3.21508	ICP	chrX	54999357	55000857	65	420	369	0.63	53	63	96.9231	36.4105
APH1A	chr1	150265398	150269580	ENST00000236017	-	-0.161633	0.289716	27.4052	32.1425	31.6273	31.0191	29.3856	26.232	HCP	chr1	150268523	150270023	75	397	439	0.646	56	33	44	26.7649
APH1B	chr15	63276017	63309126	ENST00000261879	+	0.162137	0.306838	4.94	5.58939	5.34107	6.37784	6.31714	6.14191	HCP	chr15	63276554	63278054	115	484	403	0.885	59	28	24.3478	3.35807
API5	chr11	43311962	43344529	ENST00000534695	+	0.0185658	0.939353	18.6218	19.0046	17.9573	22.0482	19.655	18.1646	ICP	chr11	43310963	43312463	64	296	301	1.078	40	55	85.9375	2.76612
APIP	chr11	34853093	34916499	ENST00000395787	-	0.0096621	0.9841	8.24692	8.62447	6.89652	10.4607	7.84517	7.15266	HCP	chr11	34915999	34917499	98	419	477	0.736	60	65	66.3265	0.676256
APITD1-CORT	chr1	10430101	10452153	ENST00000602296	+	-0.197712	0.870189	0.247474	0.167086	0.288334	0.270204	0.178639	0.196794	HCP	chr1	10429804	10431304	130	428	482	0.946	61	94	72.3077	4.57466
APLF	chr2	68467560	68655862	ENST00000303795	+	0.0279471	0.954254	1.3606	1.38517	1.00868	1.41467	1.45605	1.20741	HCP	chr2	68466561	68468061	108	429	446	0.847	58	65	60.1852	0.256411
APLN	chrX	129645258	129654937	ENST00000429967	-	0.190685	0.898951	0.0742587	0.0985146	0.096902	0.0819801	0.125075	0.120563	HCP	chrX	129654437	129655937	102	503	463	0.657	64	54	52.9412	34.985
APLNR	chr11	57233576	57237314	ENST00000606794	-	-0.017304	0.992165	0.0852585	0.0742267	0.132116	0.0705928	0.100522	0.133478	LCP	chr11	57236701	57238201	26	457	354	0.241	54	24	92.3077	56.4362
APLP1	chr19	35867898	35879791	ENST00000586861	+	-0.0346047	0.929028	2.70882	2.72837	2.70906	2.70388	2.78239	2.95084	HCP	chr19	35868473	35869973	107	493	533	0.611	68	29	27.1028	2.10591
APLP2	chr11	130069836	130144811	ENST00000278756	+	-0.376082	0.0127991	302.002	318.379	360.598	263.095	258.069	279.744	HCP	chr11	130069568	130071068	185	500	606	0.916	74	34	18.3784	0.955882
APMAP	chr20	24962924	24992979	ENST00000451442	-	0.122894	0.367187	42.7457	46.0373	46.921	55.3545	53.2202	48.4975	HCP	chr20	24992142	24993642	104	409	431	0.886	56	57	54.8077	0.701754
APOA1	chr11	116835750	116837950	ENST00000375320	-	4.7089	0.00148067	0.0278557	0	0	0.369026	0.206439	0.25197	LCP	chr11	116837086	116838586	30	416	464	0.233	59	12	40	83.751
APOA4	chr11	116820699	116823306	ENST00000357780	-	4.00795	0.196216	0	0	0	0.0823269	0.0181429	0.037475	LCP	chr11	116822806	116824306	21	416	392	0.193	54	18	85.7143	73.6516
APOA5	chr11	116789366	116792420	ENST00000227665	-	-0.658005	NA	0	0.0101825	0.0267089	0.0104289	0.0137897	0	LCP	chr11	116791395	116792895	31	487	403	0.237	59	16	51.6129	53.5875
APOB	chr2	21001428	21044073	ENST00000399256	-	1.41549	0.669218	0.00133755	0.00266168	0	0.00272609	0.00540689	0.00372274	ICP	chr2	21043462	21044962	75	500	465	0.484	64	52	69.3333	60.8054
APOBEC2	chr6	41053303	41064511	ENST00000244669	+	-1.31659	0.688826	0.0689253	0.0685793	0.0224856	0	0.0232185	0.0479589	LCP	chr6	41052304	41053804	13	404	385	0.125	53	9	69.2308	68.751
APOBEC3A	chr22	38952740	38992778	ENST00000402255	+	0.0997434	NA	0	0	0.0136791	0	0.014125	0	LCP	chr22	38951751	38953251	23	350	405	0.244	50	23	100	72.8676
APOBEC3B	chr22	38982346	38992804	ENST00000407298	+	-0.405954	0.346384	1.33895	1.63407	2.3342	1.27919	1.49409	1.47027	LCP	chr22	38981347	38982847	27	461	383	0.23	56	18	66.6667	5.97188
APOBEC3C	chr22	39014082	39020352	ENST00000361441	+	0.109858	0.671729	11.9577	12.4579	14.4283	14.1149	15.7805	14.6033	LCP	chr22	39013083	39014583	32	443	379	0.286	55	21	65.625	53.8576
APOBEC3D	chr22	39014362	39033276	ENST00000216099	+	-0.0375264	0.962061	0.787096	0.628067	0.691513	0.881513	0.588043	0.704921	ICP	chr22	39020113	39021613	46	432	444	0.36	58	25	54.3478	17.3876
APOBEC3F	chr22	39040603	39053910	ENST00000308521	+	-0.0174111	0.977833	1.00637	0.968805	1.04888	1.23199	1.07426	0.863933	ICP	chr22	39039604	39041104	47	429	455	0.361	59	28	59.5745	53.7628
APOBEC3G	chr22	39040960	39087743	ENST00000452957	+	-0.080409	0.862551	2.38942	2.12156	2.39094	2.55507	2.52662	1.86388	LCP	chr22	39039961	39041461	42	442	453	0.315	60	21	50	26.2585
APOBEC3H	chr22	39097223	39104067	ENST00000613996	+	0.64778	0.764306	0.104112	0.0345297	0.0679289	0.106096	0.0935239	0.144884	LCP	chr22	39099279	39100779	36	426	402	0.316	55	32	88.8889	68.0896
APOBEC4	chr1	183646403	183653316	ENST00000308641	-	-0.341384	0.875076	0.0673582	0.0372334	0.0683646	0.0610151	0.0302541	0.0520762	LCP	chr1	183652813	183654313	13	367	334	0.159	47	12	92.3077	71.8133
APOBR	chr16	28494648	28498970	ENST00000431282	+	1.4944	0.674799	0	0	0.0204754	0.0159899	0.0352379	0.00727858	LCP	chr16	28493649	28495149	22	448	378	0.195	55	15	68.1818	64.0547
APOC1	chr19	44914246	44919349	ENST00000586638	+	1.58289	0.0180141	0.18085	0.21993	0.183552	0.532414	0.866446	0.475386	ICP	chr19	44913869	44915369	48	388	453	0.41	56	27	56.25	28.9045
APOC3	chr11	116829705	116833072	ENST00000630701	+	2.75963	NA	0	0	0	0.0750418	0.0330748	0	LCP	chr11	116829529	116831029	27	501	443	0.183	63	21	77.7778	78.1784
APOC4	chr19	44942237	44945496	ENST00000591600	+	-1.60876	NA	0	0.0532624	0	0	0	0	ICP	chr19	44941274	44942774	42	365	449	0.385	54	34	80.9524	87.7992
APOD	chr3	195568701	195584205	ENST00000421243	-	0.407582	0.728675	1.22798	1.02291	0.409921	1.65881	1.80857	0.357672	ICP	chr3	195583440	195584940	27	293	358	0.386	43	27	100	23.2132
APOE	chr19	44905753	44909393	ENST00000434152	+	-0.161272	0.887752	0.958003	0.914552	0.591274	1.06861	0.994317	0.30627	LCP	chr19	44904812	44906312	42	432	445	0.328	58	17	40.4762	13.5458
APOF	chr12	56360568	56362823	ENST00000398189	-	0.0191339	NA	0	0	0.0301818	0	0.0155828	0.0160935	LCP	chr12	56362323	56363823	18	357	338	0.224	46	14	77.7778	75.0617
APOL1	chr22	36253009	36267530	ENST00000397278	+	0.722997	0.133197	1.0805	0.621158	1.44914	1.73117	1.35887	2.39749	LCP	chr22	36252010	36253510	20	320	476	0.197	53	20	100	71.9173
APOL2	chr22	36226202	36239954	ENST00000249066	-	0.0723391	0.80187	8.31572	9.11032	10.2318	10.5274	10.1157	10.2062	LCP	chr22	36239454	36240954	20	404	316	0.235	48	19	95	31.8121
APOL3	chr22	36140329	36166177	ENST00000361710	-	0.0991158	0.919106	0.564141	0.385596	0.985817	0.739863	0.667616	0.791898	LCP	chr22	36165677	36167177	16	350	334	0.205	46	14	87.5	81.981
APOL4	chr22	36189123	36204840	ENST00000616056	-	-0.303138	0.937725	0.00992407	0.00987426	0.0323754	0.00505661	0.0334306	0.00690527	LCP	chr22	36204340	36205840	21	470	325	0.206	53	21	100	77.0939
APOL5	chr22	35717871	35729483	ENST00000249044	+	-0.520296	0.940047	0	0.0411691	0.0179978	0.0421653	0	0	LCP	chr22	35716872	35718372	19	298	355	0.27	44	10	52.6316	59.1667
APOL6	chr22	35648394	35668409	ENST00000409652	+	-0.403594	0.000186519	6.01797	5.7538	6.32383	5.08626	4.90868	4.55143	LCP	chr22	35647395	35648895	28	366	364	0.315	49	21	75	43.1459
APOLD1	chr12	12725916	12829975	ENST00000326765	+	0.0714891	0.882922	1.18291	1.37791	1.44679	1.32306	1.45507	1.67484	HCP	chr12	12724931	12726431	134	416	449	1.077	58	17	12.6866	1.59959
APOM	chr6	31652415	31658210	ENST00000375918	+	0.164535	0.819762	0.63323	0.808369	0.545682	0.730527	0.917647	0.731576	HCP	chr6	31651416	31652916	89	467	390	0.733	57	56	62.9213	10.0692
APOO	chrX	23833352	23907934	ENST00000379226	-	0.0994849	0.80657	2.41923	2.59566	2.05127	3.05611	2.55377	2.43578	ICP	chrX	23907434	23908934	95	388	429	0.857	54	57	60	27.2174
APOOL	chrX	85003825	85093316	ENST00000373173	+	-0.0890503	0.849863	1.54474	1.60932	1.8972	1.81185	1.34683	1.86307	ICP	chrX	85002826	85004326	60	371	349	0.696	48	51	85	37.7174
APOPT1	chr14	103562961	103607523	ENST00000476323	+	-0.0313805	0.94513	4.22452	4.47526	3.44252	4.88025	4.52346	3.26607	HCP	chr14	103562307	103563807	147	481	481	0.954	64	22	14.966	0.880231
APP	chr21	25880549	26171128	ENST00000346798	-	0.082342	0.68687	76.7173	75.9511	82.527	87.8229	88.1361	88.2611	HCP	chr21	26170154	26171654	129	469	475	0.869	63	36	27.907	16.8579
APPBP2	chr17	60443148	60526219	ENST00000083182	-	-0.049083	0.82396	11.2362	11.5667	9.89211	12.1929	11.1056	10.2809	ICP	chr17	60525719	60527219	78	367	398	0.802	51	41	52.5641	1.02981
APPL1	chr3	57227736	57273468	ENST00000444459	+	0.0175041	0.943519	7.29469	7.77467	7.41027	8.81928	8.00597	7.35619	HCP	chr3	57226874	57228374	122	418	476	0.92	60	56	45.9016	2.25142
APPL2	chr12	105173295	105236238	ENST00000551662	-	-0.47529	3.0846e-08	33.9253	38.3669	36.7781	28.4919	28.8149	26.0144	HCP	chr12	105235583	105237083	97	399	473	0.771	58	53	54.6392	13.3072
APRT	chr16	88809338	88811944	ENST00000563655	-	0.227774	0.124723	33.96	42.4635	38.4454	49.8368	50.3932	42.681	HCP	chr16	88811420	88812920	145	486	543	0.825	69	81	55.8621	0.63933
APTX	chr9	32972605	33025168	ENST00000463596	-	0.129146	0.505626	5.96705	6.61651	6.25759	7.94691	7.00524	6.91089	ICP	chr9	33001022	33002522	60	408	370	0.597	52	60	100	3.41488
AQP1	chr7	30911854	30925516	ENST00000311813	+	1.04521	5.56365e-28	10.1948	10.9086	9.41272	24.358	21.2751	21.2244	ICP	chr7	30910855	30912355	50	496	431	0.351	62	40	80	22.109
AQP11	chr11	77589390	77610355	ENST00000313578	+	0.256408	0.783145	0.248837	0.486007	0.469031	0.50716	0.360134	0.641273	HCP	chr11	77588635	77590135	121	490	434	0.854	62	95	78.5124	7.958
AQP3	chr9	33441153	33447611	ENST00000297991	-	1.93738	2.85521e-06	0.171624	0.192107	0.363928	0.84168	1.11292	0.95534	ICP	chr9	33447111	33448611	72	428	501	0.504	62	34	47.2222	13.6741
AQP5	chr12	49961869	49965681	ENST00000293599	+	-0.708807	NA	0.0273562	0	0	0.0139388	0	0	HCP	chr12	49960870	49962370	161	554	533	0.818	72	79	49.0683	11.7656
AQP6	chr12	49967193	49977139	ENST00000551733	+	3.18159	NA	0	0	0	0.0194215	0.00856004	0.00884061	ICP	chr12	49966239	49967739	56	456	456	0.404	61	54	96.4286	9.52692
AQP7	chr9	33383178	33402682	ENST00000447660	-	-0.843163	NA	0	0.00485335	0.0063652	0	0	0.00678809	LCP	chr9	33393676	33395176	28	520	273	0.296	53	23	82.1429	65.9895
AQP8	chr16	25215730	25228940	ENST00000219660	+	1.85687	NA	0	0	0	0.0142233	0.0188068	0	ICP	chr16	25215921	25217421	34	418	335	0.364	50	28	82.3529	72.7221
AQP9	chr15	58138168	58185911	ENST00000536493	+	-0.475924	0.400712	0.408198	0.42549	0.329747	0.30373	0.392878	0.198369	LCP	chr15	58137381	58138881	14	299	304	0.231	40	14	100	60.4391
AQR	chr15	34851781	34969839	ENST00000156471	-	-0.106256	0.500082	8.76671	8.84884	7.72725	8.43144	8.62438	7.93822	ICP	chr15	34969339	34970839	70	384	386	0.709	51	69	98.5714	26.7322
AR	chrX	67544031	67730619	ENST00000504326	+	-0.109596	0.806831	3.09401	2.89315	3.78408	2.99694	2.75668	3.80922	HCP	chrX	67543820	67545320	81	472	426	0.605	60	35	43.2099	27.1648
ARAF	chrX	47561099	47571920	ENST00000377039	+	-0.0560489	0.826199	12.9369	14.0324	12.3739	14.4495	14.6818	11.176	ICP	chrX	47560222	47561722	79	413	409	0.702	55	46	58.2278	22.7644
ARAP1	chr11	72685068	72793599	ENST00000359373	-	0.0387412	0.913521	9.63261	9.31877	10.5875	10.037	10.8329	11.2799	ICP	chr11	72793099	72794599	62	384	413	0.587	53	57	91.9355	4.27375
ARAP2	chr4	35948220	36244509	ENST00000506189	-	0.470543	0.788249	0.0402348	0.045037	0.00984439	0.0512521	0.0779336	0.0139979	HCP	chr4	36243439	36244939	117	465	433	0.872	60	18	15.3846	5.50955
ARAP3	chr5	141653400	141682221	ENST00000508305	-	0.0621069	0.887752	1.81171	1.71812	1.50529	1.99408	2.20757	1.41326	HCP	chr5	141681703	141683203	94	463	537	0.567	67	10	10.6383	31.9405
ARC	chr8	142611043	142614472	ENST00000356613	-	0.35609	0.618554	0.208559	0.247675	0.280932	0.315372	0.435134	0.252785	HCP	chr8	142613972	142615472	107	514	535	0.584	70	52	48.5981	6.10017
ARCN1	chr11	118572389	118603033	ENST00000359415	+	0.022096	0.910277	64.5091	68.8436	64.8912	76.0692	70.7491	67.0021	ICP	chr11	118571424	118572924	72	414	401	0.651	54	43	59.7222	3.6255
AREG	chr4	74445133	74455009	ENST00000395748	+	3.98213	0.0672754	0	0.0159143	0	0.0977964	0.129312	0.0890335	ICP	chr4	74444134	74445634	69	406	359	0.711	51	45	65.2174	8.71092
AREL1	chr14	74653436	74713115	ENST00000356357	-	-0.0433912	0.875348	7.19028	7.54843	7.59919	7.23101	8.322	7.45655	ICP	chr14	74712615	74714115	44	323	374	0.547	46	44	100	8.25825
ARF1	chr1	228082659	228099212	ENST00000541182	+	-0.124399	0.403609	143.714	160.985	146.184	160.044	154.474	125.872	HCP	chr1	228082150	228083650	162	516	555	0.849	71	72	44.4444	0
ARF3	chr12	48935722	48957551	ENST00000447318	-	-0.101416	0.661821	16.4483	15.7618	17.2008	16.4482	15.4383	16.9357	HCP	chr12	48956977	48958477	76	476	417	0.575	59	34	44.7368	9.40765
ARF4	chr3	57571362	57598220	ENST00000496292	-	0.016491	0.946032	134.141	149.519	131.913	165.211	149.016	132.781	HCP	chr3	57596825	57598325	100	425	422	0.837	56	51	51	0.122549
ARF5	chr7	127588344	127591705	ENST00000415666	+	0.00120666	0.997273	51.1924	53.154	54.6479	60.1024	53.2551	55.501	HCP	chr7	127587403	127588903	119	506	459	0.769	64	32	26.8908	44.8718
ARF6	chr14	49893091	49897054	ENST00000298316	+	-0.27743	0.0185746	34.6941	34.9999	30.9968	31.9197	31.3572	25.1938	HCP	chr14	49892092	49893592	118	391	524	0.864	61	59	50	1.47824
ARFGAP1	chr20	63272784	63289793	ENST00000550188	+	0.0840038	0.741422	24.2211	26.1947	21.1685	27.3578	30.6789	22.7075	HCP	chr20	63272318	63273818	127	573	415	0.802	66	38	29.9213	0.493421
ARFGAP2	chr11	47164298	47177125	ENST00000525314	-	-0.0105956	0.966812	17.3114	19.1929	17.5261	19.6509	20.2946	17.0721	HCP	chr11	47176382	47177882	109	533	428	0.717	64	63	57.7982	1.21693
ARFGAP3	chr22	42796501	42858106	ENST00000437119	-	-0.0199765	0.945205	33.8528	36.2665	30.0289	38.6823	36.1698	30.2438	HCP	chr22	42856739	42858239	149	549	462	0.882	67	48	32.2148	34.537
ARFGEF1	chr8	67173510	67343677	ENST00000262215	-	-0.135377	0.389417	10.1708	10.2917	10.165	10.1326	9.44699	9.98299	HCP	chr8	67343177	67344677	119	429	488	0.853	61	34	28.5714	1.02124
ARFGEF2	chr20	48921889	49036693	ENST00000371917	+	-0.0838816	0.648305	12.6994	12.8987	12.7387	13.0875	12.375	12.8897	HCP	chr20	48920890	48922390	107	606	354	0.749	64	41	38.3178	6.83279
ARFGEF3	chr6	138161920	138344663	ENST00000251691	+	0.802663	0.236463	0.0199972	0.0252027	0.0365328	0.0407567	0.0574835	0.0519467	HCP	chr6	138160921	138162421	135	513	481	0.821	66	72	53.3333	3.50805
ARFIP1	chr4	152779936	152918463	ENST00000429148	+	-0.0859642	0.651198	12.689	13.202	11.4897	13.7487	12.6076	11.0975	HCP	chr4	152778939	152780439	90	392	489	0.705	59	90	100	0.972784
ARFIP2	chr11	6474682	6481479	ENST00000396777	-	0.387394	0.000138999	8.9705	10.189	8.94608	13.787	13.7372	11.5612	HCP	chr11	6480936	6482436	84	466	430	0.629	60	75	89.2857	4.13069
ARFRP1	chr20	63698641	63708025	ENST00000612256	-	-0.171193	0.345016	8.71369	10.0248	8.43839	8.97932	9.43748	7.26549	HCP	chr20	63707158	63708658	176	570	542	0.855	74	47	26.7045	1.03343
ARG1	chr6	131573143	131584332	ENST00000368087	+	0.669745	0.657931	0.0764778	0.0634117	0.0997978	0.155871	0.120226	0.124166	LCP	chr6	131572144	131573644	13	260	292	0.257	37	13	100	91.5476
ARG2	chr14	67619797	67651720	ENST00000261783	+	0.19975	0.654199	1.09592	0.964973	1.01246	1.44296	1.26761	1.03923	ICP	chr14	67618798	67620298	74	342	453	0.717	53	40	54.0541	7.32565
ARGLU1	chr13	106541672	106568164	ENST00000360629	-	-0.0661315	0.904423	10.1112	9.95535	6.89094	8.96138	11.7743	6.74538	HCP	chr13	106567123	106568623	142	549	376	1.033	62	96	67.6056	0.324074
ARHGAP1	chr11	46677079	46700615	ENST00000311956	-	0.0207037	0.957782	29.9706	29.3538	34.451	31.2805	34.2005	35.3291	HCP	chr11	46700099	46701599	75	520	383	0.565	60	44	58.6667	0.530304
ARHGAP10	chr4	147732062	148072780	ENST00000336498	+	0.0820743	0.669589	7.57499	8.48208	7.83723	8.98755	9.25108	8.60891	HCP	chr4	147731063	147732563	127	413	498	0.927	61	46	36.2205	8.28888
ARHGAP11A	chr15	32615143	32639949	ENST00000361627	+	-0.67173	7.62911e-07	10.2675	10.0965	10.3086	6.28823	6.71306	7.373	ICP	chr15	32614490	32615990	65	346	425	0.663	51	36	55.3846	0.347222
ARHGAP11B	chr15	30624493	30772993	ENST00000428041	+	-0.79324	0.00281799	1.21408	1.24664	1.24208	0.732435	0.798331	0.743399	ICP	chr15	30625676	30627176	68	304	491	0.684	53	46	67.6471	1.08696
ARHGAP12	chr10	31805403	31928876	ENST00000375245	-	-0.279321	0.00686191	11.5017	11.3665	11.5523	10.5119	9.93716	9.67285	HCP	chr10	31928376	31929876	135	473	510	0.84	65	63	46.6667	0.10582
ARHGAP15	chr2	143091361	143768352	ENST00000295095	+	-0.413311	0.955467	0	0.0045417	0.011913	0	0	0.0127044	LCP	chr2	143128314	143129814	13	284	287	0.239	38	13	100	63.514
ARHGAP17	chr16	24919384	25015666	ENST00000289968	-	-0.048522	0.901505	8.34157	8.2997	9.99944	8.63783	8.964	9.69041	HCP	chr16	25014831	25016331	108	458	464	0.763	61	28	25.9259	17.4036
ARHGAP18	chr6	129576131	129710225	ENST00000368149	-	0.242528	0.0305356	12.0902	11.857	11.4846	16.4199	14.7697	13.4043	ICP	chr6	129709725	129711225	37	377	308	0.478	46	33	89.1892	7.45667
ARHGAP19	chr10	97222172	97292673	ENST00000466484	-	-0.2639	0.165277	1.95862	2.09486	1.88301	1.62741	1.92026	1.70914	ICP	chr10	97292135	97293635	61	421	321	0.678	49	55	90.1639	6.9473
ARHGAP20	chr11	110577041	110713189	ENST00000524756	-	0.0860377	0.88715	0.448162	0.490227	0.653833	0.590027	0.528863	0.666283	HCP	chr11	110711550	110713050	161	544	521	0.853	71	74	45.9627	1.3026
ARHGAP21	chr10	24583608	24723668	ENST00000446003	-	-0.393942	7.19184e-06	24.4457	24.627	22.0469	19.3444	19.9758	18.144	HCP	chr10	24722740	24724240	190	620	504	0.913	75	17	8.94737	0
ARHGAP22	chr10	48446033	48656265	ENST00000374170	-	0.449222	0.043543	4.76131	5.15306	6.30607	6.95155	7.75252	8.70687	HCP	chr10	48523736	48525236	104	509	451	0.68	64	17	16.3462	33.268
ARHGAP23	chr17	38419279	38512392	ENST00000620417	+	-0.228665	0.343958	16.7635	15.9613	19.1211	14.2524	15.3069	17.2552	ICP	chr17	38427486	38428986	82	484	538	0.473	68	4	4.87805	19.1667
ARHGAP24	chr4	85475113	86002670	ENST00000503995	+	-0.672496	4.3274e-15	9.09819	9.41687	9.44651	6.51276	6.18665	5.9321	ICP	chr4	85474238	85475738	60	364	449	0.551	54	33	55	5.37233
ARHGAP25	chr2	68679600	68826833	ENST00000409030	+	2.62831	0.178298	0.00488023	0.00485574	0.00636833	0.0646521	0.0263036	0.0135829	ICP	chr2	68773801	68775301	43	372	455	0.381	55	22	51.1628	75.1299
ARHGAP26	chr5	142770383	143229011	ENST00000378004	+	-0.239742	0.450757	0.492321	0.428386	0.517862	0.404416	0.496906	0.395966	HCP	chr5	142769407	142770907	133	416	537	0.894	63	90	67.6692	1.63536
ARHGAP27	chr17	45393901	45434421	ENST00000532891	-	0.334712	0.357942	0.296741	0.336972	0.311463	0.387856	0.438961	0.439882	HCP	chr17	45429779	45431279	136	507	489	0.823	66	94	69.1176	9.938
ARHGAP28	chr18	6729717	6915716	ENST00000584387	+	-0.180466	0.726316	0.173531	0.18818	0.175559	0.18876	0.176026	0.138382	HCP	chr18	6729043	6730543	105	453	397	0.876	57	63	60	0.53351
ARHGAP29	chr1	94148987	94275068	ENST00000260526	-	0.260761	0.186818	13.9188	15.3774	13.0964	20.6242	19.9569	13.6663	HCP	chr1	94237065	94238565	120	529	385	0.884	61	76	63.3333	7.28749
ARHGAP30	chr1	161046945	161069970	ENST00000368016	-	0.74827	0.454311	0.0314172	0.0669848	0.0585673	0.0869006	0.0846667	0.106179	LCP	chr1	161069166	161070666	30	474	385	0.247	57	16	53.3333	85.3753
ARHGAP31	chr3	119294372	119420714	ENST00000264245	+	-0.11807	0.412723	9.9441	10.2853	10.1135	9.93548	9.92199	9.80013	HCP	chr3	119293373	119294873	76	430	417	0.636	56	51	67.1053	1.38261
ARHGAP32	chr11	128965059	129279324	ENST00000525234	-	-0.368272	0.124986	2.06939	1.7408	1.87187	1.49376	1.35196	1.80643	HCP	chr11	129278824	129280324	194	560	547	0.951	74	21	10.8247	4.65608
ARHGAP33	chr19	35774531	35788822	ENST00000378944	+	-0.626626	0.0502757	0.946372	0.896783	0.735086	0.528129	0.807624	0.45154	HCP	chr19	35774515	35776015	103	429	503	0.716	62	40	38.835	18.1365
ARHGAP35	chr19	46918675	47005077	ENST00000404338	+	-0.313558	0.0157239	36.0073	33.1071	35.5677	29.0948	29.9113	30.3328	LCP	chr19	46917676	46919176	25	345	357	0.305	47	24	96	95.1997
ARHGAP39	chr8	144529178	144605816	ENST00000276826	-	-0.119839	0.828321	0.716316	0.71684	0.740226	0.569628	0.708561	0.841264	ICP	chr8	144605316	144606816	67	447	409	0.55	57	52	77.6119	90.4636
ARHGAP4	chrX	153907366	153934999	ENST00000442262	-	0.686237	0.158378	0.177354	0.216799	0.145473	0.371796	0.314084	0.239758	HCP	chrX	153927919	153929419	90	430	438	0.717	58	28	31.1111	28.8256
ARHGAP42	chr11	100687652	100991937	ENST00000298815	+	0.127739	0.704216	1.11042	1.11166	0.89445	1.39003	1.21454	1.02065	HCP	chr11	100686676	100688176	115	391	520	0.849	61	50	43.4783	5.9602
ARHGAP44	chr17	12789538	12991643	ENST00000262444	+	0.807572	0.0109726	0.417542	0.322183	0.250191	0.599174	0.717628	0.539556	HCP	chr17	12788760	12790260	108	483	436	0.77	61	78	72.2222	3.62739
ARHGAP45	chr19	1065922	1086628	ENST00000543365	+	0.157343	0.785115	0.392048	0.328105	0.502031	0.481665	0.548017	0.41811	HCP	chr19	1070221	1071721	122	500	480	0.763	65	45	36.8852	14.5626
ARHGAP5	chr14	32076113	32159728	ENST00000433497	+	-0.361509	0.00459239	9.82882	10.7895	10.4183	8.53329	8.10289	8.93245	HCP	chr14	32076309	32077809	160	383	655	0.957	69	49	30.625	0.408163
ARHGAP6	chrX	11137542	11665701	ENST00000337414	-	-0.559526	0.0204049	0.77913	0.709576	0.930614	0.553865	0.622286	0.568359	HCP	chrX	11665201	11666701	99	431	493	0.699	62	73	73.7374	22.8147
ARHGAP9	chr12	57472254	57488814	ENST00000550130	-	1.30967	0.560354	0.0201557	0.0150409	0	0.0462148	0.0135795	0.0350614	HCP	chr12	57474863	57476363	102	508	459	0.657	64	36	35.2941	15.3662
ARHGDIA	chr17	81867720	81871406	ENST00000581876	-	-0.228335	0.0586286	95.3881	100.251	98.8867	87.4793	99.174	80.6956	HCP	chr17	81870824	81872324	181	603	511	0.882	74	85	46.9613	0.645277
ARHGDIB	chr12	14942016	14961728	ENST00000542276	-	0.152804	0.76434	1.23073	1.71221	1.27912	1.56496	2.01057	1.42473	ICP	chr12	14961228	14962728	25	315	290	0.411	40	19	76	56.9351
ARHGDIG	chr16	268726	283010	ENST00000414650	+	0.0726432	0.969233	0.162679	0.121397	0.212284	0.165779	0.237469	0.150925	HCP	chr16	279855	281355	139	488	621	0.688	74	14	10.0719	26.7007
ARHGEF1	chr19	41883160	41930150	ENST00000378152	+	-0.0519962	0.856586	12.0317	11.5139	10.2497	11.5358	13.0734	10.0941	HCP	chr19	41883370	41884870	98	409	495	0.727	60	76	77.551	0.604636
ARHGEF10	chr8	1823975	1958641	ENST00000520359	+	-0.473973	0.000139972	7.7882	7.4468	7.74768	5.62705	5.87378	6.04473	HCP	chr8	1822988	1824488	141	434	578	0.844	67	13	9.21986	3.72937
ARHGEF10L	chr1	17539834	17697874	ENST00000361221	+	0.0821816	0.623261	8.28392	9.13761	8.20251	9.79353	10.0921	8.9297	HCP	chr1	17538835	17540335	134	435	591	0.782	68	22	16.4179	11.0873
ARHGEF11	chr1	156934839	157045370	ENST00000368194	-	-0.137894	0.508661	7.86536	7.45636	7.98329	7.29941	7.32411	7.82458	HCP	chr1	157044870	157046370	140	579	347	1.046	62	35	25	0.888889
ARHGEF12	chr11	120336913	120489936	ENST00000397843	+	-0.185098	0.160805	39.0844	36.9734	37.1355	34.8577	35.5499	35.1996	HCP	chr11	120336078	120337578	143	464	526	0.879	66	50	34.965	0.8
ARHGEF15	chr17	8310240	8322516	ENST00000583529	+	0.0997411	NA	0.00467435	0	0	0.00476344	0	0	ICP	chr17	8309241	8310741	39	455	365	0.352	55	31	79.4872	73.0143
ARHGEF16	chr1	3454425	3481113	ENST00000378378	+	0.474611	0.697492	0.147289	0.0606414	0.0530211	0.0931633	0.171091	0.127223	ICP	chr1	3453426	3454926	104	516	544	0.556	71	41	39.4231	6.23693
ARHGEF17	chr11	73308288	73369091	ENST00000263674	+	-0.172541	0.354669	15.4561	15.2468	15.3884	13.5241	14.4989	15.2642	HCP	chr11	73307289	73308789	134	443	587	0.773	69	61	45.5224	0.560109
ARHGEF18	chr19	7395112	7472477	ENST00000359920	+	0.0192527	0.972252	0.530928	0.547708	0.58656	0.663861	0.570566	0.553005	ICP	chr19	7438688	7440188	53	385	354	0.584	49	46	86.7925	87.6903
ARHGEF19	chr1	16197853	16212609	ENST00000441785	-	0.561611	0.0182665	2.75296	2.91778	1.95239	4.30572	4.70137	3.00656	HCP	chr1	16206026	16207526	124	609	390	0.784	67	33	26.6129	16.5203
ARHGEF2	chr1	155946850	156007070	ENST00000497907	-	-0.372334	0.00187304	24.5714	25.5468	22.0383	19.9354	22.2655	17.1096	HCP	chr1	155977669	155979169	109	519	466	0.676	66	26	23.8532	0.769231
ARHGEF25	chr12	57610179	57619379	ENST00000286494	+	-0.166989	0.574799	11.6076	10.7315	8.49217	10.2155	11.347	7.73448	HCP	chr12	57610435	57611935	99	512	497	0.584	67	23	23.2323	1.40097
ARHGEF26	chr3	154121002	154257827	ENST00000496710	+	-0.359281	0.152849	0.713821	0.819506	0.764294	0.641627	0.611634	0.646963	HCP	chr3	154120416	154121916	95	378	459	0.822	56	58	61.0526	6.12689
ARHGEF28	chr5	73626157	73941993	ENST00000509848	+	0.140759	0.484353	1.64816	1.77027	1.52755	1.97335	2.01287	1.81139	HCP	chr5	73625196	73626696	120	415	520	0.835	62	39	32.5	5.4571
ARHGEF3	chr3	56727417	57079329	ENST00000468466	-	0.357987	0.204898	1.21464	1.31394	1.81079	1.99342	1.87932	2.01954	HCP	chr3	57078765	57080265	117	460	514	0.743	65	29	24.7863	49.6899
ARHGEF33	chr2	38889879	38975449	ENST00000411874	+	0.274164	0.810645	0.0865901	0.0820528	0.075329	0.113452	0.1389	0.0631193	HCP	chr2	38959504	38961004	146	495	511	0.866	67	90	61.6438	29.4784
ARHGEF35	chr7	144186082	144195655	ENST00000378115	-	0.575992	0.285597	0.310022	0.275996	0.22357	0.407384	0.439728	0.442787	HCP	chr7	144195155	144196655	97	516	440	0.641	64	0	0	NA
ARHGEF37	chr5	149551946	149634968	ENST00000505810	+	0.702732	0.186818	0.14263	0.138078	0.246485	0.322123	0.379181	0.209216	ICP	chr5	149550947	149552447	91	406	403	0.835	54	77	84.6154	2.33921
ARHGEF38	chr4	105552619	105708093	ENST00000420470	+	0.416688	0.789457	0.0553547	0.0291583	0.0169962	0.0431368	0.0438753	0.0589074	LCP	chr4	105551622	105553122	15	370	321	0.19	46	15	100	32.2467
ARHGEF39	chr9	35658874	35675866	ENST00000378387	-	-0.085749	0.906144	0.578843	0.623059	0.542476	0.4719	0.787056	0.497964	ICP	chr9	35664787	35666287	62	370	419	0.6	53	24	38.7097	14.2254
ARHGEF4	chr2	130836915	131047263	ENST00000409303	+	-0.0801568	0.880185	0.332972	0.295804	0.328981	0.336895	0.320475	0.304501	HCP	chr2	130962642	130964142	140	545	465	0.829	67	52	37.1429	4.25554
ARHGEF40	chr14	21070269	21090240	ENST00000555038	+	-0.459438	9.68899e-07	20.9456	21.0255	19.5244	15.4435	16.6933	15.3274	HCP	chr14	21069273	21070773	115	537	478	0.672	68	25	21.7391	0.8
ARHGEF5	chr7	144355287	144380632	ENST00000498580	+	0.477831	0.138988	0.402256	0.42398	0.418151	0.489822	0.716572	0.635691	HCP	chr7	144354288	144355788	97	441	509	0.649	63	12	12.3711	13.1696
ARHGEF6	chrX	136665546	136782088	ENST00000370620	-	-0.352336	0.00231182	3.01475	3.17751	3.06114	2.75808	2.56279	2.37653	HCP	chrX	136766843	136768343	110	500	473	0.698	65	46	41.8182	23.6465
ARHGEF7	chr13	111114558	111305737	ENST00000449979	+	0.0606762	0.81366	2.25804	2.42403	2.63238	2.7841	2.77182	2.54606	HCP	chr13	111114428	111115928	186	532	537	0.977	71	78	41.9355	1.1137
ARHGEF9	chrX	63634966	63809274	ENST00000636392	-	-0.167249	0.428699	1.0275	1.13828	1.19567	1.13884	1.09429	0.945891	ICP	chrX	63754184	63755684	68	358	457	0.624	54	40	58.8235	37.519
ARID1A	chr1	26693235	26782104	ENST00000457599	+	-0.18441	0.699782	3.83798	3.64468	4.82988	3.35181	3.06119	4.9829	HCP	chr1	26695404	26696904	189	563	585	0.861	76	25	13.2275	1.6
ARID1B	chr6	156777373	157210779	ENST00000346085	+	-0.325298	0.153684	2.19744	2.12649	2.59347	1.88966	1.7533	2.19674	HCP	chr6	156776374	156777874	135	413	462	1.062	58	50	37.037	0.133333
ARID2	chr12	45729664	45908040	ENST00000422737	+	-0.0892147	0.76984	3.45128	3.43176	3.69686	3.43605	3.24311	3.84414	HCP	chr12	45728916	45730416	168	538	520	0.901	70	44	26.1905	0.738636
ARID3A	chr19	925780	975934	ENST00000263620	+	0.565315	4.3187e-05	2.58724	2.43474	2.61379	3.73539	4.24191	4.01392	HCP	chr19	925037	926537	157	506	554	0.841	71	49	31.2102	0.340137
ARID3B	chr15	74541176	74598131	ENST00000622429	+	-0.146415	0.849189	0.301629	0.295498	0.308827	0.29792	0.375168	0.20019	HCP	chr15	74540206	74541706	99	418	488	0.728	60	27	27.2727	1.0582
ARID3C	chr9	34621378	34628107	ENST00000378909	-	0.0770274	0.971592	0.168674	0.125871	0.110053	0.200537	0.0947004	0.156487	ICP	chr9	34627607	34629107	70	380	561	0.493	63	21	30	9.93197
ARID4A	chr14	58298384	58373887	ENST00000424658	+	0.127489	0.619615	2.99381	2.58668	2.68633	3.0179	3.32471	3.24542	HCP	chr14	58298331	58299831	120	454	527	0.753	65	51	42.5	1.13912
ARID4B	chr1	235131633	235328219	ENST00000366603	-	-0.108995	0.584439	8.40979	7.6749	7.05366	7.62415	7.89643	7.27255	HCP	chr1	235326987	235328487	137	565	440	0.827	67	52	37.9562	0
ARID5A	chr2	96536742	96552638	ENST00000454558	+	-0.975839	9.49752e-07	3.14575	3.51653	4.44841	1.86467	2.03494	2.09292	HCP	chr2	96536345	96537845	144	493	533	0.823	68	36	25	3.16358
ARID5B	chr10	61901299	62096944	ENST00000279873	+	-0.324534	0.00137527	24.8863	25.9192	27.6498	23.1449	22.6556	20.8085	ICP	chr10	61900300	61901800	54	345	317	0.741	44	46	85.1852	0.120773
ARIH1	chr15	72474325	72602985	ENST00000564062	+	0.00999893	0.980343	3.37095	3.39044	3.95119	3.76893	3.67814	3.9871	HCP	chr15	72473645	72475145	151	456	540	0.92	66	53	35.0993	1.58138
ARIH2	chr3	48918820	48986382	ENST00000433170	+	0.0527329	0.772994	10.0451	11.1449	9.84662	11.7812	11.844	10.5672	HCP	chr3	48917864	48919364	141	495	448	0.954	63	107	75.8865	13.1572
ARIH2OS	chr3	48917787	48919385	ENST00000408959	-	-0.309377	0.711121	0.359928	0.580403	0.469678	0.430027	0.484987	0.293621	ICP	chr3	48918885	48920385	107	426	402	0.938	55	69	64.486	2.25999
ARL1	chr12	101393119	101407820	ENST00000551671	-	0.110104	0.566998	26.1427	26.8278	22.3773	32.2549	28.7879	25.4624	HCP	chr12	101407253	101408753	100	422	441	0.807	57	80	80	0.57197
ARL10	chr5	176365467	176401865	ENST00000310389	+	-0.124235	0.849226	0.9694	1.37267	1.53721	1.08077	0.984983	1.66617	HCP	chr5	176364468	176365968	109	440	521	0.714	64	58	53.211	16.798
ARL11	chr13	49628298	49633872	ENST00000282026	+	3.52941	0.338188	0	0	0	0.0107507	0.0213227	0.00734052	LCP	chr13	49627299	49628799	31	392	365	0.325	50	26	83.871	66.1373
ARL13A	chrX	100969707	100990829	ENST00000372953	+	-1.49766	0.622707	0.0357678	0.0533824	0.0933486	0.0182248	0	0.0497752	LCP	chrX	100985796	100987296	9	357	290	0.13	43	9	100	66.7619
ARL13B	chr3	93980138	94055668	ENST00000535334	+	-0.182479	0.351019	3.81505	3.94972	3.22128	3.62349	3.60851	3.06748	ICP	chr3	93979139	93980639	87	411	395	0.804	54	79	90.8046	18.9113
ARL14EP	chr11	30323050	30338227	ENST00000282032	+	0.144882	0.479463	3.50087	3.47956	2.88709	4.19537	3.86695	3.53891	ICP	chr11	30322051	30323551	57	369	369	0.628	49	36	63.1579	15.7335
ARL15	chr5	53883944	54310582	ENST00000502271	-	-0.11157	0.848641	1.27077	1.17201	1.40081	1.36595	0.93043	1.46158	HCP	chr5	54310082	54311582	92	423	437	0.747	57	59	64.1304	0.527307
ARL16	chr17	81681173	81683924	ENST00000622299	-	0.126815	0.562103	7.80784	9.04351	8.30767	10.4593	9.35176	9.32395	HCP	chr17	81683263	81684763	159	513	508	0.916	68	114	71.6981	0.614035
ARL17A	chr17	46516701	46579682	ENST00000570550	-	0.566794	0.803683	0.0288694	0.00820699	0.0215271	0.021014	0.0555717	0.0172179	ICP	chr17	46579157	46580657	84	430	394	0.744	55	10	11.9048	10
ARL17B	chr17	46274783	46361797	ENST00000622877	-	2.03034	NA	0	0	0	0	0.0218873	0	ICP	chr17	46361297	46362797	84	426	393	0.753	55	2	2.38095	0
ARL2	chr11	65014112	65022184	ENST00000529384	+	-0.10387	0.661839	29.2941	31.9085	35.5036	32.4536	31.9929	31.068	HCP	chr11	65013180	65014680	111	463	502	0.717	64	73	65.7658	4.68858
ARL2BP	chr16	57245097	57253635	ENST00000219204	+	0.132518	0.70861	2.25336	2.28837	2.72175	2.88461	2.69754	2.85074	HCP	chr16	57244098	57245598	104	420	444	0.837	58	99	95.1923	11.038
ARL3	chr10	102673730	102714407	ENST00000260746	-	0.124562	0.569972	4.8706	4.70755	4.47732	6.22006	5.4158	4.67426	HCP	chr10	102713907	102715407	100	510	486	0.606	66	57	57	4.10104
ARL4A	chr7	12686855	12690934	ENST00000439721	+	0.527458	0.0888102	2.77922	2.96477	1.75156	4.81869	4.02255	2.70501	HCP	chr7	12686125	12687625	127	414	503	0.915	61	70	55.1181	4.28741
ARL4C	chr2	234493040	234497053	ENST00000339728	-	-0.543575	0.575984	4.51227	5.05022	10.4027	3.9385	4.17549	6.3344	HCP	chr2	234496100	234497600	186	604	509	0.908	74	51	27.4194	0.8061
ARL4D	chr17	43398958	43401137	ENST00000320033	+	-0.543648	7.70155e-05	13.2878	15.4736	11.945	10.8704	10.1957	8.61227	HCP	chr17	43397959	43399459	82	402	450	0.68	57	57	69.5122	24.0805
ARL5A	chr2	151788983	151828492	ENST00000428992	-	0.00679067	0.983921	8.38612	8.7516	7.11895	9.61989	8.85128	7.46236	ICP	chr2	151827968	151829468	93	456	363	0.843	55	79	84.9462	7.57589
ARL5B	chr10	18659404	18681639	ENST00000377275	+	0.257776	0.0508046	3.53063	3.44983	3.12182	4.71296	4.29686	3.83935	HCP	chr10	18658405	18659905	96	370	469	0.83	56	44	45.8333	1.10389
ARL6	chr3	97764520	97801242	ENST00000463745	+	0.166647	0.61253	1.66889	1.62023	1.28553	2.09035	1.93357	1.45232	ICP	chr3	97763528	97765028	65	410	353	0.674	51	57	87.6923	8.95275
ARL6IP1	chr16	18791666	18801678	ENST00000304414	-	-0.118617	0.651293	34.3601	36.2022	37.8146	35.0303	32.0693	38.4625	HCP	chr16	18801178	18802678	116	471	437	0.846	60	65	56.0345	27.2142
ARL6IP4	chr12	122980059	122982913	ENST00000439686	+	-0.120194	0.546832	28.2075	34.563	27.7483	31.2297	31.2952	25.9629	HCP	chr12	122979748	122981248	131	454	553	0.783	67	63	48.0916	1.79839
ARL6IP5	chr3	69084943	69106066	ENST00000478935	+	0.0933994	0.488592	51.6363	53.9319	52.661	64.3663	59.4145	55.6211	ICP	chr3	69084021	69085521	50	394	354	0.538	50	42	84	1.13212
ARL6IP6	chr2	152717892	152761253	ENST00000326446	+	0.0449304	0.907592	4.68079	5.00906	3.72759	5.50496	4.71608	4.48691	HCP	chr2	152716914	152718414	113	470	484	0.746	64	47	41.5929	0.265957
ARL8A	chr1	202133403	202144743	ENST00000614750	-	-0.131667	0.597356	7.64602	8.42118	8.8096	7.60033	8.82875	7.68813	HCP	chr1	202144243	202145743	121	492	464	0.796	64	64	52.8926	0.560572
ARL8B	chr3	5122219	5180912	ENST00000419534	+	-0.080507	0.71136	22.5516	26.2263	26.9227	26.6794	25.2664	24.0746	ICP	chr3	5121296	5122796	93	413	400	0.845	54	90	96.7742	6.77494
ARL9	chr4	56505342	56524448	ENST00000360096	+	0.602143	0.441759	0.44144	0.298045	0.26745	0.706912	0.53109	0.394918	ICP	chr4	56504343	56505843	77	378	427	0.716	54	58	75.3247	23.4177
ARMC1	chr8	65602455	65634217	ENST00000276569	-	0.0692376	0.724907	12.4414	12.6847	11.2799	14.7995	13.249	12.5376	ICP	chr8	65633707	65635207	53	341	331	0.705	45	39	73.5849	5.54945
ARMC10	chr7	103074880	103099764	ENST00000434153	+	0.0119	0.973909	4.30414	4.85946	4.81144	5.45431	5.05841	4.44834	HCP	chr7	103074168	103075668	113	508	457	0.731	64	31	27.4336	2.75474
ARMC12	chr6	35737031	35749079	ENST00000288065	+	0.16618	0.945941	0.142685	0.170363	0.0186194	0.130864	0.173036	0.0992819	LCP	chr6	35736082	35737582	22	454	360	0.202	54	16	72.7273	66.3659
ARMC2	chr6	108848415	108974472	ENST00000368972	+	0.193786	0.706816	0.601151	0.409745	0.450908	0.641551	0.593168	0.546738	ICP	chr6	108847416	108848916	78	416	400	0.704	54	72	92.3077	9.99758
ARMC4	chr10	27812163	27999048	ENST00000305242	-	0.322575	0.814439	0.0594084	0.0954857	0.0477067	0.0977964	0.123154	0.0508763	HCP	chr10	27998548	28000048	87	423	440	0.702	57	48	55.1724	31.2426
ARMC5	chr16	31458079	31467166	ENST00000564900	+	-0.12534	0.533012	2.98666	3.32393	3.16999	3.08581	3.35451	2.79882	HCP	chr16	31458961	31460461	139	484	465	0.927	63	85	61.1511	0.665775
ARMC6	chr19	19033574	19060311	ENST00000541898	+	0.0260033	0.927259	7.27738	8.17532	7.24193	8.93103	8.56752	7.08006	HCP	chr19	19032635	19034135	148	502	480	0.922	65	109	73.6486	0.704457
ARMC7	chr17	75109951	75130265	ENST00000584947	+	0.109451	0.731823	2.59244	2.94992	2.36531	3.50099	2.93467	2.63	HCP	chr17	75109181	75110681	112	487	469	0.736	64	92	82.1429	0.969203
ARMC8	chr3	138187247	138298389	ENST00000471453	+	-0.0217408	0.940047	3.68576	4.12534	3.56419	4.36224	4.06722	3.48424	ICP	chr3	138186529	138188029	90	409	409	0.808	54	58	64.4444	4.28567
ARMC9	chr2	231198545	231374837	ENST00000614261	+	0.611938	0.00309915	4.15888	4.135	5.91609	7.71551	7.29811	8.03363	HCP	chr2	231197580	231199080	94	430	434	0.756	58	40	42.5532	7.23805
ARMCX1	chrX	101550530	101554700	ENST00000372829	+	-0.149067	0.318632	19.4257	20.8305	20.1148	21.3252	19.8467	16.7587	ICP	chrX	101549531	101551031	39	314	384	0.485	47	28	71.7949	35.4632
ARMCX2	chrX	101655280	101659891	ENST00000330154	-	-0.193404	0.305392	41.6598	45.2393	35.974	42.1636	41.1619	31.1483	ICP	chrX	101658149	101659649	51	486	344	0.458	55	11	21.5686	15.7041
ARMCX3	chrX	101622796	101627843	ENST00000537169	+	-0.146585	0.176969	25.3175	26.1558	25.4544	26.1695	24.5089	23.1519	ICP	chrX	101622361	101623861	52	331	465	0.507	53	21	40.3846	33.2095
ARMCX4	chrX	101418286	101533459	ENST00000423738	+	0.14339	0.849017	0.753364	0.590097	1.02492	0.773168	0.730747	1.24915	LCP	chrX	101487044	101488544	6	316	409	0.07	48	6	100	68.4212
ARMCX5	chrX	102599167	102604159	ENST00000473968	+	0.249102	0.356497	1.79715	2.17388	1.61262	2.68331	2.57395	1.8153	ICP	chrX	102598510	102600010	54	352	377	0.611	49	54	100	41.3809
ARMCX6	chrX	101615117	101618001	ENST00000361910	-	-0.262864	0.141511	5.72231	5.91807	6.20928	5.91498	5.16802	4.70947	ICP	chrX	101617501	101619001	35	373	309	0.456	45	27	77.1429	26.8261
ARMS2	chr10	122454652	122457352	ENST00000528446	+	1.82478	0.520212	0.0484921	0.0241243	0	0.123541	0.130682	0.0337413	LCP	chr10	122453653	122455153	16	355	352	0.192	47	14	87.5	87.6124
ARMT1	chr6	151452257	151470101	ENST00000545879	+	0.129644	0.518825	11.8238	12.6508	10.402	15.0983	13.8598	11.6441	ICP	chr6	151451258	151452758	98	428	363	0.947	53	55	56.1224	1.13577
ARNT	chr1	150809704	150876768	ENST00000354396	-	-0.0612306	0.697377	11.7563	12.3001	11.5713	12.6714	12.3647	11.2456	HCP	chr1	150876079	150877579	84	452	402	0.694	57	54	64.2857	15.01
ARNT2	chr15	80404349	80597937	ENST00000303329	+	-0.297406	0.11006	6.91503	7.16653	8.32918	6.40487	6.10845	6.80903	HCP	chr15	80403351	80404851	153	510	510	0.883	68	57	37.2549	21.1822
ARNTL	chr11	13276651	13387266	ENST00000529825	+	0.197857	0.683532	3.20366	3.82397	1.99425	4.3145	4.06511	2.65449	HCP	chr11	13276794	13278294	142	433	552	0.892	66	54	38.0282	0.231481
ARNTL2	chr12	27332853	27425289	ENST00000261178	+	-0.197317	0.191617	4.52554	4.89921	4.39078	4.85713	4.17087	3.78109	HCP	chr12	27332055	27333555	120	483	480	0.777	64	40	33.3333	1.59334
ARPC1A	chr7	99325897	99388164	ENST00000262942	+	0.0638339	0.75121	54.5826	63.3244	57.8806	69.7514	68.8859	56.8233	HCP	chr7	99324910	99326410	99	466	459	0.695	62	58	58.5859	7.22388
ARPC1B	chr7	99374248	99394801	ENST00000252725	+	0.151008	0.371878	79.4989	88.9493	93.7499	106.403	101.134	101.4	HCP	chr7	99373675	99375175	133	485	559	0.736	70	88	66.1654	23.29
ARPC2	chr2	218217093	218254356	ENST00000315717	+	-0.120799	0.402795	158.37	178.029	159.132	175.682	169.028	140.259	HCP	chr2	218216094	218217594	97	433	460	0.731	59	22	22.6804	38.6991
ARPC3	chr12	110434824	110450422	ENST00000228825	-	-0.0113313	0.971697	91.6296	96.526	84.0267	109.68	96.6407	81.3028	ICP	chr12	110449907	110451407	69	417	370	0.671	52	47	68.1159	18.7119
ARPC4	chr3	9792494	9807726	ENST00000485273	+	-0.0461593	0.874122	27.7533	31.7697	33.6107	35.1416	30.74	29.9804	HCP	chr3	9792096	9793596	97	405	517	0.695	61	47	48.4536	1.2275
ARPC5	chr1	183620845	183635757	ENST00000367534	-	-0.145239	0.602606	34.8894	37.3032	27.4304	37.9662	32.2175	25.8109	HCP	chr1	183635182	183636682	119	430	530	0.784	64	59	49.5798	2.13748
ARPC5L	chr9	124862129	124877733	ENST00000353214	+	0.165799	0.448665	5.36376	6.46245	6.07019	7.93294	7.45129	5.96705	HCP	chr9	124861130	124862630	123	480	463	0.831	63	65	52.8455	0.860806
ARPIN	chr15	89895005	89912956	ENST00000460685	-	-0.264757	0.0507441	2.56397	2.72332	2.80673	2.38236	2.4784	2.29307	HCP	chr15	89912187	89913687	93	452	484	0.638	62	36	38.7097	13.7058
ARPP19	chr15	52547044	52569883	ENST00000561650	-	0.0704933	0.697264	15.5081	16.5435	15.804	19.1388	16.9385	17.2522	HCP	chr15	52568332	52569832	100	515	347	0.84	57	70	70	13.0462
ARR3	chrX	70268304	70281840	ENST00000374495	+	0.396117	0.856586	0.117357	0.0518967	0.0680629	0.132881	0.0527109	0.14517	LCP	chrX	70267305	70268805	8	421	319	0.089	49	8	100	59.8187
ARRB1	chr11	75264181	75351705	ENST00000360025	-	0.782106	0.00143912	0.732462	0.847425	0.681661	1.6375	1.50722	1.00351	HCP	chr11	75351205	75352705	137	478	549	0.784	68	76	55.4745	4.08323
ARRB2	chr17	4710488	4721499	ENST00000269260	+	0.57039	0.0173689	0.882027	1.00883	0.925086	1.47006	1.61058	1.36511	HCP	chr17	4709489	4710989	113	400	560	0.757	64	30	26.5487	0
ARRDC1	chr9	137605653	137615360	ENST00000419386	+	-0.146732	0.553466	5.56106	6.17206	5.2331	5.35839	5.43631	5.47961	HCP	chr9	137604703	137606203	174	447	715	0.817	77	31	17.8161	0
ARRDC2	chr19	18001131	18014102	ENST00000379656	+	0.0666749	0.840681	2.54834	2.72314	2.69841	2.9192	2.8847	3.04696	HCP	chr19	18000132	18001632	126	397	550	0.866	63	61	48.4127	12.5325
ARRDC3	chr5	91368723	91383359	ENST00000265138	-	-0.209594	0.0623122	18.3178	18.0515	18.9843	17.7741	17.2101	15.9025	ICP	chr5	91382859	91384359	63	337	365	0.769	47	59	93.6508	1.54426
ARRDC4	chr15	97960697	97973838	ENST00000268042	+	0.318378	0.0347087	2.41097	2.47641	2.38343	3.54392	3.0846	2.99591	HCP	chr15	97959698	97961198	104	443	452	0.78	60	80	76.9231	0.555672
ARRDC5	chr19	4890436	4902867	ENST00000381781	-	3.16485	0.373904	0.0121082	0	0	0	0.0489459	0.0842502	LCP	chr19	4902367	4903867	29	395	357	0.309	50	28	96.5517	85.3041
ARSA	chr22	50622753	50628173	ENST00000453344	-	-0.0139564	0.971183	24.4072	28.1814	22.0953	26.5476	29.9819	22.1503	HCP	chr22	50627673	50629173	105	354	606	0.735	64	45	42.8571	13.7362
ARSB	chr5	78777208	78986087	ENST00000521117	-	-0.263484	0.361015	10.5769	11.16	14.6447	10.3332	9.76678	11.9737	ICP	chr5	78985338	78986838	44	338	316	0.618	44	31	70.4545	18.108
ARSD	chrX	2903969	2929351	ENST00000381154	-	0.177009	0.239907	6.00111	5.94039	6.00493	6.96953	7.54231	7.02983	HCP	chrX	2928851	2930351	92	480	393	0.732	58	67	72.8261	24.2672
ARSE	chrX	2934631	2968310	ENST00000540563	-	0.123616	0.884011	0.408933	0.399615	0.276342	0.386961	0.472303	0.406486	ICP	chrX	2967810	2969310	41	347	318	0.558	44	40	97.561	32.0366
ARSG	chr17	68259181	68422731	ENST00000581639	+	0.251995	0.367129	0.911825	0.953238	1.15696	1.28461	1.31357	1.21629	HCP	chr17	68290491	68291991	161	554	469	0.93	68	66	40.9938	0.82672
ARSI	chr5	150296342	150339307	ENST00000328668	-	0.0159056	0.983599	8.6031	7.92608	4.8215	9.21223	8.87818	5.02362	ICP	chr5	150302453	150303953	68	444	433	0.531	58	36	52.9412	13.4069
ARSJ	chr4	113900283	113979727	ENST00000315366	-	-0.352003	0.000555701	13.1214	15.4454	13.4601	12.0347	11.8673	11.0354	ICP	chr4	113979201	113980701	66	417	366	0.649	52	55	83.3333	0.623376
ARSK	chr5	95555073	95605064	ENST00000504763	+	0.0212179	0.961452	2.34942	2.11701	2.14238	2.82208	2.31392	2.00241	ICP	chr5	95554167	95555667	74	406	362	0.756	51	39	52.7027	0.62271
ART1	chr11	3645127	3664416	ENST00000250693	+	-0.86992	NA	0.0151168	0	0.0197263	0.0154049	0	0	LCP	chr11	3644131	3645631	24	355	427	0.238	52	16	66.6667	88.9658
ART3	chr4	76011183	76112802	ENST00000513122	+	3.35367	0.00736496	0.0195305	0	0.0254859	0.179125	0.197374	0.0951268	ICP	chr4	76010249	76011749	55	442	406	0.46	56	44	80	91.8952
ART4	chr12	14825568	14843495	ENST00000228936	-	0.78558	0.851917	0.00380385	0.00378475	0.00992747	0	0.010251	0.021174	LCP	chr12	14842995	14844495	16	336	275	0.26	41	16	100	85.9339
ART5	chr11	3638502	3642316	ENST00000359918	-	0.824724	0.906022	0.0117287	0	0.0153051	0	0	0.0489658	ICP	chr11	3641816	3643316	84	475	496	0.535	65	34	40.4762	4.87522
ARTN	chr1	43933319	43937241	ENST00000498139	+	2.08724	2.06156e-06	0.0970024	0.0965155	0.107107	0.486652	0.492663	0.37382	ICP	chr1	43932812	43934312	56	535	404	0.389	63	38	67.8571	9.66057
ARV1	chr1	230978980	231000595	ENST00000310256	+	0.349701	0.040523	4.74033	4.71654	4.02236	6.39502	6.0068	5.86187	HCP	chr1	230978049	230979549	133	499	506	0.791	67	73	54.8872	0.0720981
ARVCF	chr22	19969895	20016808	ENST00000263207	-	0.350786	0.543359	0.297841	0.296346	0.395031	0.442836	0.342115	0.543582	HCP	chr22	20016308	20017808	146	564	464	0.837	68	85	58.2192	3.69374
AS3MT	chr10	102869515	102901899	ENST00000369880	+	-0.00381847	0.993699	2.39253	2.63499	2.11009	2.84168	2.65688	2.07806	ICP	chr10	102868516	102870016	66	364	450	0.605	54	46	69.697	17.855
ASAH1	chr8	18055991	18084998	ENST00000637561	-	0.144852	0.288016	14.9265	15.9402	15.3649	20.0054	17.4761	16.8308	HCP	chr8	18083648	18085148	108	454	441	0.81	60	80	74.0741	0.840909
ASAH2	chr10	50182777	50248610	ENST00000489640	-	0.437277	0.543956	0.103238	0.105574	0.0935544	0.14612	0.2048	0.0877976	LCP	chr10	50198646	50200146	16	335	258	0.278	40	14	87.5	68.8224
ASAH2B	chr10	50739317	50816495	ENST00000374006	+	0.330484	0.568224	0.282951	0.212476	0.271697	0.359069	0.345296	0.319466	HCP	chr10	50738948	50740448	90	425	446	0.713	58	53	58.8889	21.5361
ASAP1	chr8	130052103	130443660	ENST00000357668	-	0.156827	0.608698	12.4734	12.1553	13.7941	13.2073	14.8031	17.2253	HCP	chr8	130443160	130444660	126	476	466	0.853	63	42	33.3333	3.65741
ASAP2	chr2	9206764	9405683	ENST00000281419	+	-0.108891	0.624322	6.59836	6.18555	6.72713	6.21504	7.15207	5.88505	HCP	chr2	9205765	9207265	182	530	521	0.989	70	98	53.8462	2.82985
ASAP3	chr1	23428562	23484568	ENST00000336689	-	-0.0498368	0.827301	8.75803	9.15636	9.03425	8.98278	9.69829	8.95663	HCP	chr1	23483678	23485178	125	605	404	0.768	67	35	28	5.46939
ASB1	chr2	238426741	238452250	ENST00000409297	+	0.073446	0.768617	5.61763	6.22709	6.04652	6.18706	7.10716	6.66134	HCP	chr2	238426004	238427504	131	512	495	0.776	67	80	61.0687	0.584821
ASB12	chrX	64224195	64230631	ENST00000362002	-	-1.23108	NA	0	0.0459279	0	0	0.0207327	0	LCP	chrX	64230131	64231631	24	429	337	0.249	51	17	70.8333	46.7017
ASB13	chr10	5638866	5666595	ENST00000357700	-	-0.211707	0.559424	1.73422	2.21538	2.51234	2.2016	1.79219	1.91229	HCP	chr10	5666078	5667578	119	468	414	0.922	59	83	69.7479	5.60629
ASB14	chr3	57268346	57292682	ENST00000389601	-	-0.195924	0.863637	0.142551	0.148003	0.186019	0.145268	0.175379	0.120752	LCP	chr3	57292182	57293682	6	268	236	0.142	34	6	100	88.8095
ASB16	chr17	44170446	44179083	ENST00000591700	+	-0.0329114	0.963264	0.791551	0.88492	0.974886	0.879144	0.874836	0.990148	LCP	chr17	44169447	44170947	31	407	412	0.277	55	21	67.7419	29.3348
ASB17	chr1	75918872	75932431	ENST00000284142	-	2.10623	NA	0	0	0	0	0.0241413	0.0249326	LCP	chr1	75931931	75933431	13	313	292	0.213	40	11	84.6154	82.6215
ASB2	chr14	93934152	93976791	ENST00000555287	-	1.30934	0.522839	0.0198283	0.00986439	0.00646861	0.0555671	0.0200383	0.0206951	LCP	chr14	93976219	93977719	25	319	424	0.277	50	22	88	40.6376
ASB3	chr2	53532671	53787610	ENST00000394717	-	0.274105	0.621819	0.37076	0.37369	0.270182	0.515218	0.480119	0.314935	HCP	chr2	53786509	53788009	98	472	375	0.831	56	65	66.3265	0.303576
ASB5	chr4	176213672	176277571	ENST00000505299	-	3.11387	1.1936e-19	0.101846	0.112002	0.0909329	1.06519	1.15565	0.611684	ICP	chr4	176277071	176278571	23	315	290	0.378	40	23	100	71.753
ASB6	chr9	129634603	129642169	ENST00000277459	-	-0.142276	0.459695	8.35897	8.09073	6.7754	7.75304	7.89244	6.73588	HCP	chr9	129641624	129643124	128	538	464	0.77	67	60	46.875	19.8354
ASB7	chr15	100602533	100651705	ENST00000332783	+	0.0074623	0.980853	3.50316	3.792	3.58676	4.12306	3.86965	3.62148	HCP	chr15	100601534	100603034	85	495	405	0.636	60	33	38.8235	1.03896
ASB8	chr12	48147787	48181213	ENST00000540782	-	0.00453542	0.988683	5.17151	5.16044	5.42087	5.8291	5.90666	5.0662	ICP	chr12	48157069	48158569	57	374	398	0.575	51	41	71.9298	6.68884
ASB9	chrX	15235287	15270467	ENST00000546332	-	0.102007	0.948175	0.263354	0.298174	0.106652	0.314644	0.330385	0.126375	ICP	chrX	15269967	15271467	28	339	357	0.347	46	28	100	46.3023
ASCC1	chr10	72096031	72217134	ENST00000524829	-	-0.0385454	0.89629	5.31064	5.61459	5.12086	6.22334	5.64286	4.75154	ICP	chr10	72215811	72217311	81	378	434	0.741	54	40	49.3827	31.8682
ASCC2	chr22	29788607	29838304	ENST00000542393	-	0.105099	0.606989	10.5768	11.7575	9.65614	12.4314	13.3035	10.848	ICP	chr22	29837804	29839304	59	406	387	0.564	53	30	50.8475	4.16283
ASCC3	chr6	100508193	100881372	ENST00000369162	-	0.0822258	0.620059	18.5695	17.5276	16.3911	20.5878	19.9106	18.5426	ICP	chr6	100880864	100882364	92	440	386	0.813	55	22	23.913	8.10553
ASCL1	chr12	102957685	102960516	ENST00000266744	+	0.0997422	NA	0	0.00798289	0	0	0.0108109	0	HCP	chr12	102956686	102958186	80	413	451	0.645	58	36	45	1.48148
ASCL5	chr1	201113952	201127184	ENST00000458416	-	-0.65579	0.857394	0.0293681	0.0292207	0.0255488	0.0299278	0.0263815	0	HCP	chr1	201114872	201116372	87	427	481	0.636	60	53	60.9195	52.9202
ASF1A	chr6	118894219	118909167	ENST00000229595	+	0.047749	0.907141	7.77544	8.05389	6.48666	9.97728	7.96529	6.63718	ICP	chr6	118893220	118894720	100	431	376	0.926	54	74	74	1.0469
ASF1B	chr19	14119508	14136956	ENST00000263382	-	-0.127081	0.605013	5.44037	6.68925	6.09954	6.03531	6.50713	5.19903	HCP	chr19	14136456	14137956	140	478	483	0.91	64	97	69.2857	1.99722
ASGR1	chr17	7173430	7179564	ENST00000572879	-	0.955587	0.43858	0.0540416	0.0768147	0.0604459	0.157347	0.197651	0.0429745	ICP	chr17	7176982	7178482	59	467	450	0.421	61	29	49.1525	0.344828
ASH1L	chr1	155335267	155562807	ENST00000548830	-	-0.216396	0.520616	7.40859	6.97194	9.00261	6.19714	6.62867	8.41945	HCP	chr1	155562307	155563807	131	522	435	0.866	64	42	32.0611	0.396826
ASH2L	chr8	38105241	38144076	ENST00000517719	+	-0.0365511	0.899986	5.80743	6.68686	5.89259	6.20183	6.57983	6.23759	HCP	chr8	38104500	38106000	106	469	431	0.787	60	67	63.2075	0.242537
ASIC1	chr12	50057547	50083611	ENST00000447966	+	0.561085	0.0950986	0.336365	0.293863	0.337228	0.509984	0.447711	0.55372	HCP	chr12	50056704	50058204	122	498	506	0.727	67	35	28.6885	0.832025
ASIC2	chr17	33013086	34174964	ENST00000225823	-	-0.629366	0.895623	0.0166666	0.00414574	0.0108743	0.0212303	0	0	HCP	chr17	33292488	33293988	105	417	537	0.704	64	51	48.5714	14.0426
ASIC3	chr7	151048291	151052756	ENST00000490540	+	1.15708	0.127969	0.111423	0.0938076	0.10066	0.218358	0.35802	0.155058	ICP	chr7	151050213	151051713	84	501	473	0.532	65	32	38.0952	13.8852
ASIC4	chr2	219514169	219538772	ENST00000347842	+	0.379653	0.811262	0.0723577	0.0647951	0.0472107	0.0884842	0.087749	0.0805556	LCP	chr2	219513330	219514830	43	447	490	0.295	62	11	25.5814	20.8333
ASIC5	chr4	155829728	155866273	ENST00000537611	-	0.743571	NA	0	0.0116629	0	0.0238904	0	0	LCP	chr4	155865773	155867273	7	257	230	0.178	32	7	100	64.3358
ASIP	chr20	34194568	34269344	ENST00000568305	+	-0.00447833	0.999108	0.203941	0.177553	0.0997978	0.129892	0.137401	0.248332	LCP	chr20	34193569	34195069	12	317	282	0.201	40	12	100	19.4282
ASL	chr7	66075797	66093558	ENST00000304874	+	0.0303416	0.92166	16.3011	18.8742	16.0375	20.0369	20.1557	15.4843	HCP	chr7	66074798	66076298	104	516	425	0.712	63	76	73.0769	31.7053
ASMTL	chrX	1403138	1453762	ENST00000534940	-	-0.163786	0.635175	3.01501	3.97329	3.06393	3.64346	3.41546	2.48775	HCP	chrX	1453262	1454762	101	380	600	0.665	65	0	0	NA
ASNA1	chr19	12737138	12748323	ENST00000591090	+	-0.0317791	0.90771	29.6804	33.531	32.8748	35.5275	31.664	32.5083	ICP	chr19	12736139	12737639	60	351	422	0.608	51	58	96.6667	34.8006
ASNS	chr7	97852117	97872542	ENST00000444334	-	-0.599954	0.0276454	29.096	32.1378	19.7946	23.3651	21.2523	12.5567	ICP	chr7	97871936	97873436	85	392	401	0.812	53	63	74.1176	11.1805
ASNSD1	chr2	189661384	189670831	ENST00000260952	+	-0.0195907	0.953106	15.8746	17.4467	14.5287	19.3491	16.2498	14.6054	ICP	chr2	189660420	189661920	52	352	316	0.702	45	52	100	3.86364
ASPA	chr17	3472373	3503419	ENST00000577034	+	0.103774	0.90971	0.210055	0.13821	0.154737	0.217511	0.173476	0.183877	HCP	chr17	3471374	3472874	73	422	416	0.624	56	72	98.6301	90.1324
ASPDH	chr19	50511599	50514690	ENST00000376916	-	-0.110675	0.967245	0.110448	0.0941943	0.0823577	0.112553	0.127563	0.0439147	ICP	chr19	50514190	50515690	57	535	458	0.349	66	30	52.6316	42.4868
ASPG	chr14	104085678	104115581	ENST00000551177	+	1.12553	NA	0.00407337	0	0	0	0.00548869	0.00566859	HCP	chr14	104084679	104086179	108	570	476	0.597	70	60	55.5556	29.2159
ASPH	chr8	61500555	61714640	ENST00000519234	-	0.105146	0.390151	11.5636	12.0823	11.0966	14.0352	13.0611	12.5789	HCP	chr8	61714025	61715525	125	474	459	0.862	62	84	67.2	1.86465
ASPHD1	chr16	29900374	29919864	ENST00000483405	+	0.454584	0.0351484	2.71435	2.54727	2.05276	4.0653	3.47737	3.13348	HCP	chr16	29899379	29900879	101	429	575	0.615	67	27	26.7327	0
ASPHD2	chr22	26429272	26445015	ENST00000215906	+	0.160559	0.786032	0.502182	0.482027	0.416315	0.523795	0.525414	0.61663	HCP	chr22	26428273	26429773	142	497	524	0.818	68	61	42.9577	1.98343
ASPM	chr1	197084127	197146694	ENST00000294732	-	-0.571346	0.0264135	9.90031	10.0563	12.8221	6.69089	6.83382	9.70479	ICP	chr1	197146194	197147694	76	396	371	0.776	51	56	73.6842	25.3455
ASPN	chr9	92456204	92482506	ENST00000375543	-	-0.411774	0.189884	1.38913	1.24634	1.51932	1.23559	0.941307	1.1286	LCP	chr9	92482006	92483506	16	296	265	0.306	37	15	93.75	79.545
ASPRV1	chr2	69960088	69962265	ENST00000320256	-	0.665601	0.572718	0.0728829	0.0815817	0.0951067	0.120692	0.159586	0.13946	LCP	chr2	69961765	69963265	14	430	396	0.123	55	11	78.5714	78.5398
ASPSCR1	chr17	81976806	82017406	ENST00000582019	+	-0.15732	0.38367	4.58817	5.11015	4.49395	4.60929	4.91812	4.0076	HCP	chr17	81976899	81978399	154	463	580	0.861	69	45	29.2208	2.32099
ASRGL1	chr11	62337447	62393412	ENST00000526096	+	0.57342	0.633433	0.062996	0.0522332	0.0548034	0.123044	0.0636633	0.0803611	HCP	chr11	62336503	62338003	102	423	450	0.804	58	64	62.7451	20.6608
ASS1	chr9	130444928	130501274	ENST00000422569	+	0.224677	0.306447	26.8517	32.7708	25.448	41.4544	36.7226	27.7826	HCP	chr9	130443992	130445492	109	499	516	0.635	68	43	39.4495	12.5674
ASTE1	chr3	131013874	131027649	ENST00000504725	-	0.0289183	0.95251	1.35852	1.42316	1.53067	1.78693	1.47573	1.39917	ICP	chr3	131026086	131027586	65	403	366	0.661	51	59	90.7692	5.4099
ASTL	chr2	96123849	96138436	ENST00000342380	-	1.07818	0.249211	0.0918206	0.258853	0.139789	0.514638	0.350552	0.234262	LCP	chr2	96137936	96139436	24	551	352	0.186	60	10	41.6667	51.6945
ASTN1	chr1	176857301	177164973	ENST00000361833	-	0.155236	0.979381	0.00516962	0	0.00674597	0	0.00696584	0.00719415	ICP	chr1	177164190	177165690	75	339	473	0.702	54	37	49.3333	9.89948
ASTN2	chr9	116425224	117415070	ENST00000313400	-	0.329845	0.175337	0.473701	0.480845	0.521364	0.648516	0.638292	0.679189	HCP	chr9	117414539	117416039	119	566	439	0.719	67	47	39.4958	2.18085
ASUN	chr12	26905180	26938326	ENST00000538727	-	0.112478	0.723734	7.7412	8.19601	6.73169	10.0603	9.56526	6.54159	HCP	chr12	26937472	26938972	102	450	433	0.786	59	76	74.5098	0.66003
ASXL1	chr20	32358343	32439319	ENST00000542461	+	0.0736343	0.847806	8.50737	8.62632	10.1551	9.05343	10.099	11.2164	HCP	chr20	32357344	32358844	127	518	420	0.876	62	68	53.5433	0.854343
ASXL2	chr2	25733752	25878516	ENST00000336112	-	-0.223479	0.538711	2.34775	2.37256	3.3176	2.32378	2.16199	2.79587	HCP	chr2	25877966	25879466	93	474	382	0.771	57	54	58.0645	2.98456
ASXL3	chr18	33578576	33751192	ENST00000590189	+	1.94377	NA	0.00172164	0	0	0.0035089	0.00231983	0.00239587	HCP	chr18	33577641	33579141	177	533	492	1.013	68	70	39.548	1.07772
ASZ1	chr7	117363221	117428123	ENST00000284629	-	2.55559	NA	0	0	0	0.0105322	0.0139262	0.0143827	ICP	chr7	117427023	117428523	64	374	365	0.704	49	34	53.125	73.9362
ATAD1	chr10	87751511	87841343	ENST00000308448	-	0.018699	0.943519	8.5392	9.13136	8.12797	10.2456	9.29097	8.252	HCP	chr10	87817660	87819160	83	450	404	0.685	57	63	75.9036	0.403124
ATAD2	chr8	123319849	123416350	ENST00000287394	-	-0.186432	0.205996	9.29734	9.79408	8.13206	8.95775	9.04102	7.44635	HCP	chr8	123395965	123397465	105	453	391	0.89	56	53	50.4762	15.5021
ATAD2B	chr2	23748663	23927114	ENST00000439915	-	-0.042579	0.917945	1.56133	1.3896	1.61964	1.54853	1.49737	1.65944	HCP	chr2	23926565	23928065	120	455	491	0.806	63	54	45	0.5291
ATAD3A	chr1	1512150	1534687	ENST00000378756	+	-0.240446	0.20725	10.7266	12.6551	9.8414	10.0038	11.4162	8.49021	HCP	chr1	1511151	1512651	166	469	548	0.969	68	99	59.6386	0.759981
ATAD3B	chr1	1471768	1497848	ENST00000308647	+	-0.0950128	0.86633	6.11687	7.3679	4.21833	5.98577	7.34704	4.32947	HCP	chr1	1470769	1472269	134	463	465	0.934	62	28	20.8955	1.86688
ATAD3C	chr1	1449688	1470158	ENST00000378785	+	-0.668244	0.839887	0.00513948	0.0409095	0.0134133	0.00523743	0.0207757	0.0143044	ICP	chr1	1448689	1450189	40	409	299	0.491	47	34	85	73.7553
ATAD5	chr17	30831969	30895869	ENST00000321990	+	-0.509196	0.0319154	1.05389	1.14053	0.76486	0.700288	0.817024	0.695132	ICP	chr17	30830970	30832470	83	373	407	0.821	52	72	86.747	15.3052
ATAT1	chr6	30626841	30646823	ENST00000319027	+	-0.277504	0.450187	1.16463	1.22188	0.857681	1.05169	1.05655	0.746173	ICP	chr6	30625875	30627375	42	358	461	0.382	55	26	61.9048	19.33
ATCAY	chr19	3879863	3928079	ENST00000450849	+	1.43201	NA	0	0.00377606	0	0.00773489	0.00511375	0	ICP	chr19	3879583	3881083	65	483	390	0.518	58	34	52.3077	41.3379
ATE1	chr10	121740420	121928801	ENST00000423243	-	0.0439022	0.854944	4.46014	4.8028	4.14921	5.21593	4.98236	4.49495	HCP	chr10	121927438	121928938	155	529	478	0.92	67	53	34.1935	0.880504
ATF1	chr12	50763709	50821122	ENST00000552487	+	-0.0131223	0.975545	8.40721	8.77613	6.63528	9.30646	8.89679	6.9353	HCP	chr12	50763509	50765009	143	463	520	0.892	65	48	33.5664	0.277778
ATF2	chr2	175072249	175168382	ENST00000392544	-	-0.0194132	0.937599	12.4688	13.5982	12.2368	14.5984	13.1404	12.4024	ICP	chr2	175167669	175169169	77	386	446	0.671	55	58	75.3247	1.02901
ATF3	chr1	212565333	212620777	ENST00000366985	+	0.542677	0.378974	0.211075	0.256686	0.255035	0.37443	0.474025	0.271978	HCP	chr1	212607915	212609415	141	531	465	0.857	66	51	36.1702	0.986758
ATF4	chr22	39519694	39522685	ENST00000337304	+	-0.43022	0.018972	78.8202	89.6102	64.8155	69.9596	67.1513	47.4388	HCP	chr22	39519564	39521064	130	472	507	0.815	65	82	63.0769	0.152439
ATF5	chr19	49928701	49933935	ENST00000600336	+	0.459507	3.93348e-05	5.33094	5.74509	5.02023	8.23776	8.28693	7.01688	HCP	chr19	49928217	49929717	87	409	474	0.674	59	53	60.9195	17.5681
ATF6	chr1	161766293	161964070	ENST00000367942	+	-0.15052	0.239444	7.86345	7.86874	8.06879	7.98366	7.57597	7.22043	ICP	chr1	161765294	161766794	54	286	348	0.814	42	46	85.1852	2.32108
ATF6B	chr6	32098175	32128253	ENST00000375203	-	-0.255477	0.0239186	22.0436	22.5942	23.3279	20.2036	20.6471	19.5988	ICP	chr6	32127740	32129240	58	507	363	0.473	58	39	67.2414	28.2289
ATF7	chr12	53507855	53626410	ENST00000591397	-	-0.145579	0.801973	1.66267	1.71341	2.45143	1.68611	1.47661	2.38517	ICP	chr12	53625910	53627410	60	379	388	0.612	51	28	46.6667	15.2728
ATF7IP	chr12	14365631	14502935	ENST00000536444	+	0.101883	0.76809	4.69366	4.5162	5.30906	5.23631	5.01748	6.21788	ICP	chr12	14364729	14366229	62	359	359	0.722	48	49	79.0323	10.4664
ATF7IP2	chr16	10326433	10483638	ENST00000562102	+	-0.0387072	0.985735	0.0541758	0.0294021	0.0642684	0.0501894	0.0398179	0.0616845	ICP	chr16	10385058	10386558	81	365	442	0.754	54	65	80.2469	17.9653
ATG10	chr5	81972024	82276857	ENST00000458350	+	-0.186761	0.555742	1.17684	1.08914	1.03885	1.20368	1.00275	0.879069	HCP	chr5	81971051	81972551	96	465	405	0.765	58	37	38.5417	0
ATG101	chr12	52069245	52077494	ENST00000336854	+	-0.164794	0.28564	25.8508	29.2773	25.1516	28.0256	24.3953	23.6032	HCP	chr12	52068971	52070471	95	412	464	0.746	58	59	62.1053	0.735472
ATG12	chr5	115828199	115841858	ENST00000509910	-	0.00239627	0.992787	11.0587	12.0734	11.3248	13.2518	12.0146	11.3892	HCP	chr5	115841358	115842858	134	484	457	0.909	63	82	61.194	0.591776
ATG13	chr11	46617526	46674818	ENST00000581416	+	0.189537	0.064342	12.9756	13.8343	12.4578	16.1439	16.4095	14.9958	ICP	chr11	46616536	46618036	90	423	393	0.813	54	78	86.6667	1.36461
ATG14	chr14	55366391	55411858	ENST00000247178	-	0.044841	0.874426	4.91021	4.63172	4.65551	5.04642	5.34827	5.15688	ICP	chr14	55411358	55412858	63	377	410	0.612	52	44	69.8413	4.70634
ATG16L1	chr2	233210050	233295674	ENST00000392020	+	0.00240838	0.993699	6.79482	6.95584	6.66734	8.01537	7.54169	6.21045	ICP	chr2	233250706	233252206	85	364	460	0.762	55	73	85.8824	9.90687
ATG16L2	chr11	72814307	72843674	ENST00000540567	+	0.236944	0.699782	1.76983	1.72248	0.779174	1.67223	2.30373	1.38689	HCP	chr11	72813432	72814932	125	546	460	0.747	67	39	31.2	0.747864
ATG2A	chr11	64894545	64917248	ENST00000377264	-	-0.0805417	0.756254	4.88117	4.73572	4.85241	4.47233	5.15757	4.88851	ICP	chr11	64916748	64918248	68	423	370	0.652	53	67	98.5294	0.259121
ATG2B	chr14	96279201	96363870	ENST00000359933	-	-0.0270509	0.937323	4.98875	4.93631	5.22384	5.08383	5.09725	5.56283	HCP	chr14	96363370	96364870	97	399	472	0.773	58	57	58.7629	9.31592
ATG3	chr3	112532508	112562046	ENST00000492886	-	-0.00152122	0.996549	11.1006	11.6543	10.9423	13.2554	12.4816	10.1052	HCP	chr3	112561546	112563046	107	424	456	0.831	59	75	70.0935	3.20061
ATG4A	chrX	108091667	108154671	ENST00000345734	+	0.152721	0.599194	4.59243	4.47733	3.8525	5.27996	5.9501	4.09675	ICP	chrX	108090668	108092168	77	408	405	0.699	54	62	80.5195	20.7577
ATG4B	chr2	241637212	241673857	ENST00000419606	+	0.157007	0.229638	7.88116	8.29554	7.47772	9.48744	9.72781	8.80477	HCP	chr2	241636693	241638193	232	549	599	1.059	76	44	18.9655	0.378789
ATG4C	chr1	62784134	62865513	ENST00000317868	+	0.118477	0.681424	2.81237	2.69038	2.40501	3.30139	3.30833	2.53817	ICP	chr1	62783135	62784635	69	379	389	0.702	51	59	85.5072	7.67891
ATG4D	chr19	10543894	10553418	ENST00000309469	+	0.102841	0.772994	2.88843	3.73518	3.1062	3.54752	4.22165	3.33875	HCP	chr19	10542918	10544418	100	440	503	0.678	63	24	24	20.9436
ATG5	chr6	106045422	106325820	ENST00000360666	-	-0.0586465	0.824319	4.50492	5.13324	4.46837	5.41358	4.82602	4.16022	ICP	chr6	106325320	106326820	83	450	354	0.782	54	69	83.1325	24.8676
ATG7	chr3	11272308	11557665	ENST00000451513	+	-0.0140767	0.962061	3.50507	3.57636	3.54794	4.1424	3.6395	3.40239	ICP	chr3	11271309	11272809	72	412	396	0.662	54	41	56.9444	36.2269
ATG9A	chr2	219209771	219229717	ENST00000396761	-	-0.231032	0.0380968	16.1329	16.3045	15.962	14.3212	15.3603	14.1038	HCP	chr2	219229217	219230717	114	454	436	0.864	59	74	64.9123	0.694981
ATG9B	chr7	151012208	151024499	ENST00000469530	-	0.966147	0.810645	0	0.00565598	0.0148357	0.0173786	0.0153193	0.00791068	LCP	chr7	151023923	151025423	20	375	434	0.184	54	12	60	69.7487
ATIC	chr2	215311816	215349773	ENST00000236959	+	0.0299578	0.927387	5.2648	5.20096	5.73168	6.20057	5.99957	5.36936	HCP	chr2	215310817	215312317	80	432	403	0.69	56	54	67.5	14.0757
ATL1	chr14	50532508	50633068	ENST00000441560	+	-0.14087	0.741364	1.06433	1.35464	1.57217	1.35439	1.24486	1.23303	HCP	chr14	50532026	50533526	124	509	438	0.835	63	59	47.5806	5.66783
ATL2	chr2	38294879	38377285	ENST00000402054	-	-0.220133	0.12946	5.71086	5.31961	5.38073	5.0668	5.16596	4.74479	HCP	chr2	38375724	38377224	123	461	404	0.991	58	67	54.4715	0.798528
ATL3	chr11	63624086	63671921	ENST00000398868	-	-0.215803	0.0811232	52.0192	56.5233	56.5746	52.8445	48.1047	49.8637	HCP	chr11	63671112	63672612	112	434	487	0.795	61	32	28.5714	61.5341
ATM	chr11	108222483	108369102	ENST00000530958	+	0.167558	0.361015	5.31884	5.01505	5.44339	6.07039	6.22124	6.49139	HCP	chr11	108222103	108223603	103	445	410	0.847	57	93	90.2913	0.253883
ATMIN	chr16	81035846	81047358	ENST00000299575	+	0.147217	0.266336	9.06926	9.98636	9.95386	12.049	11.6617	10.432	HCP	chr16	81034847	81036347	108	453	419	0.854	58	68	62.963	6.17718
ATN1	chr12	6924462	6942321	ENST00000396684	+	-0.287381	0.556984	3.82495	4.08237	5.31896	2.8697	3.27485	5.22304	HCP	chr12	6927313	6928813	152	579	537	0.734	74	16	10.5263	1.25
ATOH7	chr10	68230623	68232103	ENST00000373673	-	-0.575076	0.889662	0.0134008	0.0400008	0.0524613	0.054625	0.0180571	0	ICP	chr10	68231603	68233103	48	303	350	0.679	44	42	87.5	25.5383
ATOH8	chr2	85751343	85788066	ENST00000306279	+	0.0680934	0.95251	92.1457	96.8392	41.6557	97.0605	91.2008	68.5141	HCP	chr2	85752894	85754394	121	410	539	0.822	63	98	80.9917	3.82951
ATOX1	chr5	151742315	151772532	ENST00000524142	-	0.135731	0.37337	5.75455	6.4226	6.34271	7.47718	7.41506	6.71564	HCP	chr5	151772032	151773532	104	387	472	0.855	57	57	54.8077	0.607833
ATP10A	chr15	25677272	25865172	ENST00000356865	-	-0.267899	0.116407	19.2394	20.3002	15.3451	16.6581	17.886	13.9196	HCP	chr15	25862708	25864208	145	511	465	0.916	65	82	56.5517	2.32288
ATP10D	chr4	47485287	47593486	ENST00000504445	+	-0.181267	0.0795725	9.86945	10.7802	10.0224	9.91195	10.0548	8.7787	ICP	chr4	47484299	47485799	45	316	370	0.578	46	33	73.3333	14.7415
ATP11A	chr13	112690328	112887168	ENST00000375630	+	-0.279795	0.109612	1.57626	1.41935	1.47068	1.25693	1.33808	1.31339	HCP	chr13	112689329	112690829	170	544	592	0.792	76	16	9.41176	1.25
ATP11B	chr3	182793499	182921635	ENST00000493826	+	-0.119136	0.36405	12.3595	12.1073	11.1786	11.9879	11.9792	10.9044	HCP	chr3	182792503	182794003	136	452	488	0.925	63	33	24.2647	11.0264
ATP11C	chrX	139726345	139945276	ENST00000370557	-	-0.0506145	0.799009	9.49881	9.89275	9.1704	9.65751	10.5288	9.11243	HCP	chrX	139932570	139934070	96	494	409	0.713	60	40	41.6667	25.997
ATP12A	chr13	24680410	24712493	ENST00000218548	+	-1.60876	NA	0	0.00888506	0	0	0	0	HCP	chr13	24679411	24680911	85	466	368	0.744	56	22	25.8824	32.3487
ATP13A1	chr19	19645197	19663693	ENST00000357324	-	-0.113657	0.673836	11.3926	11.6321	12.9149	10.6635	12.2295	12.2971	HCP	chr19	19663193	19664693	123	459	489	0.823	63	92	74.7967	8.63656
ATP13A2	chr1	16985957	17011928	ENST00000326735	-	0.225759	0.0996292	6.23496	6.84658	6.50011	7.84765	8.70673	7.75736	HCP	chr1	17011272	17012772	114	503	487	0.699	66	49	42.9825	8.9712
ATP13A3	chr3	194402671	194498364	ENST00000457986	-	0.32047	0.00162948	19.849	21.2823	21.0194	27.7059	27.1465	27.4276	HCP	chr3	194486159	194487659	156	564	475	0.874	69	18	11.5385	1.11111
ATP13A4	chr3	193402076	193593111	ENST00000392443	-	-0.349928	0.935977	0.0116529	0	0.0253436	0.00395833	0.0104679	0.0162164	LCP	chr3	193554487	193555987	20	321	309	0.303	42	19	95	60.8605
ATP1A1	chr1	116372667	116410261	ENST00000537345	+	-0.0135569	0.952156	49.1742	47.7294	47.6659	51.5753	53.2363	47.4239	HCP	chr1	116372867	116374367	145	475	595	0.77	71	7	4.82759	1.42857
ATP1A2	chr1	160115758	160143591	ENST00000447527	+	2.25386	0.441614	0.0036586	0.00364023	0	0.0186416	0.0098596	0.0101828	LCP	chr1	160126672	160128172	19	362	342	0.23	47	19	100	85.0284
ATP1A3	chr19	41966581	41997497	ENST00000602133	-	-0.643754	0.229344	0.299734	0.303284	0.530346	0.238145	0.246434	0.282791	HCP	chr19	41993579	41995079	99	508	480	0.609	66	16	16.1616	11.2863
ATP1B1	chr1	169105696	169132722	ENST00000367815	+	0.205028	0.323763	17.262	17.9815	13.255	20.1976	21.735	17.4809	HCP	chr1	169105323	169106823	145	537	527	0.769	71	48	33.1034	7.7535
ATP1B2	chr17	7646626	7657768	ENST00000250111	+	0.175311	0.977833	0.0181623	0.00602372	0	0.00616949	0.0244729	0	HCP	chr17	7650112	7651612	85	463	462	0.596	62	42	49.4118	3.71882
ATP1B3	chr3	141876123	141926514	ENST00000495216	+	0.0288828	0.906022	34.807	38.7614	38.0712	44.0291	39.6873	37.313	HCP	chr3	141876529	141878029	135	444	460	0.992	60	35	25.9259	1.03571
ATP23	chr12	57941540	57957269	ENST00000300145	+	0.0987389	0.859195	1.67268	1.87034	1.80854	2.40262	1.86749	1.79569	ICP	chr12	57940577	57942077	65	386	481	0.525	58	44	67.6923	4.37743
ATP2A1	chr16	28878404	28904509	ENST00000536376	+	0.623303	0.251612	0.168316	0.227947	0.183033	0.304932	0.233099	0.4034	HCP	chr16	28879053	28880553	92	548	420	0.6	64	22	23.913	3.64899
ATP2A2	chr12	110280755	110351093	ENST00000539276	+	-0.281818	0.19836	35.4873	38.2375	44.4918	31.94	33.0836	37.8108	HCP	chr12	110280681	110282181	185	504	615	0.896	75	62	33.5135	0
ATP2A3	chr17	3923869	3964464	ENST00000359983	-	0.826906	0.0029926	0.426391	0.464655	0.355041	0.869034	0.941156	0.553816	HCP	chr17	3963791	3965291	152	520	552	0.795	71	40	26.3158	6.07252
ATP2B1	chr12	89588048	89709300	ENST00000551310	-	-0.344947	0.000132773	25.5532	25.0039	24.7628	21.2973	21.1658	20.4868	HCP	chr12	89708800	89710300	189	549	551	0.938	73	38	20.1058	0
ATP2B2	chr3	10324022	10708031	ENST00000397077	-	0.65949	0.875348	0.00426889	0	0.00557058	0.00435025	0.00287607	0.00891101	HCP	chr3	10707531	10709031	117	573	464	0.661	69	10	8.54701	20.8333
ATP2B3	chrX	153517675	153582939	ENST00000349466	+	2.28883	0.570828	0	0	0.00356094	0.00556171	0.007354	0.00379752	HCP	chrX	153516676	153518176	131	554	496	0.716	70	32	24.4275	29.5089
ATP2B4	chr1	203626560	203744081	ENST00000367218	+	-0.498253	3.58019e-07	71.4812	70.1004	72.1615	53.3443	53.2584	53.8783	LCP	chr1	203625787	203627287	32	366	402	0.326	51	23	71.875	5.43097
ATP2C1	chr3	130850594	131016712	ENST00000508532	+	-0.115595	0.478496	23.1743	24.2109	20.4243	24.2248	21.6401	20.6032	HCP	chr3	130892991	130894491	110	472	439	0.797	61	41	37.2727	1.46341
ATP2C2	chr16	84368526	84464187	ENST00000262429	+	0.200707	0.828321	0.17137	0.181877	0.208717	0.28524	0.238611	0.158988	HCP	chr16	84367527	84369027	95	494	451	0.64	63	48	50.5263	20.276
ATP4A	chr19	35550042	35563658	ENST00000262623	-	-3.77903	0.224057	0.0106947	0.0159615	0.0209336	0	0	0	LCP	chr19	35563158	35564658	29	489	366	0.243	57	12	41.3793	44.5653
ATP4B	chr13	113648803	113658186	ENST00000335288	-	1.24798	0.862198	0.0266576	0	0	0	0.0718399	0	ICP	chr13	113657686	113659186	66	497	457	0.436	64	31	46.9697	75.0916
ATP5A1	chr18	46080247	46104334	ENST00000590406	-	0.153829	0.183138	45.0623	50.6063	46.1336	61.1036	56.1463	50.4691	ICP	chr18	46103727	46105227	74	364	390	0.782	50	56	75.6757	12.6567
ATP5B	chr12	56638174	56646068	ENST00000551020	-	0.0219503	0.929574	233.329	250.347	220.501	281.968	256.738	222.124	ICP	chr12	56645467	56646967	67	368	408	0.67	52	67	100	17.8962
ATP5C1	chr10	7788128	7807815	ENST00000356708	+	0.110038	0.469839	49.7622	55.0779	49.2249	64.7004	59.3315	52.7326	HCP	chr10	7787129	7788629	85	412	478	0.648	59	53	62.3529	1.06918
ATP5D	chr19	1241745	1244826	ENST00000591249	+	0.0709854	0.793746	23.1223	26.7125	27.8459	28.3684	30.7024	27.5452	HCP	chr19	1241505	1243005	135	555	440	0.83	66	67	49.6296	36.569
ATP5E	chr20	59025466	59032382	ENST00000243997	-	0.0782756	0.717944	15.4495	14.9947	16.1566	19.4385	16.5529	16.3362	HCP	chr20	59031882	59033382	105	420	426	0.881	56	73	69.5238	0.545771
ATP5EP2	chr13	27945205	27945590	ENST00000381026	+	1.28802	0.426409	0.10303	0.153769	0.268892	0.472471	0.277657	0.573514	LCP	chr13	27944206	27945706	20	296	396	0.256	46	19	95	60.595
ATP5F1	chr1	111448863	111462773	ENST00000483994	+	0.167787	0.226697	18.4004	20.3402	19.3451	25.9173	22.8462	20.6303	HCP	chr1	111448484	111449984	87	425	460	0.668	59	58	66.6667	1.62688
ATP5G1	chr17	48892764	48895871	ENST00000393366	+	0.314268	0.0727417	27.6749	30.5252	24.0536	42.6797	35.0265	31.108	HCP	chr17	48891817	48893317	79	423	428	0.655	57	59	74.6835	2.44424
ATP5G2	chr12	53632725	53677408	ENST00000549164	-	0.197754	0.163135	24.2878	27.2702	25.2235	35.5228	30.5831	27.5635	HCP	chr12	53675898	53677398	104	466	427	0.785	59	65	62.5	0.118343
ATP5G3	chr2	175176257	175184607	ENST00000409194	-	0.0223065	0.93882	11.2644	12.2166	11.4555	14.4717	12.1775	11.1024	ICP	chr2	175181210	175182710	57	361	405	0.585	51	31	54.386	12.2495
ATP5H	chr17	75038862	75046985	ENST00000301587	-	0.0700579	0.740903	118.65	138.799	121.827	158.198	140.036	125.063	HCP	chr17	75046463	75047963	121	557	475	0.686	69	41	33.8843	0.406505
ATP5I	chr4	672435	674338	ENST00000304312	-	-0.145374	0.439969	63.4121	64.932	66.794	70.7671	60.3314	56.4106	HCP	chr4	673838	675338	136	506	570	0.708	72	36	26.4706	1.21142
ATP5J	chr21	25716502	25735673	ENST00000400087	-	0.0761809	0.704117	16.4295	17.6236	16.9977	21.025	18.9453	17.2161	ICP	chr21	25735146	25736646	93	374	452	0.826	55	36	38.7097	0.198413
ATP5J2	chr7	99448474	99466331	ENST00000292475	-	0.200097	0.211669	60.9517	58.0023	52.6084	79.0821	67.8934	62.7242	ICP	chr7	99465831	99467331	69	437	392	0.605	55	53	76.8116	41.4601
ATP5L	chr11	118401153	118431496	ENST00000524422	+	0.211594	0.0861893	22.5228	23.4879	22.6994	31.4014	28.6538	24.6249	ICP	chr11	118400632	118402132	77	370	438	0.713	54	66	85.7143	0.560978
ATP5L2	chr22	42639802	42640601	ENST00000505920	-	0.0550641	0.9751	0.471629	0.271678	0.745007	0.430027	0.802737	0.414524	ICP	chr22	42640101	42641601	34	383	331	0.403	48	34	100	92.8065
ATP5O	chr21	33903452	33915980	ENST00000290299	-	0.12493	0.551369	24.4102	30.6091	26.6445	32.9045	33.7646	27.9494	ICP	chr21	33915480	33916980	51	361	416	0.51	52	46	90.1961	13.4573
ATP5S	chr14	50312325	50335558	ENST00000311459	+	-0.140548	0.653764	1.05692	1.02982	1.25057	1.09381	0.986333	1.12789	HCP	chr14	50311641	50313141	112	500	425	0.791	62	76	67.8571	0.941711
ATP5SL	chr19	41431317	41440717	ENST00000301183	-	-0.0327949	0.901742	8.18819	8.48787	7.69151	8.82315	8.92962	7.58179	ICP	chr19	41439039	41440539	54	449	308	0.586	50	46	85.1852	13.7556
ATP6AP1	chrX	154428631	154436516	ENST00000369762	+	-0.0510741	0.818694	20.4833	22.8558	22.7895	22.9821	22.589	22.1377	HCP	chrX	154427632	154429132	108	438	462	0.801	60	79	73.1481	48.8176
ATP6AP1L	chr5	82279461	82386977	ENST00000380167	+	0.298028	0.702864	0.213942	0.275941	0.372238	0.339142	0.416402	0.363888	ICP	chr5	82278462	82279962	34	271	402	0.468	45	34	100	27.9528
ATP6AP2	chrX	40579371	40606848	ENST00000636287	+	0.0877316	0.574308	53.4784	56.2174	52.7763	67.7724	59.4566	56.3048	HCP	chrX	40579998	40581498	111	443	432	0.871	58	80	72.0721	20.5788
ATP6V0A1	chr17	42458843	42522611	ENST00000264649	+	0.204013	0.413563	2.99645	3.05605	3.45332	3.52497	3.94212	4.12933	ICP	chr17	42457880	42459380	76	353	473	0.683	55	49	64.4737	20.9135
ATP6V0A2	chr12	123712317	123761755	ENST00000613625	+	-0.00862106	0.978847	2.82044	3.17103	2.60613	3.26205	3.14183	2.6817	HCP	chr12	123711356	123712856	136	463	519	0.85	65	89	65.4412	9.86275
ATP6V0A4	chr7	138706294	138799560	ENST00000393054	-	-0.168815	0.976541	0.00590979	0.0117603	0.00771183	0	0.00796319	0.0164484	LCP	chr7	138773537	138775037	27	380	334	0.319	48	27	100	44.6698
ATP6V0B	chr1	43974486	43978295	ENST00000236067	+	-0.0216863	0.954254	18.7661	23.2214	21.9281	25.5987	20.0544	21.1687	HCP	chr1	43973948	43975448	117	402	531	0.823	62	98	83.7607	3.70122
ATP6V0C	chr16	2513869	2520218	ENST00000565223	+	1.03775	0.402728	0.0794389	0.0658668	0.120939	0.107937	0.267601	0.202673	HCP	chr16	2513294	2514794	178	492	610	0.89	73	48	26.9663	1.66667
ATP6V0D1	chr16	67438013	67481237	ENST00000290949	-	0.0900737	0.660304	38.6851	47.2042	44.9644	52.8526	50.8477	44.3497	HCP	chr16	67480737	67482237	83	452	412	0.669	58	55	66.2651	2.74964
ATP6V0D2	chr8	85987322	86154228	ENST00000285393	+	1.71521	0.474706	0.0131782	0.0131121	0	0.0335735	0.0443928	0.0183391	LCP	chr8	86097837	86099337	17	327	317	0.246	43	17	100	82.0541
ATP6V0E1	chr5	172983756	173035445	ENST00000519911	+	0.0548413	0.832836	84.441	101.696	97.6235	111.878	98.566	102.137	ICP	chr5	172982781	172984281	67	398	452	0.559	57	40	59.7015	18.1071
ATP6V0E2	chr7	149872967	149880698	ENST00000425642	+	0.754167	0.00893011	0.697103	0.822804	1.14154	1.56007	1.851	1.35054	HCP	chr7	149873043	149874543	137	515	466	0.857	65	79	57.6642	1.20953
ATP6V1A	chr3	113747018	113812056	ENST00000273398	+	0.0908207	0.620998	19.0192	21.4778	20.8902	25.3815	22.2733	21.7806	HCP	chr3	113746019	113747519	87	471	395	0.702	58	39	44.8276	1.02564
ATP6V1B1	chr2	70935881	70965406	ENST00000433895	+	-0.303422	0.727454	0.400043	0.327273	0.220411	0.298956	0.287488	0.235055	LCP	chr2	70962622	70964122	29	477	343	0.266	55	19	65.5172	70.6412
ATP6V1B2	chr8	20197366	20226819	ENST00000276390	+	-0.0853513	0.796468	16.3321	17.5241	21.843	19.6404	17.981	18.1713	HCP	chr8	20196367	20197867	91	447	401	0.762	56	82	90.1099	8.14762
ATP6V1C1	chr8	103021062	103073051	ENST00000518738	+	-0.160785	0.420103	8.19283	9.05552	9.57891	8.53841	8.1473	8.74134	ICP	chr8	103020102	103021602	62	359	420	0.617	52	40	64.5161	10.5265
ATP6V1C2	chr2	10721648	10785110	ENST00000272238	+	-0.0350353	0.980975	0.125376	0.118806	0.155815	0.152102	0.152849	0.108009	HCP	chr2	10720649	10722149	133	490	500	0.815	66	51	38.3459	6.95528
ATP6V1D	chr14	67294370	67360265	ENST00000554236	-	0.00783142	0.981913	23.7732	25.4552	20.972	28.4001	24.7649	21.911	HCP	chr14	67359287	67360787	99	417	428	0.833	56	97	97.9798	0.146553
ATP6V1E1	chr22	17592135	17628818	ENST00000253413	-	0.203678	0.0750652	46.8919	51.1414	51.6926	64.6058	61.3448	57.2302	ICP	chr22	17628318	17629818	51	357	367	0.584	48	48	94.1176	1.81277
ATP6V1E2	chr2	46490749	46542557	ENST00000522587	-	0.101922	0.881764	0.543272	0.532932	0.64902	0.717375	0.701104	0.543063	HCP	chr2	46542057	46543557	164	545	534	0.846	72	45	27.439	0.925927
ATP6V1F	chr7	128862825	128865844	ENST00000249289	+	0.0438905	0.874426	26.8717	29.8132	29.5219	35.0431	30.6197	28.7198	ICP	chr7	128861826	128863326	81	406	420	0.713	55	78	96.2963	17.2374
ATP6V1G1	chr9	114587745	114598373	ENST00000374050	+	0.00702318	0.983921	45.1941	46.1184	40.8583	55.3377	44.2933	41.6817	ICP	chr9	114586746	114588246	77	395	424	0.69	55	68	88.3117	15.6046
ATP6V1G2	chr6	31544461	31548427	ENST00000303892	-	-0.0175182	0.982656	0.85126	0.934986	1.13968	1.04774	1.05766	0.953859	ICP	chr6	31546344	31547844	38	463	309	0.399	51	26	68.4211	0.641027
ATP6V1G3	chr1	198523221	198540945	ENST00000281087	-	-0.176086	0.941137	0.326922	0.108427	0.248855	0.30539	0.183547	0.15165	LCP	chr1	198540445	198541945	8	253	275	0.173	35	8	100	79.739
ATP6V1H	chr8	53715556	53843558	ENST00000524234	-	-0.0160262	0.960418	12.5954	13.7854	14.4622	14.7393	13.7398	14.3495	ICP	chr8	53842399	53843899	86	412	414	0.757	55	61	70.9302	0.859414
ATP7A	chrX	77910655	78050395	ENST00000343533	+	0.0909071	0.680631	2.63467	2.60293	2.77653	2.99531	3.0707	2.99336	ICP	chrX	77909656	77911156	47	286	401	0.615	46	39	82.9787	26.9814
ATP7B	chr13	51930435	52012125	ENST00000242839	-	-0.00531647	0.99052	1.41922	1.49831	1.427	1.46758	1.47753	1.64238	HCP	chr13	52010994	52012494	126	467	510	0.794	65	63	50	0.770976
ATP8A1	chr4	42408372	42657105	ENST00000264449	-	0.5739	0.270791	0.0864194	0.0781688	0.133275	0.130098	0.177316	0.161262	HCP	chr4	42656593	42658093	116	461	471	0.802	62	38	32.7586	6.37266
ATP8A2	chr13	25372070	26025851	ENST00000381655	+	0.139465	0.943888	0.0184744	0.020424	0.0160718	0.025102	0.0221275	0.0171395	HCP	chr13	25371071	25372571	115	452	482	0.792	62	24	20.8696	28.8718
ATP8B1	chr18	57646425	57803101	ENST00000283684	-	-0.218009	0.389417	16.564	17.6698	22.7063	17.0982	17.0594	17.7976	ICP	chr18	57731307	57732807	18	263	259	0.397	35	17	94.4444	88.5533
ATP8B2	chr1	154325552	154351307	ENST00000368487	+	-0.298047	0.03874	44.4984	46.2631	48.4698	38.0822	39.8475	41.9667	HCP	chr1	154324553	154326053	108	438	555	0.667	66	32	29.6296	0.625
ATP8B3	chr19	1782074	1812276	ENST00000587160	-	-0.33332	0.442148	0.473758	0.483624	0.626248	0.395008	0.393799	0.539421	HCP	chr19	1811737	1813237	103	388	637	0.626	68	39	37.8641	2.70553
ATP8B4	chr15	49858237	50182817	ENST00000558829	-	-0.549146	0.126835	0.664356	0.722717	1.04803	0.514534	0.537115	0.706754	HCP	chr15	50182317	50183817	71	431	433	0.571	58	64	90.1408	9.19336
ATP9A	chr20	51596513	51768634	ENST00000311637	-	-0.253952	0.400712	12.2288	12.126	14.2399	10.3425	9.98952	13.7832	HCP	chr20	51767828	51769328	149	614	397	0.918	67	45	30.2013	4.12963
ATP9B	chr18	79069284	79378283	ENST00000588600	+	-0.113672	0.623267	2.18206	2.43164	2.37869	2.22707	2.41551	2.21905	HCP	chr18	79068285	79069785	169	470	545	0.99	68	56	33.1361	7.69737
ATPAF1	chr1	46632736	46673867	ENST00000574428	-	-0.0142625	0.963264	5.52715	6.20717	5.59244	6.65904	6.41768	5.17699	HCP	chr1	46667864	46669364	98	537	402	0.681	63	18	18.3673	18.6176
ATPAF2	chr17	17977408	18039209	ENST00000474627	-	0.0229489	0.967944	3.38968	4.60453	3.45079	4.76496	4.48647	3.12804	HCP	chr17	18038668	18040168	153	595	448	0.862	69	67	43.7908	0.485667
ATPIF1	chr1	28236108	28246906	ENST00000335514	+	0.128099	0.515624	12.0782	14.1107	13.9233	17.1591	15.6984	13.7444	ICP	chr1	28235133	28236633	84	446	380	0.744	55	68	80.9524	2.01219
ATR	chr3	142449234	142578826	ENST00000350721	-	0.0308041	0.894888	3.84402	3.74428	3.79839	4.3018	4.11966	3.93588	ICP	chr3	142578326	142579826	69	399	386	0.672	52	44	63.7681	2.93561
ATRAID	chr2	27212026	27217178	ENST00000419744	+	0.00571649	0.986734	23.0056	27.5097	27.1651	30.7357	27.0209	25.1191	HCP	chr2	27211866	27213366	113	441	455	0.845	60	50	44.2478	2.16508
ATRIP	chr3	48446709	48467645	ENST00000357105	+	0.534044	0.609337	0.108623	0.0635751	0.108393	0.117204	0.163584	0.151162	HCP	chr3	48445710	48447210	103	495	404	0.773	60	76	73.7864	5.49333
ATRIP.1	chr3	48446709	48467645	NA	NA	-2.48645	NA	0.108623	0.0635751	0.108393	0.117204	0.163584	0.151162	NA	NA	NA	NA	NA	NA	NA	NA	NA	NA	NA	NA
ATRN	chr20	3471039	3651122	ENST00000262919	+	-0.158092	0.564543	9.2176	8.49499	10.5824	8.60589	8.58858	9.67416	HCP	chr20	3470040	3471540	122	467	497	0.789	64	81	66.3934	7.06274
ATRNL1	chr10	115093364	115948992	ENST00000609571	+	0.147869	0.948899	0.0112395	0.017893	0.0146667	0.0206167	0.0181737	0.0125129	HCP	chr10	115092365	115093865	167	466	598	0.9	71	71	42.515	0.56338
ATRX	chrX	77504877	77786269	ENST00000624032	-	-0.189391	0.532894	9.80102	7.92984	10.0909	7.85702	8.2735	9.69072	ICP	chrX	77785708	77787208	60	425	279	0.76	47	46	76.6667	40.2342
ATXN1	chr6	16299111	16761491	ENST00000436367	-	-0.321901	0.0792502	10.0061	9.06719	9.77955	7.70749	7.69622	9.00982	HCP	chr6	16760990	16762490	113	462	474	0.775	62	37	32.7434	1.07663
ATXN10	chr22	45671797	45845307	ENST00000381061	+	0.0187483	0.940251	22.0957	25.3965	23.9714	27.4528	25.4803	23.9484	HCP	chr22	45670798	45672298	95	539	395	0.67	62	14	14.7368	14.2141
ATXN1L	chr16	71845990	71885268	ENST00000427980	+	-0.0491615	0.904517	3.96363	3.71602	4.13845	3.70087	3.8599	4.5184	HCP	chr16	71844991	71846491	79	425	472	0.591	60	30	37.9747	29.6759
ATXN2	chr12	111452213	111599676	ENST00000389153	-	-0.170818	0.506868	4.69299	4.67754	5.26331	4.13796	4.65218	4.97086	HCP	chr12	111598322	111599822	186	487	645	0.889	75	32	17.2043	0
ATXN2L	chr16	28823034	28837237	ENST00000340394	+	-0.184236	0.543853	7.9501	7.76291	9.67989	6.8132	8.41036	8.45216	HCP	chr16	28822048	28823548	129	583	378	0.879	64	45	34.8837	1.68566
ATXN3	chr14	92038651	92106621	ENST00000502250	-	-0.186391	0.21438	1.27416	1.17249	1.18668	1.23513	1.11996	1.0407	HCP	chr14	92106082	92107582	87	435	418	0.718	57	34	39.0805	32.1644
ATXN3L	chrX	13318235	13320399	ENST00000380622	-	3.71454	0.370376	0	0	0	0.0373591	0	0.038263	LCP	chrX	13319899	13321399	10	258	338	0.172	40	10	100	77.5986
ATXN7	chr3	63864556	64003462	ENST00000474513	+	-0.0575507	0.80657	3.15741	3.02381	3.07863	3.1637	3.23326	3.05542	HCP	chr3	63863557	63865057	166	460	569	0.952	69	24	14.4578	0.833333
ATXN7L1	chr7	105605066	105876604	ENST00000478915	-	-0.185089	0.688826	0.710821	0.707254	0.892566	0.694301	0.589138	0.862278	HCP	chr7	105875977	105877477	114	438	506	0.772	63	59	51.7544	0.665859
ATXN7L2	chr1	109483478	109492804	ENST00000369870	+	0.309453	0.45583	1.25776	1.51536	0.826224	1.59563	1.72936	1.42884	HCP	chr1	109482939	109484439	93	471	474	0.625	63	25	26.8817	4.14314
ATXN7L3	chr17	44191804	44200113	ENST00000587097	-	-0.0336706	0.884655	15.8353	15.9288	15.617	16.3984	17.9119	14.919	HCP	chr17	44199352	44200852	176	628	502	0.838	75	17	9.65909	0
ATXN7L3B	chr12	74537826	74545430	ENST00000519948	+	-0.00663406	0.979803	6.80236	7.08483	7.17137	7.87293	7.61246	6.79846	ICP	chr12	74536827	74538327	70	340	346	0.893	46	42	60	18.108
AUH	chr9	91213814	91361913	ENST00000303617	-	-0.324276	0.0920234	4.41438	5.01789	4.54598	4.24219	3.72821	3.8679	HCP	chr9	91361413	91362913	101	459	428	0.772	59	82	81.1881	15.2069
AUNIP	chr1	25831912	25859458	ENST00000538789	-	-0.0228814	0.975545	0.757749	0.991602	0.677117	0.830945	0.898954	0.813798	HCP	chr1	25858958	25860458	101	499	348	0.873	56	82	81.1881	8.3957
AUP1	chr2	74526644	74529939	ENST00000377526	-	-0.133291	0.505557	31.8736	35.9049	27.8048	33.2204	32.5266	26.9002	HCP	chr2	74529439	74530939	128	464	537	0.771	67	74	57.8125	0.319069
AURKA	chr20	56369388	56392337	ENST00000451915	-	-0.206389	0.447787	11.1427	13.2165	13.0554	10.7821	10.332	13.0932	HCP	chr20	56391702	56393202	92	441	398	0.787	56	82	89.1304	0.82798
AURKAIP1	chr1	1373729	1375495	ENST00000321751	-	0.0670783	0.737098	31.8739	37.788	34.7648	40.3652	40.1246	35.6847	HCP	chr1	1374669	1376169	123	507	435	0.837	63	110	89.4309	5.673
AURKB	chr17	8204732	8210600	ENST00000316199	-	-0.591188	0.000115154	7.91192	9.50782	7.67358	5.74741	6.60908	5.35641	ICP	chr17	8210082	8211582	62	406	368	0.623	52	60	96.7742	4.33069
AURKC	chr19	57230801	57235548	ENST00000448930	+	0.111059	0.934056	0.24246	0.27743	0.284753	0.33356	0.228693	0.354283	ICP	chr19	57229802	57231302	70	420	399	0.627	55	45	64.2857	77.4868
AUTS2	chr7	69598918	70793068	ENST00000406775	+	-0.400541	0.526192	0.8427	0.815886	1.10707	0.465524	0.573486	1.14903	HCP	chr7	69597919	69599419	162	506	529	0.908	69	34	20.9877	0.490197
AVEN	chr15	33866226	34039176	ENST00000306730	-	-0.132896	0.468574	12.0482	12.8976	11.4972	13.0586	11.7554	10.5071	HCP	chr15	34038676	34040176	110	409	445	0.907	57	9	8.18182	13.4259
AVIL	chr12	57797375	57818704	ENST00000549994	-	-0.407585	0.245546	0.915792	0.798128	0.802509	0.619894	0.801643	0.604659	LCP	chr12	57818204	57819704	15	354	366	0.174	48	15	100	59.1274
AVL9	chr7	32495425	32588721	ENST00000318709	+	-0.043977	0.858261	6.09314	6.34802	6.44613	6.38296	6.61796	6.43561	ICP	chr7	32494489	32495989	84	452	372	0.75	55	17	20.2381	5
AVPI1	chr10	97677423	97687323	ENST00000370626	-	-0.059986	0.904517	6.75175	7.54405	9.82302	8.28148	7.667	8.56237	HCP	chr10	97686823	97688323	95	422	485	0.697	60	60	63.1579	2.54681
AVPR1A	chr12	63142758	63150942	ENST00000550940	-	0.0997424	NA	0	0	0.00434025	0.00338944	0	0	HCP	chr12	63149679	63151179	121	493	437	0.843	62	113	93.3884	8.19794
AVPR2	chrX	153902530	153907166	ENST00000358927	+	0.979638	NA	0	0	0.0138475	0.0108139	0	0.0147675	LCP	chrX	153903735	153905235	38	425	532	0.252	64	18	47.3684	72.7138
AWAT2	chrX	70040541	70049938	ENST00000276101	-	-1.64083	NA	0	0.0371633	0	0.00951566	0	0	LCP	chrX	70049438	70050938	9	366	359	0.103	48	9	100	57.4309
AXDND1	chr1	179365719	179554735	ENST00000511889	+	1.06828	0.521541	0.0315816	0.0104744	0.0206058	0.0321835	0.0496473	0.0585995	ICP	chr1	179364972	179366472	85	395	426	0.758	55	57	67.0588	28.8439
AXIN1	chr16	287439	352673	ENST00000354866	-	-0.12637	0.421808	6.58608	6.86761	6.43351	6.52046	6.79484	6.04807	HCP	chr16	351949	353449	214	531	657	0.921	79	45	21.028	0.444444
AXIN2	chr17	65528562	65561647	ENST00000580513	-	-0.131522	0.851917	0.879403	1.12664	1.55885	1.01909	0.943771	1.46206	HCP	chr17	65560691	65562191	170	594	452	0.95	70	20	11.7647	0.625
AXL	chr19	41219202	41261766	ENST00000593513	+	-0.411944	5.77925e-06	102.31	100.031	99.2991	83.95	86.8449	70.6558	HCP	chr19	41225755	41227255	87	440	467	0.636	60	52	59.7701	12.8562
AZI2	chr3	28315002	28349127	ENST00000479665	-	-0.0274128	0.935272	5.14427	5.21183	4.4677	5.72759	5.45636	4.30984	ICP	chr3	28348627	28350127	98	346	454	0.936	53	55	56.1224	5.91089
AZIN1	chr8	102826356	102893864	ENST00000518353	-	-0.189083	0.254952	29.4595	28.9032	25.2796	30.0486	25.2844	22.7776	HCP	chr8	102863628	102865128	135	416	515	0.946	62	60	44.4444	1.61189
AZIN2	chr1	33081103	33120530	ENST00000373443	+	-0.0844923	0.919106	0.463698	0.615161	0.764325	0.572017	0.679621	0.588687	HCP	chr1	33080167	33081667	70	365	473	0.609	56	45	64.2857	4.53639
AZU1	chr19	825096	832018	ENST00000592205	+	-1.35572	0.780692	0.0111235	0.0332031	0.0145154	0.0226711	0	0	ICP	chr19	824097	825597	59	402	436	0.505	56	38	64.4068	89.3732
B2M	chr15	44711476	44718877	ENST00000559916	+	0.0783232	0.788779	207.194	199.188	227.336	258.142	210.326	241.758	ICP	chr15	44710513	44712013	71	405	406	0.648	54	39	54.9296	0.343407
B3GALNT1	chr3	161083882	161105384	ENST00000473285	-	-0.0537378	0.861871	4.83124	5.08239	4.28831	5.57976	4.59761	4.36311	HCP	chr3	161104049	161105549	110	486	385	0.882	58	46	41.8182	11.5647
B3GALNT2	chr1	235449922	235504481	ENST00000366600	-	0.0863293	0.755916	6.9947	7.79612	6.07005	8.24462	8.67291	6.65554	HCP	chr1	235503981	235505481	147	513	520	0.827	69	67	45.5782	0.472238
B3GALT1	chr2	167868947	167874041	ENST00000392690	+	-0.67134	0.797644	0.0116804	0.0193696	0.0203227	0.00793532	0.0157388	0.0108364	LCP	chr2	167867948	167869448	15	272	317	0.261	39	15	100	72.2716
B3GALT2	chr1	193179044	193186654	ENST00000367434	-	-0.909693	4.15318e-05	1.23579	1.3863	1.62052	0.88895	0.750962	0.750285	LCP	chr1	193186154	193187654	11	249	286	0.232	36	11	100	7.97679
B3GALT4	chr6	33277131	33284832	ENST00000451237	+	0.19431	0.614087	1.6274	2.01531	1.92503	2.63677	2.0351	2.06921	HCP	chr6	33276132	33277632	90	462	443	0.66	60	60	66.6667	16.937
B3GALT5	chr21	39556441	39673137	ENST00000615480	+	0.442929	0.615418	0.0492644	0.0389253	0.0850848	0.0620158	0.0702864	0.114934	HCP	chr21	39611940	39613440	101	438	435	0.796	58	71	70.297	4.07912
B3GALT6	chr1	1232264	1235041	ENST00000379198	+	-0.458179	0.00530042	8.61322	10.6237	11.1278	7.48915	8.05487	7.88156	HCP	chr1	1231265	1232765	199	544	543	1.011	72	120	60.3015	2.01557
B3GAT1	chr11	134378503	134411918	ENST00000312527	-	-2.59236	NA	0	0.00957947	0	0	0	0	HCP	chr11	134411418	134412918	180	570	584	0.812	77	10	5.55556	3.42857
B3GAT2	chr6	70856678	70957038	ENST00000615536	-	0.646532	0.618229	0.0211474	0.030059	0.0236535	0.033865	0.0447782	0.0462459	HCP	chr6	70955929	70957429	155	457	588	0.866	70	98	63.2258	0.331633
B3GAT3	chr11	62615295	62622175	ENST00000265471	-	0.123687	0.488027	12.2725	13.6237	11.1898	15.1467	14.8096	12.9854	HCP	chr11	62621675	62623175	83	456	399	0.685	57	56	67.4699	17.094
B3GLCT	chr13	31199935	31332276	ENST00000343307	+	-0.424592	0.000869561	6.76494	7.5799	5.96222	5.74885	5.30217	5.00881	HCP	chr13	31198936	31200436	112	439	471	0.813	61	5	4.46429	60
B3GNT2	chr2	62196112	62224731	ENST00000301998	+	0.097309	0.666441	5.19921	6.08358	5.66286	6.56283	6.92164	5.77862	HCP	chr2	62195113	62196613	132	535	525	0.705	71	58	43.9394	12.6144
B3GNT4	chr12	122203542	122208952	ENST00000546192	+	0.385806	0.774806	0.0550571	0.0379251	0.0552656	0.0820017	0.0513603	0.0707248	HCP	chr12	122202681	122204181	130	482	470	0.861	63	48	36.9231	11.076
B3GNT5	chr3	183253243	183298504	ENST00000460419	+	-0.103466	0.906022	0.770681	0.888095	0.40022	0.837461	0.778845	0.432282	HCP	chr3	183252795	183254295	136	450	483	0.939	62	38	27.9412	12.8655
B3GNT7	chr2	231395542	231401164	ENST00000287590	+	1.00479	0.603738	0.00535166	0.0159744	0.0419011	0.0436293	0.057689	0.0297899	HCP	chr2	231394543	231396043	105	458	535	0.643	66	15	14.2857	73.2619
B3GNT8	chr19	41425358	41428730	ENST00000321702	-	0.338803	0.113229	2.27543	2.6115	2.37541	3.1816	3.56516	3.01925	LCP	chr19	41428230	41429730	18	416	410	0.158	55	9	50	67.2114
B3GNT9	chr16	67148104	67151214	ENST00000449549	-	-0.420988	0.000675677	15.2574	16.6556	14.2403	13.4072	13.1378	10.1621	ICP	chr16	67150714	67152214	52	500	429	0.364	62	14	26.9231	28.0033
B3GNTL1	chr17	82942154	83051810	ENST00000320865	-	-0.00864681	0.990432	1.58794	1.30427	1.40461	1.57476	1.78067	1.20131	HCP	chr17	83051310	83052810	123	494	591	0.632	72	52	42.2764	5.3228
B4GALNT1	chr12	57623409	57633355	ENST00000548888	-	0.285978	0.171098	1.57517	1.71016	1.75925	2.0301	2.30351	2.19204	HCP	chr12	57632168	57633668	115	523	468	0.705	66	47	40.8696	1.56028
B4GALNT2	chr17	49132459	49176840	ENST00000300404	+	-2.60732	NA	0	0	0.00866451	0	0	0	HCP	chr17	49131967	49133467	102	344	546	0.815	59	63	61.7647	16.0018
B4GALNT3	chr12	460363	563509	ENST00000266383	+	0.0628008	0.961442	0.15011	0.0896138	0.161603	0.152971	0.101133	0.188006	HCP	chr12	459364	460864	162	507	568	0.844	72	38	23.4568	4.50273
B4GALNT4	chr11	369795	382116	ENST00000329962	+	-0.208518	0.739323	0.334009	0.47558	0.368224	0.36385	0.349187	0.368646	HCP	chr11	368804	370304	202	620	574	0.852	80	19	9.40594	7.36842
B4GALT1	chr9	33104081	33167356	ENST00000379731	-	-0.0885191	0.549229	29.8247	30.6535	29.6302	31.7747	29.1673	29.0195	HCP	chr9	33166856	33168356	134	448	574	0.782	68	41	30.597	8.87024
B4GALT2	chr1	43978942	43991170	ENST00000434555	+	-0.120557	0.445739	31.7426	37.904	35.0945	35.9762	35.4842	30.9132	HCP	chr1	43978436	43979936	140	600	478	0.733	72	27	19.2857	13.8149
B4GALT3	chr1	161171309	161177968	ENST00000622395	-	0.0246139	0.93061	9.09948	10.2468	9.26997	10.7208	10.9996	9.22298	ICP	chr1	161177468	161178968	55	363	367	0.62	49	44	80	45.4788
B4GALT4	chr3	119211731	119241103	ENST00000473887	-	0.103056	0.545721	4.14052	4.59769	4.20709	5.07233	5.2615	4.44559	HCP	chr3	119239657	119241157	93	490	368	0.774	57	38	40.8602	4.73557
B4GALT5	chr20	49632944	49713878	ENST00000371711	-	0.0534839	0.849017	12.4745	12.3367	14.0969	14.6555	13.9961	14.2152	HCP	chr20	49713378	49714878	111	440	469	0.807	61	37	33.3333	6.20557
B4GALT6	chr18	31622246	31685836	ENST00000383131	-	0.619194	0.00416694	0.610025	0.671114	0.59541	1.06641	1.09598	0.904138	HCP	chr18	31684004	31685504	164	461	560	0.954	68	28	17.0732	7.98837
B4GALT7	chr5	177600099	177610347	ENST00000510761	+	0.190706	0.422512	9.71061	11.8607	8.56587	13.207	13.2487	10.1384	HCP	chr5	177599206	177600706	120	488	463	0.797	63	87	72.5	3.29556
B4GAT1	chr11	66345371	66347692	ENST00000311181	-	0.239642	0.354707	4.518	4.9239	6.10799	6.78911	6.24258	6.43387	HCP	chr11	66347192	66348692	130	490	474	0.84	64	54	41.5385	5.83515
B9D1	chr17	19337553	19378182	ENST00000440841	-	0.402486	0.0743755	1.3492	1.6745	1.30655	2.11303	2.21986	1.75899	HCP	chr17	19362042	19363542	110	442	480	0.778	61	85	77.2727	3.96361
B9D2	chr19	41354420	41364173	ENST00000243578	-	0.0198556	0.976157	2.18224	2.53637	3.02406	2.81423	2.8624	2.63373	ICP	chr19	41363673	41365173	66	423	379	0.618	53	64	96.9697	8.97324
BAALC	chr8	103140709	103230305	ENST00000309982	+	-0.677195	0.00470824	16.429	20.438	26.5359	13.6928	12.313	15.9136	HCP	chr8	103139710	103141210	96	406	516	0.688	61	12	12.5	60.2273
BAAT	chr9	101360416	101383519	ENST00000395051	-	2.90283	NA	0	0	0	0.0119276	0.00788565	0.0081441	LCP	chr9	101370975	101372475	9	298	301	0.151	40	9	100	70.9059
BABAM1	chr19	17267349	17281249	ENST00000598188	+	-0.0120782	0.971705	30.4512	37.4837	30.3583	36.6307	37.2518	29.7458	ICP	chr19	17266350	17267850	46	402	338	0.508	49	46	100	29.8174
BACE1	chr11	117285206	117316259	ENST00000313005	-	-0.214001	0.0594291	27.1866	28.8275	28.4442	25.62	25.9926	25.6016	HCP	chr11	117315756	117317256	71	368	504	0.575	58	49	69.0141	3.78609
BACE2	chr21	41167800	41282518	ENST00000328735	+	-0.158969	0.445964	1.4351	1.65813	1.55332	1.42164	1.58296	1.41501	HCP	chr21	41166801	41168301	124	493	517	0.73	67	64	51.6129	1.00446
BACH1	chr21	29194070	29630751	ENST00000399921	+	0.218579	0.0322024	7.55471	7.98907	7.25837	9.95791	9.30262	8.91138	HCP	chr21	29298416	29299916	159	458	555	0.939	67	40	25.1572	3.91667
BACH2	chr6	89926528	90296908	ENST00000257749	-	-0.590859	0.362544	0.0897722	0.106335	0.0920433	0.0588106	0.0518418	0.0922094	HCP	chr6	90296242	90297742	156	515	526	0.864	69	28	17.9487	19.5221
BAD	chr11	64269829	64284704	ENST00000309032	-	0.000767527	0.998896	12.8722	15.0647	14.9196	15.6406	15.0391	14.7924	HCP	chr11	64284169	64285669	109	514	520	0.612	69	62	56.8807	1.55914
BAG1	chr9	33247819	33264761	ENST00000473781	-	0.151706	0.542987	2.72851	2.98401	3.42885	3.71981	3.60857	3.44606	HCP	chr9	33264059	33265559	114	596	364	0.789	64	50	43.8596	2.48571
BAG2	chr6	57172325	57189833	ENST00000370693	+	-0.174199	0.271104	12.5602	11.9037	12.1408	13.0852	10.9172	10.5198	ICP	chr6	57171326	57172826	92	409	417	0.81	55	54	58.6957	25.5306
BAG3	chr10	119651369	119677819	ENST00000369085	+	0.0267839	0.922378	22.2592	22.9664	19.87	23.8974	25.8975	20.748	HCP	chr10	119650370	119651870	103	464	393	0.848	57	13	12.6214	4.10256
BAG4	chr8	38176532	38213301	ENST00000432471	+	0.0998797	0.550507	7.48858	7.67929	6.80503	8.8302	8.29166	7.88997	HCP	chr8	38175588	38177088	103	449	435	0.792	59	61	59.2233	0.182149
BAG5	chr14	103556543	103562831	ENST00000299204	-	-0.0881497	0.556344	9.30142	9.49809	9.15234	9.94267	9.35432	8.64508	HCP	chr14	103562314	103563814	145	479	479	0.949	64	22	15.1724	0.880231
BAG6	chr6	31639027	31652705	ENST00000451898	-	0.0457315	0.860405	32.857	33.0387	34.8992	34.8809	39.8103	35.7633	HCP	chr6	31652148	31653648	98	445	393	0.841	56	62	63.2653	1.77626
BAHCC1	chr17	81395474	81466332	ENST00000307745	+	-0.555096	0.0184594	2.50257	2.15386	2.90387	1.55298	1.79862	2.09264	HCP	chr17	81398740	81400240	167	504	565	0.88	71	91	54.491	0.376766
BAHD1	chr15	40439720	40468242	ENST00000416165	+	-0.062267	0.815643	5.66605	5.61279	5.76096	5.53681	5.8591	5.9123	HCP	chr15	40440212	40441712	173	495	611	0.859	74	0	0	NA
BAIAP2	chr17	81035121	81117432	ENST00000571530	+	0.413689	0.00270654	2.83332	2.99507	3.27418	4.31409	4.29438	4.25055	HCP	chr17	81035003	81036503	148	497	547	0.817	70	65	43.9189	14.1399
BAIAP2L1	chr7	98291650	98401068	ENST00000005260	-	0.209995	0.286512	3.3457	3.95546	3.17974	4.16836	4.4344	4.25969	HCP	chr7	98400568	98402068	99	422	561	0.628	65	29	29.2929	9.6742
BAIAP2L2	chr22	38084888	38110670	ENST00000428572	-	-0.399826	0.252583	2.32897	2.75867	2.30347	1.75177	2.73969	1.49191	HCP	chr22	38088438	38089938	130	511	566	0.675	72	38	29.2308	14.8454
BAIAP3	chr16	1333600	1349441	ENST00000426824	+	0.707027	0.283758	0.117033	0.0853937	0.0814505	0.147092	0.226033	0.124864	HCP	chr16	1332601	1334101	148	522	554	0.768	72	17	11.4865	5.9057
BAK1	chr6	33572546	33580293	ENST00000374467	-	0.381234	0.0220513	3.78374	4.33571	3.58027	6.14013	5.20716	4.84129	LCP	chr6	33579742	33581242	33	414	419	0.286	55	22	66.6667	33.0879
BAMBI	chr10	28677341	28682939	ENST00000375533	+	-0.11724	0.737774	8.59053	8.20048	5.94282	8.35585	7.0335	6.88171	HCP	chr10	28676342	28677842	136	477	502	0.853	65	58	42.6471	1.96976
BANF1	chr11	66002078	66004149	ENST00000312175	+	-0.102983	0.673261	8.75316	10.2567	9.62864	10.5787	9.60131	8.15427	ICP	chr11	66001079	66002579	90	408	398	0.832	54	45	50	14.7445
BANK1	chr4	101411285	102074812	ENST00000508653	+	0.708635	0.437284	0.0495707	0.103576	0.0582175	0.13134	0.140268	0.0965772	ICP	chr4	101789730	101791230	48	321	368	0.61	46	36	75	21.3774
BANP	chr16	87949243	88077318	ENST00000286122	+	0.127926	0.585924	2.9826	3.07735	2.80942	3.65483	3.77128	2.89376	HCP	chr16	87950432	87951932	152	543	463	0.907	67	65	42.7632	5.49239
BAP1	chr3	52401012	52410350	ENST00000460680	-	-0.202352	0.0513537	15.9754	16.3537	16.4586	15.8953	15.3174	13.8616	HCP	chr3	52409850	52411350	155	429	584	0.929	67	40	25.8065	0.902778
BARD1	chr2	214725645	214809711	ENST00000613374	-	-0.40985	0.0023545	3.81161	3.93466	4.01359	3.58939	2.96992	2.84355	HCP	chr2	214809211	214810711	128	410	503	0.932	61	38	29.6875	0.438597
BARHL1	chr9	132582184	132590266	ENST00000263610	+	2.01893	NA	0.00847213	0	0	0.0086336	0.0228317	0.01179	HCP	chr9	132581185	132582685	97	489	388	0.767	58	51	52.5773	1.17647
BARX1	chr9	93951621	93955372	ENST00000253968	-	-0.482877	0.878523	0.0446443	0.0222101	0.0582575	0.0341214	0.0451173	0.015532	HCP	chr9	93954872	93956372	147	479	553	0.833	69	60	40.8163	6.8505
BASP1	chr5	17065597	17276843	ENST00000322611	+	-0.013078	0.966812	40.0601	41.2921	46.0883	46.8861	44.0104	43.2742	HCP	chr5	17216560	17218060	126	403	644	0.729	70	30	23.8095	1.75
BATF	chr14	75522424	75547015	ENST00000286639	+	1.47843	0.317612	0.060714	0.0604093	0.0792273	0.309356	0.163619	0.112655	LCP	chr14	75521425	75522925	25	354	386	0.275	49	21	84	74.7581
BATF2	chr11	64987942	64997045	ENST00000527716	-	1.33957	0.0492301	0.0931139	0.101069	0.121507	0.414059	0.239528	0.188479	ICP	chr11	64989774	64991274	39	456	340	0.378	53	36	92.3077	70.7592
BATF3	chr1	212686417	212699985	ENST00000243440	-	-0.0347819	0.986203	0.141666	0.302047	0.369727	0.288732	0.381778	0.168982	HCP	chr1	212699485	212700985	151	582	464	0.839	70	53	35.0993	1.10812
BAX	chr19	48954814	48961798	ENST00000345358	+	0.0473436	0.838749	37.0118	38.9643	41.3325	44.4161	45.1779	39.309	HCP	chr19	48953877	48955377	85	430	453	0.655	59	34	40	23.0402
BAZ1A	chr14	34752730	34875647	ENST00000382422	-	-0.0101021	0.977833	9.72628	9.10619	7.69993	9.53961	10.1835	8.30703	HCP	chr14	34874432	34875932	129	488	405	0.98	59	55	42.6357	0.75685
BAZ1B	chr7	73440397	73522278	ENST00000404251	-	-0.0541608	0.807516	21.3429	20.1556	21.3758	21.4524	21.6146	21.2182	HCP	chr7	73521778	73523278	133	456	513	0.853	65	47	35.3383	23.4683
BAZ2A	chr12	56595595	56636816	ENST00000549884	-	-0.0601717	0.88715	5.00964	4.67283	5.86332	4.87218	5.03347	5.87292	ICP	chr12	56629711	56631211	74	473	441	0.532	61	22	29.7297	14.3794
BAZ2B	chr2	159318978	159616692	ENST00000437839	-	-0.156327	0.412723	4.12	3.91549	3.77304	3.68076	3.66263	3.88873	HCP	chr2	159615060	159616560	81	426	416	0.686	56	34	41.9753	0.694444
BBC3	chr19	47220821	47232766	ENST00000439096	-	0.242053	0.297478	4.14101	4.55393	5.30478	5.91949	5.77136	5.85502	HCP	chr19	47230694	47232194	124	550	438	0.773	66	35	28.2258	16.4616
BBIP1	chr10	110898729	110919274	ENST00000423273	-	0.119564	0.697229	3.16595	2.85839	2.96188	3.93471	3.2277	3.20528	HCP	chr10	110918657	110920157	135	436	567	0.82	67	20	14.8148	0
BBOF1	chr14	74019352	74082863	ENST00000464394	+	0.107721	0.80337	1.19084	1.23298	0.96235	1.4353	1.38469	1.06835	HCP	chr14	74018353	74019853	115	457	454	0.832	61	52	45.2174	0.962371
BBOX1	chr11	27040724	27127809	ENST00000525090	+	-0.0500838	0.983599	0.0775746	0.0943376	0.0787337	0.0439184	0.0696857	0.143939	LCP	chr11	27054217	27055717	14	281	274	0.273	37	14	100	76.5281
BBS1	chr11	66510605	66533627	ENST00000318312	+	2.28883	0.570828	0	0	0.00657376	0.0102673	0.013576	0.00701051	ICP	chr11	66509609	66511109	59	392	415	0.544	54	46	77.9661	39.3753
BBS10	chr12	76344473	76348442	ENST00000393262	-	0.162358	0.356497	6.30582	6.48825	5.73771	8.15759	7.6568	6.26479	ICP	chr12	76347942	76349442	69	420	411	0.6	55	69	100	13.7047
BBS12	chr4	122732701	122744943	ENST00000433287	+	0.0263936	0.94513	2.28267	2.67946	2.24723	2.83264	2.60081	2.36437	ICP	chr4	122731797	122733297	44	376	351	0.5	48	44	100	3.80142
BBS2	chr16	56466835	56520283	ENST00000568104	-	0.121323	0.593861	8.12914	9.09146	7.26601	10.3861	10.048	7.91807	HCP	chr16	56519541	56521041	71	384	474	0.586	57	44	61.9718	9.998
BBS4	chr15	72686178	72738476	ENST00000566829	+	0.473452	0.000800482	4.22233	5.10242	4.55656	7.64529	7.0084	5.83522	ICP	chr15	72685390	72686890	71	355	417	0.72	51	60	84.507	4.57488
BBS5	chr2	169479177	169506655	ENST00000392663	+	0.0989619	0.865412	0.673474	0.692809	0.566028	0.884061	0.745977	0.571864	HCP	chr2	169478483	169479983	86	436	408	0.726	56	67	77.907	14.8436
BBS7	chr4	121824439	121870497	ENST00000264499	-	-0.340697	0.0544897	12.4725	12.689	9.60528	10.8543	10.3156	8.06638	ICP	chr4	121869997	121871497	66	393	373	0.676	51	39	59.0909	23.7539
BBS9	chr7	33129243	33606068	ENST00000432983	+	0.000245369	0.999532	4.02278	4.05301	3.57592	4.54833	3.98135	3.85147	ICP	chr7	33128244	33129744	68	394	388	0.668	52	49	72.0588	12.0362
BBX	chr3	107522935	107811324	ENST00000431630	+	0.000708077	0.998421	8.40559	8.54332	7.49	9.16969	8.59293	8.19939	HCP	chr3	107523107	107524607	100	372	533	0.757	60	31	31	0.268817
BCAM	chr19	44809058	44821420	ENST00000611077	+	0.283223	0.415272	0.776985	0.858983	0.653406	1.06159	1.10899	0.800939	ICP	chr19	44808059	44809559	69	463	525	0.426	66	27	39.1304	3.45679
BCAN	chr1	156641389	156659532	ENST00000361588	+	1.79186	0.189858	0.00484802	0.0192948	0.0189789	0.0444638	0.0718575	0.0404796	HCP	chr1	156641243	156642743	84	539	415	0.564	64	22	26.1905	18.3207
BCAP29	chr7	107579976	107629170	ENST00000379117	+	0.0102921	0.971347	6.86982	7.71758	7.14068	8.57712	7.83123	6.86165	ICP	chr7	107579455	107580955	102	418	402	0.911	55	67	65.6863	2.04806
BCAP31	chrX	153700496	153724697	ENST00000423827	-	0.260727	0.0175064	26.5988	27.6466	28.8202	37.2736	34.7889	33.6433	HCP	chrX	153723544	153725044	157	590	513	0.779	73	39	24.8408	25.7665
BCAR1	chr16	75228186	75268053	ENST00000561970	-	-0.0500772	0.807516	18.3023	18.6634	16.7015	18.1464	19.8864	17.0293	HCP	chr16	75250447	75251947	155	639	453	0.804	73	42	27.0968	0.952381
BCAR3	chr1	93561785	93847150	ENST00000370244	-	-0.186342	0.13467	16.0319	18.5826	17.2032	16.5108	17.1285	14.7405	HCP	chr1	93846650	93848150	165	480	525	0.983	67	97	58.7879	0.466372
BCAS1	chr20	53936776	54070594	ENST00000448484	-	-0.208187	0.912556	0.041188	0.0337493	0.0758785	0.017283	0.0424405	0.0775481	LCP	chr20	54028200	54029700	29	366	362	0.329	49	23	79.3103	56.1525
BCAS2	chr1	114567556	114581639	ENST00000369541	-	0.0707848	0.792225	15.2376	15.2218	13.4485	18.1886	17.158	13.7683	ICP	chr1	114581139	114582639	49	406	330	0.549	49	45	91.8367	18.7729
BCAS3	chr17	60677452	61392838	ENST00000390652	+	-0.247391	0.145689	3.57572	3.64714	3.89581	3.46516	3.141	3.32728	ICP	chr17	60676889	60678389	70	343	488	0.628	55	43	61.4286	5.60588
BCAS4	chr20	50794893	50882676	ENST00000358791	+	0.124857	0.670642	0.940183	1.15642	1.08762	1.31666	1.16582	1.196	HCP	chr20	50793894	50795394	114	437	475	0.824	61	57	50	15.7512
BCAT1	chr12	24810021	24949459	ENST00000539282	-	0.505545	1.21186e-06	19.3774	20.2885	20.5806	29.7417	30.0568	30.8295	HCP	chr12	24902575	24904075	98	394	454	0.822	56	60	61.2245	14.7106
BCAT2	chr19	48795061	48811029	ENST00000316273	-	-0.0530458	0.884623	6.61594	7.28596	6.09466	7.95233	7.20637	5.3842	HCP	chr19	48810520	48812020	89	461	420	0.69	59	58	65.1685	3.86834
BCCIP	chr10	125823545	125853695	ENST00000278100	+	0.144604	0.650615	8.42825	8.77968	7.00588	10.6895	10.9031	7.00283	HCP	chr10	125822546	125824046	110	440	481	0.78	61	48	43.6364	3.99306
BCDIN3D	chr12	49836038	49843129	ENST00000333924	-	-0.00132377	0.998896	0.975506	0.891748	1.20136	1.27369	1.04335	0.933305	ICP	chr12	49842629	49844129	60	364	412	0.601	52	46	76.6667	16.5618
BCHE	chr3	165772903	165837472	ENST00000264381	-	0.575893	0.485219	0.258192	0.243376	0.159594	0.540075	0.357058	0.160742	LCP	chr3	165836972	165838472	9	266	240	0.212	34	9	100	9.64052
BCKDHA	chr19	41397459	41425005	ENST00000269980	+	-1.42749	0.640338	0.0261998	0.0260683	0.0341888	0	0.0235354	0.0121534	ICP	chr19	41396460	41397960	67	363	433	0.64	53	55	82.0896	1.82294
BCKDHB	chr6	80106646	80346270	ENST00000320393	+	0.117392	0.640198	4.26243	5.28685	5.36227	5.92612	5.85732	5.38042	ICP	chr6	80105647	80107147	60	406	357	0.621	51	58	96.6667	0.287357
BCKDK	chr16	31106106	31112791	ENST00000567676	+	-0.124609	0.558192	12.2185	12.4729	11.1027	12.4316	12.9827	9.57858	HCP	chr16	31107934	31109434	121	476	516	0.739	66	85	70.2479	18.0229
BCL10	chr1	85266247	85277090	ENST00000620248	-	0.07234	0.751439	8.89999	9.15633	8.57494	11.1416	10.1722	8.48866	HCP	chr1	85275956	85277456	94	453	409	0.762	57	62	65.9574	1.88831
BCL11A	chr2	60451166	60553567	ENST00000358510	-	-0.110483	0.897325	0.19063	0.166605	0.14791	0.131259	0.166616	0.200756	HCP	chr2	60552931	60554431	106	347	515	0.89	57	15	14.1509	0.512821
BCL11B	chr14	99169286	99271524	ENST00000345514	-	-0.956095	1.47887e-05	0.732227	0.630574	0.68203	0.427125	0.302798	0.386511	HCP	chr14	99270985	99272485	102	450	403	0.844	57	35	34.3137	1.71429
BCL2	chr18	63123345	63320128	ENST00000333681	-	-0.819833	0.010808	0.140206	0.173117	0.174141	0.105007	0.0955989	0.09168	HCP	chr18	63319286	63320786	161	453	558	0.956	67	29	18.0124	0.31348
BCL2A1	chr15	79960888	79971446	ENST00000267953	-	2.4597	0.458542	0.0182124	0.0181209	0	0	0.147242	0.0760341	ICP	chr15	79970946	79972446	26	287	356	0.382	43	22	84.6154	71.0549
BCL2L1	chr20	31664451	31723989	ENST00000450273	-	0.521625	4.96702e-05	11.5026	12.207	13.6511	18.6439	19.2652	18.9805	HCP	chr20	31723400	31724900	98	423	415	0.838	56	33	33.6735	35.7925
BCL2L10	chr15	52109262	52112775	ENST00000561198	-	1.66601	0.361898	0.0300732	0.0448833	0.0196216	0.0612927	0.18235	0.0837009	HCP	chr15	52112268	52113768	90	448	436	0.692	59	75	83.3333	38.7141
BCL2L11	chr2	111119377	111168447	ENST00000393252	+	0.82383	0.0321825	0.251629	0.19607	0.249235	0.367646	0.36357	0.569558	HCP	chr2	111121670	111123170	174	456	592	0.967	70	89	51.1494	1.18914
BCL2L12	chr19	49665141	49673916	ENST00000246785	+	-0.182347	0.518825	2.86457	3.52388	3.41182	3.33316	3.11598	2.71075	HCP	chr19	49664566	49666066	90	554	341	0.715	60	56	62.2222	0.520834
BCL2L13	chr22	17628854	17730855	ENST00000355028	+	0.0647586	0.720879	8.84353	10.3077	9.29378	11.0902	10.7716	9.73118	ICP	chr22	17637811	17639311	85	445	383	0.749	55	85	100	1.15595
BCL2L14	chr12	12049843	12211084	ENST00000464885	+	-0.0679182	0.985646	0.0128412	0.0319419	0.0167568	0.0261719	0.00865149	0.0268052	ICP	chr12	12048864	12050364	43	345	393	0.476	49	38	88.3721	82.1799
BCL2L15	chr1	113878167	113887547	ENST00000471267	-	1.01256	0.838259	0.0365927	0.0182045	0	0	0.0986142	0.0254616	LCP	chr1	113886875	113888375	19	308	312	0.297	41	19	100	87.0772
BCL2L2	chr14	23298789	23311759	ENST00000554635	+	-0.142769	0.42776	8.32817	8.22513	8.27892	7.71974	8.03201	8.10419	LCP	chr14	23305958	23307458	32	440	385	0.284	55	17	53.125	6.61765
BCL3	chr19	44747704	44760044	ENST00000164227	+	0.188217	0.702864	2.7604	2.50199	3.91051	3.19835	3.59213	4.2624	HCP	chr19	44747547	44749047	118	547	495	0.654	69	5	4.23729	0
BCL6	chr3	187721376	187745727	ENST00000438077	-	-0.321476	0.00388543	6.99103	7.27617	6.64376	6.19958	6.37845	5.22522	ICP	chr3	187737444	187738944	82	442	385	0.723	55	55	67.0732	1.33394
BCL6B	chr17	7023019	7030290	ENST00000293805	+	1.14042	0.0385913	0.0977925	0.111202	0.0729211	0.261005	0.269817	0.13609	HCP	chr17	7022020	7023520	98	478	470	0.655	63	44	44.898	1.23377
BCL7A	chr12	122019421	122062044	ENST00000261822	+	0.120775	0.858052	0.688941	1.01717	1.22217	0.896193	1.09516	1.3608	HCP	chr12	122020886	122022386	155	499	535	0.871	69	49	31.6129	22.1321
BCL7B	chr7	73536355	73558002	ENST00000411832	-	-0.151444	0.262464	13.5627	14.7744	13.6501	14.0814	13.5215	12.5432	HCP	chr7	73557171	73558671	130	542	432	0.833	65	44	33.8462	36.0784
BCL7C	chr16	30833625	30894960	ENST00000380317	-	0.0149005	0.958655	8.39486	10.0078	9.01061	10.2547	10.3819	8.79523	HCP	chr16	30893802	30895302	107	442	449	0.809	59	44	41.1215	7.07461
BCL9	chr1	147541411	147626216	ENST00000234739	+	0.0595799	0.910491	0.922477	0.880127	1.01825	0.972252	0.936505	1.20021	LCP	chr1	147540412	147541912	20	329	407	0.224	49	9	45	2.22222
BCL9L	chr11	118893874	118925608	ENST00000526143	-	-0.09381	0.8453	6.04695	5.55495	7.11911	5.52273	5.44994	7.52858	HCP	chr11	118925108	118926608	96	517	429	0.65	63	16	16.6667	1.78571
BCLAF1	chr6	136256862	136289851	ENST00000530767	-	-0.137932	0.347607	17.7095	16.6992	15.2776	17.0507	16.4233	14.5542	HCP	chr6	136289281	136290781	119	422	416	1.017	56	116	97.479	0.380094
BCO1	chr16	81238447	81291142	ENST00000564552	+	2.22953	NA	0	0	0	0.0206941	0	0	ICP	chr16	81237691	81239191	33	337	349	0.421	46	28	84.8485	38.9258
BCO2	chr11	112175466	112224699	ENST00000530677	+	-0.202345	0.921595	0.0495831	0.0762439	0.0294101	0.0321543	0.0364424	0.0752737	ICP	chr11	112192474	112193974	24	307	297	0.395	40	18	75	92.4484
BCOR	chrX	40049814	40177329	ENST00000378444	-	0.186681	0.471322	3.94054	3.53796	2.924	4.01326	4.07496	4.44215	HCP	chrX	40096903	40098403	174	589	509	0.871	73	60	34.4828	5.62644
BCORL1	chrX	129981106	130058083	ENST00000607874	+	-0.0338756	0.967827	0.989133	0.921242	1.34686	0.953848	0.865818	1.52436	HCP	chrX	129980107	129981607	138	466	563	0.79	69	35	25.3623	36.4459
BCR	chr22	23179703	23318037	ENST00000398512	+	0.268823	0.0990311	3.73029	3.72828	4.10396	4.64328	5.20753	4.93003	HCP	chr22	23179961	23181461	186	515	594	0.913	74	75	40.3226	4.19105
BCS1L	chr2	218658763	218663443	ENST00000431802	+	-0.00615846	0.989196	4.74383	5.40866	4.27115	5.48077	5.77038	4.05327	HCP	chr2	218658772	218660272	84	397	497	0.639	60	68	80.9524	2.20021
BDH1	chr3	197509782	197573323	ENST00000446746	-	0.146821	0.760885	0.513497	0.637478	0.694666	0.80653	0.761742	0.596588	HCP	chr3	197555472	197556972	108	452	472	0.76	62	44	40.7407	40.833
BDH2	chr4	103079434	103099883	ENST00000509245	-	-0.00389334	0.991532	14.9456	16.262	13.7884	16.5692	17.7211	13.4857	LCP	chr4	103099370	103100870	15	290	325	0.239	41	14	93.3333	4.50216
BDKRB1	chr14	96255823	96268967	ENST00000611804	+	1.85602	2.95764e-36	1.42429	1.29314	1.16162	5.23424	5.07381	4.65787	LCP	chr14	96262670	96264170	30	445	337	0.3	52	27	90	83.7638
BDKRB2	chr14	96204678	96244166	ENST00000539359	+	0.499887	0.000373271	1.44584	1.49048	1.62205	2.25587	2.32692	2.254	ICP	chr14	96203839	96205339	50	404	459	0.405	57	33	66	25.7307
BDNF	chr11	27654892	27722058	ENST00000530861	-	0.112702	0.620059	1.77577	2.01671	1.90596	2.19086	2.14072	2.20018	HCP	chr11	27700400	27701900	111	477	388	0.9	58	49	44.1441	0.865801
BDP1	chr5	71455614	71567820	ENST00000380675	+	-0.143655	0.496085	6.57347	5.92029	6.1728	5.61637	6.12541	6.17164	ICP	chr5	71454659	71456159	71	379	417	0.674	53	40	56.338	40.5034
BEAN1	chr16	66427296	66493529	ENST00000299694	+	-0.846947	0.330623	0.0931643	0.0784357	0.0981931	0.0292123	0.072424	0.0598382	HCP	chr16	66426371	66427871	170	552	559	0.827	74	54	31.7647	4.46154
BECN1	chr17	42810133	42833350	ENST00000589636	-	0.129373	0.40905	19.6125	21.8968	19.343	24.9897	25.4265	20.4047	HCP	chr17	42832850	42834350	89	436	452	0.678	59	43	48.3146	0.719823
BECN2	chr1	241957766	241959062	ENST00000419583	+	3.10008	NA	0	0	0	0.0623804	0	0.0212966	ICP	chr1	241956767	241958267	47	381	428	0.433	54	44	93.617	88.2034
BEGAIN	chr14	100537146	100587413	ENST00000637646	-	0.48437	0.858881	0.0148787	0.0197386	0.0129437	0.0303245	0.0267311	0.0138036	HCP	chr14	100567641	100569141	192	622	523	0.886	76	9	4.6875	2.22222
BEND3	chr6	107065181	107115269	ENST00000429433	-	-0.0769532	0.901505	0.524904	0.701168	0.401137	0.543774	0.531441	0.560967	HCP	chr6	107113932	107115432	192	570	497	1.017	71	35	18.2292	1.95578
BEND5	chr1	48727522	48776969	ENST00000371833	-	-0.20792	0.946344	0.0346735	0.0574991	0.0452463	0.0471125	0.0467211	0.0321683	HCP	chr1	48776418	48777918	88	422	476	0.658	60	23	26.1364	1.73913
BEND6	chr6	56955125	57027342	ENST00000370748	+	0.00726313	0.980811	4.18222	4.31916	3.86311	4.62681	4.43667	4.14031	HCP	chr6	56954126	56955626	164	500	541	0.91	69	52	31.7073	0
BEND7	chr10	13438483	13528974	ENST00000378605	-	-0.424604	0.0536443	0.93115	1.06883	1.12632	0.750513	0.815387	0.900864	LCP	chr10	13502445	13503945	30	353	399	0.32	50	30	100	76.4805
BEST1	chr11	61949820	61965515	ENST00000526988	+	-0.349691	0.22024	1.52563	1.56682	1.24674	1.18528	1.53162	0.919662	ICP	chr11	61954157	61955657	47	457	405	0.381	57	25	53.1915	30.8579
BEST2	chr19	12751701	12758458	ENST00000552539	+	1.16947	0.826513	0.00749556	0.00745794	0	0.00763842	0.0302998	0	ICP	chr19	12754859	12756359	50	496	375	0.403	58	41	82	83.4717
BEST3	chr12	69643359	69699476	ENST00000552295	-	3.35478	NA	0	0	0	0	0.020659	0	ICP	chr12	69693572	69695072	20	261	278	0.414	36	20	100	83.4178
BEST4	chr1	44783584	44787705	ENST00000372207	-	0.38258	0.867447	0.135645	0.0482015	0.11379	0.0197472	0.248053	0.148317	LCP	chr1	44787205	44788705	25	420	406	0.22	55	21	84	86.8675
BET1	chr7	93962761	94004382	ENST00000222547	-	0.0476903	0.900277	10.5807	9.67574	8.98026	12.8404	10.5005	8.87428	ICP	chr7	94003875	94005375	60	379	353	0.673	49	59	98.3333	6.32487
BET1L	chr11	167783	207428	ENST00000382762	-	0.0976354	0.545721	12.2574	12.3446	12.5216	14.3859	14.9952	12.8607	HCP	chr11	206928	208428	128	516	466	0.799	65	81	63.2812	0.205762
BEX1	chrX	103062650	103064240	ENST00000372728	-	-0.230748	0.358708	18.0427	20.1677	15.5765	18.2229	18.1565	12.4904	ICP	chrX	103063740	103065240	58	424	338	0.607	51	16	27.5862	24.617
BEX2	chrX	103309345	103311046	ENST00000449185	-	1.90921	0.475279	0.016865	0.0335607	0	0.0515593	0.113624	0.0469394	ICP	chrX	103310435	103311935	70	435	371	0.651	54	8	11.4286	62.8713
BEX3	chrX	103376339	103378077	ENST00000372634	+	0.144907	0.330636	68.7002	74.0197	63.9594	87.3575	85.9389	69.8954	HCP	chrX	103375916	103377416	89	402	519	0.64	61	43	48.3146	22.6117
BEX4	chrX	103215091	103217246	ENST00000372691	+	0.502703	0.0187567	5.00312	5.3495	3.78079	7.83795	7.80805	5.71544	HCP	chrX	103214124	103215624	89	384	496	0.701	59	61	68.5393	47.4451
BEX5	chrX	102153707	102156057	ENST00000543160	-	0.815077	0.71356	0.131098	0.111806	0.073317	0.229023	0.378533	0	ICP	chrX	102155290	102156790	52	442	339	0.521	52	44	84.6154	43.9554
BFAR	chr16	14632814	14669236	ENST00000570219	+	-0.0403502	0.858052	16.2704	16.9277	16.3672	19.0835	17.0118	15.1849	HCP	chr16	14632163	14633663	98	398	455	0.812	57	69	70.4082	4.53753
BFSP1	chr20	17493904	17569220	ENST00000377873	-	1.97513	0.413838	0	0.0397857	0	0.0244491	0.0538799	0.0890335	HCP	chr20	17530869	17532369	122	438	453	0.923	59	73	59.8361	17.8372
BGLAP	chr1	156241961	156243321	ENST00000368272	+	2.10044	NA	0.0270946	0	0	0	0.109526	0.0377054	LCP	chr1	156240962	156242462	36	484	446	0.25	62	30	83.3333	57.3291
BGN	chrX	153494938	153509554	ENST00000331595	+	-0.316843	0.108745	66.1701	62.4512	73.1376	56.8848	51.5315	63.0207	ICP	chrX	153493939	153495439	57	543	397	0.397	63	27	47.3684	47.9148
BHLHA15	chr7	98211426	98212979	ENST00000609256	+	1.87416	0.391315	0.0497074	0.024729	0.0324322	0.0506548	0.234425	0.138348	HCP	chr7	98210427	98211927	113	424	635	0.63	71	24	21.2389	40.2629
BHLHA9	chr17	1270558	1271460	ENST00000391429	+	0.0997422	NA	0	0.0218777	0	0	0.029628	0	HCP	chr17	1269559	1271059	119	495	502	0.719	66	80	67.2269	30.1696
BHLHB9	chrX	102720687	102753540	ENST00000372735	+	0.337444	0.0639499	1.2134	1.12466	1.07444	1.65974	1.52308	1.40213	HCP	chrX	102745094	102746594	88	442	531	0.563	65	53	60.2273	34.76
BHLHE22	chr8	64580366	64583628	ENST00000321870	+	1.61818	0.711678	0.00608009	0.00604957	0	0	0.024578	0.0169224	ICP	chr8	64579367	64580867	91	376	451	0.805	55	32	35.1648	4.96117
BHLHE40	chr3	4979115	4985323	ENST00000256495	+	0.397419	0.0453173	4.89407	4.57404	6.02869	6.83214	7.76417	7.08884	HCP	chr3	4978116	4979616	124	554	488	0.688	69	16	12.9032	0
BHLHE41	chr12	26120025	26125127	ENST00000242728	-	-0.522958	0.0774105	2.1968	2.20121	2.88015	1.48016	1.71337	2.15796	HCP	chr12	26124627	26126127	104	428	463	0.788	59	36	34.6154	1.20491
BHMG1	chr19	45733250	45764534	ENST00000457052	+	2.83519	0.0476984	0.0144294	0.0071785	0.00941466	0.06617	0.0583291	0.110442	HCP	chr19	45732251	45733751	85	436	410	0.714	56	43	50.5882	85.8273
BHMT	chr5	79111778	79132290	ENST00000274353	+	0.815999	0.733643	0.0158539	0.0394359	0.0103441	0.0484682	0.0427249	0.033094	ICP	chr5	79110779	79112279	51	423	357	0.507	52	37	72.549	38.5921
BHMT2	chr5	79069716	79089466	ENST00000518666	+	0.557545	0.0198821	2.82941	3.25111	2.63216	4.38081	5.86634	3.44211	ICP	chr5	79068767	79070267	87	429	404	0.753	55	70	80.4598	11.8231
BICC1	chr10	58513139	58831437	ENST00000373886	+	-0.148516	0.556709	30.0831	29.7009	35.3448	30.249	28.4054	32.29	HCP	chr10	58512140	58513640	138	411	541	0.932	63	56	40.5797	0.417439
BICD1	chr12	32106834	32383633	ENST00000550207	+	0.210484	0.463291	0.869341	1.05952	0.925673	1.15432	1.01681	1.31548	HCP	chr12	32105885	32107385	121	464	463	0.845	62	54	44.6281	8.81955
BICD2	chr9	92711362	92764812	ENST00000356884	-	-0.201412	0.128914	12.8714	12.2664	11.5451	11.1575	12.2832	10.4741	HCP	chr9	92764312	92765812	154	563	475	0.864	69	77	50	0.657783
BICDL1	chr12	119989868	120094494	ENST00000397558	+	-0.0897208	0.972252	0.037199	0.0555184	0.0323612	0.025272	0.058478	0.0431391	HCP	chr12	119988869	119990369	198	540	616	0.893	77	43	21.7172	2.03765
BICDL2	chr16	3027681	3036926	ENST00000572449	-	0.869012	0.459694	0.0664687	0.0559605	0.0133441	0.0937877	0.0895638	0.085384	ICP	chr16	3036426	3037926	77	520	399	0.557	61	18	23.3766	62.7781
BID	chr22	17734137	17774770	ENST00000399774	-	0.37676	0.0268827	6.36387	7.15417	5.56697	10.2424	8.87008	7.2736	HCP	chr22	17773992	17775492	107	520	446	0.693	64	28	26.1682	62.9109
BIK	chr22	43110747	43129712	ENST00000216115	+	0.286007	0.944902	0.0624342	0.0828277	0	0.10604	0.0560849	0.0289616	HCP	chr22	43109748	43111248	128	505	475	0.801	65	58	45.3125	0.597572
BIN1	chr2	127048026	127107355	ENST00000376113	-	0.552495	4.65459e-07	8.26506	9.10288	9.54701	14.7192	14.0552	13.1349	HCP	chr2	127106501	127108001	140	510	491	0.839	67	85	60.7143	3.71452
BIN2	chr12	51281037	51324668	ENST00000604560	-	3.34842	0.0790453	0.00822615	0	0.0107345	0.0502976	0.0775907	0.0686861	HCP	chr12	51323615	51325115	79	468	414	0.612	59	55	69.6203	94.0555
BIN3	chr8	22620417	22669148	ENST00000276416	-	-0.102427	0.719562	2.97871	3.2519	2.96923	3.05235	3.31129	2.75198	ICP	chr8	22668620	22670120	63	400	439	0.539	56	55	87.3016	8.23913
BIRC2	chr11	102347210	102378670	ENST00000527465	+	-0.258335	0.389593	29.5258	31.9047	19.1731	27.4241	24.7302	19.5178	ICP	chr11	102346269	102347769	104	400	410	0.952	54	42	40.3846	0.646113
BIRC3	chr11	102317449	102339403	ENST00000263464	+	0.810592	0.0223146	0.262225	0.218827	0.154535	0.497092	0.406528	0.290365	ICP	chr11	102316495	102317995	44	297	397	0.56	46	43	97.7273	5.9437
BIRC5	chr17	78214185	78225636	ENST00000587746	+	-0.579421	9.21491e-05	11.8526	13.2611	15.2881	10.2071	9.11785	9.38205	ICP	chr17	78213385	78214885	77	481	431	0.558	61	41	53.2468	16.9106
BIRC6	chr2	32357027	32618899	ENST00000421745	+	-0.0632408	0.885169	13.4575	12.029	15.2025	12.6817	12.7776	15.7151	HCP	chr2	32356028	32357528	109	449	428	0.851	58	49	44.9541	2.58503
BIRC7	chr20	63235882	63240507	ENST00000217169	+	-0.310162	0.935977	0.0761841	0.0126336	0.0331382	0.0517574	0.0171091	0.0353398	LCP	chr20	63234883	63236383	43	484	484	0.276	64	26	60.4651	55.6276
BIVM	chr13	102799048	102841535	ENST00000257336	+	0.24437	0.128184	4.29158	4.51913	3.69346	5.72704	5.41098	4.62139	ICP	chr13	102798049	102799549	103	405	417	0.915	55	97	94.1748	2.30579
BLACE	chr7	155356984	155367934	ENST00000378120	-	2.19492	NA	0	0	0	0	0	0.0224759	ICP	chr7	155367434	155368934	81	436	528	0.528	64	31	38.2716	91.3058
BLCAP	chr20	37492471	37527931	ENST00000456058	-	-0.148053	0.229546	17.2831	18.465	18.0873	18.279	17.1991	16.1263	ICP	chr20	37521193	37522693	97	391	393	0.948	52	54	55.6701	64.4577
BLID	chr11	122115353	122116215	ENST00000560104	-	-0.27294	0.815965	0.87432	0.732574	1.44116	0.867537	0.465043	1.31278	LCP	chr11	122115715	122117215	13	312	306	0.204	41	13	100	31.4867
BLK	chr8	11494000	11564604	ENST00000529894	+	6.24928	2.85597e-05	0	0.00757241	0	0.209403	0.246119	0.264777	LCP	chr8	11493390	11494890	23	369	388	0.241	50	23	100	82.6936
BLM	chr15	90717326	90816165	ENST00000355112	+	-0.803008	7.19184e-06	1.09011	1.14844	0.96475	0.703435	0.670907	0.577414	ICP	chr15	90716327	90717827	79	365	438	0.742	53	70	88.6076	2.00217
BLMH	chr17	30248194	30292056	ENST00000584603	-	-0.249831	0.164609	8.1028	7.87299	6.88366	7.69222	7.09735	5.68762	HCP	chr17	30291167	30292667	119	474	476	0.792	63	57	47.8992	0.344612
BLNK	chr10	96191701	96271587	ENST00000495266	-	-0.867256	NA	0.00962312	0	0.0125574	0	0	0.0133917	LCP	chr10	96270898	96272398	13	328	307	0.194	42	13	100	41.8003
BLOC1S1	chr12	55716036	55720087	ENST00000548925	+	0.0931936	0.767752	10.9825	12.3336	9.26774	14.475	11.6355	10.8335	ICP	chr12	55715037	55716537	60	419	374	0.575	53	53	88.3333	27.824
BLOC1S2	chr10	100273279	100286712	ENST00000579542	-	0.359022	0.000456468	7.47369	8.14694	7.8443	11.1392	10.8696	9.95039	HCP	chr10	100285648	100287148	67	534	312	0.604	56	61	91.0448	3.50943
BLOC1S3	chr19	45178744	45181801	ENST00000587722	+	-0.126148	0.852748	1.68873	1.72466	2.5046	1.73608	1.5337	2.44324	HCP	chr19	45178223	45179723	131	494	468	0.851	64	77	58.7786	0
BLOC1S4	chr4	6716054	6717671	ENST00000320776	+	-0.0120438	0.977833	4.91845	5.78465	5.32983	6.23712	5.94979	4.71101	ICP	chr4	6715055	6716555	97	361	435	0.927	53	48	49.4845	10.5867
BLOC1S5	chr6	8013566	8064414	ENST00000543936	-	0.065308	0.788827	4.75141	4.97754	4.7924	5.51969	5.59581	5.02853	ICP	chr6	8063876	8065376	62	400	411	0.566	54	30	48.3871	11.537
BLOC1S6	chr15	45587122	45615999	ENST00000565409	+	0.057554	0.76984	10.8955	11.5824	10.2146	13.1536	12.4657	10.5772	ICP	chr15	45586785	45588285	80	405	413	0.718	54	63	78.75	0.413498
BLVRA	chr7	43758679	43807342	ENST00000402924	+	-0.179313	0.294439	12.6141	14.5042	14.06	13.658	13.3726	11.5952	HCP	chr7	43757687	43759187	113	512	456	0.726	64	21	18.5841	33.6088
BLVRB	chr19	40447788	40465840	ENST00000263368	-	0.374485	0.00245796	22.355	24.7067	24.0429	34.079	35.7244	28.2643	HCP	chr19	40465340	40466840	90	431	487	0.644	61	61	67.7778	7.52889
BLZF1	chr1	169367969	169396540	ENST00000426663	+	0.0983124	0.620433	9.26244	10.0477	8.2182	11.0739	10.9836	9.27719	ICP	chr1	169367237	169368737	65	350	390	0.715	49	65	100	1.50096
BMF	chr15	40087889	40108892	ENST00000560430	-	0.26333	0.496085	2.01328	1.81455	1.48923	1.94733	1.97202	2.80172	HCP	chr15	40108204	40109704	94	473	466	0.64	63	48	51.0638	1.84449
BMI1	chr10	22321210	22331484	ENST00000376663	+	0.157763	0.560128	7.17113	6.95246	5.53191	9.09932	7.94612	6.33299	HCP	chr10	22320211	22321711	180	463	568	1.027	69	38	21.1111	1.09649
BMP1	chr8	22164735	22212326	ENST00000306349	+	0.0476049	0.858508	16.0193	16.1867	13.7555	16.4769	18.6607	15.3393	HCP	chr8	22164252	22165752	142	444	620	0.774	71	17	11.9718	1.17647
BMP2	chr20	6767663	6780280	ENST00000378827	+	0.769799	0.303475	0.0826156	0.0931611	0.129369	0.140317	0.185535	0.222275	HCP	chr20	6766664	6768164	135	468	412	1.051	59	59	43.7037	16.3825
BMP2K	chr4	78776341	78916372	ENST00000335016	+	-0.156069	0.417978	5.54974	6.08923	4.83652	5.6533	5.64812	4.43399	HCP	chr4	78775378	78776878	159	518	524	0.879	69	31	19.4969	0.537635
BMP3	chr4	81030964	81057531	ENST00000282701	+	-0.676576	0.817937	0.0138355	0.0137661	0.0180543	0.0105744	0	0.0192538	HCP	chr4	81029965	81031465	97	459	412	0.77	58	77	79.3814	4.68617
BMP4	chr14	53949735	53958761	ENST00000417573	-	0.344252	0.82396	0.0769924	0.12257	0.0703285	0.149074	0.0622464	0.150002	HCP	chr14	53954052	53955552	108	453	429	0.834	59	81	75	0.915682
BMP6	chr6	7726796	7881422	ENST00000283147	+	0.148204	0.814138	1.20569	1.25643	1.85263	1.50494	1.46119	2.07499	HCP	chr6	7725797	7727297	168	499	561	0.901	71	81	48.2143	1.37069
BMP7	chr20	57168747	57266629	ENST00000395864	-	-1.16831	0.7465	0.00916933	0.0228083	0.00598264	0	0.0123553	0.00638011	HCP	chr20	57265842	57267342	144	541	506	0.79	70	61	42.3611	7.41026
BMP8A	chr1	39491645	39525935	ENST00000331593	+	0.524461	0.710953	0.12894	0.0816406	0.0917762	0.131397	0.20533	0.130498	HCP	chr1	39490646	39492146	181	548	573	0.865	75	51	28.1768	2.0666
BMP8B	chr1	39757181	39788861	ENST00000372827	-	-0.496342	0.848641	0.0205654	0.0163697	0.042938	0.00419147	0.027711	0.0286192	HCP	chr1	39788361	39789861	164	539	559	0.817	73	38	23.1707	5.52632
BMPER	chr7	33904910	34155872	ENST00000297161	+	-0.0246419	0.927813	14.7005	16.3526	14.0439	17.2063	16.4564	13.5122	HCP	chr7	33903911	33905411	117	468	487	0.771	64	57	48.7179	0.37037
BMPR1A	chr10	86756649	86932838	ENST00000372037	+	-0.168742	0.390231	4.48692	4.24553	3.5609	4.33048	3.78047	3.51808	HCP	chr10	86755650	86757150	188	533	568	0.932	73	53	28.1915	0.377358
BMPR1B	chr4	94757967	95158448	ENST00000515059	+	0.239305	0.732421	0.144539	0.203215	0.233715	0.195324	0.249801	0.279852	HCP	chr4	94756968	94758468	129	363	496	1.075	57	23	17.8295	12.704
BMPR2	chr2	202376935	202567751	ENST00000374580	+	-0.198822	0.424547	16.1386	16.6758	17.4873	15.5927	13.2794	17.4233	HCP	chr2	202375936	202377436	140	500	481	0.874	65	44	31.4286	0.66288
BMS1	chr10	42782800	42834937	ENST00000374518	+	-0.0147472	0.95568	5.45395	5.4164	5.40785	5.66218	6.06324	5.3969	HCP	chr10	42781801	42783301	84	409	443	0.696	57	61	72.619	9.97205
BMT2	chr7	112819146	112939916	ENST00000432572	-	-0.0250085	0.93014	7.50038	8.45453	7.441	8.90311	7.80204	7.69737	HCP	chr7	112939118	112940618	80	395	470	0.647	58	50	62.5	1.17918
BNC1	chr15	83255902	83284714	ENST00000345382	-	0.277083	0.0649106	4.57881	4.90153	4.02112	6.19615	6.2645	4.95598	HCP	chr15	83284214	83285714	160	562	488	0.876	70	93	58.125	16.3663
BNC2	chr9	16409502	16870843	ENST00000486514	-	-0.071111	0.901505	1.85271	1.85151	2.67074	1.91843	1.95184	2.54053	HCP	chr9	16870343	16871843	135	514	478	0.825	66	9	6.66667	1.85186
BNIP1	chr5	173144441	173164387	ENST00000352523	+	0.0544676	0.90971	2.28408	2.59611	2.11078	3.13109	2.51911	2.07003	ICP	chr5	173143537	173145037	53	405	357	0.55	51	47	88.6792	18.5892
BNIP2	chr15	59659145	59689534	ENST00000267859	-	-0.0206024	0.922161	17.0107	17.9337	15.8894	18.4972	18.3354	16.4061	ICP	chr15	59689034	59690534	97	381	400	0.955	52	55	56.701	1.92684
BNIP3	chr10	131966454	131982013	ENST00000540159	-	-0.0469435	0.938129	11.2183	13.368	7.91287	13.1584	12.7035	7.72183	HCP	chr10	131981423	131982923	198	503	626	0.944	75	36	18.1818	15.0761
BNIP3L	chr8	26382897	26505636	ENST00000520409	+	-0.132293	0.242821	43.0685	48.419	43.6383	46.3013	44.3379	40.3103	HCP	chr8	26382415	26383915	120	406	529	0.839	62	50	41.6667	2.60628
BNIPL	chr1	151036569	151047600	ENST00000392802	+	-0.15739	0.946344	0.0317332	0.0710413	0.0724665	0.0565915	0.0534489	0.0552007	LCP	chr1	151037399	151038899	24	347	401	0.259	50	15	62.5	88.931
BOC	chr3	113211002	113287459	ENST00000273395	+	-0.438994	0.00105828	5.49874	5.95442	4.75364	4.10947	4.29854	4.26001	HCP	chr3	113211528	113213028	135	430	541	0.871	65	105	77.7778	0.399791
BOD1	chr5	173607513	173616660	ENST00000477985	-	-0.143265	0.357133	21.5131	25.1282	23.3412	24.1307	22.2287	20.9099	ICP	chr5	173615858	173617358	96	412	410	0.853	55	56	58.3333	3.9273
BOD1L1	chr4	13568737	13627723	ENST00000040738	-	-0.110802	0.792765	7.13226	6.1343	8.33527	6.25065	6.75475	8.14915	HCP	chr4	13627223	13628723	102	409	440	0.851	57	64	62.7451	3.25374
BOK	chr2	241558720	241574138	ENST00000318407	+	0.203357	0.104909	11.6745	12.9157	12.5167	15.3049	15.4392	14.5949	ICP	chr2	241557721	241559221	103	406	414	0.92	55	27	26.2136	17.0052
BOLA1	chr1	149887889	149900798	ENST00000369153	+	0.187636	0.542806	2.98521	3.25504	3.30849	4.36174	4.05918	3.12994	ICP	chr1	149886890	149888390	93	393	403	0.881	53	59	63.4409	0.353107
BOLA2B	chr16	30192933	30194306	ENST00000305321	-	-2.12594	0.474854	0.0306069	0.0609065	0.0599095	0.0155951	0.0206207	0	HCP	chr16	30193806	30195306	128	487	557	0.708	70	26	20.3125	12.073
BOLA3	chr2	74135397	74147994	ENST00000327428	-	0.0352468	0.943519	14.3706	13.3102	10.2876	16.131	13.8432	11.4894	HCP	chr2	74147494	74148994	97	478	435	0.7	61	39	40.2062	14.9914
BOLL	chr2	197726878	197786762	ENST00000282278	-	0.237875	0.952156	0.0051143	0.0101773	0.0200213	0.0156353	0.0206739	0.00711717	HCP	chr2	197785812	197787312	118	453	492	0.795	63	62	52.5424	38.0718
BOP1	chr8	144262101	144291370	ENST00000569403	-	0.169827	0.492448	14.7781	16.7261	13.2158	17.7978	21.2125	14.5612	HCP	chr8	144290870	144292370	169	521	533	0.913	70	84	49.7041	0.687358
BORA	chr13	72727748	72756198	ENST00000390667	+	-0.428665	0.160618	1.48641	1.47276	1.77733	1.23587	1.03914	1.44536	HCP	chr13	72726749	72728249	119	439	486	0.837	62	54	45.3782	2.03093
BORCS5	chr12	12357078	12469694	ENST00000314565	+	-0.204471	0.625277	1.3168	1.38298	1.91455	1.25078	1.44027	1.54969	ICP	chr12	12356121	12357621	83	454	372	0.738	55	60	72.2892	18.7521
BORCS6	chr17	8188332	8190907	ENST00000389017	-	0.0604565	0.880864	1.76381	2.00019	1.94986	2.18988	2.2625	1.87575	ICP	chr17	8190407	8191907	31	353	363	0.363	48	29	93.5484	66.0459
BORCS7	chr10	102854222	102864961	ENST00000369883	+	0.124798	0.549026	5.51924	6.20039	6.01608	6.9012	7.41488	6.23344	ICP	chr10	102853262	102854762	52	330	380	0.622	47	47	90.3846	20.819
BORCS8	chr19	19176902	19192591	ENST00000462790	-	0.167015	0.558678	2.79724	3.31377	2.96654	3.50837	4.17254	3.16363	HCP	chr19	19192089	19193589	87	444	439	0.67	59	35	40.2299	2.68367
BPGM	chr7	134646807	134679813	ENST00000393132	+	0.260818	0.102604	6.92875	8.2852	7.59404	10.9693	9.65196	8.42469	ICP	chr7	134645831	134647331	52	376	357	0.581	49	48	92.3077	0.929669
BPHL	chr6	3118373	3153578	ENST00000380379	+	0.0656918	0.861203	2.91519	2.97493	2.85037	3.58013	3.55878	2.60054	HCP	chr6	3117692	3119192	106	417	450	0.848	58	71	66.9811	1.08052
BPI	chr20	38260148	38337505	ENST00000262865	+	-0.270083	0.952094	0.00781144	0.00777224	0.0101933	0.0119405	0.0105256	0	LCP	chr20	38303123	38304623	29	375	344	0.337	48	24	82.7586	63.3136
BPNT1	chr1	220057481	220090462	ENST00000463953	-	0.141016	0.635944	7.50941	7.54853	5.59562	9.12582	8.52043	6.62174	ICP	chr1	220089269	220090769	50	359	312	0.67	45	46	92	19.5422
BPTF	chr17	67825523	67984378	ENST00000424123	+	-0.104361	0.756458	5.37008	5.11344	6.18121	5.08301	5.22888	6.08832	HCP	chr17	67825142	67826642	161	577	487	0.86	71	40	24.8447	0.5
BRAF	chr7	140719326	140924764	ENST00000288602	-	-0.0344269	0.894888	3.16471	3.23453	3.10731	3.26891	3.29427	3.28521	HCP	chr7	140924264	140925764	118	416	466	0.914	59	23	19.4915	4.29348
BRAP	chr12	111642145	111685986	ENST00000327551	-	0.0637067	0.781485	5.69328	5.38408	5.48308	6.52762	6.4283	5.46153	HCP	chr12	111685220	111686720	109	423	464	0.834	59	101	92.6606	1.60082
BRAT1	chr7	2537876	2555727	ENST00000340611	-	-0.112651	0.616221	11.9884	12.7067	10.5654	11.5513	13.0826	10.0649	HCP	chr7	2555227	2556727	95	437	467	0.699	60	61	64.2105	14.1621
BRCA1	chr17	43044294	43170245	ENST00000493795	-	-0.5691	3.35038e-07	2.9113	2.76502	2.61492	2.0782	2.08561	1.78237	ICP	chr17	43124902	43126402	71	422	371	0.681	53	61	85.9155	20.1956
BRCA2	chr13	32315473	32400266	ENST00000544455	+	-0.0912922	0.758076	1.51736	1.48505	1.55683	1.44005	1.46264	1.63032	HCP	chr13	32314480	32315980	90	426	435	0.729	57	81	90	23.4744
BRCC3	chrX	155071419	155123074	ENST00000330045	+	-0.10643	0.640532	3.49669	3.74581	3.67636	3.8174	3.72059	3.23537	HCP	chrX	155070431	155071931	116	482	441	0.819	61	62	53.4483	32.0415
BRD1	chr22	49773282	49827512	ENST00000404760	-	-0.286073	0.0276454	7.59498	7.61005	6.89128	6.14042	6.87406	6.22788	HCP	chr22	49827012	49828512	198	529	665	0.845	80	8	4.0404	0
BRD2	chr6	32968659	32981505	ENST00000449025	+	-0.195145	0.0785783	29.0534	29.2897	26.8012	26.3696	28.4227	24.2432	HCP	chr6	32972084	32973584	113	403	497	0.847	60	101	89.3805	0.553234
BRD3	chr9	134030304	134068535	ENST00000303407	-	-0.191268	0.488173	2.55103	2.54694	3.13466	2.52232	2.39124	2.72551	HCP	chr9	134067517	134069017	215	553	568	1.027	75	8	3.72093	1.5625
BRD4	chr19	15235518	15332545	ENST00000594841	-	-0.152885	0.633852	2.75677	2.72088	3.27429	2.52499	2.68141	3.11899	HCP	chr19	15331406	15332906	197	609	519	0.936	75	7	3.5533	0
BRD7	chr16	50313486	50368934	ENST00000394689	-	-0.0711503	0.696363	3.95502	4.2522	3.94335	4.38344	4.21839	3.69155	HCP	chr16	50368279	50369779	124	521	412	0.867	62	21	16.9355	3.79819
BRD8	chr5	138139765	138178986	ENST00000230901	-	-0.0483907	0.815377	9.63656	9.4972	8.85569	9.67267	9.86315	9.21073	ICP	chr5	138178130	138179630	67	401	371	0.676	51	66	98.5075	0.509259
BRD9	chr5	850290	892824	ENST00000483173	-	0.143858	0.361568	8.98405	8.92479	8.35138	11.1648	10.6092	9.09445	HCP	chr5	892046	893546	139	559	481	0.776	69	59	42.446	2.21684
BRDT	chr1	91949370	92014426	ENST00000362005	+	3.00057	0.324609	0.00471435	0	0	0.0144126	0.0127048	0.0196817	ICP	chr1	91948371	91949871	58	406	345	0.622	50	51	87.931	66.2734
BRE	chr2	27889940	28338901	ENST00000342045	+	0.173693	0.324675	6.77855	7.58561	7.67998	9.40266	9.30574	7.72411	HCP	chr2	27889792	27891292	104	478	420	0.778	60	74	71.1538	2.59086
BRF1	chr14	105209285	105315589	ENST00000550375	-	-0.236188	0.171098	2.35836	2.60211	2.64651	2.20387	2.56465	2.09718	HCP	chr14	105248039	105249539	191	559	520	0.986	72	80	41.8848	5.9324
BRF2	chr8	37843267	37849904	ENST00000521170	-	0.0269843	0.95613	1.7139	1.65471	1.92377	1.88717	2.09412	1.74839	ICP	chr8	37849361	37850861	58	377	407	0.567	52	58	100	21.8045
BRI3	chr7	98252378	98310441	ENST00000297290	+	-0.205292	0.298193	42.8206	46.2581	52.878	48.5034	41.1552	41.2394	HCP	chr7	98280675	98282175	151	526	522	0.825	70	27	17.8808	5.85534
BRI3BP	chr12	124993699	125031231	ENST00000341446	+	-0.0644335	0.851917	1.24405	1.54058	1.38592	1.54746	1.46325	1.22475	HCP	chr12	124992700	124994200	124	435	466	0.918	60	64	51.6129	2.38196
BRICD5	chr16	2209252	2211950	ENST00000566018	-	-0.0524969	0.964295	0.533203	0.587369	0.347895	0.407524	0.769787	0.344508	LCP	chr16	2210405	2211905	37	487	432	0.264	61	28	75.6757	69.642
BRINP1	chr9	119153457	119369467	ENST00000373964	-	-0.372033	0.620609	0.419212	0.338196	0.665319	0.363699	0.282435	0.512432	HCP	chr9	119368925	119370425	113	376	542	0.832	61	70	61.9469	3.28825
BRINP2	chr1	177171496	177282422	ENST00000361539	+	1.54214	NA	0	0	0.007274	0.00568051	0.0150222	0	ICP	chr1	177170497	177171997	58	384	452	0.502	56	36	62.069	3.48765
BRIP1	chr17	61681265	61863521	ENST00000259008	-	-0.0753899	0.843902	2.55972	3.50356	2.5535	2.92099	3.34056	2.43022	ICP	chr17	61863021	61864521	52	400	320	0.61	48	23	44.2308	11.6685
BRIX1	chr5	34915375	34925996	ENST00000336767	+	0.292534	0.183824	9.45323	11.957	8.65384	14.4606	14.3751	10.3752	ICP	chr5	34914376	34915876	91	374	406	0.9	52	83	91.2088	1.26219
BRK1	chr3	10115591	10127190	ENST00000530758	+	0.050279	0.864405	51.8914	53.5835	58.5836	65.0924	55.3779	59.8344	ICP	chr3	10114592	10116092	74	392	434	0.653	55	74	100	24.4898
BRMS1	chr11	66337332	66345125	ENST00000530756	-	0.193304	0.201308	15.2718	16.9281	16.2181	20.9115	21.2008	16.8009	ICP	chr11	66344312	66345812	71	439	363	0.669	53	52	73.2394	4.69624
BRMS1L	chr14	35826317	35932325	ENST00000216807	+	0.226959	0.312475	1.93465	2.17313	2.15145	2.8209	2.77902	2.18432	ICP	chr14	35825318	35826818	91	351	479	0.812	55	38	41.7582	3.2122
BROX	chr1	222712552	222735196	ENST00000426638	+	-0.0941366	0.573127	23.4521	22.5161	22.0724	24.742	21.9242	21.0992	ICP	chr1	222712369	222713869	90	414	418	0.781	55	49	54.4444	0.113379
BRPF1	chr3	9731728	9748018	ENST00000433861	+	-0.124909	0.498597	4.93236	4.86936	4.61532	4.60718	5.13872	4.31741	HCP	chr3	9730729	9732229	123	569	417	0.778	66	77	62.6016	0.477736
BRPF3	chr6	36196743	36232790	ENST00000357641	+	-0.0584905	0.899314	3.04144	3.18051	3.16318	2.82976	2.89744	3.77542	HCP	chr6	36195744	36197244	127	457	527	0.792	66	23	18.1102	3.00395
BRSK1	chr19	55282071	55312533	ENST00000326848	+	-0.10086	0.854449	1.66056	1.86559	1.28436	1.57454	2.03749	1.17839	ICP	chr19	55301234	55302734	64	375	530	0.483	60	39	60.9375	27.6185
BRSK2	chr11	1389898	1462689	ENST00000526678	+	0.282148	0.835943	0.0561661	0.0493096	0.0431133	0.0437692	0.0667777	0.0827597	HCP	chr11	1389285	1390785	237	556	629	1.017	79	48	20.2532	2.67361
BRWD1	chr21	39184175	39321559	ENST00000380800	-	0.0734476	0.715181	3.79217	3.77743	3.46718	4.03567	4.15343	4.12319	HCP	chr21	39313090	39314590	179	473	598	0.95	71	73	40.7821	0.719178
BRWD3	chrX	80670853	80809688	ENST00000373275	-	-0.0534401	0.870303	1.5318	1.3906	1.37807	1.4651	1.41359	1.51813	ICP	chrX	80809188	80810688	63	335	455	0.62	53	22	34.9206	24.8634
BSCL2	chr11	62690274	62709845	ENST00000407022	-	0.165892	0.440373	5.70439	5.82512	6.62106	7.87523	6.78832	6.95232	HCP	chr11	62705844	62707344	86	491	381	0.69	58	74	86.0465	15.5314
BSDC1	chr1	32365102	32394731	ENST00000446293	-	0.0663306	0.770145	15.4047	17.0613	13.7932	18.3837	18.1925	14.9333	HCP	chr1	32393930	32395430	73	498	356	0.618	57	62	84.9315	0.16129
BSG	chr19	571276	583493	ENST00000614867	+	0.0214949	0.927604	90.9776	101.588	99.867	106.379	108.513	100.208	HCP	chr19	571623	573123	132	421	509	0.925	62	81	61.3636	0.647747
BSN	chr3	49554488	49671545	ENST00000296452	+	0.390616	0.683532	0.0323199	0.0371051	0.0583963	0.0405365	0.0485747	0.0864944	HCP	chr3	49553489	49554989	135	525	475	0.813	67	76	56.2963	3.73078
BSND	chr1	54998932	55010883	ENST00000371265	+	1.85687	NA	0	0	0	0.00582121	0.00769713	0	LCP	chr1	54997933	54999433	27	400	429	0.236	55	21	77.7778	85.5555
BSPRY	chr9	113349540	113371233	ENST00000374183	+	-1.38684	NA	0.00847937	0.00843681	0.0110649	0	0	0.0118001	ICP	chr9	113348541	113350041	86	373	448	0.772	55	27	31.3953	12.8817
BST1	chr4	15702949	15738313	ENST00000382346	+	0.161149	0.568354	5.07811	5.23804	6.21836	6.47032	6.14304	6.96493	ICP	chr4	15702096	15703596	74	345	453	0.711	53	52	70.2703	26.6744
BST2	chr19	17402938	17405648	ENST00000252593	-	0.394126	0.522841	1.47922	2.71121	1.16832	3.25284	2.3079	1.92309	LCP	chr19	17405148	17406648	25	423	416	0.213	56	23	92	76.8152
BTAF1	chr10	91923768	92030325	ENST00000265990	+	-0.211682	0.141716	8.61698	8.74488	7.30751	7.55418	8.14169	6.93809	ICP	chr10	91922769	91924269	91	404	410	0.825	54	91	100	18.8676
BTBD1	chr15	83016421	83067354	ENST00000379403	-	0.190071	0.148402	29.1694	31.7762	27.1447	38.6815	37.4645	30.7899	HCP	chr15	83066651	83068151	116	510	467	0.731	65	37	31.8966	12.8915
BTBD10	chr11	13388000	13463297	ENST00000529708	-	0.0886108	0.67524	10.3302	11.3502	9.72312	12.9449	12.5112	10.0835	HCP	chr11	13462776	13464276	90	440	424	0.724	58	49	54.4444	7.20264
BTBD11	chr12	107318412	107659642	ENST00000550706	+	-1.42675	1.1374e-10	0.928589	0.774506	0.640164	0.331583	0.269808	0.323932	HCP	chr12	107318898	107320398	148	523	515	0.825	69	102	68.9189	0.681252
BTBD16	chr10	122271305	122338162	ENST00000260723	+	0.747764	NA	0	0	0.0139972	0.0218618	0	0	LCP	chr10	122270306	122271806	21	380	407	0.204	52	15	71.4286	75.8557
BTBD18	chr11	57743513	57751781	ENST00000422652	-	1.24232	0.0780909	0.0497698	0.06809	0.13801	0.215553	0.243102	0.173152	LCP	chr11	57751281	57752781	28	345	359	0.339	47	27	96.4286	79.2001
BTBD19	chr1	44808481	44815585	ENST00000450269	+	0.197746	0.675539	2.63686	1.89554	2.42016	2.35284	3.02605	3.09012	LCP	chr1	44807482	44808982	38	465	440	0.279	60	32	84.2105	7.19122
BTBD2	chr19	1985437	2034881	ENST00000255608	-	-0.425791	1.91425e-06	21.7343	23.1954	22.4381	18.4789	18.9986	15.8649	HCP	chr19	2015224	2016724	100	385	661	0.59	70	26	26	44.1377
BTBD3	chr20	11890722	11926609	ENST00000405977	+	0.282837	0.0891659	3.5658	3.9953	4.29832	5.44532	4.80946	5.04471	HCP	chr20	11889828	11891328	117	472	428	0.869	60	18	15.3846	10.3968
BTBD6	chr14	105248489	105251093	ENST00000327471	+	-0.251565	0.131218	18.2675	22.1225	17.6172	18.7841	18.6133	14.4418	HCP	chr14	105247671	105249171	171	556	522	0.884	72	62	36.2573	23.5964
BTBD7	chr14	93237549	93333092	ENST00000554968	-	-0.0736687	0.689568	5.54007	5.94588	5.61719	6.00179	5.55928	5.6757	HCP	chr14	93331846	93333346	135	561	398	0.908	64	62	45.9259	3.61536
BTBD8	chr1	92080304	92184725	ENST00000636805	+	-0.179843	0.741715	0.328225	0.271609	0.262922	0.281494	0.267113	0.262301	ICP	chr1	92079305	92080805	58	370	409	0.575	52	49	84.4828	13.8994
BTBD9	chr6	38168450	38640148	ENST00000481247	-	-0.296368	0.196822	1.94813	2.16345	2.35355	1.70989	1.78671	2.06974	HCP	chr6	38639424	38640924	121	480	446	0.848	62	52	42.9752	4.375
BTC	chr4	74744758	74794686	ENST00000395743	-	1.27166	0.827761	0.0140861	0	0	0	0.0284707	0.00980127	ICP	chr4	74794186	74795686	44	403	350	0.468	50	25	56.8182	19.9731
BTD	chr3	15601340	15645822	ENST00000383778	+	0.0154212	0.967944	4.31502	4.83167	4.88173	5.12341	4.75635	5.14179	ICP	chr3	15600969	15602469	90	422	387	0.827	54	80	88.8889	0.761905
BTF3	chr5	73498407	73505635	ENST00000335895	+	-0.0745433	0.707522	113.18	117.46	115.188	132.196	117.73	100.035	ICP	chr5	73497408	73498908	80	391	433	0.709	55	48	60	13.7476
BTF3L4	chr1	52056124	52090716	ENST00000313334	+	0.0165074	0.957782	4.00368	4.14861	3.83533	4.83073	4.11625	3.93448	HCP	chr1	52055125	52056625	98	441	429	0.778	58	67	68.3673	0.881954
BTG1	chr12	92140277	92145897	ENST00000256015	-	-0.0100978	0.975545	11.1874	12.1964	12.8125	13.2993	12.1014	12.7198	HCP	chr12	92145397	92146897	104	379	489	0.842	58	78	75	0.472551
BTG2	chr1	203305490	203309602	ENST00000290551	+	0.998676	4.78733e-07	1.74784	1.73907	2.38578	3.94239	4.15845	4.3151	HCP	chr1	203304536	203306036	103	453	479	0.712	62	28	27.1845	22.1403
BTG3	chr21	17593652	17612947	ENST00000457956	-	-0.0233342	0.962026	10.0794	9.87842	7.11497	10.4373	10.3232	7.63621	HCP	chr21	17612445	17613945	136	492	453	0.916	63	41	30.1471	4.81498
BTG4	chr11	111467525	111512354	ENST00000525791	-	1.59342	0.234849	0.0110124	0.0657425	0.0431109	0.112222	0.163225	0.107275	HCP	chr11	111511839	111513339	96	447	465	0.693	61	25	26.0417	14.035
BTN1A1	chr6	26501220	26510422	ENST00000613186	+	0.141726	0.974759	0.00685086	0.0408989	0.0178797	0	0.0184625	0.0572028	ICP	chr6	26500267	26501767	48	399	377	0.479	52	40	83.3333	50.893
BTN2A1	chr6	26457903	26476621	ENST00000541522	+	-0.218637	0.0918104	9.20099	9.4332	8.18696	8.25229	8.4683	7.76494	ICP	chr6	26456904	26458404	40	342	434	0.405	52	23	57.5	21.168
BTN2A2	chr6	26383095	26394874	ENST00000494184	+	0.177502	0.425454	1.32433	1.41931	1.21338	1.59723	1.6943	1.47045	ICP	chr6	26382218	26383718	36	291	435	0.427	48	16	44.4444	22.2285
BTN3A1	chr6	26402236	26415216	ENST00000414912	+	0.301507	0.0764172	3.00867	2.88338	2.46886	3.94538	3.89239	3.1402	LCP	chr6	26401295	26402795	16	285	354	0.238	43	16	100	16.0169
BTN3A2	chr6	26365158	26378320	ENST00000377708	+	0.122048	0.648228	3.27399	3.33566	3.71793	4.25872	3.64622	4.00993	LCP	chr6	26364264	26365764	19	302	328	0.288	42	18	94.7368	7.91311
BTN3A3	chr6	26440471	26453415	ENST00000490254	+	-0.0100509	0.982206	2.44062	2.39003	2.56462	2.89293	2.66552	2.24342	LCP	chr6	26439556	26441056	12	290	320	0.194	41	10	83.3333	17.7126
BTRC	chr10	101354032	101557321	ENST00000408038	+	-0.063127	0.783516	2.55226	2.69125	2.57565	2.72399	2.7324	2.49465	HCP	chr10	101353107	101354607	79	370	476	0.673	56	41	51.8987	11.1513
BUB1	chr2	110637697	110678114	ENST00000409311	-	-0.613308	0.000146637	7.88982	8.27325	9.98038	5.8689	5.93732	6.31346	HCP	chr2	110677563	110679063	86	384	454	0.74	56	74	86.0465	0.78829
BUB1B	chr15	40161022	40221136	ENST00000412359	+	-0.565633	0.00131052	7.43418	7.34448	7.78419	4.861	5.13632	6.11795	ICP	chr15	40160067	40161567	56	359	445	0.526	54	50	89.2857	7.44214
BUB1B-PAK6	chr15	40217427	40276396	ENST00000441369	+	1.06292	NA	0.00716778	0	0	0	0.0193166	0	LCP	chr15	40216449	40217949	9	258	255	0.205	34	9	100	58.8729
BUB3	chr10	123154276	123170467	ENST00000407911	+	-0.11883	0.382699	11.9799	13.1008	11.4556	12.831	12.2728	10.6664	HCP	chr10	123153859	123155359	103	412	479	0.783	59	53	51.4563	4.9416
BUD13	chr11	116748169	116772988	ENST00000260210	-	-0.0779414	0.802141	5.57246	5.63435	5.29168	6.49779	5.07473	5.02739	ICP	chr11	116772488	116773988	95	398	431	0.831	55	78	82.1053	1.00284
BUD31	chr7	99408640	99419616	ENST00000222969	+	0.102281	0.652152	10.3086	11.2578	9.76927	12.2892	11.4433	11.9456	HCP	chr7	99407978	99409478	112	480	436	0.803	61	110	98.2143	0.423554
BVES	chr6	105096821	105137174	ENST00000314641	-	-0.016555	0.958957	5.20759	5.68431	5.87311	5.99587	5.67803	5.89739	HCP	chr6	105136674	105138174	134	422	489	0.975	61	108	80.597	5.1735
BYSL	chr6	41921187	41933046	ENST00000230340	+	0.329482	0.0673897	4.7115	4.75593	4.40065	6.78357	6.80953	4.97868	ICP	chr6	41920188	41921688	78	428	392	0.698	55	54	69.2308	1.33774
BZW1	chr2	200810593	200827338	ENST00000447069	+	-0.0263993	0.913708	12.2166	13.8701	12.7287	14.8108	13.7267	11.9914	HCP	chr2	200811676	200813176	115	365	540	0.876	60	49	42.6087	1.01191
BZW2	chr7	16646130	16706523	ENST00000258761	+	0.167952	0.368961	21.7062	22.8335	19.7343	27.931	28.1488	20.8906	HCP	chr7	16645131	16646631	120	488	465	0.794	63	57	47.5	0.219298
C10orf10	chr10	44970980	44978810	ENST00000298295	-	-0.253533	0.552284	10.7068	11.638	6.96881	9.9198	10.5892	5.77626	LCP	chr10	44978310	44979810	25	369	479	0.212	56	23	92	64.77
C10orf107	chr10	61662960	61766766	ENST00000330194	+	0.0282866	0.964832	1.36538	1.94409	1.45916	1.82321	1.8715	1.4742	ICP	chr10	61661961	61663461	68	401	311	0.818	47	28	41.1765	20.602
C10orf11	chr10	75431452	76560167	ENST00000611255	+	0.581433	0.41044	0.0756538	0.0911213	0.109114	0.125788	0.155593	0.155152	HCP	chr10	75430453	75431953	82	460	468	0.572	62	57	69.5122	9.30913
C10orf142	chr10	44292568	44294649	ENST00000619243	+	2.27401	0.0411741	0.034714	0.0230265	0.0452991	0.247629	0.109143	0.161029	ICP	chr10	44291750	44293250	56	339	444	0.558	52	26	46.4286	95.8142
C10orf35	chr10	69630250	69633599	ENST00000373279	+	1.96782	0.206161	0.0671744	0.050128	0	0.256705	0.158401	0.0934814	HCP	chr10	69629258	69630758	80	492	412	0.592	60	31	38.75	14.2296
C10orf54	chr10	71747558	71773498	ENST00000394957	-	0.488924	8.26972e-05	7.81703	8.1232	9.26189	12.6288	12.9339	12.0075	ICP	chr10	71772998	71774498	69	520	415	0.48	62	47	68.1159	12.1952
C10orf55	chr10	73909968	73922777	ENST00000412307	-	0.791763	0.639273	0.0588274	0.0752557	0.0109665	0.0856409	0.0679435	0.116951	LCP	chr10	73916142	73917642	23	330	414	0.253	50	17	73.913	78.7927
C10orf62	chr10	97589726	97590934	ENST00000370640	+	2.6169	NA	0	0	0	0	0.0663687	0	LCP	chr10	97588727	97590227	16	391	402	0.153	53	14	87.5	93.0088
C10orf67	chr10	23201915	23344845	ENST00000376500	-	0.689166	0.810339	0.0095628	0.0126864	0.00831916	0.00649671	0.0429515	0.00443593	HCP	chr10	23343464	23344964	82	392	491	0.639	59	37	45.122	24.688
C10orf76	chr10	101845598	102056193	ENST00000311122	-	-0.0750149	0.739439	4.95256	4.95518	5.30351	5.22519	5.38334	4.73991	HCP	chr10	102055693	102057193	92	475	376	0.773	57	30	32.6087	19.9043
C10orf82	chr10	116663695	116670264	ENST00000588184	-	2.03271	0.11035	0.0181623	0.0542135	0.0948018	0.333153	0.244729	0.126375	ICP	chr10	116669455	116670955	50	443	430	0.394	58	26	52	45.8104
C10orf88	chr10	122930902	122954403	ENST00000481909	-	-0.103689	0.797189	3.93149	4.51601	3.24293	4.64159	3.90853	3.03582	HCP	chr10	122953903	122955403	95	427	444	0.752	58	88	92.6316	17.405
C10orf90	chr10	126424996	126670446	ENST00000424927	-	0.724987	0.282206	0.100956	0.127844	0.233539	0.215113	0.253517	0.332073	ICP	chr10	126503618	126505118	45	390	386	0.449	52	34	75.5556	56.6514
C10orf95	chr10	102449836	102451543	ENST00000625129	-	0.77016	0.618554	0.0810072	0.0537337	0.0880902	0.123827	0.127346	0.150308	ICP	chr10	102451043	102452543	54	450	368	0.489	54	43	79.6296	33.8177
C11orf1	chr11	111878934	111885975	ENST00000528125	+	0.403733	0.104097	0.812796	0.849925	0.66881	1.15538	1.13706	0.994219	ICP	chr11	111877935	111879435	72	406	371	0.717	52	40	55.5556	11.5357
C11orf16	chr11	8920075	8933006	ENST00000525780	-	0.58708	0.725918	0.0519739	0.0930835	0.108515	0.0953361	0.0700326	0.23145	LCP	chr11	8932488	8933988	21	400	442	0.178	56	14	66.6667	77.2149
C11orf21	chr11	2295644	2303049	ENST00000456145	-	4.7399	0.0413652	0	0	0	0.0332313	0.0615163	0.0181522	LCP	chr11	2301413	2302913	44	480	459	0.3	63	26	59.0909	56.2363
C11orf24	chr11	68261334	68272001	ENST00000527280	-	0.0347427	0.899775	23.4285	26.1845	23.7909	26.8876	29.9847	23.1307	HCP	chr11	68271489	68272989	96	479	463	0.65	63	27	28.125	8.48485
C11orf42	chr11	6205565	6211132	ENST00000316375	+	-0.518004	0.874122	0.104203	0.0345599	0.0906511	0.0707925	0	0.0966738	LCP	chr11	6204566	6206066	9	354	314	0.122	45	9	100	77.1397
C11orf45	chr11	128899564	128906035	ENST00000310799	-	0.228322	0.579549	0.639953	0.626216	0.503815	0.792281	0.677019	0.73601	ICP	chr11	128905197	128906697	59	505	395	0.444	60	16	27.1186	32.3432
C11orf49	chr11	46936688	47164385	ENST00000395460	+	-0.316287	0.0114042	7.43438	8.48656	7.83195	7.07268	6.85584	6.32437	ICP	chr11	46935768	46937268	54	317	445	0.575	51	41	75.9259	46.2066
C11orf52	chr11	111918031	111926872	ENST00000278601	+	0.154497	0.810881	0.799291	1.14574	1.00766	1.17347	1.05876	1.24428	LCP	chr11	111917877	111919377	29	342	376	0.339	48	21	72.4138	57.4978
C11orf54	chr11	93741590	93764749	ENST00000540113	+	0.0359641	0.905522	1.80707	1.96894	1.78933	2.12358	2.07485	1.86393	ICP	chr11	93740594	93742094	93	407	374	0.917	52	71	76.3441	0.651647
C11orf57	chr11	112074085	112085150	ENST00000531378	+	0.0148787	0.963264	6.98191	7.74823	6.36513	7.94087	8.21404	6.52181	ICP	chr11	112073785	112075285	53	379	399	0.526	52	43	81.1321	0.698108
C11orf58	chr11	16613131	16756881	ENST00000524439	+	-0.0810773	0.652275	31.9981	32.8955	29.338	34.968	31.0956	28.6412	ICP	chr11	16737644	16739144	64	324	438	0.677	51	59	92.1875	2.4583
C11orf63	chr11	122882527	122959798	ENST00000307257	+	-0.191882	0.400883	1.94916	2.34425	2.13708	1.97608	2.07812	1.92252	ICP	chr11	122881683	122883183	85	349	407	0.898	50	15	17.6471	65.5423
C11orf65	chr11	108308518	108467531	ENST00000615746	-	0.088176	0.961442	0.131623	0.107151	0.0936865	0.0914536	0.0644934	0.216473	ICP	chr11	108467001	108468501	56	341	383	0.644	48	52	92.8571	7.07329
C11orf68	chr11	65916807	65919117	ENST00000449692	-	0.030742	0.919196	27.7733	31.0517	25.7045	32.7328	33.4169	25.7666	HCP	chr11	65918562	65920062	175	536	562	0.872	73	31	17.7143	0.537635
C11orf70	chr11	102047442	102084560	ENST00000534360	+	-0.144271	0.704308	1.38085	1.53748	1.57667	1.54956	1.36225	1.39546	ICP	chr11	102046458	102047958	68	366	388	0.719	50	60	88.2353	12.5377
C11orf71.1	chr11	114399959	114400331	NA	NA	-0.436436	0.957856	0	0.21219	0	0.162994	0	0	NA	NA	NA	NA	NA	NA	NA	NA	NA	NA	NA	NA
C11orf74	chr11	36594492	36659290	ENST00000617650	+	0.065287	0.868182	4.32283	4.66461	3.8732	5.21181	5.08647	4.02461	ICP	chr11	36593772	36595272	36	303	376	0.474	45	27	75	11.3685
C11orf80	chr11	66744450	66843328	ENST00000540737	+	-0.20561	0.657576	0.855709	0.938943	1.12707	0.937216	0.840527	0.901464	HCP	chr11	66743787	66745287	135	417	542	0.897	64	44	32.5926	33.91
C11orf84	chr11	63813387	63827718	ENST00000294244	+	-0.0826284	0.753797	4.85409	5.34996	4.91433	5.00421	5.71239	4.47388	HCP	chr11	63812388	63813888	123	441	499	0.839	63	20	16.2602	22.1414
C11orf86	chr11	66975276	66977004	ENST00000308963	+	2.24708	0.316866	0.0167087	0.0332497	0	0.102163	0.0675428	0.0930088	LCP	chr11	66974277	66975777	25	345	495	0.22	56	9	36	66.33
C11orf87	chr11	109422119	109429114	ENST00000327419	+	0.0575689	0.964811	0.320217	0.298487	0.738952	0.34006	0.390602	0.75052	ICP	chr11	109421120	109422620	53	353	452	0.499	54	18	33.9623	32.3792
C11orf88	chr11	111514784	111537031	ENST00000332814	+	2.03293	1.1409e-05	0.0831717	0.146411	0.0834868	0.55418	0.525868	0.29381	ICP	chr11	111513785	111515285	43	333	356	0.544	46	21	48.8372	55.3518
C11orf91	chr11	33698260	33700801	ENST00000379011	-	0.787117	0.740719	0.0890382	0.0442956	0.0871411	0.0453676	0.23995	0.123907	HCP	chr11	33700301	33701801	92	428	467	0.691	60	31	33.6957	0.939383
C11orf94	chr11	45906512	45907282	ENST00000449465	-	-1.58624	0.445223	0.429989	0.320873	0.280552	0.273865	0	0.0747978	LCP	chr11	45906782	45908282	37	486	446	0.256	62	32	86.4865	64.4651
C11orf95	chr11	63759891	63768775	ENST00000433688	-	0.0251496	0.941922	6.28542	6.61882	6.68779	6.54453	7.22027	7.3502	HCP	chr11	63768275	63769775	197	581	616	0.826	80	36	18.2741	2.52646
C11orf96	chr11	43925341	43944338	ENST00000617612	+	-0.337691	0.738685	0.66863	0.690222	1.63596	0.638788	0.54057	1.30267	HCP	chr11	43941590	43943090	142	466	537	0.852	67	44	30.9859	0.66288
C11orf98	chr11	62662815	62665217	ENST00000524958	-	2.019	NA	0	0.0270325	0	0.0276867	0.0732177	0.0378087	HCP	chr11	62664717	62666217	113	439	481	0.803	61	63	55.7522	0.735507
C12orf10	chr12	53299685	53307177	ENST00000548632	+	-0.190421	0.25092	14.1398	14.6135	14.1651	14.7918	13.7837	11.4276	HCP	chr12	53298750	53300250	72	427	425	0.596	57	70	97.2222	15.08
C12orf29	chr12	88033845	88050160	ENST00000356891	+	0.0824478	0.803683	4.20582	4.17119	3.49335	5.24842	4.26639	3.85781	ICP	chr12	88034446	88035946	62	333	376	0.743	47	35	56.4516	12.5189
C12orf4	chr12	4487727	4538508	ENST00000542080	-	-0.0229333	0.952785	7.17242	7.90268	5.89573	8.18286	7.63062	6.15167	ICP	chr12	4538008	4539508	61	330	375	0.74	47	61	100	0.486753
C12orf40	chr12	39626166	39908300	ENST00000405531	+	5.92177	0.00183788	0	0	0	0.169191	0.0838926	0.0192538	ICP	chr12	39625167	39626667	35	334	346	0.455	45	33	94.2857	84.5424
C12orf43	chr12	121000485	121016502	ENST00000288757	-	0.0553522	0.860226	1.99182	2.30297	2.05606	2.58375	2.31192	2.10992	ICP	chr12	121015987	121017487	44	394	399	0.42	53	38	86.3636	17.9432
C12orf45	chr12	104986309	105074197	ENST00000280749	+	-0.0834921	0.860286	0.316058	0.311351	0.400152	0.322881	0.320199	0.383081	ICP	chr12	104985339	104986839	69	370	436	0.642	54	34	49.2754	15.7917
C12orf49	chr12	116710184	116738070	ENST00000261318	-	0.0286567	0.922161	4.51204	4.70599	5.12834	5.52511	5.04538	4.97157	HCP	chr12	116737561	116739061	93	352	494	0.803	56	58	62.3656	2.09384
C12orf54	chr12	48482502	48496512	ENST00000314014	+	0.442281	NA	0	0.0444954	0	0	0	0.0622331	LCP	chr12	48481503	48483003	10	347	316	0.137	44	9	90	58.0864
C12orf56	chr12	64264761	64391192	ENST00000543259	-	1.14874	5.30915e-06	0.270252	0.317056	0.226333	0.620683	0.657649	0.645524	HCP	chr12	64390026	64391526	100	453	418	0.793	58	45	45	32.3677
C12orf57	chr12	6942977	6946003	ENST00000540506	+	0.0335769	0.929026	32.3219	35.8135	27.9246	40.8903	35.3658	28.4834	ICP	chr12	6943122	6944622	78	375	429	0.728	54	70	89.7436	5.40079
C12orf60	chr12	14803571	14906586	ENST00000330828	+	0.660281	0.4226	0.188439	0.152339	0.230531	0.37206	0.317393	0.262236	ICP	chr12	14802572	14804072	66	377	368	0.714	50	53	80.303	0.314465
C12orf65	chr12	123232915	123257959	ENST00000366329	+	-0.126484	0.502264	5.2276	5.39145	4.42309	5.20639	4.94453	4.49234	HCP	chr12	123232481	123233981	115	422	488	0.838	61	83	72.1739	0.384873
C12orf66	chr12	64186315	64222296	ENST00000544871	-	0.251257	0.368961	0.639083	0.714911	0.767993	0.912505	0.963306	0.803943	HCP	chr12	64221796	64223296	82	445	417	0.663	57	69	84.1463	8.55564
C12orf71	chr12	27081057	27082514	ENST00000429849	-	-2.46887	NA	0	0.0206204	0.0540876	0	0	0	LCP	chr12	27082014	27083514	18	343	322	0.245	44	15	83.3333	79.7651
C12orf73	chr12	103950201	103965708	ENST00000547975	-	-0.183919	0.729379	0.524516	0.62626	0.530452	0.534513	0.56541	0.474453	ICP	chr12	103956681	103958181	71	353	399	0.757	50	53	74.6479	3.07659
C12orf75	chr12	105235289	105396097	ENST00000549893	+	-0.557372	1.17055e-08	151.943	181.503	153.844	127.71	120.275	103.953	HCP	chr12	105329710	105331210	108	418	487	0.796	60	12	11.1111	12.1732
C12orf76	chr12	110027027	110073686	ENST00000546627	-	0.00915225	0.986474	0.807167	0.699578	0.671612	0.727972	0.780663	0.821906	ICP	chr12	110048022	110049522	65	443	362	0.608	54	47	72.3077	28.8507
C14orf1	chr14	75649790	75661189	ENST00000256319	-	0.273082	0.121408	3.63823	3.53753	3.84331	5.02787	5.04446	4.08817	ICP	chr14	75660689	75662189	85	412	402	0.77	54	47	55.2941	1.41782
C14orf105	chr14	57469300	57493867	ENST00000216445	-	-2.84627	NA	0.0111642	0	0.0145685	0	0	0	LCP	chr14	57493352	57494852	15	302	310	0.24	41	15	100	75.9167
C14orf119	chr14	23094764	23100462	ENST00000554203	+	-0.0810424	0.734577	16.6932	17.3931	15.7496	19.5955	16.4738	14.123	HCP	chr14	23094525	23096025	109	469	409	0.853	58	98	89.9083	0.61508
C14orf132	chr14	96039323	96093889	ENST00000555004	+	0.363383	0.0367084	8.46644	9.00263	9.69993	11.6562	11.7381	13.5535	HCP	chr14	96038324	96039824	113	513	454	0.728	64	41	36.2832	7.26492
C14orf159	chr14	91060332	91225632	ENST00000521334	+	-0.0478285	0.865757	2.56629	2.68798	2.80124	2.80251	2.9346	2.54335	HCP	chr14	91059333	91060833	136	530	389	0.99	61	42	30.8824	1.81441
C14orf166	chr14	51989474	52010691	ENST00000556760	+	0.163765	0.362635	9.24244	10.4596	8.90742	12.8466	11.891	9.40168	ICP	chr14	51988615	51990115	78	398	387	0.76	52	55	70.5128	6.22059
C14orf169	chr14	73490963	73493392	ENST00000304061	+	-0.0538739	0.871174	3.39672	3.84275	3.73989	3.76101	3.83978	3.62475	HCP	chr14	73489964	73491464	111	446	451	0.828	60	92	82.8829	8.59529
C14orf2	chr14	103912287	103928269	ENST00000554880	-	0.0869186	0.650022	11.3431	11.9977	11.4662	13.9626	12.5268	12.7362	HCP	chr14	103927769	103929269	125	486	472	0.818	64	60	48	70.4014
C14orf28	chr14	44897294	44907257	ENST00000557112	+	-0.059719	0.894888	2.15682	2.72819	1.9	2.55154	2.21863	2.13986	HCP	chr14	44896335	44897835	91	433	420	0.751	57	44	48.3516	17.0746
C14orf37	chr14	57999734	58298139	ENST00000267485	-	-0.160022	0.636877	2.9079	2.83237	3.50534	2.63638	2.82965	3.28769	HCP	chr14	58151713	58153213	104	464	428	0.786	59	62	59.6154	1.23208
C14orf39	chr14	60396468	60515543	ENST00000556799	-	-1.27898	NA	0.012808	0.00637188	0	0.00652608	0	0	HCP	chr14	60515043	60516543	120	488	454	0.813	63	12	10	20.596
C14orf79	chr14	104985774	105010482	ENST00000547315	+	0.0611499	0.862198	1.48409	1.48934	1.63698	1.72472	1.75336	1.62738	HCP	chr14	104984793	104986293	130	463	565	0.746	68	16	12.3077	16.4583
C14orf80	chr14	105489854	105499575	ENST00000421892	+	-0.395605	0.096162	1.62377	1.62777	1.95162	1.33746	1.51348	1.35071	HCP	chr14	105490065	105491565	175	468	637	0.881	74	84	48	0
C14orf93	chr14	22985907	23010166	ENST00000397382	-	-0.234736	0.422512	1.31419	1.16785	1.26328	1.23189	1.02734	1.11686	ICP	chr14	23009666	23011166	62	447	315	0.661	51	19	30.6452	8.94946
C15orf39	chr15	75195642	75212169	ENST00000564848	+	-0.447537	0.0159263	2.17715	2.2579	2.70743	1.84655	1.79788	1.90904	HCP	chr15	75201205	75202705	141	512	539	0.767	70	32	22.695	0.520834
C15orf40	chr15	82988440	83011641	ENST00000304177	-	0.171494	0.556344	0.495625	0.540807	0.564831	0.739087	0.578789	0.593161	HCP	chr15	83011115	83012615	84	403	481	0.65	59	66	78.5714	9.01762
C15orf41	chr15	36579610	36810248	ENST00000564586	+	-0.0767896	0.825165	3.49318	4.063	4.62187	4.40939	4.1903	3.66706	HCP	chr15	36578642	36580142	82	430	419	0.683	57	68	82.9268	14.3357
C15orf48	chr15	45430528	45448761	ENST00000344300	+	1.66387	0.0161378	0.136077	0.101546	0.266356	0.45068	0.618834	0.591775	ICP	chr15	45429607	45431107	84	390	379	0.853	51	58	69.0476	25.6445
C15orf52	chr15	40331451	40340967	ENST00000397536	-	0.201534	0.579435	3.70087	4.35762	4.62892	4.19005	5.0349	6.13949	LCP	chr15	40337633	40339133	37	503	407	0.271	61	21	56.7568	56.5193
C15orf57	chr15	40528682	40565057	ENST00000558750	-	0.0845993	0.790928	2.76477	2.38736	2.62581	3.10643	2.79956	2.85338	ICP	chr15	40564480	40565980	60	389	414	0.559	53	52	86.6667	11.716
C15orf59	chr15	73735430	73752747	ENST00000569673	-	-0.274463	0.329649	1.34273	1.35701	1.59073	1.12541	1.23194	1.39828	HCP	chr15	73752247	73753747	172	568	547	0.831	74	42	24.4186	1.72619
C15orf61	chr15	67521067	67530143	ENST00000557807	+	-0.118054	0.761096	0.962539	1.14267	1.2776	1.12823	1.07432	1.09804	HCP	chr15	67520695	67522195	124	515	423	0.854	62	98	79.0323	1.04735
C15orf62	chr15	40770079	40772449	ENST00000344320	+	0.207883	0.80657	0.334738	0.349711	0.251165	0.324062	0.473598	0.361018	LCP	chr15	40769080	40770580	43	532	402	0.302	62	30	69.7674	74.4048
C15orf65	chr15	55408547	55418764	ENST00000569691	+	-0.233043	0.779257	1.11545	0.920365	1.06506	0.942637	0.953135	0.908654	HCP	chr15	55407548	55409048	93	436	402	0.796	56	85	91.3978	0.675537
C16orf45	chr16	15434294	15625028	ENST00000566490	+	-0.301242	0.323294	14.3444	14.7055	18.7184	12.081	12.5282	16.299	HCP	chr16	15433475	15434975	68	441	400	0.579	56	20	29.4118	40.2632
C16orf46	chr16	81053496	81077267	ENST00000299578	-	0.429599	0.568354	0.328728	0.243212	0.175986	0.412299	0.386159	0.281517	HCP	chr16	81076744	81078244	87	460	401	0.708	57	76	87.3563	19.2709
C16orf52	chr16	22007637	22087534	ENST00000562695	+	-0.103423	0.642714	2.30411	2.47787	2.2055	2.38669	2.47724	2.05443	HCP	chr16	22007283	22008783	137	418	583	0.844	67	42	30.6569	2.03515
C16orf54	chr16	29742462	29746006	ENST00000329410	-	3.02349	NA	0	0	0	0.00781867	0.0103383	0.0213543	LCP	chr16	29745506	29747006	38	474	391	0.308	58	27	71.0526	77.6573
C16orf58	chr16	31489470	31509309	ENST00000567994	-	-0.264539	0.0183338	17.846	19.3185	16.5883	15.9044	16.9237	14.7036	HCP	chr16	31507884	31509384	79	440	399	0.675	56	63	79.7468	5.69728
C16orf59	chr16	2460079	2464963	ENST00000483320	+	-0.251821	0.518825	1.80139	2.17579	1.33322	1.5526	1.63028	1.55899	HCP	chr16	2459145	2460645	99	560	440	0.603	67	71	71.7172	2.86161
C16orf62	chr16	19555239	19706793	ENST00000542263	+	-0.0269811	0.929343	6.60598	7.5604	7.78125	7.70176	7.63949	7.50639	ICP	chr16	19554416	19555916	79	414	415	0.69	55	69	87.3418	17.0408
C16orf70	chr16	67109957	67148539	ENST00000566026	+	0.141232	0.479463	5.05594	4.92831	4.67555	5.59213	5.97261	5.61541	HCP	chr16	67109147	67110647	100	486	448	0.689	62	65	65	12.4322
C16orf71	chr16	4734271	4749396	ENST00000299320	+	0.19249	0.832836	0.224072	0.188648	0.307392	0.228343	0.340636	0.303828	HCP	chr16	4733272	4734772	109	447	448	0.817	60	75	68.8073	4.04714
C16orf72	chr16	9091647	9121640	ENST00000327827	+	-0.218462	0.0510591	17.477	16.8796	16.0861	15.5897	15.2384	15.1624	HCP	chr16	9090648	9092148	156	484	544	0.889	68	59	37.8205	0.338983
C16orf74	chr16	85690083	85751129	ENST00000602675	-	0.444527	0.405548	0.454413	0.423874	0.5065	0.62708	0.867428	0.513802	HCP	chr16	85750451	85751951	131	522	539	0.699	71	23	17.5573	6.08696
C16orf86	chr16	67666815	67668758	ENST00000602365	+	0.0159975	0.97945	2.02972	2.06281	1.79728	2.1275	2.34425	1.87634	HCP	chr16	67665890	67667390	123	543	485	0.701	68	93	75.6098	1.85085
C16orf87	chr16	46796606	46831411	ENST00000285697	-	0.175489	0.618554	1.46622	1.40493	0.979641	1.76206	1.60683	1.26725	HCP	chr16	46830911	46832411	108	445	413	0.882	57	47	43.5185	14.3919
C16orf89	chr16	5044121	5066110	ENST00000472572	-	1.15383	0.717944	0.0302336	0.0100273	0	0.0308098	0.0407385	0.0280492	LCP	chr16	5065540	5067040	27	386	382	0.275	51	27	100	51.6861
C16orf90	chr16	3493483	3495480	ENST00000399645	-	1.70038	NA	0	0.0204919	0	0.0839512	0	0	ICP	chr16	3494980	3496480	44	418	442	0.357	57	41	93.1818	91.0746
C16orf91	chr16	1419743	1420800	ENST00000442039	-	0.0794791	0.820348	6.04192	6.83305	6.17028	7.91623	7.63556	5.84909	HCP	chr16	1420300	1421800	109	459	451	0.79	61	87	79.8165	6.55352
C16orf95	chr16	87083561	87317420	ENST00000253461	-	0.860545	0.421485	0.154144	0.13633	0.156448	0.226897	0.276937	0.357518	HCP	chr16	87316916	87318416	88	453	411	0.709	58	74	84.0909	0.304054
C16orf96	chr16	4556489	4600714	ENST00000444310	+	-0.057462	0.988244	0.0155636	0.00516184	0.0338489	0.0264338	0.0209713	0.00721956	LCP	chr16	4555490	4556990	33	480	335	0.308	54	22	66.6667	77.4892
C17orf100	chr17	6651913	6652270	ENST00000624159	+	0.858291	0.374328	0.888885	0.829147	0.362478	1.86827	1.42231	0.77312	HCP	chr17	6650914	6652414	97	470	432	0.717	60	47	48.4536	1.39551
C17orf105	chr17	43780434	43787612	ENST00000449302	+	1.5766	0.428699	0.0105693	0.00525812	0.0137921	0.0269268	0.0284833	0.0367711	LCP	chr17	43779435	43780935	18	361	345	0.217	47	17	94.4444	58.307
C17orf107	chr17	4899417	4902932	ENST00000381365	+	-0.210296	0.747838	0.779829	0.764334	0.744228	0.830275	0.917477	0.37254	HCP	chr17	4898536	4900036	103	510	467	0.649	65	56	54.3689	31.6121
C17orf47	chr17	58541586	58544368	ENST00000321691	-	1.07821	0.670642	0.0467104	0.0092952	0.0121907	0.0571208	0.0881164	0.0130006	LCP	chr17	58543868	58545368	23	321	377	0.285	47	22	95.6522	79.337
C17orf49	chr17	7014494	7017525	ENST00000552775	+	0.132963	0.745567	5.15016	5.58245	4.87353	7.78559	5.83664	4.60402	HCP	chr17	7014040	7015540	122	467	480	0.817	63	64	52.459	3.33634
C17orf51	chr17	21524789	21574458	ENST00000391411	-	0.092495	0.647655	2.42962	2.61703	2.40452	2.95294	3.0302	2.46777	ICP	chr17	21551180	21552680	84	335	418	0.9	50	32	38.0952	22.9789
C17orf53	chr17	44141905	44162476	ENST00000245382	+	-0.40795	0.0586199	1.68856	2.00596	1.70956	1.50565	1.44165	1.37749	HCP	chr17	44141022	44142522	82	423	451	0.645	58	47	57.3171	17.9994
C17orf58	chr17	67991100	67996431	ENST00000334461	-	0.757945	0.00335935	0.772491	0.992048	0.8205	1.71173	1.35559	1.56252	HCP	chr17	67993149	67994649	170	410	587	1.06	66	26	15.2941	13.1868
C17orf62	chr17	82442588	82450829	ENST00000342572	-	0.085555	0.651798	8.40168	9.11318	8.0073	9.81528	10.1504	8.81974	ICP	chr17	82450270	82451770	100	390	415	0.927	54	45	45	10.76
C17orf64	chr17	60392428	60431421	ENST00000461535	+	-0.468072	0.937323	0.0356713	0	0.0465484	0.0363512	0	0.0248205	HCP	chr17	60391429	60392929	109	576	394	0.721	65	63	57.7982	0.529102
C17orf67	chr17	56791912	56838773	ENST00000397861	-	0.161608	0.787244	0.748796	0.823463	0.874268	1.06428	0.78328	1.04204	HCP	chr17	56833396	56834896	189	561	556	0.91	74	90	47.619	1.78836
C17orf75	chr17	32324564	32350023	ENST00000583774	-	0.0468325	0.905186	1.68058	1.82452	1.40908	2.00472	1.8042	1.59012	ICP	chr17	32349523	32351023	71	358	391	0.761	50	62	87.3239	0.892118
C17orf78	chr17	37375985	37392708	ENST00000615133	+	-0.706677	0.743939	0.0723464	0.03085	0.0944066	0.0421287	0.0278525	0.0575307	ICP	chr17	37375043	37376543	25	320	344	0.341	44	25	100	92.2972
C17orf80	chr17	73232232	73248947	ENST00000255557	+	-0.18222	0.412465	3.54727	3.35596	3.147	3.68423	3.10056	2.6458	HCP	chr17	73231233	73232733	99	477	410	0.76	59	61	61.6162	1.24027
C17orf96	chr17	38671702	38675421	ENST00000621654	-	0.255669	0.553495	0.442635	0.588987	0.549769	0.635848	0.682663	0.682773	ICP	chr17	38674921	38676421	66	369	399	0.673	51	34	51.5152	28.5975
C17orf97	chr17	410326	431062	ENST00000571106	+	-0.264008	0.335313	1.8476	1.94288	2.13675	1.78466	1.78163	1.66943	HCP	chr17	409337	410837	110	421	490	0.8	61	82	74.5455	12.3563
C17orf98	chr17	38835087	38841455	ENST00000614158	-	2.37866	NA	0	0	0	0.0639597	0.0422855	0	ICP	chr17	38840955	38842455	73	366	437	0.685	53	52	71.2329	49.4288
C18orf21	chr18	35972082	35979286	ENST00000610527	+	0.0140869	0.974055	4.79185	4.95709	3.97213	5.17398	4.82258	4.73244	ICP	chr18	35971625	35973125	92	384	422	0.852	54	66	71.7391	6.8049
C18orf25	chr18	46173552	46266991	ENST00000615553	+	0.0827708	0.635344	3.72536	3.83212	3.69086	4.3629	4.35947	3.93607	HCP	chr18	46173086	46174586	134	436	543	0.85	65	70	52.2388	2.0771
C18orf32	chr18	49477249	49487252	ENST00000582392	-	-0.136122	0.841496	0.32134	0.226903	0.302094	0.306338	0.270038	0.24523	ICP	chr18	49486113	49487613	85	370	401	0.86	51	69	81.1765	2.67285
C18orf54	chr18	54357916	54385218	ENST00000300091	+	-0.144335	0.556344	1.83429	1.89889	1.68961	1.69744	1.70833	1.80186	ICP	chr18	54357585	54359085	89	346	487	0.793	55	62	69.6629	1.11484
C18orf8	chr18	23503469	23531807	ENST00000590868	+	0.0341582	0.920407	5.533	6.63109	5.92959	6.4193	6.73514	6.49712	HCP	chr18	23502519	23504019	120	466	462	0.837	62	63	52.5	2.03491
C19orf12	chr19	29698885	29715789	ENST00000392278	-	0.0487121	0.839907	5.48537	6.07922	5.37758	6.8141	6.01917	5.7736	ICP	chr19	29714556	29716056	90	574	426	0.552	67	17	18.8889	13.7796
C19orf18	chr19	57958436	57974534	ENST00000314391	-	0.0159668	0.993455	0.346811	0.517605	0.395992	0.684753	0.554934	0.120657	LCP	chr19	57974034	57975534	18	319	399	0.212	48	15	83.3333	91.2102
C19orf24	chr19	1275437	1279249	ENST00000409293	+	0.157443	0.44334	13.5819	14.0135	13.5474	16.1349	18.5266	14.1886	HCP	chr19	1274438	1275938	174	527	549	0.903	72	138	79.3103	17.1262
C19orf25	chr19	1461142	1479556	ENST00000427685	-	0.179665	0.411068	2.9172	3.46375	3.54731	3.99514	3.9308	3.98886	HCP	chr19	1478716	1480216	112	516	428	0.761	63	62	55.3571	33.7487
C19orf33	chr19	38304160	38305009	ENST00000301246	+	3.43475	0.0381955	0.0754116	0.0375166	0	0.576367	0.711297	0.104944	ICP	chr19	38303161	38304661	50	468	418	0.384	59	44	88	78.5272
C19orf35	chr19	2274621	2282176	ENST00000342063	-	0.151507	0.888756	0.323619	0.176331	0.241314	0.337639	0.269944	0.268069	ICP	chr19	2281676	2283176	61	472	459	0.423	62	21	34.4262	47.4131
C19orf38	chr19	10836574	10869790	ENST00000592854	+	0.768408	0.606471	0.0838615	0.111254	0.0547165	0.185163	0.113	0.155605	HCP	chr19	10835575	10837075	91	488	405	0.691	59	52	57.1429	12.2426
C19orf43	chr19	12730639	12734775	ENST00000592273	-	-0.156068	0.189112	66.513	71.0413	69.9585	69.6351	68.905	59.4973	HCP	chr19	12734166	12735666	117	521	407	0.828	62	66	56.4103	25.4939
C19orf44	chr19	16496310	16521352	ENST00000594035	+	0.0330757	0.951829	0.767478	0.785954	0.831656	0.791253	0.973667	0.830697	HCP	chr19	16495394	16496894	89	390	448	0.765	56	68	76.4045	7.38037
C19orf45	chr19	7492975	7508450	ENST00000596132	+	2.22953	NA	0	0	0	0.0297808	0	0	ICP	chr19	7491976	7493476	28	407	304	0.34	47	26	92.8571	77.2217
C19orf47	chr19	40319535	40348527	ENST00000392035	-	0.0773587	0.815965	1.6986	2.11623	1.89899	2.18728	2.11172	2.09289	ICP	chr19	40347886	40349386	105	507	322	0.965	55	75	71.4286	2.22439
C19orf48	chr19	50797703	50804929	ENST00000598463	-	0.0791966	0.800616	5.8444	6.28027	4.92032	6.87029	7.02152	5.2892	ICP	chr19	50803375	50804875	85	454	363	0.774	54	77	90.5882	1.49578
C19orf53	chr19	13774167	13778462	ENST00000593274	+	0.0900842	0.632434	35.966	38.3504	33.6669	45.0198	41.0391	36.164	ICP	chr19	13773824	13775324	76	348	450	0.728	53	53	69.7368	10.8386
C19orf54	chr19	40740855	40751553	ENST00000470681	-	-0.190604	0.749939	0.610157	0.475662	0.632042	0.493583	0.508553	0.595251	ICP	chr19	40749992	40751492	89	385	448	0.775	55	72	80.8989	1.41755
C19orf57	chr19	13882347	13906452	ENST00000346736	-	-0.681161	0.611414	0.0762817	0.0867416	0.113762	0.0666305	0.102786	0.015165	HCP	chr19	13905665	13907165	101	497	447	0.682	63	69	68.3168	6.11419
C19orf60	chr19	18588684	18592336	ENST00000595490	+	0.143161	0.551733	15.3026	17.5717	14.3582	19.1512	20.7753	15.6016	HCP	chr19	18588602	18590102	116	520	491	0.682	67	63	54.3103	0.599648
C19orf66	chr19	10086121	10093252	ENST00000590378	+	-0.114028	0.717944	6.23959	7.30155	5.24378	6.27053	7.02217	5.17712	HCP	chr19	10085787	10087287	122	464	547	0.721	67	17	13.9344	19.951
C19orf67	chr19	14081618	14085875	ENST00000343945	-	1.23049	0.601372	0.027281	0.027144	0.0355996	0.125104	0.01838	0.0759295	ICP	chr19	14085289	14086789	63	400	427	0.554	55	32	50.7937	77.5217
C19orf68	chr19	48170691	48197620	ENST00000328759	+	-0.600053	0.310398	0.790456	0.456493	1.08919	0.439375	0.484139	0.707702	HCP	chr19	48169692	48171192	112	504	525	0.635	69	13	11.6071	0
C19orf70	chr19	5678420	5680896	ENST00000587589	-	0.0633257	0.788615	17.5085	20.1038	18.2362	23.027	20.0299	18.9117	HCP	chr19	5679988	5681488	123	472	514	0.761	66	84	68.2927	1.4881
C19orf71	chr19	3539153	3544030	ENST00000329493	+	0.554078	0.0888495	4.73762	3.89404	4.18549	6.26729	5.47177	8.14907	ICP	chr19	3538154	3539654	52	469	448	0.371	61	45	86.5385	66.2969
C19orf73	chr19	49118396	49119140	ENST00000408991	-	-1.09552	0.494246	0.293234	0.424381	0.139145	0.271657	0.0718399	0.0741945	HCP	chr19	49118640	49120140	151	574	508	0.777	72	40	26.4901	0.833335
C19orf81	chr19	50649444	50659310	ENST00000425202	+	0.568461	0.847363	0.0767739	0.0509257	0.100184	0.208632	0.0344832	0.10684	LCP	chr19	50648445	50649945	18	422	464	0.138	59	9	50	33.642
C19orf84	chr19	51388288	51390574	ENST00000570516	-	1.69143	NA	0	0	0	0.0279354	0	0	ICP	chr19	51390063	51391563	43	498	335	0.387	55	18	41.8605	90.1561
C1D	chr2	68041129	68110948	ENST00000410067	-	0.0128824	0.982132	2.34732	1.81478	1.98686	2.45671	2.15847	1.98643	ICP	chr2	68062525	68064025	47	329	342	0.627	45	42	89.3617	16.2821
C1GALT1	chr7	7156933	7248651	ENST00000436587	+	-0.337836	0.00549208	6.37529	6.44218	6.07639	6.01125	5.39609	4.51125	HCP	chr7	7181615	7183115	97	459	429	0.739	59	65	67.0103	1.71129
C1GALT1C1	chrX	120625792	120630150	ENST00000304661	-	0.327021	0.0234229	9.24441	10.2483	10.6423	14.4253	12.7259	12.942	ICP	chrX	120629650	120631150	81	413	407	0.723	55	59	72.8395	28.1322
C1GALT1C1L	chr2	43675150	43676322	ENST00000475092	-	0.819544	0.445388	0.203071	0.151539	0.176661	0.224186	0.524456	0.259048	ICP	chr2	43675822	43677322	40	303	341	0.581	43	30	75	43.0203
C1QBP	chr17	5432776	5448830	ENST00000574444	-	0.207356	0.130741	32.3084	34.7886	30.462	43.7361	42.2424	33.9461	ICP	chr17	5438278	5439778	86	438	382	0.772	55	85	98.8372	1.27404
C1QL1	chr17	44959692	44968071	ENST00000253407	-	0.819409	0.21725	0.214414	0.304768	0.37972	0.54625	0.681009	0.447574	HCP	chr17	44967571	44969071	163	496	602	0.819	73	82	50.3067	5.4307
C1QL2	chr2	119156242	119158889	ENST00000272520	-	1.69143	NA	0	0	0	0.0197859	0	0	HCP	chr2	119158389	119159889	116	494	455	0.775	63	47	40.5172	31.6076
C1QL3	chr10	16513742	16522005	ENST00000619991	-	0.251196	0.804767	0.222756	0.229554	0.134959	0.299967	0.235836	0.210352	HCP	chr10	16520645	16522145	141	514	502	0.82	68	48	34.0426	3.11395
C1QL4	chr12	49332410	49337188	ENST00000334221	-	-0.127058	0.968832	0.02873	0.0285858	0.0624841	0.0487959	0.0387124	0.0266541	HCP	chr12	49336688	49338188	81	427	472	0.603	60	45	55.5556	9.12434
C1QTNF1	chr17	79022813	79049788	ENST00000311661	+	0.361826	0.21725	4.15888	4.14707	2.75809	5.90926	5.60391	3.67667	HCP	chr17	79023261	79024761	91	460	485	0.612	63	28	30.7692	31.0544
C1QTNF2	chr5	160347750	160370641	ENST00000393975	-	0.382544	0.495158	0.410796	0.335162	0.343077	0.586076	0.476036	0.445905	ICP	chr5	160370141	160371641	57	363	401	0.588	51	39	68.4211	0.724969
C1QTNF3	chr5	34019447	34043832	ENST00000231338	-	0.127634	0.823589	1.77664	1.71138	2.4754	2.10624	2.0029	2.76792	LCP	chr5	34042713	34044213	21	360	322	0.272	45	19	90.4762	21.8318
C1QTNF4	chr11	47589663	47594659	ENST00000530097	-	2.61397	NA	0	0	0	0.0121462	0	0.0331735	HCP	chr11	47590310	47591810	96	467	443	0.697	61	49	51.0417	88.746
C1QTNF5	chr11	119338938	119340940	ENST00000530681	-	2.19492	NA	0	0	0	0	0	0.0358446	HCP	chr11	119340067	119341567	97	497	514	0.57	67	54	55.6701	12.4978
C1QTNF6	chr22	37180166	37199385	ENST00000434784	-	-0.375396	0.128477	1.34618	1.46946	1.28765	1.13876	1.06546	1.15494	LCP	chr22	37187736	37189236	21	359	474	0.185	55	9	42.8571	10.3175
C1QTNF7	chr4	15339817	15446166	ENST00000429690	+	0.504381	0.899619	0.00387595	0.007713	0.0151735	0.0118495	0	0.0269693	ICP	chr4	15373551	15375051	28	340	323	0.383	44	27	96.4286	31.6195
C1QTNF8	chr16	1090004	1096244	ENST00000328449	-	2.50039	NA	0	0	0	0.0114706	0.0303342	0	ICP	chr16	1095744	1097244	72	522	512	0.404	69	43	59.7222	42.8775
C1QTNF9	chr13	24307165	24322535	ENST00000332018	+	-0.095042	0.986474	0.0104772	0.0521228	0	0.0213537	0.0423525	0	ICP	chr13	24308578	24310078	40	359	356	0.47	48	29	72.5	76.8359
C1QTNF9B	chr13	23891098	23902655	ENST00000382140	-	-0.060525	0.963264	0.287637	0.395219	0.446839	0.50249	0.350666	0.285915	ICP	chr13	23902155	23903655	48	385	335	0.559	48	40	83.3333	33.3204
C1R	chr12	7080208	7092607	ENST00000543835	-	-0.0712861	0.777285	27.8522	30.5021	29.5489	32.3889	32.7423	24.1056	LCP	chr12	7091941	7093441	31	376	456	0.271	55	16	51.6129	26.6414
C1RL	chr12	7089586	7109273	ENST00000543933	-	-0.0469384	0.886472	5.34755	5.41184	5.90919	6.0613	6.37602	4.7582	LCP	chr12	7108697	7110197	34	410	428	0.291	56	15	44.1176	35.8519
C1S	chr12	6988258	7071032	ENST00000406697	+	-0.0454804	0.837413	31.2345	32.6769	33.0092	37.094	32.2116	30.5782	LCP	chr12	6987259	6988759	22	296	357	0.312	44	21	95.4545	89.4586
C1orf100	chr1	244352634	244389663	ENST00000308105	+	0.471242	0.929574	0.0342543	0	0.0893986	0.0349072	0.0461562	0.0953381	LCP	chr1	244351635	244353135	25	342	340	0.323	45	23	92	89.9455
C1orf101	chr1	244454376	244641177	ENST00000366533	+	0.515656	0.522045	0.118833	0.135972	0.139561	0.157427	0.192147	0.248056	HCP	chr1	244460388	244461888	72	443	394	0.619	56	19	26.3889	71.6586
C1orf105	chr1	172420687	172468831	ENST00000367725	+	-0.843163	NA	0	0.0119743	0.0157044	0	0	0.0167478	LCP	chr1	172451893	172453393	19	321	383	0.232	47	15	78.9474	82.4655
C1orf106	chr1	200891047	200915735	ENST00000451872	+	-1.37159	NA	0	0.00812421	0.00532748	0	0.00550112	0	HCP	chr1	200890074	200891574	79	452	426	0.616	58	52	65.8228	35.5364
C1orf109	chr1	37681569	37692249	ENST00000619962	-	0.0415412	0.901742	4.04288	4.53049	3.97894	4.68868	4.33791	4.66952	HCP	chr1	37691749	37693249	104	479	474	0.688	63	81	77.8846	2.32265
C1orf111	chr1	162373202	162376870	ENST00000367935	-	-1.81707	NA	0	0.0115334	0.0151262	0	0	0	LCP	chr1	162376370	162377870	14	324	326	0.199	43	14	100	88.8023
C1orf112	chr1	169662006	169854080	ENST00000286031	+	-0.213301	0.46369	1.11276	1.1723	1.17446	1.16315	0.920582	1.076	ICP	chr1	169794409	169795909	64	367	390	0.671	50	53	82.8125	1.56042
C1orf115	chr1	220689844	220699157	ENST00000294889	+	0.385921	0.43279	0.557865	0.549283	0.363986	0.829058	0.767359	0.46095	ICP	chr1	220688845	220690345	54	395	337	0.609	49	34	62.963	50.4871
C1orf116	chr1	207018520	207032756	ENST00000461135	-	1.0148	0.733362	0.00360473	0.0143466	0.00940782	0.0440813	0.0145717	0	LCP	chr1	207032256	207033756	6	344	331	0.079	45	5	83.3333	63.0932
C1orf122	chr1	37806978	37809454	ENST00000373042	+	0.260703	0.0452865	11.7257	13.9578	12.5054	17.3757	16.9139	14.3383	HCP	chr1	37807146	37808646	137	504	509	0.802	67	82	59.854	1.46356
C1orf123	chr1	53214098	53220617	ENST00000294360	-	0.129932	0.515624	17.658	19.0244	16.6735	23.4525	20.0495	18.5444	HCP	chr1	53220117	53221617	70	473	389	0.571	57	64	91.4286	6.69417
C1orf127	chr1	10946470	10982037	ENST00000520253	-	0.0814189	NA	0	0	0.0185393	0	0	0.019771	ICP	chr1	10975715	10977215	40	381	390	0.404	51	27	67.5	42.3467
C1orf131	chr1	231223762	231241187	ENST00000366651	-	-0.0229972	0.962479	2.61152	2.48751	2.20263	2.70998	2.92885	2.02765	ICP	chr1	231240678	231242178	70	418	413	0.609	55	65	92.8571	0.770874
C1orf145	chr1	228203505	228213664	ENST00000295012	-	-0.35881	0.945941	0.0223096	0.0443953	0.0873371	0	0	0.124186	HCP	chr1	228213160	228214660	109	490	545	0.613	69	53	48.6239	23.6029
C1orf146	chr1	92217939	92245813	ENST00000370375	+	0.353247	0.943107	0.018693	0	0.0731788	0.0190493	0.050376	0.0520271	ICP	chr1	92216940	92218440	52	364	364	0.589	49	37	71.1538	84.4015
C1orf158	chr1	12746214	12763699	ENST00000376210	+	-0.708807	NA	0.0111768	0	0	0.00569492	0	0	LCP	chr1	12745425	12746925	11	289	351	0.163	43	10	90.9091	42.754
C1orf159	chr1	1081817	1116361	ENST00000475119	-	-0.361973	0.146751	1.57399	1.45101	1.28617	1.22477	1.38908	0.965733	HCP	chr1	1115861	1117361	166	587	485	0.875	71	66	39.759	1.6811
C1orf162	chr1	111473791	111478512	ENST00000343534	+	-0.105077	0.973604	0.0537486	0.196089	0.0467586	0.146061	0.0965653	0.0498652	ICP	chr1	111472792	111474292	38	297	337	0.57	42	38	100	88.5687
C1orf168	chr1	56718803	56819696	ENST00000343433	-	0.4807	0.858508	0.0379584	0.0377679	0.0247664	0.00644697	0.110819	0.0352158	LCP	chr1	56818871	56820371	22	425	402	0.193	55	21	95.4545	51.2876
C1orf174	chr1	3889124	3900293	ENST00000361605	-	-0.097605	0.733984	9.73805	9.72471	9.16551	11.3552	8.74239	8.34969	HCP	chr1	3899785	3901285	113	487	525	0.663	67	63	55.7522	0.198413
C1orf189	chr1	154199371	154206333	ENST00000368525	-	0.0997424	NA	0.0512487	0	0	0	0.0690554	0	LCP	chr1	154205833	154207333	10	343	294	0.149	42	6	60	75.5099
C1orf194	chr1	109105950	109113857	ENST00000369949	-	-2.27234	0.513885	0.0670042	0	0.174871	0.0227604	0.0300951	0	HCP	chr1	109113357	109114857	81	370	504	0.652	58	68	83.9506	5.20694
C1orf198	chr1	230837118	230869589	ENST00000366663	-	-0.0517423	0.82396	31.1505	35.0994	27.96	34.1796	33.5149	28.8536	HCP	chr1	230868153	230869653	120	544	417	0.794	64	60	50	5.43056
C1orf204	chr1	159834473	159855347	ENST00000621242	-	-0.0477167	0.978614	0.206183	0.284052	0.11383	0.210113	0.331251	0.0882859	HCP	chr1	159854737	159856237	102	474	485	0.666	64	70	68.6275	30.934
C1orf21	chr1	184387057	184629020	ENST00000235307	+	-0.712589	0.000207192	1.80267	2.24732	2.55657	1.39205	1.33297	1.54067	HCP	chr1	184386058	184387558	134	506	531	0.749	69	30	22.3881	3.33333
C1orf216	chr1	35713874	35719472	ENST00000270815	-	-0.165371	0.20473	10.9274	11.9457	11.5652	11.657	11.0286	9.94059	ICP	chr1	35718972	35720472	46	414	343	0.486	50	34	73.913	27.0483
C1orf226	chr1	162366907	162386818	ENST00000420220	+	-0.300874	0.939919	0.00882458	0	0.0575771	0.00899277	0.0297269	0.0184207	ICP	chr1	162365908	162367408	46	404	396	0.432	53	20	43.4783	49.2936
C1orf228	chr1	44674691	44725591	ENST00000453711	+	0.984742	0.389897	0.153396	0.197517	0.0353243	0.229882	0.474183	0.12557	HCP	chr1	44673755	44675255	75	436	440	0.587	58	52	69.3333	6.21295
C1orf234	chr1	23010833	23015850	ENST00000566855	-	0.0997429	NA	0.0301417	0	0	0	0	0.0419459	LCP	chr1	23015350	23016850	18	277	309	0.316	39	14	77.7778	70.1751
C1orf27	chr1	186375837	186421378	ENST00000367470	+	-0.0954967	0.660348	4.81435	4.84697	4.2582	5.03299	4.66961	4.15125	HCP	chr1	186374838	186376338	95	424	430	0.782	57	53	55.7895	0.235849
C1orf35	chr1	228100725	228105411	ENST00000272139	-	0.298896	0.218564	4.21126	4.3699	4.47974	5.4671	6.87307	4.77736	HCP	chr1	228102962	228104462	113	484	419	0.836	60	76	67.2566	12.883
C1orf43	chr1	154206705	154220628	ENST00000368518	-	0.0186345	0.943519	38.5532	43.4721	42.9337	48.809	44.2754	41.4363	HCP	chr1	154220033	154221533	125	429	559	0.782	66	51	40.8	0.318309
C1orf50	chr1	42767268	42775747	ENST00000372525	+	0.0538638	0.906022	6.86995	6.43921	5.76863	8.13726	7.45923	5.51453	HCP	chr1	42766269	42767769	134	536	499	0.752	69	88	65.6716	0.189394
C1orf52	chr1	85249952	85259672	ENST00000471115	-	-0.0241789	0.954233	9.43986	9.86685	8.19147	11.2555	9.63622	7.8953	ICP	chr1	85259142	85260642	72	448	383	0.63	55	43	59.7222	2.7293
C1orf53	chr1	197902646	197907367	ENST00000367393	+	0.132659	0.857881	2.09126	2.08077	2.77295	2.37173	3.22693	2.48779	HCP	chr1	197901647	197903147	99	445	390	0.856	56	96	96.9697	7.75077
C1orf54	chr1	150268199	150280916	ENST00000369102	+	-0.0615853	0.931885	1.24784	1.22697	1.32182	1.37634	1.14731	1.32792	LCP	chr1	150267200	150268700	33	424	392	0.298	54	17	51.5152	19.9898
C1orf56	chr1	151047739	151051986	ENST00000368926	+	-0.29115	0.420273	1.20173	1.37458	1.51877	1.3307	1.19852	1.01394	HCP	chr1	151046740	151048240	79	437	409	0.663	56	49	62.0253	35.2684
C1orf61	chr1	156404249	156430701	ENST00000368242	-	-1.84418	NA	0.0182459	0	0.0238095	0	0	0	HCP	chr1	156419836	156421336	87	451	467	0.62	61	48	55.1724	8.67312
C1orf64	chr1	16004235	16008807	ENST00000329454	+	0.0997429	NA	0.00652624	0	0	0	0	0.00908206	ICP	chr1	16003236	16004736	41	374	404	0.407	52	40	97.561	80.0359
C1orf74	chr1	209779207	209784559	ENST00000294811	-	-0.690312	0.00214687	1.13901	1.25547	1.51948	0.919086	0.764534	0.883872	ICP	chr1	209784059	209785559	53	395	341	0.591	49	51	96.2264	8.43137
C1orf87	chr1	59987268	60073770	ENST00000371201	-	2.42487	0.586456	0	0	0.0127618	0.0398644	0.0263555	0	ICP	chr1	60073270	60074770	48	385	375	0.499	51	33	68.75	70.7346
C1orf94	chr1	34166882	34219131	ENST00000488417	+	0.78895	0.774806	0.0230977	0.0229818	0.0100469	0.0392299	0.0103744	0.0535721	ICP	chr1	34176670	34178170	73	461	477	0.498	62	46	63.0137	28.3968
C2	chr6	31897784	31945672	ENST00000497706	+	0.46037	0.667067	0.0822956	0.125232	0.101073	0.152929	0.234826	0.0673673	HCP	chr6	31896787	31898287	109	543	463	0.651	67	26	23.8532	4.61691
C20orf144	chr20	33662283	33665619	ENST00000375222	+	-0.493866	0.770077	0.555748	0.518399	0.181302	0.212377	0.514832	0.241685	LCP	chr20	33661284	33662784	22	394	407	0.206	53	21	95.4545	87.0649
C20orf194	chr20	3249304	3407625	ENST00000252032	-	-0.312901	0.0179738	6.73332	6.70239	6.78955	5.80533	5.50129	5.95082	HCP	chr20	3407125	3408625	129	471	492	0.836	64	34	26.3566	0.490196
C20orf196	chr20	5750392	5863912	ENST00000442185	+	-0.0661045	0.938762	0.664216	0.637693	0.669072	0.629375	0.675177	0.697307	ICP	chr20	5749453	5750953	44	397	364	0.457	51	31	70.4545	35.0321
C20orf202	chr20	1203453	1208274	ENST00000400633	+	0.0997434	NA	0	0	0.0161352	0	0.0166611	0	LCP	chr20	1202454	1203954	12	326	351	0.157	45	12	100	55.9463
C20orf24	chr20	36605733	36612557	ENST00000344795	+	-0.13516	0.816245	2.51823	3.12767	4.39658	3.16796	3.51022	3.02106	HCP	chr20	36604734	36606234	119	449	492	0.809	63	80	67.2269	10
C20orf27	chr20	3753507	3768387	ENST00000399672	-	-0.108996	0.549964	11.5057	12.7963	11.2526	12.7795	11.9956	10.2744	HCP	chr20	3767281	3768781	136	524	518	0.752	69	75	55.1471	0.647619
C20orf96	chr20	270862	290778	ENST00000382369	-	-0.131258	0.918059	0.298072	0.285169	0.478722	0.257022	0.370744	0.398849	ICP	chr20	289929	291429	59	398	356	0.625	50	42	71.1864	6.35458
C21orf2	chr21	44328943	44339402	ENST00000325223	-	-0.143012	0.605013	4.99464	5.73822	5.68921	4.7157	5.68912	5.36467	HCP	chr21	44338902	44340402	102	499	395	0.777	60	35	34.3137	8.50964
C21orf33	chr21	44133604	44145723	ENST00000348499	+	-0.269485	0.903142	0.0533391	0.0619166	0.0928047	0.0724743	0.0718721	0.0371139	HCP	chr21	44132680	44134180	121	490	472	0.785	64	0	0	NA
C21orf58	chr21	46300180	46323875	ENST00000291691	-	-0.0780369	0.896601	1.54188	1.46269	1.1962	1.38186	1.88978	0.987617	HCP	chr21	46323375	46324875	168	480	580	0.906	71	61	36.3095	0
C21orf59	chr21	32592078	32612866	ENST00000458138	-	0.174866	0.688058	0.895449	1.06156	1.24308	1.45614	1.36061	1.01634	HCP	chr21	32612055	32613555	109	449	449	0.812	60	85	77.9817	2.83262
C21orf62	chr21	32793563	32813743	ENST00000490358	-	3.14976	NA	0	0	0	0	0.0217272	0.067318	LCP	chr21	32813243	32814743	13	316	306	0.202	41	13	100	50.2227
C21orf91	chr21	17788966	17819386	ENST00000405964	-	0.102308	0.719612	2.46365	2.56415	2.05382	3.01634	2.479	2.57505	HCP	chr21	17818519	17820019	136	458	475	0.938	62	80	58.8235	0.774725
C22orf15	chr22	23763020	23765861	ENST00000402217	+	-0.247791	0.898157	0.214414	0.234671	0.195855	0.1748	0.288913	0.119353	ICP	chr22	23762054	23763554	44	347	466	0.408	54	20	45.4545	72.752
C22orf23	chr22	37943049	37953669	ENST00000249079	-	0.0699858	0.84014	4.27032	4.21455	4.50298	4.44841	5.12635	4.8982	HCP	chr22	37953096	37954596	83	427	457	0.638	59	76	91.5663	7.77118
C22orf29	chr22	19846137	19854896	ENST00000416337	-	-0.293831	0.0265546	5.55378	5.5085	4.76683	4.49502	4.93006	4.29646	HCP	chr22	19854316	19855816	135	511	512	0.775	68	78	57.7778	0.76516
C22orf31	chr22	29058671	29061844	ENST00000216071	-	3.41423	0.389417	0	0	0	0.0812513	0.0268587	0.0277391	LCP	chr22	29061344	29062844	21	342	348	0.265	46	20	95.2381	55.5025
C22orf39	chr22	19351367	19448232	ENST00000399568	-	0.0387275	0.922824	1.6643	1.95487	2.01621	2.1188	2.01124	2.00416	HCP	chr22	19447192	19448692	116	445	454	0.862	60	90	77.5862	4.64691
C22orf46	chr22	41688938	41698136	ENST00000402966	+	-0.090772	0.847363	2.72284	2.12608	2.59069	2.1166	2.49786	2.785	LCP	chr22	41689543	41691043	31	390	380	0.314	51	19	61.2903	73.209
C2CD2	chr21	41885111	41953890	ENST00000380486	-	0.219403	0.399108	4.0409	4.0542	4.83665	5.156	4.87854	5.89241	HCP	chr21	41953390	41954890	147	462	609	0.784	71	57	38.7755	17.1637
C2CD2L	chr11	119102197	119118544	ENST00000336702	+	0.0730587	0.822385	1.91254	1.91118	1.56658	2.00805	2.11966	1.90685	HCP	chr11	119106383	119107883	88	463	467	0.611	62	18	20.4545	2.5
C2CD3	chr11	74012713	74171210	ENST00000535954	-	0.2511	0.105075	1.96624	1.8714	1.9412	2.43482	2.38449	2.47646	ICP	chr11	74170710	74172210	76	349	477	0.685	55	56	73.6842	0.744049
C2CD4A	chr15	62066976	62070917	ENST00000355522	+	1.29229	NA	0	0.00572822	0	0.0176005	0	0	ICP	chr15	62065977	62067477	40	334	356	0.505	46	40	100	31.1785
C2CD4C	chr19	405437	409170	ENST00000332235	-	1.28346	0.751439	0.0126771	0.00630671	0	0.0258373	0.0256227	0	HCP	chr19	408670	410170	115	516	505	0.662	68	28	24.3478	2.3852
C2CD4D	chr1	151837818	151840557	ENST00000454109	-	0.586616	0.88457	0.0112881	0.0112315	0.0294603	0.0345098	0.0304205	0.0157088	LCP	chr1	151840057	151841557	11	373	349	0.127	48	11	100	65.3752
C2CD5	chr12	22448582	22544546	ENST00000542676	-	0.0233545	0.937599	4.78076	4.5589	4.51208	5.43847	5.12396	4.41651	HCP	chr12	22543753	22545253	113	416	496	0.822	61	69	61.0619	14.7602
C2orf15	chr2	99141484	99151487	ENST00000302513	+	0.5168	0.884145	0.0112497	0.044773	0.01468	0.0458565	0.030317	0.0313107	HCP	chr2	99140485	99141985	111	552	380	0.794	62	62	55.8559	0.732206
C2orf16	chr2	27576521	27582720	ENST00000408964	+	0.136814	0.791114	0.383931	0.506156	0.371576	0.47928	0.452665	0.538739	LCP	chr2	27575522	27577022	8	315	320	0.119	42	8	100	68.4514
C2orf42	chr2	70149879	70248615	ENST00000428751	-	-0.132026	0.668389	2.76018	3.20307	2.72633	2.89675	2.49005	3.00574	ICP	chr2	70190477	70191977	83	422	388	0.761	54	63	75.9036	24.231
C2orf49	chr2	105337358	105349211	ENST00000410049	+	0.117378	0.555435	4.46331	4.4078	4.07103	5.54877	4.78664	4.58463	ICP	chr2	105336532	105338032	67	395	352	0.723	50	37	55.2239	5.71643
C2orf50	chr2	11133052	11146790	ENST00000405022	+	1.79617	0.49956	0	0.00671671	0.017618	0.0206378	0.0363845	0.0281828	ICP	chr2	11132129	11133629	54	481	434	0.388	61	40	74.0741	35.5688
C2orf54	chr2	240886047	240896889	ENST00000388934	-	1.64256	NA	0.00715485	0	0	0.00729122	0	0.0199137	LCP	chr2	240895656	240897156	45	512	475	0.278	66	37	82.2222	66.6624
C2orf61	chr2	47045537	47155378	ENST00000294947	-	0.131416	0.946344	0.141883	0.0806692	0.0925735	0.103277	0.0955908	0.169241	ICP	chr2	47154787	47156287	41	353	385	0.453	49	19	46.3415	76.8279
C2orf66	chr2	196805001	196810276	ENST00000342506	-	-2.8267	NA	0.0118833	0.0118237	0.0310137	0	0	0	LCP	chr2	196809776	196811276	11	263	320	0.196	39	11	100	73.4849
C2orf68	chr2	85606653	85612066	ENST00000409734	-	-0.161826	0.496284	3.53835	3.20765	3.07215	3.22871	3.51506	2.61328	HCP	chr2	85611532	85613032	108	437	447	0.83	59	99	91.6667	18.0173
C2orf69	chr2	199911255	199955935	ENST00000319974	+	-0.2868	0.0132846	6.95334	7.34191	7.16446	6.24554	6.42304	6.01167	HCP	chr2	199910256	199911756	99	495	354	0.848	57	64	64.6465	18.4799
C2orf72	chr2	231037489	231049719	ENST00000373640	+	0.265997	0.954254	0.0108467	0.0107923	0.00707709	0.0221069	0.0146155	0	HCP	chr2	231036490	231037990	132	460	496	0.868	64	37	28.0303	11.3194
C2orf73	chr2	54330033	54383742	ENST00000447328	+	3.18159	NA	0	0	0	0.0250864	0.0110569	0.0114193	ICP	chr2	54329955	54331455	65	448	356	0.612	54	45	69.2308	5.41947
C2orf74	chr2	61145067	61164829	ENST00000426997	+	-0.273275	0.451637	2.61975	2.64911	2.4153	2.81478	1.88011	2.0408	ICP	chr2	61144068	61145568	70	344	394	0.775	49	69	98.5714	46.247
C2orf76	chr2	119302224	119366828	ENST00000409466	-	-0.147769	0.732653	2.30798	2.52604	2.20861	2.55581	2.42573	1.77722	HCP	chr2	119366242	119367742	101	463	464	0.706	62	35	34.6535	0.204082
C2orf81	chr2	74393835	74421662	ENST00000612891	-	-0.16893	0.688826	1.44755	2.06383	1.42823	1.64604	1.58182	1.43714	HCP	chr2	74421060	74422560	95	501	386	0.737	59	73	76.8421	3.15713
C2orf82	chr2	232857269	232878708	ENST00000331342	+	-0.198788	0.943888	0.126865	0.10519	0.0827747	0.0646415	0.113964	0.117699	LCP	chr2	232869284	232870784	36	352	502	0.306	57	33	91.6667	62.9089
C2orf83	chr2	227610089	227633320	ENST00000409066	-	0.0997428	NA	0	0.00945554	0	0	0	0.0132249	LCP	chr2	227632820	227634320	13	268	278	0.262	36	13	100	70.8094
C2orf88	chr2	189879608	190203484	ENST00000340623	+	1.75372	1.06521e-18	0.529795	0.545962	0.474063	2.29454	1.93256	1.35869	HCP	chr2	190179863	190181363	99	439	484	0.699	61	62	62.6263	4.69949
C2orf91	chr2	41935367	41954266	ENST00000378711	-	3.24981	NA	0	0	0	0.01084	0.0143333	0.00740155	LCP	chr2	41953303	41954803	16	375	319	0.201	46	12	75	71.3757
C3	chr19	6677703	6730562	ENST00000600744	-	0.718757	0.000175375	0.466745	0.508794	0.497107	0.916309	0.841642	0.811916	ICP	chr19	6730062	6731562	58	544	448	0.357	66	11	18.9655	90.9091
C3AR1	chr12	8058301	8066471	ENST00000307637	-	2.39479	0.424734	0.00924627	0.00919986	0	0.0094225	0.0747537	0.0257346	LCP	chr12	8065971	8067471	5	221	333	0.102	37	5	100	48.0202
C3orf14	chr3	62318972	62336213	ENST00000494481	+	0.0633084	0.873404	1.6936	1.98715	1.51505	1.92669	2.10983	1.7417	ICP	chr3	62318043	62319543	78	365	389	0.825	50	57	73.0769	23.1718
C3orf18	chr3	50558024	50571027	ENST00000357203	-	0.112325	0.653544	4.74392	5.5463	5.5421	6.84575	5.86947	5.45567	HCP	chr3	50567251	50568751	82	452	451	0.604	60	29	35.3659	31.4012
C3orf20	chr3	14675098	14773034	ENST00000253697	+	-0.320284	0.899905	0.0119262	0.0830643	0.0700325	0.0546907	0.01607	0.0663869	ICP	chr3	14674099	14675599	19	279	300	0.341	39	19	100	72.332
C3orf33	chr3	155762616	155806351	ENST00000340171	-	0.283288	0.464545	1.01061	1.16265	0.93413	1.52335	1.27665	1.21594	ICP	chr3	155805851	155807351	75	417	376	0.718	53	37	49.3333	32.7304
C3orf38	chr3	88149742	88168729	ENST00000486971	+	-0.00183291	0.995734	8.13517	9.57081	7.93235	9.59517	8.99273	8.58515	ICP	chr3	88148987	88150487	76	403	391	0.724	53	66	86.8421	0
C3orf49	chr3	63819361	63848636	ENST00000616659	+	0.0953491	0.967827	0.0601463	0.149611	0.333567	0.168555	0.141828	0.292953	LCP	chr3	63818472	63819972	17	290	318	0.277	41	17	100	51.2671
C3orf52	chr3	112086334	112131004	ENST00000484828	+	0.255982	0.642685	0.869999	0.723614	0.674074	0.803463	0.84258	1.22017	HCP	chr3	112085437	112086937	82	428	424	0.678	57	48	58.5366	12.7204
C3orf58	chr3	143971797	144048719	ENST00000492452	+	-0.31684	0.0452865	4.53423	4.34749	4.33796	4.26018	3.98646	3.06546	HCP	chr3	143972090	143973590	147	488	509	0.888	66	104	70.7483	0.611264
C3orf62	chr3	49268601	49277909	ENST00000436325	-	0.116045	0.81007	0.627546	0.698951	0.598897	0.72541	0.687831	0.801616	ICP	chr3	49276719	49278219	59	432	352	0.582	52	45	76.2712	14.944
C3orf67	chr3	58717364	59050084	ENST00000491845	-	0.181582	0.689511	0.451629	0.417493	0.367816	0.443916	0.599919	0.454657	HCP	chr3	59049491	59050991	85	431	458	0.646	59	62	72.9412	14.495
C3orf70	chr3	185078049	185153014	ENST00000335012	-	-0.240131	0.768129	0.120996	0.133765	0.175434	0.119877	0.14945	0.116931	HCP	chr3	185152514	185154014	159	528	496	0.911	68	55	34.5912	6.40721
C3orf80	chr3	160225635	160228213	ENST00000326474	+	-0.0164916	0.993699	0.0923551	0.061261	0.0703012	0.0862723	0.0518519	0.0963924	HCP	chr3	160224636	160226136	145	497	496	0.883	66	90	62.069	4.60009
C3orf84	chr3	49177631	49191858	ENST00000432035	-	1.15989	0.824699	0	0.0278332	0.0365034	0.0285067	0	0.116786	LCP	chr3	49191322	49192822	7	312	364	0.093	45	7	100	80.3391
C4A	chr6	31982023	32002681	ENST00000428956	+	0.157091	0.937316	0.0581194	0.0433708	0.0189604	0.0444203	0.0391567	0.0606602	LCP	chr6	31981024	31982524	24	346	457	0.228	53	0	0	NA
C4B	chr6	32014761	32035418	ENST00000435363	+	2.3385	0.207702	0.00363246	0.00722846	0.00474009	0.0111051	0.0538405	0.0202201	LCP	chr6	32013762	32015262	24	346	457	0.228	53	0	0	NA
C4BPA	chr1	207104261	207144972	ENST00000367070	+	0.0997434	NA	0	0	0.0110366	0	0.0113964	0	LCP	chr1	207103262	207104762	16	295	315	0.258	41	16	100	83.6725
C4orf17	chr4	99511003	99542303	ENST00000514652	+	-2.46887	NA	0	0.00670303	0.0175821	0	0	0	LCP	chr4	99510012	99511512	5	249	264	0.114	34	5	100	72.8538
C4orf19	chr4	37453940	37623495	ENST00000508175	+	-0.477222	0.88715	0.01432	0.0213722	0.0373731	0.00729648	0.0289434	0.0199281	ICP	chr4	37452988	37454488	86	381	430	0.788	54	63	73.2558	3.21829
C4orf22	chr4	80335719	80963756	ENST00000358105	+	-0.0736502	0.93301	1.12974	1.1657	1.22852	1.10863	1.40952	1.04812	ICP	chr4	80334720	80336220	51	328	325	0.718	44	47	92.1569	3.27046
C4orf26	chr4	75556047	75565885	ENST00000311623	+	4.41163	0.00414465	0	0.0205774	0	0.158065	0.181135	0.158292	LCP	chr4	75555048	75556548	16	348	311	0.222	44	16	100	68.6741
C4orf3	chr4	119296418	119304445	ENST00000504110	-	-0.0380914	0.854622	32.8622	35.8128	33.0746	38.7083	34.8997	31.7474	ICP	chr4	119300421	119301921	70	400	360	0.73	51	51	72.8571	15.6662
C4orf32	chr4	112145396	112195256	ENST00000309733	+	-0.157825	0.705169	1.33692	1.31691	0.828677	1.25568	1.17094	0.899237	HCP	chr4	112144397	112145897	107	498	416	0.775	61	41	38.3178	17.5228
C4orf33	chr4	129093316	129116640	ENST00000281146	+	0.212681	0.4223	1.04308	0.941644	0.837335	1.30183	1.07782	1.09684	ICP	chr4	129092317	129093817	69	379	330	0.828	47	63	91.3043	0.819814
C4orf36	chr4	86876204	86936202	ENST00000473559	-	0.27523	0.751307	0.164194	0.299511	0.321391	0.362534	0.405614	0.238016	HCP	chr4	86934232	86935732	120	455	475	0.833	62	46	38.3333	1.91041
C4orf45	chr4	158893133	159038760	ENST00000434826	-	0.178531	0.975545	0	0.0324835	0.0426023	0	0.0439909	0.0454327	LCP	chr4	159034681	159036181	11	311	252	0.211	38	11	100	88.5733
C4orf46	chr4	158666678	158672255	ENST00000379205	-	-0.445384	0.000335514	4.46685	4.55091	4.53522	3.61059	3.49141	3.46474	HCP	chr4	158671546	158673046	101	455	437	0.762	59	76	75.2475	1.37489
C4orf47	chr4	185426248	185449826	ENST00000511138	+	2.8115	0.000511547	0.0145192	0.0722317	0.075786	0.384694	0.39128	0.404105	ICP	chr4	185425249	185426749	88	400	433	0.763	55	72	81.8182	4.50499
C4orf48	chr4	2041992	2043970	ENST00000409860	+	-0.0657067	0.901742	7.6762	9.24561	11.263	9.69392	9.25458	9.55791	HCP	chr4	2041050	2042550	161	514	597	0.788	74	38	23.6025	0.438597
C4orf51	chr4	145680114	145771032	ENST00000438731	+	2.48222	0.575913	0.0212803	0	0	0.0867436	0	0.0592283	LCP	chr4	145679115	145680615	9	301	299	0.15	40	9	100	14.8789
C5	chr9	120952334	121050276	ENST00000223642	-	-0.180707	0.488505	1.01253	1.14466	1.08922	1.02443	1.0367	0.979775	LCP	chr9	121049776	121051276	8	280	280	0.153	37	8	100	86.806
C5AR1	chr19	47290022	47322066	ENST00000594787	+	0.714988	0.202735	0.20675	0.198366	0.202345	0.308511	0.328335	0.421301	LCP	chr19	47296075	47297575	29	445	319	0.307	51	26	89.6552	50.7325
C5AR2	chr19	47332146	47347327	ENST00000595464	+	0.611487	0.0154845	0.306159	0.310424	0.319611	0.466505	0.546119	0.507211	LCP	chr19	47331147	47332647	33	348	441	0.323	53	28	84.8485	40.4913
C5orf15	chr5	133955501	133968787	ENST00000231512	-	0.165282	0.188941	20.9519	22.78	19.5259	26.8369	25.3418	23.1759	ICP	chr5	133968287	133969787	68	392	380	0.685	51	30	44.1176	14.7645
C5orf22	chr5	31532265	31555058	ENST00000325366	+	0.0507782	0.842286	4.28248	4.506	4.17727	4.9969	5.07079	4.21641	ICP	chr5	31531266	31532766	80	423	391	0.726	54	71	88.75	2.19776
C5orf24	chr5	134845679	134859737	ENST00000508791	+	0.0919764	0.657576	12.5232	12.6872	10.8735	15.1452	12.8758	12.8218	HCP	chr5	134845246	134846746	101	407	453	0.822	57	54	53.4653	3.14704
C5orf30	chr5	103258701	103278660	ENST00000515669	+	-0.0659262	0.879962	7.35965	8.274	9.93745	8.52521	7.83458	9.48376	HCP	chr5	103258036	103259536	121	444	505	0.81	63	31	25.6198	0.830891
C5orf34	chr5	43486700	43515145	ENST00000509489	-	-0.508051	0.157003	0.925604	1.08626	0.722642	0.66914	0.788835	0.594503	ICP	chr5	43514524	43516024	41	327	342	0.55	45	34	82.9268	2.22631
C5orf38	chr5	2752130	2755397	ENST00000457752	+	0.0320098	0.965882	1.76181	1.68121	2.7427	2.01588	2.30455	2.38008	HCP	chr5	2751131	2752631	186	553	554	0.911	74	22	11.828	0
C5orf42	chr5	37106227	37249428	ENST00000425232	-	-0.0491972	0.907103	3.92508	3.98466	4.645	3.96458	4.05885	4.80415	HCP	chr5	37248928	37250428	105	465	466	0.727	62	67	63.8095	15.2752
C5orf46	chr5	147880725	147906538	ENST00000318315	-	2.11257	NA	0	0.0228664	0	0.0936791	0.0309669	0	LCP	chr5	147906002	147907502	18	350	293	0.263	43	18	100	61.9326
C5orf47	chr5	173973778	174006140	ENST00000340147	+	-1.84418	NA	0.0078641	0	0.0102621	0	0	0	ICP	chr5	173988159	173989659	86	559	434	0.532	66	13	15.1163	89.5693
C5orf49	chr5	7830377	7851490	ENST00000509627	-	-0.0604672	0.984197	0.0249475	0.0330964	0.0651092	0.0423716	0.0224104	0.0578624	HCP	chr5	7850651	7852151	91	481	431	0.659	61	39	42.8571	43.8604
C5orf51	chr5	41904187	41921636	ENST00000381647	+	-0.133493	0.760954	5.76341	5.88133	7.98007	6.0815	5.43565	7.38854	ICP	chr5	41903349	41904849	63	354	415	0.644	51	60	95.2381	4.23512
C5orf56	chr5	132410635	132476044	ENST00000378953	+	0.598782	0.326324	0.152361	0.107866	0.23323	0.2956	0.185559	0.30581	HCP	chr5	132409636	132411136	91	446	406	0.754	57	64	70.3297	7.9899
C5orf58	chr5	170232446	170252575	ENST00000517575	+	3.55592	0.316482	0	0	0	0.0130902	0.0173086	0.0178759	ICP	chr5	170231940	170233440	44	362	388	0.47	50	33	75	83.4231
C5orf63	chr5	127042557	127073492	ENST00000296662	-	0.428103	0.348015	0.254156	0.243849	0.150034	0.345333	0.28131	0.303162	ICP	chr5	127072992	127074492	65	349	411	0.68	51	51	78.4615	27.5388
C6orf1	chr6	34246379	34249470	ENST00000394990	-	-0.128706	0.703652	5.65933	5.79654	7.45183	6.55007	6.22823	5.59491	HCP	chr6	34248540	34250040	104	443	503	0.701	63	58	55.7692	8.4206
C6orf10	chr6	32288525	32371912	ENST00000375015	-	0.701978	NA	0	0.00797644	0.0104612	0.00816947	0	0.0223123	LCP	chr6	32371407	32372907	10	290	344	0.15	42	10	100	74.0919
C6orf106	chr6	34587287	34696859	ENST00000374023	-	-0.0123363	0.962479	13.5011	13.2816	14.0238	14.7976	14.428	13.7547	HCP	chr6	34696347	34697847	88	468	393	0.718	57	18	20.4545	22.3388
C6orf120	chr6	169702189	169704856	ENST00000332290	+	-0.00835553	0.975545	15.2003	17.3808	16.3417	17.6953	18.0969	15.8751	HCP	chr6	169701190	169702690	133	511	443	0.882	64	86	64.6617	0.846892
C6orf132	chr6	42101117	42142619	ENST00000356542	-	-0.103006	0.676466	1.57751	1.58112	1.5033	1.52499	1.5601	1.52664	HCP	chr6	42142119	42143619	93	504	409	0.677	61	36	38.7097	24.8721
C6orf136	chr6	30647038	30653210	ENST00000446773	+	0.197018	0.685481	0.8364	0.870464	1.0538	1.09727	1.1011	1.15057	HCP	chr6	30646421	30647921	110	507	455	0.716	64	34	30.9091	11.7949
C6orf163	chr6	87344848	87365463	ENST00000608326	+	0.0369444	0.980692	0.15909	0.218593	0.128515	0.154402	0.244991	0.158138	LCP	chr6	87346502	87348002	15	310	263	0.276	38	15	100	89.1355
C6orf201	chr6	4079208	4130951	ENST00000380175	+	1.36153	0.622138	0.054071	0.0322798	0	0.132244	0	0.105345	HCP	chr6	4078209	4079709	119	513	503	0.692	68	17	14.2857	87.1494
C6orf203	chr6	107028212	107051342	ENST00000625458	+	-0.0780489	0.817545	4.219	4.47245	4.45927	4.31281	4.81713	4.11536	HCP	chr6	107027569	107029069	103	433	435	0.821	58	50	48.5437	14.2527
C6orf223	chr6	44000579	44005958	ENST00000442114	+	3.25154	0.00477322	0.0202535	0.00503796	0	0.0928779	0.109163	0.070463	LCP	chr6	43999580	44001080	19	397	457	0.157	57	12	63.1579	68.8492
C6orf226	chr6	42890264	42890816	ENST00000408925	-	0.0973059	0.889437	2.4073	2.93146	3.6102	3.29531	3.58263	3.25004	HCP	chr6	42890316	42891816	82	426	436	0.663	57	63	76.8293	7.90909
C6orf25	chr6	31718593	31726714	ENST00000375804	+	-0.0307611	0.987223	0.0933329	0.116081	0.0913444	0.150594	0.0838414	0.0757657	ICP	chr6	31722384	31723884	53	428	410	0.453	56	29	54.717	78.9586
C6orf47	chr6	31658297	31660772	ENST00000375911	-	-0.075727	0.736121	7.12394	7.47888	7.65447	7.5782	7.6988	7.14822	HCP	chr6	31660272	31661772	66	426	412	0.564	56	52	78.7879	13.3356
C6orf48	chr6	31834607	31839766	ENST00000395789	+	-0.234914	0.04622	41.6377	47.751	44.6341	44.4962	40.5244	36.0598	HCP	chr6	31833932	31835432	90	387	448	0.779	56	82	91.1111	11.1208
C6orf52	chr6	10671417	10694797	ENST00000460742	-	-0.216518	0.928788	0.157051	0.156262	0.175662	0.228634	0.151156	0.0624443	ICP	chr6	10694033	10695533	82	388	392	0.809	52	66	80.4878	0.502755
C6orf62	chr6	24704860	24720836	ENST00000378119	-	-0.183687	0.113153	40.3094	41.4198	42.5777	40.1487	38.3542	37.6951	HCP	chr6	24720336	24721836	96	416	448	0.773	58	51	53.125	0.245098
C6orf89	chr6	36871869	36928964	ENST00000355190	+	0.0725556	0.60207	20.7709	20.6344	19.8832	24.0745	23.2619	21.1741	ICP	chr6	36884864	36886364	54	389	362	0.576	50	28	51.8519	20.5322
C7	chr5	40909251	40982939	ENST00000313164	+	-1.51057	NA	0.00465897	0	0.0121592	0.00474777	0	0	LCP	chr5	40908252	40909752	14	280	306	0.245	39	12	85.7143	63.1019
C7orf25	chr7	42908725	42912305	ENST00000438029	-	0.112201	0.686406	4.03626	5.1157	4.31083	5.88665	5.24122	4.3423	HCP	chr7	42911410	42912910	100	472	407	0.781	59	35	35	5.19481
C7orf26	chr7	6590016	6608726	ENST00000359073	+	-0.0143603	0.971592	3.4869	3.9831	3.87643	3.93379	4.35597	3.64763	HCP	chr7	6589144	6590644	129	501	520	0.743	68	76	58.9147	9.83344
C7orf31	chr7	25134696	25180356	ENST00000443822	-	0.420453	0.370018	0.346319	0.36001	0.256313	0.510944	0.376106	0.481945	ICP	chr7	25178902	25180402	77	390	441	0.672	55	41	53.2468	26.1549
C7orf43	chr7	100154419	100158715	ENST00000316937	-	-0.0802885	0.85118	3.88828	4.01872	3.01878	3.40182	4.39654	3.20886	HCP	chr7	100158185	100159685	103	442	481	0.727	61	17	16.5049	27.2253
C7orf49	chr7	135092362	135170795	ENST00000393114	-	0.143399	0.485113	6.3312	6.76996	6.33484	7.49439	7.55567	7.72273	HCP	chr7	135170195	135171695	104	463	421	0.801	59	79	75.9615	6.84697
C7orf50	chr7	996985	1138260	ENST00000491163	-	-0.482091	0.000130955	16.1546	18.9741	17.6728	15.1717	13.7831	11.2768	HCP	chr7	1137760	1139260	111	445	478	0.783	61	52	46.8468	23.1231
C7orf57	chr7	48035510	48061304	ENST00000348904	+	1.5242	0.49865	0	0.0276512	0.0241765	0.0660807	0.0499289	0.038674	ICP	chr7	48034520	48036020	79	422	384	0.732	54	59	74.6835	8.96927
C7orf61	chr7	100456614	100464271	ENST00000418952	-	0.453607	0.802144	0.0999156	0.298242	0.0869216	0.30546	0.314141	0.0926965	LCP	chr7	100463373	100464873	25	399	413	0.228	54	18	72	28.2936
C7orf73	chr7	135662495	135693418	ENST00000507606	+	-0.00564778	0.9871	8.28139	9.53662	8.134	10.2954	8.76998	8.3815	HCP	chr7	135661521	135663021	87	474	394	0.699	58	64	73.5632	18.0087
C8B	chr1	56929209	56966140	ENST00000535057	-	-0.996409	NA	0.0157845	0.0157053	0	0.0160854	0	0	LCP	chr1	56965640	56967140	13	306	310	0.206	41	9	69.2308	76.4555
C8G	chr9	136945245	136946974	ENST00000371634	+	0.71553	0.538183	0.262113	0.304264	0.199522	0.289368	0.765238	0.303969	HCP	chr9	136944246	136945746	125	499	549	0.685	70	58	46.4	11.1905
C8orf33	chr8	145052377	145056030	ENST00000331434	+	-0.19058	0.377297	10.3204	11.7577	12.9453	11.5061	10.1826	10.8566	HCP	chr8	145051378	145052878	139	603	382	0.906	66	33	23.741	0.4329
C8orf34	chr8	68330721	68819022	ENST00000518698	+	0.45704	0.528826	0.0671663	0.0420069	0.075126	0.0801801	0.108604	0.0801172	ICP	chr8	68329722	68331222	81	400	405	0.75	54	57	70.3704	5.82437
C8orf37	chr8	95244918	95269201	ENST00000286688	-	0.212893	0.689947	0.475903	0.526785	0.527865	0.618341	0.529038	0.728504	HCP	chr8	95268701	95270201	100	409	452	0.812	57	74	74	1.35779
C8orf4	chr8	40153454	40155308	ENST00000315792	+	0.909153	0.0902812	0.631155	0.723782	0.251271	1.44989	1.02343	0.759233	ICP	chr8	40152455	40153955	26	329	301	0.394	42	26	100	44.7097
C8orf44	chr8	66667614	66685564	ENST00000521889	+	0.0652574	0.945941	0.445691	0.415738	0.496778	0.425799	0.650595	0.439332	ICP	chr8	66666652	66668152	82	414	404	0.736	54	70	85.3659	1.20011
C8orf46	chr8	66460002	66518524	ENST00000305454	+	0.267453	0.412723	0.688795	0.811319	0.608029	0.954822	0.921297	0.824628	ICP	chr8	66492208	66493708	26	278	289	0.486	38	25	96.1538	50.1326
C8orf48	chr8	13566842	13568287	ENST00000297324	+	0.2158	0.605767	1.48235	1.62513	1.3433	2.09805	1.84944	1.54715	ICP	chr8	13565843	13567343	47	353	367	0.545	48	41	87.234	9.59241
C8orf58	chr8	22599600	22604150	ENST00000409586	+	-0.123269	0.671682	5.28641	5.58266	4.49308	5.31954	5.69261	4.02206	HCP	chr8	22598601	22600101	121	769	332	0.711	73	32	26.4463	0.625
C8orf59	chr8	85214075	85220421	ENST00000321777	-	-0.030978	0.939407	7.53161	7.20239	6.00612	7.97364	7.72416	5.93932	ICP	chr8	85219839	85221339	58	362	368	0.654	49	58	100	0.61029
C8orf76	chr8	123219956	123241398	ENST00000276704	-	-0.252857	0.605523	2.04101	1.95718	1.94927	2.36627	1.37508	1.54364	HCP	chr8	123240898	123242398	107	412	461	0.846	58	83	77.5701	43.1431
C8orf82	chr8	144525732	144529132	ENST00000532827	-	-0.0655484	0.858261	3.88602	4.17558	4.77775	4.10152	4.78208	4.14787	HCP	chr8	144528056	144529556	139	551	443	0.855	66	59	42.446	18.4639
C8orf86	chr8	38510833	38528662	ENST00000437935	-	0.347758	NA	0	0.0175411	0	0	0.0118775	0.0122668	LCP	chr8	38528157	38529657	19	390	402	0.182	53	17	89.4737	12.8342
C8orf88	chr8	90958636	90985257	ENST00000517562	-	-0.183537	0.72755	2.12975	2.00869	2.25807	2.30598	2.09252	1.57452	HCP	chr8	90984757	90986257	105	457	487	0.708	63	42	40	5.43908
C8orf89	chr8	73241328	73259502	ENST00000613105	-	0.425325	0.919106	0.0602834	0.0599809	0.0393327	0.0307162	0.162459	0.0419459	LCP	chr8	73259002	73260502	10	270	253	0.22	35	9	90	71.94
C9	chr5	39284261	39424868	ENST00000263408	-	0.145994	0.943105	0.0731045	0.0800113	0.0572375	0.0521485	0.128057	0.0712136	LCP	chr5	39364060	39365560	19	300	373	0.255	45	19	100	75.263
C9orf116	chr9	135495180	135501734	ENST00000371789	-	-0.173491	0.781748	0.908695	1.17931	0.824889	0.979696	0.905011	0.861366	HCP	chr9	135500018	135501518	141	489	563	0.769	70	52	36.8794	0
C9orf129	chr9	93318198	93346414	ENST00000375419	-	0.0543668	0.937316	2.06238	2.10333	1.59233	2.55706	2.08423	1.72203	ICP	chr9	93345914	93347414	85	418	400	0.763	54	57	67.0588	21.9138
C9orf131	chr9	35041094	35045991	ENST00000534880	+	0.0297484	0.982626	0.169018	0.241744	0.282588	0.247595	0.156575	0.338114	LCP	chr9	35040142	35041642	14	309	311	0.219	41	14	100	94.0169
C9orf135	chr9	69820792	69906232	ENST00000377197	+	1.59798	0.46846	0.112903	0	0.0245549	0.153406	0.253553	0.0523726	ICP	chr9	69819793	69821293	55	343	430	0.56	51	48	87.2727	50.2057
C9orf142	chr9	136992417	136993984	ENST00000371620	+	-0.128571	0.603738	13.727	13.9254	11.9524	13.2419	14.0863	11.2509	HCP	chr9	136991418	136992918	124	521	476	0.751	66	34	27.4194	29.3032
C9orf152	chr9	110190047	110208189	ENST00000400613	-	-0.000874509	0.999651	0.0291988	0.0145261	0.0285766	0.00743881	0.029508	0.0406336	LCP	chr9	110207689	110209189	22	331	425	0.235	50	14	63.6364	78.1509
C9orf153	chr9	86220264	86259657	ENST00000339137	-	-1.36716	0.60099	0.0615939	0.0510707	0.0267918	0.0418453	0.0138325	0	LCP	chr9	86259157	86260657	23	373	370	0.25	50	22	95.6522	85.5123
C9orf16	chr9	128160259	128163928	ENST00000372994	+	0.421827	0.000869561	24.8681	29.6698	28.7848	40.4509	42.3543	35.7682	HCP	chr9	128159260	128160760	103	449	522	0.66	65	53	51.4563	16.934
C9orf172	chr9	136844414	136848801	ENST00000436881	+	0.323719	0.485428	0.646491	0.508299	0.696136	0.63117	1.0356	0.799008	HCP	chr9	136843415	136844915	148	544	530	0.77	72	32	21.6216	3.64955
[truncated: 14,618 more rows]

## Sheet: rna_genes_count_mmu_diff_table_
gene	chrGene	startGene	endGene	transcript	strand	L2FC	PADJ	RNA_Mmus_fibro_5aza0_1	RNA_Mmus_fibro_5aza0_2	RNA_Mmus_fibro_5aza0_3	RNA_Mmus_fibro_5aza1_1	RNA_Mmus_fibro_5aza1_2	RNA_Mmus_fibro_5aza1_3	promoter	chr	start	end	CGnb	Cnb	Gnb	CGratio	GCcontent	CG covered	promoter coverage (%)	promoter CG methylation (%)
0610007P14Rik	chr12	85815447	85824550	ENSMUST00000142331	-	-0.663226	0.0477168	32.7447	29.0336	51.5195	21.426	18.994	29.1677	HCP	chr12	85824050	85825550	83	408	436	0.7	56	72	86.747	0.74074
0610009B22Rik	chr11	51685385	51688874	ENSMUST00000109098	-	-0.167806	0.810061	11.114	11.912	19.4343	10.325	10.8693	15.5375	ICP	chr11	51688374	51689874	64	369	397	0.656	51	63	98.4375	1.86981
0610009L18Rik	chr11	120348677	120351190	ENSMUST00000143813	+	-0.00615783	0.99802	0.989803	1.49504	2.2899	1.44609	1.28798	1.84974	HCP	chr11	120347678	120349178	151	511	522	0.85	69	103	68.2119	0.582524
0610009O20Rik	chr18	38250248	38262629	ENSMUST00000025314	+	-0.316008	0.0101377	10.1681	10.7195	11.4681	8.60734	8.0598	8.716	ICP	chr18	38249249	38250749	54	354	433	0.529	52	54	100	2.98873
0610010F05Rik	chr11	23564960	23633639	ENSMUST00000109532	-	-0.00973639	0.987082	6.54674	7.1096	7.65778	6.0655	6.96651	7.66044	HCP	chr11	23633139	23634639	110	427	449	0.861	58	58	52.7273	7.36916
0610010K14Rik	chr11	70235205	70237914	ENSMUST00000108576	-	-0.156665	0.692603	9.73872	8.92573	11.4451	7.91778	7.74883	10.7124	HCP	chr11	70237304	70238804	98	447	458	0.719	60	80	81.6327	0.97616
0610012G03Rik	chr16	31947049	31948494	ENSMUST00000202722	-	0.20451	0.657147	11.3019	13.679	18.3925	14.1613	14.6962	19.8095	HCP	chr16	31947994	31949494	113	406	457	0.914	57	110	97.3451	1.25712
0610030E20Rik	chr6	72347316	72353148	ENSMUST00000077783	+	-0.162313	0.637497	2.2343	2.12813	2.62149	2.20601	1.69456	2.18448	ICP	chr6	72346334	72347834	77	378	405	0.755	52	60	77.9221	6.35027
0610037L13Rik	chr4	107889812	107899384	ENSMUST00000128474	+	-0.18264	0.565822	5.8157	5.42702	7.34087	4.85645	4.87849	6.23893	ICP	chr4	107888908	107890408	70	360	470	0.621	55	60	85.7143	8.65464
0610040J01Rik	chr5	63812362	63899625	ENSMUST00000081747	+	-0.321634	0.947169	0.017584	0.0296241	0.0393245	0.0173258	0	0.0476483	ICP	chr5	63811363	63812863	74	388	367	0.78	50	66	89.1892	7.85493
1110002E22Rik	chr3	138065051	138081506	ENSMUST00000163080	+	0.950852	0.0352567	0.127965	0.175391	0.0800326	0.230801	0.238096	0.261953	ICP	chr3	138064052	138065552	38	373	359	0.426	49	28	73.6842	41.1522
1110004E09Rik	chr16	90925808	90934927	ENSMUST00000023694	-	0.0215696	0.979556	5.61714	5.25425	7.46224	5.31988	5.5413	7.26976	HCP	chr16	90934327	90935827	98	428	413	0.832	56	95	96.9388	2.22923
1110004F10Rik	chr7	116039396	116105210	ENSMUST00000032899	+	-0.0455216	0.938335	18.403	18.281	23.4905	16.6687	17.3529	22.9288	ICP	chr7	116092301	116093801	59	313	429	0.66	49	48	81.3559	2.08734
1110008F13Rik	chr2	156863127	156873563	ENSMUST00000029165	+	0.108497	0.862036	17.7104	26.1585	26.5857	22.3907	21.8705	29.9434	HCP	chr2	156862128	156863628	134	470	481	0.89	63	63	47.0149	0.46176
1110008L16Rik	chr12	55299576	55382533	ENSMUST00000183654	+	-0.182218	0.385212	2.93921	3.22082	3.49018	2.69742	2.71411	2.88978	ICP	chr12	55302286	55303786	71	374	354	0.805	49	70	98.5915	1.57477
1110008P14Rik	chr2	32377096	32381938	ENSMUST00000146423	-	0.289578	0.650722	2.34485	2.33413	4.36705	3.21449	2.8697	4.6448	HCP	chr2	32381362	32382862	80	497	400	0.604	60	56	70	5.90503
1110012L19Rik	chrX	70385876	70389417	ENSMUST00000053981	+	0.256275	0.501481	11.8575	11.9078	16.714	13.3579	14.288	19.4968	ICP	chrX	70384877	70386377	36	462	290	0.403	50	35	97.2222	39.0448
1110017D15Rik	chr4	41505008	41517333	ENSMUST00000030152	-	0.145503	0.972143	0.113282	0.106027	0.0211119	0.111619	0.0647702	0.0877049	LCP	chr4	41516833	41518333	19	383	413	0.18	53	15	78.9474	83.0043
1110032A03Rik	chr9	50762827	50775520	ENSMUST00000042468	-	-0.0887741	0.917167	2.61858	2.37766	3.93578	2.27855	2.41107	3.48203	ICP	chr9	50767952	50769452	75	340	428	0.774	51	66	88	10.611
1110032F04Rik	chr3	68869585	68872163	ENSMUST00000054551	+	3.04952	NA	0	0	0	0.00807484	0	0.0317241	HCP	chr3	68868586	68870086	121	487	460	0.811	63	65	53.719	9.17023
1110034G24Rik	chr2	132686930	132751055	ENSMUST00000061891	+	-0.232366	0.798692	1.74955	1.74171	3.46804	1.55409	1.60658	2.57566	ICP	chr2	132685931	132687431	38	365	331	0.472	46	31	81.5789	24.6293
1110037F02Rik	chr4	11485957	11550684	ENSMUST00000108307	+	-0.0761121	0.892258	21.3492	21.0429	18.7325	20.2803	20.1689	16.2516	ICP	chr4	11485043	11486543	76	404	381	0.741	52	47	61.8421	1.15809
1110038F14Rik	chr15	76948538	76950729	ENSMUST00000071792	+	-0.212557	0.525971	14.2451	13.3681	19.2736	12.8199	11.6252	14.948	ICP	chr15	76947539	76949039	74	414	398	0.674	54	37	50	7.73642
1110051M20Rik	chr2	91275067	91444704	ENSMUST00000064652	-	-0.296902	0.281691	4.48732	4.26678	6.32563	3.77887	3.82335	4.33568	ICP	chr2	91444122	91445622	30	379	268	0.443	43	30	100	15.7776
1110059E24Rik	chr19	21581201	21652976	ENSMUST00000177577	-	-0.14301	0.888773	8.5064	7.74898	15.2038	7.03846	7.53354	13.152	HCP	chr19	21652228	21653728	144	505	457	0.937	64	86	59.7222	0.393134
1110059G10Rik	chr9	122945088	122951000	ENSMUST00000035154	-	-0.114758	0.88189	2.69668	2.73931	4.15409	2.33502	2.53022	3.76196	ICP	chr9	122950500	122952000	75	351	403	0.796	50	75	100	0.627351
1110065P20Rik	chr4	124849079	124851196	ENSMUST00000163946	-	0.0204585	0.988164	3.2713	4.13342	5.8256	3.99924	3.23856	5.81581	HCP	chr4	124850230	124851730	173	530	530	0.924	71	128	73.9884	0.644531
1190002N15Rik	chr9	94517863	94538081	ENSMUST00000113028	-	-0.175306	0.47194	10.6866	10.5488	10.4066	8.88541	9.91449	8.60501	HCP	chr9	94537581	94539081	180	483	611	0.916	73	77	42.7778	0.315399
1190005I06Rik	chr8	120608601	120647632	ENSMUST00000123927	-	0.372284	0.724847	0.331147	0.396721	0.493713	0.456798	0.403917	0.666585	HCP	chr8	120633992	120635492	84	533	386	0.613	61	66	78.5714	16.2345
1190007I07Rik	chr10	82619850	82623228	ENSMUST00000176200	-	-0.00809359	0.997034	1.42966	1.05065	2.19071	1.19997	1.15044	2.15907	ICP	chr10	82622426	82623926	70	393	423	0.632	54	57	81.4286	2.81987
1300017J02Rik	chr9	103250520	103305082	ENSMUST00000142540	-	1.80359	0.363452	0.016346	0.0183589	0.0182779	0.00805298	0.0654217	0.10757	HCP	chr9	103304582	103306082	97	450	408	0.793	57	64	65.9794	0.440341
1500009L16Rik	chr10	83722864	83762761	ENSMUST00000150459	+	0.925559	0.00481759	2.12511	2.96362	3.46541	3.82138	5.67025	6.33438	HCP	chr10	83721865	83723365	70	408	442	0.583	57	24	34.2857	6.36739
1500011B03Rik	chr5	114808195	114813976	ENSMUST00000112160	-	0.225107	0.530196	2.37166	2.35114	2.61138	2.36068	2.67053	3.34447	ICP	chr5	114813476	114814976	63	404	370	0.633	52	61	96.8254	13.6641
1500011K16Rik	chr2	127791387	127792488	ENSMUST00000135091	-	0.0190995	0.991827	8.16037	7.41528	14.8537	7.57216	8.30476	14.0874	ICP	chr2	127791988	127793488	70	382	379	0.726	51	48	68.5714	27.0217
1500015O10Rik	chr1	43730601	43742578	ENSMUST00000027217	+	0.0496432	0.979585	18.621	7.33965	20.8217	19.4322	7.87454	19.9113	LCP	chr1	43729602	43731102	28	396	375	0.283	51	27	96.4286	44.1524
1520401A03Rik	chr17	23704487	23722783	ENSMUST00000201734	-	-0.256838	0.902009	0.0371117	0.0595455	0.0592827	0.0417906	0.0303128	0.0533602	LCP	chr17	23720226	23721726	20	444	373	0.181	54	17	85	66.5795
1600002H07Rik	chr17	24215053	24220851	ENSMUST00000024930	-	-0.419665	0.016804	6.5742	7.19754	6.95855	4.82461	5.47655	4.86329	ICP	chr17	24220290	24221790	45	402	372	0.452	52	45	100	7.71823
1600002K03Rik	chr10	80172943	80175146	ENSMUST00000041882	+	-0.0257825	0.986517	9.9092	10.0445	17.4568	9.94792	8.76576	17.0566	HCP	chr10	80171944	80173444	74	406	482	0.568	59	68	91.8919	44.1182
1600012H06Rik	chr17	14943183	14959570	ENSMUST00000174004	+	0.0585958	0.894339	14.0683	13.7703	18.0374	14.469	14.6215	17.5021	HCP	chr17	14942269	14943769	81	447	431	0.631	58	66	81.4815	11.0059
1600014C10Rik	chr7	38183216	38197568	ENSMUST00000178876	+	0.135954	0.576056	9.32506	8.89308	11.3784	9.84706	10.4248	11.4486	HCP	chr7	38182653	38184153	72	437	444	0.557	59	67	93.0556	1.6578
1600014C23Rik	chr17	45732863	45733844	ENSMUST00000178179	-	0.584358	0.899982	0	0.0916173	0.136819	0.0401871	0.0932791	0.189463	ICP	chr17	45733344	45734844	61	447	467	0.439	61	35	57.377	41.8909
1700001C19Rik	chr17	47412733	47437376	ENSMUST00000061885	-	0.862616	0.519301	0.0369356	0.13828	0.096369	0.181966	0.183025	0.114384	ICP	chr17	47436875	47438375	35	374	424	0.331	53	28	80	23.078
1700001K19Rik	chr12	110667688	110682619	ENSMUST00000070659	-	-0.272915	0.790319	0.730814	0.845684	0.594319	0.654621	0.430512	0.668681	LCP	chr12	110682119	110683619	15	413	382	0.143	53	13	86.6667	80.4973
1700001L19Rik	chr13	68597438	68614231	ENSMUST00000022007	+	-1.66141	0.379369	0.0701123	0.0262488	0.117598	0.0115138	0.0267249	0.027141	ICP	chr13	68596439	68597939	32	336	438	0.326	52	18	56.25	43.5737
1700001O22Rik	chr2	30794768	30803661	ENSMUST00000050003	-	-0.200589	0.926309	0.15163	0.156111	0.169551	0.112053	0.0722467	0.215223	HCP	chr2	30801207	30802707	77	413	439	0.637	57	65	84.4156	8.64683
1700001P01Rik	chr11	97771480	97775918	ENSMUST00000107576	-	0.503989	0.892188	0.135431	0.152108	0	0.133442	0.11615	0.157279	ICP	chr11	97775418	97776918	37	396	354	0.396	50	37	100	58.5278
1700003E16Rik	chr6	83156403	83162945	ENSMUST00000203203	+	-0.0523642	0.968867	0.675384	0.491458	0.829665	0.599858	0.46774	0.802751	ICP	chr6	83155501	83157001	64	366	450	0.583	54	64	100	7.79993
1700003F12Rik	chr2	154547084	154550003	ENSMUST00000045116	+	0.849632	0.209083	0.966788	0.862288	1.4626	1.31682	1.39818	3.06005	LCP	chr2	154547888	154549388	20	339	388	0.228	48	18	90	61.927
1700006E09Rik	chr11	101984278	101992264	ENSMUST00000176722	+	-0.159796	0.978518	0.0794254	0.0297354	0.148021	0	0.121099	0.102487	ICP	chr11	101983279	101984779	60	421	389	0.55	54	56	93.3333	12.9095
1700007B14Rik	chr8	75448693	75984503	ENSMUST00000121983	+	2.74825	0.521976	0	0.0108699	0	0	0.0442681	0.0299715	LCP	chr8	75447983	75449483	21	293	351	0.306	43	17	80.9524	85.7903
1700007G11Rik	chr5	98329303	98802047	ENSMUST00000080333	+	-0.173065	0.942571	0.12269	0.275597	0.356695	0.193421	0.224477	0.227972	ICP	chr5	98328304	98329804	52	371	358	0.588	49	52	100	2.34432
1700007K09Rik	chr7	131325943	131329516	ENSMUST00000033146	-	-0.812121	0.888744	0.124277	0	0.0694828	0	0.0355284	0.0721631	LCP	chr7	131326825	131328325	12	353	364	0.14	48	12	100	82.8535
1700007K13Rik	chr2	28462000	28466332	ENSMUST00000086370	-	0.675124	0.182444	2.83604	2.71772	6.1097	4.94787	6.21834	6.80869	ICP	chr2	28465832	28467332	36	374	369	0.392	50	24	66.6667	33.8841
1700008O03Rik	chr7	44360042	44385820	ENSMUST00000150886	-	0.308913	NA	0	0	0.0374987	0.0165214	0	0.0259634	LCP	chr7	44373100	44374600	27	317	459	0.279	52	27	100	8.10617
1700009N14Rik	chr4	39450294	39451776	ENSMUST00000029955	+	1.94834	0.000261066	0.957272	1.18833	0.300466	3.01167	3.16875	3.19858	LCP	chr4	39449295	39450795	17	351	286	0.254	42	14	82.3529	49.6131
1700010B08Rik	chr2	173719414	173722089	ENSMUST00000073081	+	1.18242	NA	0.0235007	0	0	0.0231557	0	0.0363892	LCP	chr2	173718415	173719915	31	373	392	0.318	51	30	96.7742	94.978
1700010I14Rik	chr17	8988332	9008319	ENSMUST00000024650	+	0.403537	0.453421	0.483742	0.568584	0.566074	0.59857	0.604626	0.879688	ICP	chr17	8987333	8988833	32	368	376	0.347	50	31	96.875	41.4047
1700011H14Rik	chr14	49226357	49245428	ENSMUST00000022398	-	-0.0386956	NA	0.0334026	0.018758	0	0.0329122	0.0190983	0	LCP	chr14	49244928	49246428	18	279	339	0.286	41	17	94.4444	83.0941
1700011I03Rik	chr18	57533779	57731065	ENSMUST00000123872	+	-1.65503	NA	0.0156266	0.0351019	0	0.0153971	0	0	LCP	chr18	57562176	57563676	21	364	336	0.258	47	21	100	35.2318
1700011L22Rik	chr8	79210430	79248570	ENSMUST00000034109	-	-1.75278	0.531068	0.0657484	0.0492301	0.0980256	0.0431887	0	0.0169678	LCP	chr8	79248070	79249570	20	322	381	0.245	47	20	100	81.1193
1700012B07Rik	chr11	109787650	109828046	ENSMUST00000143578	-	0.331481	0.971747	0	0.0653989	0	0	0.022195	0.0601083	LCP	chr11	109813574	109815074	21	496	269	0.236	51	15	71.4286	89.5344
1700012B09Rik	chr9	14756586	14771030	ENSMUST00000191047	-	2.84132	0.019181	0	0.137959	0.0686749	0.272315	0.596959	0.546817	ICP	chr9	14770513	14772013	33	397	324	0.385	48	33	100	34.2913
1700013F07Rik	chr3	108534149	108544723	ENSMUST00000029485	+	-0.0718612	0.991814	0.0319624	0.143594	0.0714801	0.0629862	0.0365496	0.123729	ICP	chr3	108536541	108538041	56	369	361	0.631	49	46	82.1429	0
1700013H16Rik	chrX	53742900	53757831	ENSMUST00000067940	-	1.97062	NA	0	0	0	0	0.039476	0	ICP	chrX	53757331	53758831	39	385	356	0.427	49	34	87.1795	91.8416
1700014D04Rik	chr13	59740841	59746752	ENSMUST00000055343	-	2.13628	NA	0	0	0.00719153	0.0126739	0.0147089	0.00497929	LCP	chr13	59742250	59743750	21	337	417	0.224	50	21	100	90.4296
1700015E13Rik	chr1	170308802	170312125	ENSMUST00000056991	+	0.431081	NA	0	0.0615535	0	0.0809998	0	0	LCP	chr1	170307803	170309303	12	307	323	0.182	42	11	91.6667	76.7096
1700015F17Rik	chr5	5437826	5479143	ENSMUST00000115447	-	2.75651	0.210187	0.0297566	0	0.0332735	0.146598	0.136109	0.138228	LCP	chr5	5478643	5480143	19	306	320	0.291	42	19	100	90.5185
1700016C15Rik	chr1	177729813	177753324	ENSMUST00000016106	+	2.31442	NA	0	0	0	0.0271054	0.0314574	0.0212981	LCP	chr1	177728814	177730314	12	342	336	0.157	45	12	100	83.162
1700016H13Rik	chr5	103648038	103656010	ENSMUST00000120688	-	0.471954	0.940814	0.0241315	0	0.0404754	0	0.0689871	0.018683	HCP	chr5	103655223	103656723	74	460	383	0.63	56	69	93.2432	20.6453
1700016K19Rik	chr11	75999911	76003569	ENSMUST00000066408	+	0.758432	NA	0.0458788	0	0	0	0.0262316	0.05328	ICP	chr11	75998912	76000412	53	367	423	0.512	53	50	94.3396	21.3523
1700017B05Rik	chr9	57253116	57262612	ENSMUST00000215298	-	0.174602	0.385212	9.29837	9.20599	9.55346	10.5814	9.12377	11.2921	HCP	chr9	57262047	57263547	89	462	439	0.659	60	69	77.5281	7.97431
1700018B08Rik	chr8	121530779	121544320	ENSMUST00000034265	-	-0.551374	NA	0.0489811	0	0	0.0160873	0.0186702	0	ICP	chr8	121541454	121542954	52	414	421	0.448	56	50	96.1538	77.5855
1700018G05Rik	chrX	102928371	102929094	ENSMUST00000211116	+	0.0301718	NA	0.109467	0	0	0.0539299	0.0625889	0	LCP	chrX	102927372	102928872	16	357	432	0.156	53	15	93.75	79.9618
1700019A02Rik	chr1	53158576	53187636	ENSMUST00000190748	-	1.18256	NA	0	0	0.0304043	0.0267914	0	0.0421029	LCP	chr1	53187108	53188608	20	353	339	0.251	46	16	80	92.3598
1700019B03Rik	chr8	3470861	3487181	ENSMUST00000161680	+	0.550564	NA	0	0.0293674	0	0.0128818	0.0299001	0	ICP	chr8	3474849	3476349	40	383	353	0.444	49	37	92.5	33.6538
1700019D03Rik	chr1	52922323	53020179	ENSMUST00000050567	-	-0.974012	0.525817	0.0243963	0.0438409	0.0545593	0.0144228	0.0278976	0.018888	ICP	chr1	52952344	52953844	58	466	377	0.496	56	46	79.3103	5.4618
1700020A23Rik	chr2	130405258	130406074	ENSMUST00000189961	+	-0.169212	0.979585	0.142944	0	0.0319677	0.0563381	0.0326919	0.0664018	LCP	chr2	130404265	130405765	9	422	319	0.1	49	7	77.7778	90.7468
1700020D05Rik	chr19	5502766	5503787	ENSMUST00000189704	-	-0.331768	0.804183	0.455238	0.534539	0.509042	0.305832	0.236624	0.60878	ICP	chr19	5503287	5504787	43	377	402	0.426	52	37	86.0465	77.4947
1700020L24Rik	chr11	83437676	83441233	ENSMUST00000188702	+	-0.344253	0.776719	2.01211	1.58193	0.967466	1.5464	1.35752	0.638701	ICP	chr11	83439131	83440631	61	398	410	0.561	54	40	65.5738	13.2318
1700021F05Rik	chr10	43525132	43540994	ENSMUST00000147196	-	-0.100976	0.831158	11.7919	13.8235	17.0039	11.4251	13.2314	14.0366	ICP	chr10	43540468	43541968	69	400	430	0.602	55	48	69.5652	13.0469
1700022I11Rik	chr4	42969603	42983640	ENSMUST00000190902	+	-0.665864	0.795428	0.0617918	0.0126184	0.0376881	0.0166048	0.0128473	0.0391419	LCP	chr4	42968934	42970434	16	286	404	0.208	46	16	100	82.0163
1700023F06Rik	chr11	103198943	103208558	ENSMUST00000174567	-	-0.775555	0.791284	0.0621387	0.0523431	0.121595	0.0153066	0.0177642	0.0962175	LCP	chr11	103208023	103209523	27	398	412	0.247	54	24	88.8889	84.1733
1700024P16Rik	chr4	104913455	105016863	ENSMUST00000106804	+	1.70059	1.27384e-06	0.532221	0.680995	0.338995	1.46701	1.93367	1.56998	LCP	chr4	104912524	104914024	32	403	388	0.307	53	19	59.375	38.1279
1700025G04Rik	chr1	151852402	152090125	ENSMUST00000044581	-	-0.277035	0.101498	2.26986	2.16462	2.13035	1.74436	1.69082	1.87201	HCP	chr1	152089625	152091125	122	498	534	0.689	69	43	35.2459	0.465116
1700027J19Rik	chr7	4151259	4164860	ENSMUST00000140410	-	-0.055968	0.955513	12.7452	12.0303	18.6902	11.6206	10.7291	18.4524	LCP	chr7	4163942	4165442	30	361	468	0.267	55	28	93.3333	0.919915
1700028J19Rik	chr7	44229929	44236122	ENSMUST00000206686	-	-0.177554	0.916827	0.253932	0.32323	0.246085	0.250204	0.271018	0.196598	LCP	chr7	44235604	44237104	21	432	335	0.218	51	21	100	83.5195
1700028K03Rik	chr5	107534708	107551542	ENSMUST00000159902	+	-0.142611	NA	0	0	0.0254845	0.0224562	0	0	ICP	chr5	107533737	107535237	30	346	355	0.367	47	30	100	72.3438
1700028P14Rik	chr19	23558759	23652812	ENSMUST00000035849	-	1.98026	NA	0	0	0	0	0	0.0565333	ICP	chr19	23652312	23653812	25	356	314	0.336	45	24	96	39.759
1700029F12Rik	chr13	97021863	97034362	ENSMUST00000091377	-	3.39069	NA	0	0	0	0	0.0428356	0.0725043	LCP	chr13	97033862	97035362	7	364	257	0.112	41	7	100	91.5785
1700029H14Rik	chr8	13550732	13562461	ENSMUST00000151400	-	0.474096	0.863403	0.0594713	0.0667949	0.0332501	0.0732475	0.0510049	0.0920871	LCP	chr8	13561961	13563461	24	385	378	0.248	51	24	100	50.9392
1700029I15Rik	chr2	92382537	92385708	ENSMUST00000054316	+	-0.39814	0.797835	0.621387	0.404052	0.402269	0.483365	0.336585	0.253204	LCP	chr2	92381918	92383418	13	369	444	0.119	54	10	76.9231	84.0985
1700029J07Rik	chr8	45953605	45975252	ENSMUST00000095323	-	-0.490296	0.445762	0.393243	0.47631	0.819086	0.319092	0.370325	0.471606	ICP	chr8	45974752	45976252	71	417	331	0.772	50	71	100	1.68852
1700029P11Rik	chr15	81980539	81981563	ENSMUST00000074608	+	3.16789	NA	0	0	0	0.020329	0.0235931	0.0638944	ICP	chr15	81979540	81981040	49	419	338	0.519	50	36	73.4694	93.9131
1700030J22Rik	chr8	116969593	116978959	ENSMUST00000213068	-	0.0493057	0.977799	0.232709	0.174244	0.378491	0.298775	0.266107	0.223844	ICP	chr8	116978459	116979959	71	415	359	0.715	52	63	88.7324	9.65763
1700030K09Rik	chr8	72443879	72461001	ENSMUST00000121902	+	-0.435613	0.0708463	2.5979	2.53974	3.55958	2.04059	1.90797	2.30595	ICP	chr8	72442932	72444432	51	377	391	0.519	51	47	92.1569	24.686
1700034E13Rik	chr18	52646208	52663733	ENSMUST00000091904	+	0.646252	0.892355	0	0.145279	0.0482126	0.127451	0.0986094	0.0667631	LCP	chr18	52645216	52646716	8	258	362	0.129	41	8	100	86.8374
1700034I23Rik	chr3	40900195	40902543	ENSMUST00000099123	-	1.13078	0.748582	0.0179959	0	0.0201228	0.0177316	0.0514465	0.0139327	ICP	chr3	40902043	40903543	25	298	355	0.355	44	9	36	97.0241
1700034J05Rik	chr6	146950328	146954422	ENSMUST00000111622	-	-0.33719	0.756982	0.196728	0.220954	0.164984	0.0969196	0.176756	0.179508	LCP	chr6	146953914	146955414	2	327	293	0.031	41	2	100	95.4545
1700037C18Rik	chr16	3895178	3908689	ENSMUST00000123235	-	-0.155713	0.899982	0.50963	0.462962	0.812893	0.317534	0.49707	0.742707	ICP	chr16	3908123	3909623	60	395	364	0.626	51	60	100	1.30093
1700037H04Rik	chr2	131146323	131160081	ENSMUST00000103188	-	0.00510137	0.993877	14.0994	15.6064	16.4994	14.7256	15.2559	15.2959	HCP	chr2	131159520	131161020	92	452	413	0.74	58	80	86.9565	9.02753
1700040L02Rik	chr10	68430952	68541896	ENSMUST00000020103	-	1.22009	0.514439	0.117187	0.0376052	0.0374392	0.115466	0.057431	0.272184	ICP	chr10	68541396	68542896	34	372	343	0.4	48	34	100	47.7242
1700047I17Rik2	chr12	55199532	55214076	ENSMUST00000177978	+	1.74032	0.609817	0.0254544	0.0857671	0	0.0250807	0.0291076	0.315315	ICP	chr12	55198533	55200033	86	407	414	0.766	55	0	0	NA
1700056E22Rik	chr1	184033029	184034301	ENSMUST00000050306	-	-0.0749285	0.965787	0.524356	0.613467	0.855063	0.64582	0.39974	0.778098	HCP	chr1	184033498	184034998	97	378	529	0.728	60	84	86.5979	0.827665
1700057G04Rik	chr9	92309376	92357876	ENSMUST00000098477	+	3.95559	0.212424	0	0	0	0.0179302	0.0624271	0.0845321	LCP	chr9	92308377	92309877	6	247	277	0.132	35	6	100	90.6579
1700061G19Rik	chr17	56875476	56888904	ENSMUST00000025048	+	0.0789599	0.979227	0.0631368	0.0443199	0.0617741	0.0466573	0.0541486	0.0733222	LCP	chr17	56874477	56875977	17	407	356	0.176	51	14	82.3529	83.4988
1700064H15Rik	chr3	19610367	19628677	ENSMUST00000119133	-	-0.249533	0.873531	5.04049	5.48053	14.6902	5.759	3.80172	10.9185	ICP	chr3	19628177	19629677	84	381	375	0.882	50	80	95.2381	0.668124
1700066B19Rik	chr18	35703224	35730869	ENSMUST00000097617	+	0.218933	0.950108	0.0253121	0.0379056	0.0377383	0.0249404	0.0289448	0.058791	LCP	chr18	35725989	35727489	13	337	360	0.161	46	11	84.6154	75.3857
1700066M21Rik	chr1	57377619	57385423	ENSMUST00000042734	+	-0.249422	0.524304	4.87442	4.83571	6.61288	4.00698	3.7508	5.63902	ICP	chr1	57376620	57378120	85	447	369	0.774	54	68	80	8.20746
1700067K01Rik	chr8	84001501	84004770	ENSMUST00000060357	+	0.249199	0.936449	0.229109	0.0183802	0.311085	0.145122	0.168423	0.32942	HCP	chr8	84000502	84002002	75	441	417	0.612	57	71	94.6667	68.9788
1700080O16Rik	chrX	51968694	51972772	ENSMUST00000033449	-	3.39069	NA	0	0	0	0	0.0307566	0.0520591	ICP	chrX	51972272	51973772	32	409	356	0.33	51	29	90.625	85.7643
1700086D15Rik	chr11	65151909	65159891	ENSMUST00000020855	-	-0.295634	0.940556	0.038659	0.0868395	0.0648422	0.0571371	0.066311	0.0299304	LCP	chr11	65159390	65160890	11	321	337	0.153	44	11	100	89.3697
1700088E04Rik	chr15	79129348	79141253	ENSMUST00000190730	-	-0.575064	0.791284	0.0859327	0.0689392	0.288267	0.0967667	0.0421138	0.142565	ICP	chr15	79140734	79142234	74	394	417	0.676	54	68	91.8919	4.92005
1700092M07Rik	chr19	8740717	8741225	ENSMUST00000163172	+	0.580404	0.867956	0.222391	0.0624444	0.124338	0.273907	0.254308	0.0860893	ICP	chr19	8739718	8741218	35	371	403	0.351	52	34	97.1429	68.3379
1700102P08Rik	chr9	108392804	108410934	ENSMUST00000192995	+	-0.304479	0.85149	0.32477	0.403161	0.172021	0.269475	0.254103	0.198507	ICP	chr9	108391805	108393305	37	360	382	0.404	49	30	81.0811	84.8056
1700109H08Rik	chr5	3571565	3584356	ENSMUST00000125740	+	0.159403	0.932659	0.464634	0.21488	0.55011	0.377021	0.500063	0.465528	LCP	chr5	3574688	3576188	15	317	314	0.226	42	15	100	98.6069
1700112E06Rik	chr14	22019711	23056085	ENSMUST00000161249	+	-0.497857	0.715774	0.285021	0.340127	0.478061	0.140418	0.183334	0.427543	ICP	chr14	22018821	22020321	44	363	444	0.41	54	44	100	20.6433
1700123K08Rik	chr5	138561839	138564712	ENSMUST00000031501	-	-0.142611	NA	0.0201788	0	0	0	0	0.0156227	LCP	chr5	138564194	138565694	15	362	366	0.17	49	15	100	63.0345
1700123O20Rik	chr14	54686170	54690742	ENSMUST00000038539	+	0.0946304	0.909893	13.7567	14.584	23.4241	15.2077	15.2962	23.2929	ICP	chr14	54685171	54686671	72	459	291	0.809	50	72	100	2.51423
1700125H20Rik	chr11	85170403	85181145	ENSMUST00000100681	+	-1.59796	NA	0	0	0.0712286	0	0	0.0164392	ICP	chr11	85169404	85170904	31	391	341	0.349	49	30	96.7742	22.6124
1810009A15Rik	chr19	8888852	8890881	ENSMUST00000096251	+	1.71034	NA	0	0	0	0	0.0299743	0.020294	ICP	chr19	8887853	8889353	76	373	394	0.776	51	73	96.0526	2.83501
1810010D01Rik	chr7	145205824	145208119	ENSMUST00000208788	-	-0.054321	0.995374	0.0950604	0	0.0531477	0.0468323	0	0.0919964	LCP	chr7	145207580	145209080	12	390	379	0.122	51	12	100	92.7094
1810010H24Rik	chr11	107025680	107030443	ENSMUST00000106767	+	0.125347	0.930494	0.263306	0.323896	0.49071	0.370628	0.286757	0.475663	HCP	chr11	107027223	107028723	146	523	394	1.063	61	98	67.1233	1.57113
1810011O10Rik	chr8	24437179	24438984	ENSMUST00000052622	-	0.142283	0.846318	3.18371	3.02363	3.79557	3.20615	2.66355	4.92975	ICP	chr8	24438484	24439984	30	343	362	0.363	47	30	100	13.9265
1810013L24Rik	chr16	8830099	8858916	ENSMUST00000023150	+	0.149776	0.421803	16.7209	16.9009	16.4428	18.3031	18.164	17.8736	HCP	chr16	8829100	8830600	137	445	549	0.842	66	75	54.7445	0.244444
1810022K09Rik	chr3	14606283	14611285	ENSMUST00000186870	-	0.148233	0.873335	9.98849	11.9154	16.7874	9.99094	11.5951	20.3056	ICP	chr3	14610761	14612261	63	367	341	0.756	47	62	98.4127	1.76
1810024B03Rik	chr2	127186354	127208280	ENSMUST00000056146	-	-0.0603142	NA	0	0	0.037321	0.0328862	0	0	ICP	chr2	127207780	127209280	64	339	390	0.727	49	62	96.875	6.40419
1810026J23Rik	chr9	21592721	21595970	ENSMUST00000062125	+	0.0297969	0.934815	9.53055	10.1428	9.8521	9.96849	9.55702	9.95866	ICP	chr9	21591722	21593222	63	420	403	0.559	55	55	87.3016	4.85442
1810030O07Rik	chrX	12654878	12673668	ENSMUST00000060108	-	-0.099272	0.556751	14.998	14.6119	16.2542	13.6594	13.5611	14.6176	ICP	chrX	12673168	12674668	45	351	379	0.508	49	32	71.1111	18.665
1810032O08Rik	chr11	116671659	116675799	ENSMUST00000134818	+	-0.0440447	0.96158	2.15583	2.2504	3.0062	1.96591	2.03019	3.01089	ICP	chr11	116670881	116672381	69	431	367	0.655	53	61	88.4058	1.27628
1810037I17Rik	chr3	122924202	122926184	ENSMUST00000106429	+	0.243985	0.629638	21.0361	24.1585	33.6644	24.5137	26.7418	39.8349	ICP	chr3	122923203	122924703	76	330	472	0.732	53	48	63.1579	14.942
1810041L15Rik	chr15	84379202	84447097	ENSMUST00000189248	-	2.64143	0.000354966	0.0290253	0.0181109	0.00721238	0.142995	0.0700697	0.124843	HCP	chr15	84446045	84447545	105	642	332	0.739	65	70	66.6667	4.50765
1810043G02Rik	chr10	77978523	77986905	ENSMUST00000105397	+	-0.167694	0.66793	5.00269	5.66607	6.96006	4.41037	4.85354	6.03398	ICP	chr10	77977524	77979024	74	417	408	0.653	55	64	86.4865	11.0407
1810055G02Rik	chr19	3708332	3717881	ENSMUST00000039048	+	0.336492	0.0959062	26.3472	28.394	24.302	31.3581	34.4289	32.0013	ICP	chr19	3707333	3708833	71	380	437	0.642	54	47	66.1972	10.0254
1810062G17Rik	chr3	36475936	36482299	ENSMUST00000029268	+	0.120131	0.934356	0.57978	0.677224	0.959489	0.571266	0.662988	1.09525	HCP	chr3	36474937	36476437	66	440	428	0.526	58	51	77.2727	0.770308
2010003K11Rik	chr19	4496789	4498583	ENSMUST00000048482	-	2.20705	0.454335	0.0181349	0	0.0202783	0.0536059	0.0207376	0.0982822	LCP	chr19	4498083	4499583	25	428	383	0.229	54	23	92	62.0536
2010005H15Rik	chr16	36221467	36257444	ENSMUST00000187742	+	6.76723	3.49538e-05	0	0	0	0.423506	0.453696	1.22869	ICP	chr16	36220562	36222062	23	277	386	0.323	44	23	100	87.2577
2010107E04Rik	chr12	111961375	111966977	ENSMUST00000021719	-	0.126499	0.917317	77.91	82.6285	161.486	79.2755	92.0039	170.74	ICP	chr12	111966477	111967977	51	410	381	0.49	53	51	100	4.21413
2010107G23Rik	chr10	62107654	62143920	ENSMUST00000141144	-	0.608575	0.632312	0.135111	0.143763	0.429386	0.196188	0.276478	0.567071	HCP	chr10	62109996	62111496	73	407	478	0.563	59	71	97.2603	6.24628
2010109A12Rik	chr5	93206517	93213475	ENSMUST00000031330	+	0.774413	0.840444	0.038483	0.129666	0.0430313	0.151672	0.176024	0.0297941	HCP	chr5	93205518	93207018	134	418	528	0.911	63	60	44.7761	0.318182
2010109I03Rik	chr15	74876986	74897021	ENSMUST00000077004	-	2.1998	NA	0	0	0	0	0.0128234	0.0173641	LCP	chr15	74881204	74882704	11	358	412	0.112	51	9	81.8182	72.6365
2010111I01Rik	chr13	63014933	63326096	ENSMUST00000159152	+	0.593997	0.000152752	4.74854	5.58371	5.16093	6.80018	7.58759	8.51727	LCP	chr13	63281142	63282642	19	326	382	0.229	47	18	94.7368	90.9032
2010300C02Rik	chr1	37611676	37720085	ENSMUST00000160589	-	1.24195	0.229	0.016652	0.0514321	0.01862	0.0656298	0.0666463	0.067684	HCP	chr1	37719295	37720795	119	491	482	0.755	65	107	89.916	3.3763
2010315B03Rik	chr9	124291803	124312696	ENSMUST00000071300	-	-0.421405	0.289145	3.98585	3.49818	6.16177	2.9902	2.86425	4.04708	ICP	chr9	124312142	124313642	25	360	321	0.325	45	22	88	3.4492
2200002D01Rik	chr7	29246560	29248466	ENSMUST00000032808	-	1.50795	5.94144e-09	1.80143	2.34699	1.91765	4.34515	6.65781	5.89119	ICP	chr7	29247966	29249466	40	375	451	0.355	55	36	90	35.9405
2210011C24Rik	chr8	84010221	84012171	ENSMUST00000056686	-	1.3118	0.806113	0.014952	0	0.0167192	0.0294649	0	0.0463042	HCP	chr8	84010911	84012411	126	511	467	0.793	65	119	94.4444	0.945106
2210013O21Rik	chrX	153723589	153741920	ENSMUST00000149514	+	-0.0196364	0.98106	12.4984	13.0262	16.6364	11.0474	12.809	16.7636	ICP	chrX	153722627	153724127	40	317	321	0.59	43	35	87.5	26.175
2210016F16Rik	chr13	58380045	58385225	ENSMUST00000022032	-	0.148054	0.499227	11.447	13.1846	12.532	12.7985	12.8245	14.6761	HCP	chr13	58384725	58386225	89	429	412	0.756	56	88	98.8764	9.22522
2210016L21Rik	chr5	114942157	114949783	ENSMUST00000031538	+	-0.157555	0.708577	8.0797	7.49094	10.8923	7.13062	6.84838	9.14158	ICP	chr5	114941158	114942658	44	331	392	0.509	48	35	79.5455	10.7774
2210408I21Rik	chr13	77135539	77613291	ENSMUST00000168779	+	-0.09891	0.899165	0.917766	0.916254	1.44606	0.927126	0.837466	1.20937	ICP	chr13	77134540	77136040	87	388	417	0.807	54	71	81.6092	0.936559
2210418O10Rik	chr2	176226568	176240328	ENSMUST00000166464	+	0.125879	0.96158	0.0375737	0.0361721	0.078027	0.0581774	0.0613803	0.0415573	ICP	chr2	176235860	176237360	15	237	272	0.349	34	0	0	NA
2300009A05Rik	chr9	63394446	63399246	ENSMUST00000168665	-	0.502884	0.0864379	3.19571	3.74877	4.72483	5.07304	5.11609	5.88301	HCP	chr9	63398741	63400241	79	397	484	0.617	59	66	83.5443	3.02309
2310007B03Rik	chr1	93151348	93160948	ENSMUST00000043718	-	3.07749	0.00291243	0.0535317	0.0100206	0.00997642	0.254937	0.25506	0.117428	LCP	chr1	93160448	93161948	23	472	393	0.186	58	23	100	72.9503
2310009B15Rik	chr1	138851982	138856852	ENSMUST00000112025	-	0.178835	0.733888	7.1421	7.39165	9.15698	6.70563	8.80852	10.6537	ICP	chr1	138856352	138857852	78	367	411	0.776	52	31	39.7436	18.9004
2310011J03Rik	chr10	80318253	80320537	ENSMUST00000020341	-	0.0853618	0.875399	16.3739	14.6633	21.991	16.7394	16.995	21.0686	ICP	chr10	80320037	80321537	62	429	403	0.538	55	50	80.6452	10.3143
2310022A10Rik	chr7	27553232	27582099	ENSMUST00000187960	+	0.0964441	0.797524	2.00499	2.05863	2.03282	2.15983	2.04464	2.17205	ICP	chr7	27552286	27553786	64	351	458	0.598	54	54	84.375	4.5453
2310022B05Rik	chr8	124635755	124663369	ENSMUST00000034464	-	0.2502	0.236076	43.992	45.4774	40.0261	51.3279	50.8974	48.6257	HCP	chr8	124662869	124664369	106	532	376	0.795	60	52	49.0566	8.90894
2310030G06Rik	chr9	50739690	50746536	ENSMUST00000034564	-	0.998382	0.305889	0.319345	0.320916	0.0751763	0.397459	0.518935	0.507495	ICP	chr9	50746036	50747536	35	372	357	0.396	49	30	85.7143	31.0427
2310033P09Rik	chr11	59208320	59210738	ENSMUST00000020719	+	-0.176672	0.593992	4.02814	3.76708	4.5226	3.72599	3.12097	3.78056	ICP	chr11	59207321	59208821	79	361	462	0.711	55	68	86.0759	11.2573
2310035C23Rik	chr1	105663860	105755191	ENSMUST00000190501	+	0.0416211	0.96158	9.05941	10.2781	7.77071	9.15991	10.4951	7.6591	HCP	chr1	105662923	105664423	87	401	484	0.673	59	69	79.3103	0.519899
2310036O22Rik	chr8	85026822	85030286	ENSMUST00000047281	+	-0.00602782	0.993949	59.8915	67.7668	76.3202	62.197	60.2911	75.9275	HCP	chr8	85025823	85027323	85	414	445	0.693	57	52	61.1765	18.0324
2310039H08Rik	chr17	46772634	46773407	ENSMUST00000071430	+	0.0798545	0.918823	10.5772	10.1915	15.5253	10.4489	11.1264	15.7856	ICP	chr17	46771635	46773135	70	437	380	0.633	54	68	97.1429	16.1138
2310057J18Rik	chr10	28972287	28986303	ENSMUST00000015663	-	3.69379	0.327332	0	0	0	0.011848	0.0137503	0.0651672	LCP	chr10	28985803	28987303	7	273	254	0.152	35	7	100	75.0925
2310057M21Rik	chr7	131338219	131362759	ENSMUST00000207354	-	0.0445851	0.946676	1.25517	1.41988	1.20157	1.47104	1.19437	1.24909	HCP	chr7	131361954	131363454	106	483	401	0.821	59	91	85.8491	0.923137
2310061I04Rik	chr17	35892676	35897431	ENSMUST00000150056	-	0.319178	0.235779	1.59285	1.61207	1.83004	2.23347	1.77141	2.12085	HCP	chr17	35896573	35898073	107	443	482	0.752	62	48	44.8598	6.10135
2410002F23Rik	chr7	44246721	44252319	ENSMUST00000145653	+	-0.193655	0.569443	7.0693	6.56591	8.78965	6.02669	5.4385	7.68305	HCP	chr7	44246231	44247731	85	415	438	0.702	57	77	90.5882	0.777789
2410004B18Rik	chr3	145938013	145944829	ENSMUST00000039571	+	0.0165503	0.981835	8.67047	9.1145	11.5863	8.72968	8.7747	11.4714	HCP	chr3	145937014	145938514	98	432	410	0.83	56	46	46.9388	15.7826
2410004P03Rik	chr12	17003318	17011727	ENSMUST00000189479	-	1.43756	0.116777	0.0238928	0.026835	0.0734707	0.123595	0.102457	0.0971152	LCP	chr12	17011003	17012503	35	397	424	0.312	55	28	80	19.3006
2410015M20Rik	chr17	56607451	56609771	ENSMUST00000052832	-	0.0297217	0.984042	39.5959	41.1091	76.7551	38.4079	42.3348	75.697	ICP	chr17	56609271	56610771	65	370	430	0.613	53	64	98.4615	10.5588
2410016O06Rik	chr12	83950607	83952953	ENSMUST00000053744	+	-0.103874	0.827934	4.83601	5.2596	4.65233	5.04895	3.88238	4.50409	ICP	chr12	83949608	83951108	98	397	429	0.864	55	75	76.5306	6.55328
2410089E03Rik	chr15	8169105	8271158	ENSMUST00000110617	+	0.0558759	0.931314	4.01596	3.96879	3.53607	4.5217	3.79847	3.39514	ICP	chr15	8168106	8169606	76	399	432	0.662	55	49	64.4737	11.6489
2410131K14Rik	chr5	118245226	118266093	ENSMUST00000049138	+	-0.0993891	0.654644	6.15601	5.70434	6.56157	5.76344	5.29888	5.73609	HCP	chr5	118244227	118245727	81	484	354	0.71	56	70	86.4198	3.31349
2410137M14Rik	chr17	36977700	36981237	ENSMUST00000039846	-	-1.70214	NA	0	0.0808021	0	0	0	0.0185664	ICP	chr17	36980737	36982237	34	349	413	0.354	51	28	82.3529	33.9413
[truncated: 17,037 more rows]

## Sheet: rna_genes_count_ocu_diff_table_
gene	chrGene	startGene	endGene	transcript	strand	L2FC	PADJ	RNA_Ocun_fibro_5aza0_1	RNA_Ocun_fibro_5aza0_2	RNA_Ocun_fibro_5aza0_3	RNA_Ocun_fibro_5aza1_1	RNA_Ocun_fibro_5aza1_2	RNA_Ocun_fibro_5aza1_3	promoter	chr	start	end	CGnb	Cnb	Gnb	CGratio	GCcontent	CG covered	promoter coverage (%)	promoter CG methylation (%)
[truncated: 16,464 more rows]

[truncated: 3 more sheets: rna_genes_count_bta_diff_table_, rna_genes_count_ssc_diff_table_, rna_genes_count_gga_diff_table_]
