# Supplementary material for: A comparative methylome analysis reveals conservation and divergence of DNA methylation patterns and functions in vertebrates
Source: BMC Biol. 2022 Mar 23;20:70. doi: 10.1186/s12915-022-01270-x (PMC8941758; doi:10.1186/s12915-022-01270-x)
Supplement: Supplementary file 11 — Additional file 11. Bioinformatic code for the prediction of imprinted DMRs. [file 12915_2022_1270_MOESM11_ESM.sh]

MIT License

Copyright (c) 2021 Anais F. Bardet

Permission is hereby granted, free of charge, to any person obtaining a copy
of this software and associated documentation files (the "Software"), to deal
in the Software without restriction, including without limitation the rights
to use, copy, modify, merge, publish, distribute, sublicense, and/or sell
copies of the Software, and to permit persons to whom the Software is
furnished to do so, subject to the following conditions:

The above copyright notice and this permission notice shall be included in all
copies or substantial portions of the Software.

THE SOFTWARE IS PROVIDED "AS IS", WITHOUT WARRANTY OF ANY KIND, EXPRESS OR
IMPLIED, INCLUDING BUT NOT LIMITED TO THE WARRANTIES OF MERCHANTABILITY,
FITNESS FOR A PARTICULAR PURPOSE AND NONINFRINGEMENT. IN NO EVENT SHALL THE
AUTHORS OR COPYRIGHT HOLDERS BE LIABLE FOR ANY CLAIM, DAMAGES OR OTHER
LIABILITY, WHETHER IN AN ACTION OF CONTRACT, TORT OR OTHERWISE, ARISING FROM,
OUT OF OR IN CONNECTION WITH THE SOFTWARE OR THE USE OR OTHER DEALINGS IN THE
SOFTWARE.


## Prediction of imprinted regions genome-wide

sample=WGBS_Mmus_fibroblasts
genome=mm10

# Generate temporary file name
TMP=$(mktemp -u)

# From bismark output file CpG_context containing methylation 0/1 per read & per C
# Extract number of C and methylation per read
zcat CpG_context_${sample}_bismark.txt.gz | awk '(NR>1){if($5=="Z"){m=1}else if($5=="z"){m=0};print $3,$4-1,$4,$1,$2,m}' | sort -k1,1 -k2,2n | awk 'BEGIN{min=1}{r=$4;if(S[r]==""){rr=R[min];while(min<=c&&((E[rr]&&$2-E[rr]>500)||CHR[rr]!=$1)){print CHR[rr],S[rr],E[rr],rr,N[rr],M[rr]*100/N[rr];delete CHR[rr];delete S[rr];delete E[rr];delete M[rr];delete N[rr];delete R[min];min++;rr=R[min]};c++;R[c]=r;CHR[r]=$1;S[r]=$2;E[r]=$3;M[r]=$6;N[r]++}else{E[r]=$3;M[r]+=$6;N[r]++}}END{while(min<=c){rr=R[min];print CHR[rr],S[rr],E[rr],rr,N[rr],M[rr]*100/N[rr];min++}}' | gzip > imprinted/${sample}_reads_meth.bed.gz

# Extract CpG positions from the whole genome
iupac2meme -logodds CG > cg.meme
mast -hit_list -mt 0.0625 cg.meme ${genome}.fa | awk '($1!~/#/&&$5==400){print $1,$3-1,$4}' | gzip > ${genome}_cpg.bed.gz
rm cg.meme

# From bismark output file cov.gz containing coverage and methylation per C
# Merge coverage and methylation per CpG
zcat ${sample}_bismark.cov.gz | sort -k1,1 -k2,2n | awk -vOFS='\t' '{$2=$2-1;print $0}' | intersectBed -wo -a stdin -b ${genome}_cpg.bed.gz | awk -vOFS='\t' '{cpg=$7"\t"$8"\t"$9;if(ocpg && cpg!=ocpg){print ocpg"\t"T[ocpg]"\t"M[ocpg]*100/T[ocpg];delete T[ocpg];delete M[ocpg]};T[cpg]=T[cpg]+$5+$6;M[cpg]=M[cpg]+$5;ocpg=cpg}END{print ocpg"\t"T[ocpg]"\t"M[ocpg]*100/T[ocpg]}' | gzip > ${sample}_meth.bed.gz

# Select individual CpGs with methylation between 20 and 80% and minimum coverage of 5, merge CpGs with maximum distance of 100 bp and keep regions with at least 10 CpGs
zcat ${sample}_meth.bed.gz | awk '($4>=5&&$5>=20&&$5<=80)' | mergeBed -d 100 -c 4 -o count -i stdin | awk '($4>=10){print $1,$2,$3}' > ${sample}_meth_table.txt

# Generate sliding windows of 50 bp step of 10 bp within selected regions, calculate mean methylation of CpGs (minimum coverage of 5) and keep only windows with methylation between 20 and 80%
cat ${sample}_meth_table.txt | awk '{for(i=$2;i<=$3-50;i+=10){print $1,i,i+50}}' | intersectBed -wo -a stdin -b <(zcat ${sample}_meth.bed.gz | awk '($4>=5)') | awk '{r=$1"\t"$2"\t"$3;if(rr&&r!=rr){print rr,m/c;m=0;c=0};m+=$(NF-1);c++;rr=r}END{print rr,m/c}' | awk '($4>=20&&$4<=80)' > $TMP
mv $TMP ${sample}_meth_table.txt

# Overlap the sliding windows with the reads (with a minimum of CpGs of 3) and calculate the percentage of reads being fully meythylated (>= 80%) or unmethylated (<= 20%)
intersectBed -wo -a ${sample}_meth_table.txt -b <(zcat ${sample}_reads_meth.bed.gz | awk '($5>=3)') | awk '{r=$1"\t"$2"\t"$3"\t"$4;if(rr&&r!=rr){print rr,(m+u)*100/c,m*100/c,u*100/c,(m*100/c)-(u*100/c);c=0;m=0;u=0};c++;if($(NF-1)>=80){m++}else if($(NF-1)<=20){u++};rr=r}END{print rr,(m+u)*100/c,m*100/c,u*100/c,(m*100/c)-(u*100/c);c=0;m=0;u=0}' > $TMP
mv $TMP ${sample}_meth_table.txt

# Merge windows with maximum distance of 1000 bp with >= 80% reads fully methylated or unmethylated and more than 40% difference between methylated and unmethylated
cat ${sample}_meth_table.txt | awk '($5>=80&&$8>=-40&&$8<=40)' | mergeBed -i stdin -d 1000 > $TMP
mv $TMP ${sample}_meth_table.txt

# Calculate reads methylation again for the new windows and keep the ones with methylation between 20 and 80%
cat ${sample}_meth_table.txt | intersectBed -wo -a stdin -b <(zcat ${sample}_reads_meth.bed.gz | awk '($5>=3)') | awk '{r=$1"\t"$2"\t"$3;if(rr&&r!=rr){print rr,m/c;m=0;c=0};m+=$(NF-1);c++;rr=r}END{print rr,m/c}' | awk '($4>=20&&$4<=80)'> $TMP
mv $TMP ${sample}_meth_table.txt

# Calculate percent of new windows fully methylated (>= 80%) or unmethylated (<= 20%)) and the difference bewtween the two
intersectBed -wo -a ${sample}_meth_table.txt -b <(zcat ${sample}_reads_meth.bed.gz | awk '($5>=3)') | awk '{r=$1"\t"$2"\t"$3"\t"$4;if(rr&&r!=rr){print rr,(m+u)*100/c,m*100/c,u*100/c,(m*100/c)-(u*100/c);c=0;m=0;u=0};c++;if($(NF-1)>=80){m++}else if($(NF-1)<=20){u++};rr=r}END{print rr,(m+u)*100/c,m*100/c,u*100/c,(m*100/c)-(u*100/c);c=0;m=0;u=0}' > $TMP
mv $TMP ${sample}_meth_table.txt

# Calculate region length, number CpG and number CpG per 100bp
cat ${sample}_meth_table.txt | awk '{print $0,$3-$2}' | intersectBed -c -a stdin -b ${genome}_cpg.bed.gz | awk '{print $0,$NF*100/$(NF-1)}' > $TMP
mv $TMP ${sample}_meth_table.txt

# Calculate the distance to closest gene TSS (annotation from ENCODE coding genes)
cat ${sample}_meth_table.txt | closestBed -d -t "first" -a stdin -b ${genome}_tss_all.bed | cut -f1-11,15-17 > $TMP
mv $TMP ${sample}_meth_table.txt

cat ${sample}_meth_table.txt | head | aa
# Header: chr / start / end / meth_region / percent_fully_meth_or_unmeth / percent_fully_meth / percent_fully_unmeth / diff_meth / size / nb_cpg / nb_cpg_kb / gene / gene_id / transcript_id

# Selection using lenient thresholds
# Exclude chr10
# Region methylation between 30% and 60%
# Percent reads being fully methylated or unmethylated >= 90%
# Difference methylation <= 40%
cat ${sample}_meth_table.txt | awk '($1!="chrX"&&$4>=30&&$4<=60&&$5>=90&&$8>=-40&&$8<=40)' | wc -l

# Selection using stringent thresholds
# Exclude chr10
# Region methylation between 30% and 60%
# Percent reads being fully methylated or unmethylated >= 90%
# Difference methylation <= 40%
# Region size >= 350 bp
# Number of CpG in the region >= 10
cat ${sample}_meth_table.txt | awk '($1!="chrX"&&$4>=30&&$4<=60&&$5>=90&&$8>=-40&&$8<=40&&$9>=350&&$10>=20)' | wc -l
