# Supplementary material for: A comparative methylome analysis reveals conservation and divergence of DNA methylation patterns and functions in vertebrates
Source: BMC Biol. 2022 Mar 23;20:70. doi: 10.1186/s12915-022-01270-x (PMC8941758; doi:10.1186/s12915-022-01270-x)
Supplement: Supplementary file 12 — Additional file 12: Table S10. Primer sequences. [file 12915_2022_1270_MOESM12_ESM.xlsx]

## Sheet: qpcr_primers
Species	Gene	Forward	Reverse
Hsap	Gusb	CGAGAGTGCTGGGGAATAAA	TTGTTCTGCTGCTGTGGAAG
Hsap	Mrpl32	GCCCAGCCATGTTTACAGAG	TAAGCTTCTGCGGATTTCTTC
Hsap	Dazl	TGCAAATCCTGAAACTCCAA	GCATGATTTTGCCTTCTGGT
Mmus	Gusb	GATTCAGATATCCGAGGGAAAGG	GCCAACGGAGCAGGTTGA
Mmus	Mrpl32	AGGTGCTGGGAGCTGCTACA	AAAGCGACTCCAGCTCTGCT
Mmus	Dazl	AACAACCCCCTGAGATGAGTT	TTCAGAAGAAGTCGGGCAGT
Ocun	Gusb	ACAACAACGCGGGAACAT	GGTACCACTGCTGCTCGAAG
Ocun	Mrpl32	CGTGCTGGTTGTGATGTTTC	ATGGCACACGAGGAAAGC
Ocun	Dazl	GCCACGTCCTTTGGTTTTTA	TTGGATTCATCATGGTTGGA
Btau	Gusb	CACCCTGCAACCATGCTC	GGTACCACTGCTGCTCGAAG
Btau	Mrpl32	ATGCTGGTGCTGCTTGTTC	CCATGGAGGACTGGAAAAAC
Btau	Dazl	AAGAAGTCGGGCAGTGCTTA	ATTCAACACAGAACCAGTTTCTAA
Sscr	Gusb	ATGCTCTACCCCCAGGAGA	GGTACCACTGCTGCTCGAAG
Sscr	Mrpl32	AGTACAGCACCACGGTCTCC	CCTGAATGTGGACACCTGAA
Sscr	Dazl	GCCACGTCCTTTGGTTTTTA	AGGATTCATCATGGTTGGAG
Ggal	Gusb	AACTCTATTCCTTGTCTCTG	CTAAGAAGTAGCGGTATCC
Ggal	Mrpl32	TGTTCTTTGTGGTTATTGTTATGC	ATCCGCTTGCCTTCATCTT
Ggal	Dazl	CCACTGAGCAGCCAATGTAA	TTGAAGCAGTTCCTTGTCCA
